# Supplementary material for: METTL1 promotes cadmium-induced stress granules formation via enhancing translation of G3BP1 and expression of m7G- 3' tiRNA MetCAT
Source: Cell Biol Toxicol. 2025 Aug 5;41(1):124. doi: 10.1007/s10565-025-10072-0 (PMC12325392; doi:10.1007/s10565-025-10072-0)
Supplement: Supplementary file 2 — Supplementary file2 (XLSX 2599 KB) [file 10565_2025_10072_MOESM2_ESM.xlsx]

## Sheet: t24_KO_vs_V2_Riboseq_DEseq2_out
gene_name	gene_ID	baseMean	log2FoldChange	lfcSE	stat	pvalue	padj
G3BP1	ENSG00000145907	2464.94	-0.274552	0.0914622	-3.00181	0.00268381	0.036		0.826707
GABRG1	ENSG00000163285	15.2324	-7.31288	1.67087	-4.3767	1.20492e-05	NA		0.00628931
MMP1	ENSG00000196611	10.19	-6.71971	1.77804	-3.77927	0.000157289	NA		0.00948779
MYEF2	ENSG00000104177	8.90657	-6.49543	1.86103	-3.49023	0.000482609	NA		0.0110836
PCDHAC2	ENSG00000243232	8.55593	-6.4764	1.83209	-3.53498	0.000407811	NA		0.0112308
SLC22A3	ENSG00000146477	6.715	-6.10087	1.94309	-3.13977	0.0016908	NA		0.0145699
ADTRP	ENSG00000111863	6.40292	-6.05156	1.94907	-3.10484	0.00190385	NA		0.0150765
CSTA	ENSG00000121552	12.3687	-5.56293	1.70235	-3.26779	0.00108389	NA		0.021154
KCNQ3	ENSG00000184156	4.52343	-5.56214	2.12349	-2.61933	0.00881017	NA		0.0211655
PPFIBP2	ENSG00000166387	4.46731	-5.50646	2.15385	-2.55657	0.0105711	NA		0.0219983
DSCAM	ENSG00000171587	4.24991	-5.44688	2.16978	-2.51033	0.0120617	NA		0.0229258
ALOX5AP	ENSG00000132965	44.3269	-5.2669	1.48686	-3.5423	0.000396657	0.00839091		0.0259721
KCNH7	ENSG00000184611	3.70288	-5.26207	4.80198	-1.09581	0.27316	NA		0.026059
SKIDA1	ENSG00000180592	3.56965	-5.21927	2.27241	-2.2968	0.0216302	NA		0.0268438
TUBA3E	ENSG00000152086	3.26808	-5.03508	2.398	-2.0997	0.0357556	NA		0.0304993
SPNS2	ENSG00000183018	3.1734	-5.01204	2.37781	-2.10784	0.0350447	NA		0.0309904
AC119673.1	ENSG00000268313	3.05067	-4.95004	2.41425	-2.05035	0.0403306	NA		0.032351
RAB37	ENSG00000172794	2.83327	-4.86182	2.45091	-1.98368	0.0472917	NA		0.0343911
ANGPTL4	ENSG00000167772	7.54932	-4.85805	1.83635	-2.6455	0.0081571	NA		0.0344811
NIPAL4	ENSG00000172548	2.77716	-4.79557	2.81347	-1.7045	0.0882869	NA		0.0360073
CDK3	ENSG00000250506	2.77716	-4.79557	2.81347	-1.7045	0.0882869	NA		0.0360073
GATA4	ENSG00000136574	2.71054	-4.79261	2.49058	-1.92429	0.0543182	NA		0.0360812
HAAO	ENSG00000162882	2.61587	-4.76862	2.50799	-1.90137	0.057253	NA		0.0366862
KCNF1	ENSG00000162975	7.59272	-4.75359	1.84122	-2.58176	0.00982987	NA		0.0370703
PAEP	ENSG00000122133	13.938	-4.74784	1.35484	-3.50435	0.000457717	NA		0.0372183
FOXB2	ENSG00000204612	2.68249	-4.74747	2.55466	-1.85836	0.0631176	NA		0.0372278
TNIP3	ENSG00000050730	2.49314	-4.69464	2.54935	-1.8415	0.0655476	NA		0.0386164
UNC5B	ENSG00000107731	21.302	-4.67852	1.09984	-4.25383	2.10142e-05	NA		0.0390502
WIPF1	ENSG00000115935	2.55976	-4.67417	2.62106	-1.78331	0.0745357	NA		0.0391683
ADAMTS19	ENSG00000145808	2.55976	-4.67417	2.62106	-1.78331	0.0745357	NA		0.0391683
QRICH2	ENSG00000129646	2.39847	-4.66836	2.58963	-1.80271	0.0714339	NA		0.0393264
GDF15	ENSG00000130513	106.017	-4.6528	0.510487	-9.11443	7.90818e-20	3.02731e-17		0.0397528
OPRK1	ENSG00000082556	2.46509	-4.64354	2.58382	-1.79716	0.0723101	NA		0.0400086
PLA2G4F	ENSG00000168907	2.46509	-4.64354	2.58382	-1.79716	0.0723101	NA		0.0400086
ZNF727	ENSG00000257482	2.37041	-4.61664	2.59478	-1.7792	0.0752066	NA		0.0407617
ROS1	ENSG00000047936	2.43703	-4.59867	2.71359	-1.69468	0.0901355	NA		0.0412727
BCAS1	ENSG00000064787	2.43703	-4.59867	2.71359	-1.69468	0.0901355	NA		0.0412727
LIPH	ENSG00000163898	2.43703	-4.59867	2.71359	-1.69468	0.0901355	NA		0.0412727
CAMK1D	ENSG00000183049	2.43703	-4.59867	2.71359	-1.69468	0.0901355	NA		0.0412727
NEDD9	ENSG00000111859	2.27574	-4.58913	2.6348	-1.74173	0.081555	NA		0.0415466
LHX3	ENSG00000107187	2.34236	-4.56298	2.63942	-1.72879	0.0838476	NA		0.0423063
GYPC	ENSG00000136732	2.34236	-4.56298	2.63942	-1.72879	0.0838476	NA		0.0423063
ARR3	ENSG00000120500	6.57233	-4.55413	1.88149	-2.42049	0.0154997	NA		0.0425669
TTC39A	ENSG00000085831	2.24768	-4.53417	2.64498	-1.71425	0.0864821	NA		0.0431599
SH2D3C	ENSG00000095370	2.24768	-4.53417	2.64498	-1.71425	0.0864821	NA		0.0431599
INHBE	ENSG00000139269	2.24768	-4.53417	2.64498	-1.71425	0.0864821	NA		0.0431599
BDKRB1	ENSG00000100739	2.3143	-4.53018	2.974	-1.52326	0.127693	NA		0.0432792
IL37	ENSG00000125571	2.3143	-4.53018	2.974	-1.52326	0.127693	NA		0.0432792
SAA2	ENSG00000134339	2.3143	-4.53018	2.974	-1.52326	0.127693	NA		0.0432792
COL26A1	ENSG00000160963	2.3143	-4.53018	2.974	-1.52326	0.127693	NA		0.0432792
C8orf74	ENSG00000171060	2.3143	-4.53018	2.974	-1.52326	0.127693	NA		0.0432792
ODF3	ENSG00000177947	2.3143	-4.53018	2.974	-1.52326	0.127693	NA		0.0432792
TAL2	ENSG00000186051	2.3143	-4.53018	2.974	-1.52326	0.127693	NA		0.0432792
LYRM9	ENSG00000232859	2.3143	-4.53018	2.974	-1.52326	0.127693	NA		0.0432792
BMP6	ENSG00000153162	2.0864	-4.51259	2.97543	-1.51662	0.129363	NA		0.0438101
GSDMA	ENSG00000167914	2.0864	-4.51259	2.97543	-1.51662	0.129363	NA		0.0438101
KLHDC7B	ENSG00000130487	2.21963	-4.47788	2.70348	-1.65634	0.0976534	NA		0.0448769
NRG3	ENSG00000185737	2.21963	-4.47788	2.70348	-1.65634	0.0976534	NA		0.0448769
AC006486.1	ENSG00000204957	2.21963	-4.47788	2.70348	-1.65634	0.0976534	NA		0.0448769
C12orf39	ENSG00000134548	2.12496	-4.44667	2.70085	-1.6464	0.0996817	NA		0.0458583
CNIH2	ENSG00000174871	2.12496	-4.44667	2.70085	-1.6464	0.0996817	NA		0.0458583
RSAD2	ENSG00000134321	2.03028	-4.41611	2.73938	-1.61209	0.106943	NA		0.0468401
MMP3	ENSG00000149968	2.03028	-4.41611	2.73938	-1.61209	0.106943	NA		0.0468401
CCDC170	ENSG00000120262	2.0969	-4.38812	2.78259	-1.57699	0.114798	NA		0.047758
NPNT	ENSG00000168743	2.0969	-4.38812	2.78259	-1.57699	0.114798	NA		0.047758
PHOSPHO1	ENSG00000173868	2.0969	-4.38812	2.78259	-1.57699	0.114798	NA		0.047758
RSPH6A	ENSG00000104941	16.1609	-4.38741	1.19128	-3.68292	0.000230574	NA		0.0477813
HSD17B6	ENSG00000025423	5.83595	-4.35534	1.94118	-2.24366	0.024854	NA		0.0488552
ACOX2	ENSG00000168306	2.00223	-4.35354	2.76363	-1.5753	0.115187	NA		0.0489163
ESRP1	ENSG00000104413	5.8079	-4.33071	1.96258	-2.20664	0.0273394	NA		0.0496967
BTG2	ENSG00000159388	1.90755	-4.32106	2.80043	-1.543	0.122831	NA		0.05003
INSRR	ENSG00000027644	1.97417	-4.29394	2.88983	-1.48588	0.13731	NA		0.0509794
GABRR2	ENSG00000111886	1.97417	-4.29394	2.88983	-1.48588	0.13731	NA		0.0509794
ARTN	ENSG00000117407	1.97417	-4.29394	2.88983	-1.48588	0.13731	NA		0.0509794
MOGAT1	ENSG00000124003	1.97417	-4.29394	2.88983	-1.48588	0.13731	NA		0.0509794
ABCC12	ENSG00000140798	1.97417	-4.29394	2.88983	-1.48588	0.13731	NA		0.0509794
TMEM229A	ENSG00000234224	1.97417	-4.29394	2.88983	-1.48588	0.13731	NA		0.0509794
PTX4	ENSG00000251692	1.97417	-4.29394	2.88983	-1.48588	0.13731	NA		0.0509794
THSD7B	ENSG00000144229	1.81288	-4.28531	2.88286	-1.48648	0.137152	NA		0.0512853
TSPAN18	ENSG00000157570	1.81288	-4.28531	2.88286	-1.48648	0.137152	NA		0.0512853
C9orf43	ENSG00000157653	1.71821	-4.23361	3.1858	-1.3289	0.183881	NA		0.0531564
SEMA6A	ENSG00000092421	1.78482	-4.21925	2.8688	-1.47074	0.141363	NA		0.0536883
C5AR1	ENSG00000197405	1.78482	-4.21925	2.8688	-1.47074	0.141363	NA		0.0536883
VNN3	ENSG00000093134	1.85144	-4.20569	3.19872	-1.3148	0.188576	NA		0.0541951
GZMB	ENSG00000100453	1.85144	-4.20569	3.19872	-1.3148	0.188576	NA		0.0541951
PCDH11X	ENSG00000102290	1.85144	-4.20569	3.19872	-1.3148	0.188576	NA		0.0541951
MYOZ3	ENSG00000164591	1.85144	-4.20569	3.19872	-1.3148	0.188576	NA		0.0541951
ACSM1	ENSG00000166743	1.85144	-4.20569	3.19872	-1.3148	0.188576	NA		0.0541951
PGBD5	ENSG00000177614	1.85144	-4.20569	3.19872	-1.3148	0.188576	NA		0.0541951
C7orf61	ENSG00000185955	1.85144	-4.20569	3.19872	-1.3148	0.188576	NA		0.0541951
ENTPD8	ENSG00000188833	1.85144	-4.20569	3.19872	-1.3148	0.188576	NA		0.0541951
PRR3	ENSG00000204576	1.85144	-4.20569	3.19872	-1.3148	0.188576	NA		0.0541951
CTB-58E17.5	ENSG00000227450	1.85144	-4.20569	3.19872	-1.3148	0.188576	NA		0.0541951
SLC40A1	ENSG00000138449	1.69015	-4.18144	2.95343	-1.41579	0.156837	NA		0.0551138
KLHDC9	ENSG00000162755	1.69015	-4.18144	2.95343	-1.41579	0.156837	NA		0.0551138
C19orf81	ENSG00000235034	1.69015	-4.18144	2.95343	-1.41579	0.156837	NA		0.0551138
CACNB2	ENSG00000165995	4.84928	-4.15602	2.02462	-2.05274	0.0400977	NA		0.0560934
PRR26	ENSG00000180525	1.75677	-4.14733	2.91871	-1.42095	0.155332	NA		0.0564324
CR1	ENSG00000203710	1.75677	-4.14733	2.91871	-1.42095	0.155332	NA		0.0564324
TNFRSF25	ENSG00000215788	1.75677	-4.14733	2.91871	-1.42095	0.155332	NA		0.0564324
KCNH3	ENSG00000135519	1.59548	-4.12707	3.2732	-1.26087	0.207356	NA		0.0572305
EIF5AL1	ENSG00000253626	1.59548	-4.12707	3.2732	-1.26087	0.207356	NA		0.0572305
PAPPA2	ENSG00000116183	29.2063	-4.12196	0.840587	-4.90367	9.40628e-07	5.4116e-05		0.0574337
N4BP3	ENSG00000145911	5.00491	-4.11253	2.01616	-2.03978	0.0413721	NA		0.0578104
COL1A2	ENSG00000164692	1.56742	-4.06943	3.03304	-1.3417	0.179693	NA		0.0595634
PLA2G3	ENSG00000100078	1.63404	-4.03244	3.01892	-1.33572	0.18164	NA		0.0611104
CCDC39	ENSG00000145075	1.63404	-4.03244	3.01892	-1.33572	0.18164	NA		0.0611104
CD7	ENSG00000173762	1.63404	-4.03244	3.01892	-1.33572	0.18164	NA		0.0611104
DNAH9	ENSG00000007174	1.47275	-4.012	3.3721	-1.18976	0.234139	NA		0.0619821
NOS1	ENSG00000089250	1.53937	-3.99091	3.03405	-1.31538	0.188384	NA		0.0628948
CITED1	ENSG00000125931	1.53937	-3.99091	3.03405	-1.31538	0.188384	NA		0.0628948
TTLL9	ENSG00000131044	1.53937	-3.99091	3.03405	-1.31538	0.188384	NA		0.0628948
GPR65	ENSG00000140030	1.53937	-3.99091	3.03405	-1.31538	0.188384	NA		0.0628948
PFN4	ENSG00000176732	1.53937	-3.99091	3.03405	-1.31538	0.188384	NA		0.0628948
WAS	ENSG00000015285	1.44469	-3.94789	3.12362	-1.26388	0.206272	NA		0.0647988
LDHC	ENSG00000166796	1.51131	-3.90894	3.15273	-1.23986	0.215027	NA		0.0665721
SUMO4	ENSG00000177688	1.51131	-3.90894	3.15273	-1.23986	0.215027	NA		0.0665721
C12orf68	ENSG00000177875	1.51131	-3.90894	3.15273	-1.23986	0.215027	NA		0.0665721
SHISA6	ENSG00000188803	1.51131	-3.90894	3.15273	-1.23986	0.215027	NA		0.0665721
OTUD7A	ENSG00000169918	3.95161	-3.89143	2.13972	-1.81867	0.0689621	NA		0.0673848
KCNG1	ENSG00000026559	1.35002	-3.88686	3.48513	-1.11527	0.264734	NA		0.0675985
KRT28	ENSG00000173908	1.35002	-3.88686	3.48513	-1.11527	0.264734	NA		0.0675985
COL23A1	ENSG00000050767	1.41664	-3.86148	3.13581	-1.23141	0.218168	NA		0.0687986
EPHX3	ENSG00000105131	1.41664	-3.86148	3.13581	-1.23141	0.218168	NA		0.0687986
IL1RL1	ENSG00000115602	1.41664	-3.86148	3.13581	-1.23141	0.218168	NA		0.0687986
ALDH1L1	ENSG00000144908	1.41664	-3.86148	3.13581	-1.23141	0.218168	NA		0.0687986
STK32A	ENSG00000169302	1.41664	-3.86148	3.13581	-1.23141	0.218168	NA		0.0687986
KLHL34	ENSG00000185915	1.41664	-3.86148	3.13581	-1.23141	0.218168	NA		0.0687986
GPR89B	ENSG00000188092	1.41664	-3.86148	3.13581	-1.23141	0.218168	NA		0.0687986
MYCN	ENSG00000134323	1.32196	-3.81505	3.22777	-1.18195	0.237227	NA		0.0710488
HKDC1	ENSG00000156510	1.32196	-3.81505	3.22777	-1.18195	0.237227	NA		0.0710488
BEST2	ENSG00000039987	1.38858	-3.78774	3.53954	-1.07012	0.284565	NA		0.0724064
GLP2R	ENSG00000065325	1.38858	-3.78774	3.53954	-1.07012	0.284565	NA		0.0724064
DRD4	ENSG00000069696	1.38858	-3.78774	3.53954	-1.07012	0.284565	NA		0.0724064
ADCY2	ENSG00000078295	1.38858	-3.78774	3.53954	-1.07012	0.284565	NA		0.0724064
P2RX6	ENSG00000099957	1.38858	-3.78774	3.53954	-1.07012	0.284565	NA		0.0724064
FGF14	ENSG00000102466	1.38858	-3.78774	3.53954	-1.07012	0.284565	NA		0.0724064
ZSCAN10	ENSG00000130182	1.38858	-3.78774	3.53954	-1.07012	0.284565	NA		0.0724064
BCMO1	ENSG00000135697	1.38858	-3.78774	3.53954	-1.07012	0.284565	NA		0.0724064
ENPP3	ENSG00000154269	1.38858	-3.78774	3.53954	-1.07012	0.284565	NA		0.0724064
ALS2CR11	ENSG00000155754	1.38858	-3.78774	3.53954	-1.07012	0.284565	NA		0.0724064
PGLYRP2	ENSG00000161031	1.38858	-3.78774	3.53954	-1.07012	0.284565	NA		0.0724064
MFAP4	ENSG00000166482	1.38858	-3.78774	3.53954	-1.07012	0.284565	NA		0.0724064
SGK494	ENSG00000167524	1.38858	-3.78774	3.53954	-1.07012	0.284565	NA		0.0724064
CALB2	ENSG00000172137	1.38858	-3.78774	3.53954	-1.07012	0.284565	NA		0.0724064
CNTD1	ENSG00000176563	1.38858	-3.78774	3.53954	-1.07012	0.284565	NA		0.0724064
GAS1	ENSG00000180447	1.38858	-3.78774	3.53954	-1.07012	0.284565	NA		0.0724064
IZUMO1	ENSG00000182264	1.38858	-3.78774	3.53954	-1.07012	0.284565	NA		0.0724064
NUPR1L	ENSG00000185290	1.38858	-3.78774	3.53954	-1.07012	0.284565	NA		0.0724064
KRTAP17-1	ENSG00000186860	1.38858	-3.78774	3.53954	-1.07012	0.284565	NA		0.0724064
KRTAP19-5	ENSG00000186977	1.38858	-3.78774	3.53954	-1.07012	0.284565	NA		0.0724064
ASAH2	ENSG00000188611	1.38858	-3.78774	3.53954	-1.07012	0.284565	NA		0.0724064
LINGO4	ENSG00000213171	1.38858	-3.78774	3.53954	-1.07012	0.284565	NA		0.0724064
SHISA9	ENSG00000237515	1.38858	-3.78774	3.53954	-1.07012	0.284565	NA		0.0724064
AP001888.1	ENSG00000268351	1.38858	-3.78774	3.53954	-1.07012	0.284565	NA		0.0724064
C17orf49	ENSG00000258315	3.6781	-3.74981	2.17474	-1.72426	0.0846613	NA		0.0743351
CAMK2B	ENSG00000058404	1.22729	-3.74979	3.61576	-1.03707	0.299704	NA		0.0743362
LCN1	ENSG00000160349	1.22729	-3.74979	3.61576	-1.03707	0.299704	NA		0.0743362
CCDC63	ENSG00000173093	1.22729	-3.74979	3.61576	-1.03707	0.299704	NA		0.0743362
TNF	ENSG00000232810	1.22729	-3.74979	3.61576	-1.03707	0.299704	NA		0.0743362
EFCC1	ENSG00000114654	1.29391	-3.7192	3.25562	-1.14239	0.253291	NA		0.0759294
AMTN	ENSG00000187689	1.29391	-3.7192	3.25562	-1.14239	0.253291	NA		0.0759294
AOC1	ENSG00000002726	3.65004	-3.70942	2.1913	-1.69279	0.0904951	NA		0.0764457
ADAMTS2	ENSG00000087116	3.71665	-3.69636	2.28967	-1.61436	0.106449	NA		0.0771409
PLCE1	ENSG00000138193	3.73906	-3.68326	2.16158	-1.70397	0.0883871	NA		0.0778446
TNFRSF13C	ENSG00000159958	1.19924	-3.66858	3.34902	-1.09542	0.273333	NA		0.0786406
RHOH	ENSG00000168421	1.19924	-3.66858	3.34902	-1.09542	0.273333	NA		0.0786406
DMBX1	ENSG00000197587	3.36602	-3.66098	2.24944	-1.62751	0.10363	NA		0.079056
LPAR3	ENSG00000171517	14.9387	-3.61887	1.17371	-3.08329	0.00204727	NA		0.0813973
GPR1	ENSG00000183671	9.67377	-3.61705	1.36937	-2.64139	0.00825666	NA		0.0815004
TNFRSF1B	ENSG00000028137	3.4712	-3.60016	2.52888	-1.42362	0.154557	NA		0.0824603
CELF4	ENSG00000101489	1.10456	-3.59827	3.76882	-0.954747	0.339706	NA		0.0825684
FAM110C	ENSG00000184731	1.10456	-3.59827	3.76882	-0.954747	0.339706	NA		0.0825684
LCN10	ENSG00000187922	1.10456	-3.59827	3.76882	-0.954747	0.339706	NA		0.0825684
ALPK2	ENSG00000198796	1.10456	-3.59827	3.76882	-0.954747	0.339706	NA		0.0825684
LCP1	ENSG00000136167	67.0387	-3.58885	0.516826	-6.94403	3.81079e-12	6.21784e-10		0.083109
IL23A	ENSG00000110944	1.17118	-3.56143	3.40115	-1.04712	0.295042	NA		0.0847038
WDFY4	ENSG00000128815	1.17118	-3.56143	3.40115	-1.04712	0.295042	NA		0.0847038
LRGUK	ENSG00000155530	1.17118	-3.56143	3.40115	-1.04712	0.295042	NA		0.0847038
TMIE	ENSG00000181585	1.17118	-3.56143	3.40115	-1.04712	0.295042	NA		0.0847038
CLPSL2	ENSG00000196748	1.17118	-3.56143	3.40115	-1.04712	0.295042	NA		0.0847038
LRRC26	ENSG00000184709	3.46554	-3.52023	2.2297	-1.57879	0.114384	NA		0.0871574
ZNRF4	ENSG00000105428	1.07651	-3.50537	3.49234	-1.00373	0.315507	NA		0.0880597
CISH	ENSG00000114737	1.07651	-3.50537	3.49234	-1.00373	0.315507	NA		0.0880597
TNFAIP6	ENSG00000123610	1.07651	-3.50537	3.49234	-1.00373	0.315507	NA		0.0880597
DGKI	ENSG00000157680	1.07651	-3.50537	3.49234	-1.00373	0.315507	NA		0.0880597
SCRT1	ENSG00000170616	1.07651	-3.50537	3.49234	-1.00373	0.315507	NA		0.0880597
ZNF135	ENSG00000176293	1.07651	-3.50537	3.49234	-1.00373	0.315507	NA		0.0880597
PRSS36	ENSG00000178226	1.07651	-3.50537	3.49234	-1.00373	0.315507	NA		0.0880597
NLGN3	ENSG00000196338	1.07651	-3.50537	3.49234	-1.00373	0.315507	NA		0.0880597
FAM229A	ENSG00000225828	3.53215	-3.50468	4.44202	-0.788983	0.430122	NA		0.0881022
CHGA	ENSG00000100604	0.981834	-3.42879	3.95175	-0.867664	0.385578	NA		0.0928608
SHD	ENSG00000105251	0.981834	-3.42879	3.95175	-0.867664	0.385578	NA		0.0928608
ILDR2	ENSG00000143195	0.981834	-3.42879	3.95175	-0.867664	0.385578	NA		0.0928608
WNT9A	ENSG00000143816	0.981834	-3.42879	3.95175	-0.867664	0.385578	NA		0.0928608
PLEKHG4B	ENSG00000153404	0.981834	-3.42879	3.95175	-0.867664	0.385578	NA		0.0928608
ZAR1L	ENSG00000189167	0.981834	-3.42879	3.95175	-0.867664	0.385578	NA		0.0928608
AL121963.1	ENSG00000234188	0.981834	-3.42879	3.95175	-0.867664	0.385578	NA		0.0928608
OR51B5	ENSG00000242180	0.981834	-3.42879	3.95175	-0.867664	0.385578	NA		0.0928608
C5AR2	ENSG00000134830	3.13107	-3.42807	2.43385	-1.4085	0.158984	NA		0.0929066
BATF3	ENSG00000123685	5.86729	-3.42255	1.7011	-2.01197	0.0442236	NA		0.0932629
MSH5	ENSG00000204410	9.23675	-3.40345	1.49599	-2.27504	0.0229035	NA		0.0945061
CADM1	ENSG00000182985	3.03639	-3.39579	2.34791	-1.4463	0.148093	NA		0.0950092
CYP24A1	ENSG00000019186	1.04845	-3.38497	3.59235	-0.942272	0.346053	NA		0.0957241
DCT	ENSG00000080166	1.04845	-3.38497	3.59235	-0.942272	0.346053	NA		0.0957241
GALNT18	ENSG00000110328	1.04845	-3.38497	3.59235	-0.942272	0.346053	NA		0.0957241
TM4SF5	ENSG00000142484	1.04845	-3.38497	3.59235	-0.942272	0.346053	NA		0.0957241
IL20	ENSG00000162891	1.04845	-3.38497	3.59235	-0.942272	0.346053	NA		0.0957241
CAPZA3	ENSG00000177938	1.04845	-3.38497	3.59235	-0.942272	0.346053	NA		0.0957241
ABHD16B	ENSG00000183260	1.04845	-3.38497	3.59235	-0.942272	0.346053	NA		0.0957241
TOX	ENSG00000198846	1.04845	-3.38497	3.59235	-0.942272	0.346053	NA		0.0957241
KRTAP16-1	ENSG00000212657	1.04845	-3.38497	3.59235	-0.942272	0.346053	NA		0.0957241
SLC22A18AS	ENSG00000254827	1.04845	-3.38497	3.59235	-0.942272	0.346053	NA		0.0957241
CORO7	ENSG00000262246	1.04845	-3.38497	3.59235	-0.942272	0.346053	NA		0.0957241
LMO1	ENSG00000166407	6.20036	-3.37388	1.84562	-1.82804	0.0675431	NA		0.096463
IQGAP2	ENSG00000145703	3.12541	-3.36918	2.28476	-1.47463	0.140311	NA		0.0967776
LIPM	ENSG00000173239	2.91366	-3.32465	2.39382	-1.38884	0.16488	NA		0.0998118
IGSF9B	ENSG00000080854	0.953777	-3.32109	3.665	-0.906164	0.364849	NA		0.100058
TNNC2	ENSG00000101470	0.953777	-3.32109	3.665	-0.906164	0.364849	NA		0.100058
NKX3-2	ENSG00000109705	0.953777	-3.32109	3.665	-0.906164	0.364849	NA		0.100058
VIPR1	ENSG00000114812	0.953777	-3.32109	3.665	-0.906164	0.364849	NA		0.100058
FGD3	ENSG00000127084	0.953777	-3.32109	3.665	-0.906164	0.364849	NA		0.100058
ATP1A4	ENSG00000132681	0.953777	-3.32109	3.665	-0.906164	0.364849	NA		0.100058
PDZRN4	ENSG00000165966	0.953777	-3.32109	3.665	-0.906164	0.364849	NA		0.100058
NRARP	ENSG00000198435	0.953777	-3.32109	3.665	-0.906164	0.364849	NA		0.100058
ABCA4	ENSG00000198691	0.953777	-3.32109	3.665	-0.906164	0.364849	NA		0.100058
C7orf13	ENSG00000244291	0.953777	-3.32109	3.665	-0.906164	0.364849	NA		0.100058
KRT83	ENSG00000170523	3.00268	-3.29717	2.31599	-1.42366	0.154546	NA		0.101731
PRELP	ENSG00000188783	3.0693	-3.27862	2.60472	-1.25872	0.20813	NA		0.103047
AC103801.2	ENSG00000229387	3.0693	-3.27862	2.60472	-1.25872	0.20813	NA		0.103047
H3F3A	ENSG00000163041	2.90801	-3.27794	2.32683	-1.40876	0.158907	NA		0.103096
TMEM182	ENSG00000170417	8.41761	-3.25127	1.36895	-2.37501	0.0175484	NA		0.10502
SNCAIP	ENSG00000064692	0.859105	-3.23662	4.1735	-0.775518	0.438033	NA		0.106091
LRP5L	ENSG00000100068	0.859105	-3.23662	4.1735	-0.775518	0.438033	NA		0.106091
DNAI1	ENSG00000122735	0.859105	-3.23662	4.1735	-0.775518	0.438033	NA		0.106091
RGS8	ENSG00000135824	0.859105	-3.23662	4.1735	-0.775518	0.438033	NA		0.106091
43355	ENSG00000140623	0.859105	-3.23662	4.1735	-0.775518	0.438033	NA		0.106091
FNDC1	ENSG00000164694	0.859105	-3.23662	4.1735	-0.775518	0.438033	NA		0.106091
BEX5	ENSG00000184515	0.859105	-3.23662	4.1735	-0.775518	0.438033	NA		0.106091
C9orf171	ENSG00000188523	0.859105	-3.23662	4.1735	-0.775518	0.438033	NA		0.106091
PKHD1L1	ENSG00000205038	0.859105	-3.23662	4.1735	-0.775518	0.438033	NA		0.106091
ABCC9	ENSG00000069431	354.02	-3.21368	0.22959	-13.9975	1.61479e-44	5.35734e-41		0.107792
APOL4	ENSG00000100336	0.92572	-3.19934	4.1314	-0.774395	0.438697	NA		0.108869
PRSS33	ENSG00000103355	0.92572	-3.19934	4.1314	-0.774395	0.438697	NA		0.108869
CD33	ENSG00000105383	0.92572	-3.19934	4.1314	-0.774395	0.438697	NA		0.108869
CHRNE	ENSG00000108556	0.92572	-3.19934	4.1314	-0.774395	0.438697	NA		0.108869
AKAP3	ENSG00000111254	0.92572	-3.19934	4.1314	-0.774395	0.438697	NA		0.108869
GLP1R	ENSG00000112164	0.92572	-3.19934	4.1314	-0.774395	0.438697	NA		0.108869
GABRG2	ENSG00000113327	0.92572	-3.19934	4.1314	-0.774395	0.438697	NA		0.108869
GRIA2	ENSG00000120251	0.92572	-3.19934	4.1314	-0.774395	0.438697	NA		0.108869
BEST3	ENSG00000127325	0.92572	-3.19934	4.1314	-0.774395	0.438697	NA		0.108869
VSTM2L	ENSG00000132821	0.92572	-3.19934	4.1314	-0.774395	0.438697	NA		0.108869
SLC2A5	ENSG00000142583	0.92572	-3.19934	4.1314	-0.774395	0.438697	NA		0.108869
NUP210L	ENSG00000143552	0.92572	-3.19934	4.1314	-0.774395	0.438697	NA		0.108869
AQP10	ENSG00000143595	0.92572	-3.19934	4.1314	-0.774395	0.438697	NA		0.108869
TCTE1	ENSG00000146221	0.92572	-3.19934	4.1314	-0.774395	0.438697	NA		0.108869
LANCL3	ENSG00000147036	0.92572	-3.19934	4.1314	-0.774395	0.438697	NA		0.108869
SPATA4	ENSG00000150628	0.92572	-3.19934	4.1314	-0.774395	0.438697	NA		0.108869
GOLGA8I	ENSG00000153666	0.92572	-3.19934	4.1314	-0.774395	0.438697	NA		0.108869
PPP1R32	ENSG00000162148	0.92572	-3.19934	4.1314	-0.774395	0.438697	NA		0.108869
VSNL1	ENSG00000163032	0.92572	-3.19934	4.1314	-0.774395	0.438697	NA		0.108869
LAIR1	ENSG00000167613	0.92572	-3.19934	4.1314	-0.774395	0.438697	NA		0.108869
CHRM1	ENSG00000168539	0.92572	-3.19934	4.1314	-0.774395	0.438697	NA		0.108869
FPR2	ENSG00000171049	0.92572	-3.19934	4.1314	-0.774395	0.438697	NA		0.108869
PDE3A	ENSG00000172572	0.92572	-3.19934	4.1314	-0.774395	0.438697	NA		0.108869
XKR3	ENSG00000172967	0.92572	-3.19934	4.1314	-0.774395	0.438697	NA		0.108869
SNX31	ENSG00000174226	0.92572	-3.19934	4.1314	-0.774395	0.438697	NA		0.108869
UBQLN3	ENSG00000175520	0.92572	-3.19934	4.1314	-0.774395	0.438697	NA		0.108869
TRIM60	ENSG00000176979	0.92572	-3.19934	4.1314	-0.774395	0.438697	NA		0.108869
PENK	ENSG00000181195	0.92572	-3.19934	4.1314	-0.774395	0.438697	NA		0.108869
UNC5C	ENSG00000182168	0.92572	-3.19934	4.1314	-0.774395	0.438697	NA		0.108869
SPDYE4	ENSG00000183318	0.92572	-3.19934	4.1314	-0.774395	0.438697	NA		0.108869
ACSM5	ENSG00000183549	0.92572	-3.19934	4.1314	-0.774395	0.438697	NA		0.108869
KLHL32	ENSG00000186231	0.92572	-3.19934	4.1314	-0.774395	0.438697	NA		0.108869
WDR86	ENSG00000187260	0.92572	-3.19934	4.1314	-0.774395	0.438697	NA		0.108869
DCC	ENSG00000187323	0.92572	-3.19934	4.1314	-0.774395	0.438697	NA		0.108869
SOWAHD	ENSG00000187808	0.92572	-3.19934	4.1314	-0.774395	0.438697	NA		0.108869
CPSF4L	ENSG00000187959	0.92572	-3.19934	4.1314	-0.774395	0.438697	NA		0.108869
PLA2G2E	ENSG00000188784	0.92572	-3.19934	4.1314	-0.774395	0.438697	NA		0.108869
ZNF679	ENSG00000197123	0.92572	-3.19934	4.1314	-0.774395	0.438697	NA		0.108869
PPIAL4C	ENSG00000198161	0.92572	-3.19934	4.1314	-0.774395	0.438697	NA		0.108869
ATP6AP1L	ENSG00000205464	0.92572	-3.19934	4.1314	-0.774395	0.438697	NA		0.108869
LOH12CR2	ENSG00000205791	0.92572	-3.19934	4.1314	-0.774395	0.438697	NA		0.108869
RBM12B-AS1	ENSG00000212998	0.92572	-3.19934	4.1314	-0.774395	0.438697	NA		0.108869
EFCAB8	ENSG00000215529	0.92572	-3.19934	4.1314	-0.774395	0.438697	NA		0.108869
OR4A47	ENSG00000237388	0.92572	-3.19934	4.1314	-0.774395	0.438697	NA		0.108869
PI3	ENSG00000124102	14.9916	-3.19423	1.09916	-2.90606	0.00366007	NA		0.109255
GBX2	ENSG00000168505	5.45349	-3.19193	1.70933	-1.86736	0.0618512	NA		0.109429
ZBTB16	ENSG00000109906	2.50692	-3.1821	2.44327	-1.30239	0.192782	NA		0.110178
DNAH10	ENSG00000197653	2.50692	-3.1821	2.44327	-1.30239	0.192782	NA		0.110178
KRTAP2-3	ENSG00000212724	2.69061	-3.17959	2.3896	-1.33059	0.183323	NA		0.110369
GPR115	ENSG00000153294	2.85189	-3.16522	2.43299	-1.30096	0.193272	NA		0.111474
DGAT2	ENSG00000062282	2.31758	-3.12033	2.72027	-1.14707	0.251354	NA		0.114997
RNF157	ENSG00000141576	2.47886	-3.11955	2.45152	-1.2725	0.203196	NA		0.115059
CD4	ENSG00000010610	0.831048	-3.10945	3.87875	-0.801663	0.422748	NA		0.115868
PAGE1	ENSG00000068985	0.831048	-3.10945	3.87875	-0.801663	0.422748	NA		0.115868
UNC13D	ENSG00000092929	0.831048	-3.10945	3.87875	-0.801663	0.422748	NA		0.115868
PRDM13	ENSG00000112238	0.831048	-3.10945	3.87875	-0.801663	0.422748	NA		0.115868
CDK18	ENSG00000117266	0.831048	-3.10945	3.87875	-0.801663	0.422748	NA		0.115868
NAA60	ENSG00000122390	0.831048	-3.10945	3.87875	-0.801663	0.422748	NA		0.115868
FCHO1	ENSG00000130475	0.831048	-3.10945	3.87875	-0.801663	0.422748	NA		0.115868
DYDC2	ENSG00000133665	0.831048	-3.10945	3.87875	-0.801663	0.422748	NA		0.115868
COL2A1	ENSG00000139219	0.831048	-3.10945	3.87875	-0.801663	0.422748	NA		0.115868
CELF3	ENSG00000159409	0.831048	-3.10945	3.87875	-0.801663	0.422748	NA		0.115868
SLC6A5	ENSG00000165970	0.831048	-3.10945	3.87875	-0.801663	0.422748	NA		0.115868
GATM	ENSG00000171766	0.831048	-3.10945	3.87875	-0.801663	0.422748	NA		0.115868
GPR150	ENSG00000178015	0.831048	-3.10945	3.87875	-0.801663	0.422748	NA		0.115868
FAM101A	ENSG00000178882	0.831048	-3.10945	3.87875	-0.801663	0.422748	NA		0.115868
SSTR2	ENSG00000180616	0.831048	-3.10945	3.87875	-0.801663	0.422748	NA		0.115868
AQP12A	ENSG00000184945	0.831048	-3.10945	3.87875	-0.801663	0.422748	NA		0.115868
CYP27C1	ENSG00000186684	0.831048	-3.10945	3.87875	-0.801663	0.422748	NA		0.115868
CD247	ENSG00000198821	0.831048	-3.10945	3.87875	-0.801663	0.422748	NA		0.115868
HLA-G	ENSG00000204632	0.831048	-3.10945	3.87875	-0.801663	0.422748	NA		0.115868
SLC26A1	ENSG00000145217	2.54548	-3.10866	2.74512	-1.13243	0.257452	NA		0.115931
MDP1	ENSG00000213920	7.16307	-3.09914	1.53137	-2.02377	0.0429935	NA		0.116699
RPL36A	ENSG00000241343	4.76272	-3.08384	1.78722	-1.72549	0.084439	NA		0.117943
MKX	ENSG00000150051	24.118	-3.08109	0.849753	-3.62586	0.000287997	0.00652705		0.118168
ASS1	ENSG00000130707	77.5696	-3.06589	0.445716	-6.87857	6.0457e-12	9.70531e-10		0.11942
WNT3A	ENSG00000154342	2.63449	-3.05673	2.43436	-1.25566	0.209239	NA		0.12018
NAT2	ENSG00000156006	2.63449	-3.05673	2.43436	-1.25566	0.209239	NA		0.12018
CCDC169	ENSG00000242715	2.63449	-3.05673	2.43436	-1.25566	0.209239	NA		0.12018
ABCA10	ENSG00000154263	2.35613	-3.03104	2.49521	-1.21474	0.224464	NA		0.122339
HNMT	ENSG00000150540	9.05634	-3.02446	1.36486	-2.21595	0.0266952	NA		0.122898
LHX4	ENSG00000121454	4.96257	-3.02282	1.78859	-1.69006	0.0910167	NA		0.123038
PPP2R2C	ENSG00000074211	0.736376	-3.01483	4.45073	-0.67738	0.498165	NA		0.123721
SEMA5B	ENSG00000082684	0.736376	-3.01483	4.45073	-0.67738	0.498165	NA		0.123721
PLEKHA4	ENSG00000105559	0.736376	-3.01483	4.45073	-0.67738	0.498165	NA		0.123721
ADCY4	ENSG00000129467	0.736376	-3.01483	4.45073	-0.67738	0.498165	NA		0.123721
AOC2	ENSG00000131480	0.736376	-3.01483	4.45073	-0.67738	0.498165	NA		0.123721
LAD1	ENSG00000159166	0.736376	-3.01483	4.45073	-0.67738	0.498165	NA		0.123721
CLDND2	ENSG00000160318	0.736376	-3.01483	4.45073	-0.67738	0.498165	NA		0.123721
ALPP	ENSG00000163283	0.736376	-3.01483	4.45073	-0.67738	0.498165	NA		0.123721
SLC6A20	ENSG00000163817	0.736376	-3.01483	4.45073	-0.67738	0.498165	NA		0.123721
DRGX	ENSG00000165606	0.736376	-3.01483	4.45073	-0.67738	0.498165	NA		0.123721
CPN2	ENSG00000178772	0.736376	-3.01483	4.45073	-0.67738	0.498165	NA		0.123721
PIPOX	ENSG00000179761	0.736376	-3.01483	4.45073	-0.67738	0.498165	NA		0.123721
FAM227A	ENSG00000184949	0.736376	-3.01483	4.45073	-0.67738	0.498165	NA		0.123721
LHFPL5	ENSG00000197753	0.736376	-3.01483	4.45073	-0.67738	0.498165	NA		0.123721
VAMP2	ENSG00000220205	0.736376	-3.01483	4.45073	-0.67738	0.498165	NA		0.123721
YJEFN3	ENSG00000250067	0.736376	-3.01483	4.45073	-0.67738	0.498165	NA		0.123721
RP11-527L4.2	ENSG00000261514	0.736376	-3.01483	4.45073	-0.67738	0.498165	NA		0.123721
TAS1R1	ENSG00000173662	19.6672	-3.00072	0.925658	-3.24172	0.00118812	NA		0.124938
GDA	ENSG00000119125	59.2392	-2.9837	0.525408	-5.67881	1.35631e-08	1.22722e-06		0.126421
ROBO4	ENSG00000154133	4.37213	-2.97954	1.87154	-1.59203	0.111379	NA		0.126786
CACNA1A	ENSG00000141837	2.07212	-2.94292	2.81742	-1.04454	0.296234	NA		0.130045
C7orf57	ENSG00000164746	4.55582	-2.93922	1.77191	-1.65878	0.0971593	NA		0.130379
MCMDC2	ENSG00000178460	2.2334	-2.93659	2.54425	-1.15421	0.248416	NA		0.130617
CEBPA	ENSG00000245848	4.46115	-2.92842	1.78215	-1.64319	0.100344	NA		0.131359
SNED1	ENSG00000162804	2.32242	-2.92003	2.49987	-1.16807	0.242778	NA		0.132125
CACNA1C	ENSG00000151067	2.13873	-2.91308	2.56861	-1.13411	0.25675	NA		0.132762
UGT2B7	ENSG00000171234	2.13873	-2.91308	2.56861	-1.13411	0.25675	NA		0.132762
LAMP3	ENSG00000078081	43.1929	-2.90723	1.28429	-2.26368	0.0235941	0.168701		0.133302
KCNH1	ENSG00000143473	9.38435	-2.88969	1.33141	-2.1704	0.0299765	NA		0.134933
LRRC48	ENSG00000171962	2.04406	-2.88677	2.63555	-1.09532	0.273377	NA		0.135205
CYP26A1	ENSG00000095596	2.38903	-2.87177	2.55041	-1.126	0.260164	NA		0.136619
DAZL	ENSG00000092345	2.20535	-2.86932	2.66427	-1.07696	0.281497	NA		0.136851
MYCL	ENSG00000116990	2.20535	-2.86932	2.66427	-1.07696	0.281497	NA		0.136851
CNGB1	ENSG00000070729	0.708318	-2.86085	4.15194	-0.68904	0.490798	NA		0.137657
ZNF423	ENSG00000102935	0.708318	-2.86085	4.15194	-0.68904	0.490798	NA		0.137657
SLC2A9	ENSG00000109667	0.708318	-2.86085	4.15194	-0.68904	0.490798	NA		0.137657
VWA5A	ENSG00000110002	0.708318	-2.86085	4.15194	-0.68904	0.490798	NA		0.137657
APOA4	ENSG00000110244	0.708318	-2.86085	4.15194	-0.68904	0.490798	NA		0.137657
NR2E1	ENSG00000112333	0.708318	-2.86085	4.15194	-0.68904	0.490798	NA		0.137657
GRK7	ENSG00000114124	0.708318	-2.86085	4.15194	-0.68904	0.490798	NA		0.137657
TRPM6	ENSG00000119121	0.708318	-2.86085	4.15194	-0.68904	0.490798	NA		0.137657
CNN1	ENSG00000130176	0.708318	-2.86085	4.15194	-0.68904	0.490798	NA		0.137657
TTC9	ENSG00000133985	0.708318	-2.86085	4.15194	-0.68904	0.490798	NA		0.137657
CYP11A1	ENSG00000140459	0.708318	-2.86085	4.15194	-0.68904	0.490798	NA		0.137657
AXDND1	ENSG00000162779	0.708318	-2.86085	4.15194	-0.68904	0.490798	NA		0.137657
CMYA5	ENSG00000164309	0.708318	-2.86085	4.15194	-0.68904	0.490798	NA		0.137657
ATCAY	ENSG00000167654	0.708318	-2.86085	4.15194	-0.68904	0.490798	NA		0.137657
VGLL2	ENSG00000170162	0.708318	-2.86085	4.15194	-0.68904	0.490798	NA		0.137657
ENPP7	ENSG00000182156	0.708318	-2.86085	4.15194	-0.68904	0.490798	NA		0.137657
CLDN5	ENSG00000184113	0.708318	-2.86085	4.15194	-0.68904	0.490798	NA		0.137657
C1orf110	ENSG00000185860	0.708318	-2.86085	4.15194	-0.68904	0.490798	NA		0.137657
ZPBP2	ENSG00000186075	0.708318	-2.86085	4.15194	-0.68904	0.490798	NA		0.137657
DSCR8	ENSG00000198054	0.708318	-2.86085	4.15194	-0.68904	0.490798	NA		0.137657
C9orf96	ENSG00000198870	0.708318	-2.86085	4.15194	-0.68904	0.490798	NA		0.137657
OOEP	ENSG00000203907	0.708318	-2.86085	4.15194	-0.68904	0.490798	NA		0.137657
BHLHA9	ENSG00000205899	0.708318	-2.86085	4.15194	-0.68904	0.490798	NA		0.137657
LAT	ENSG00000213658	0.708318	-2.86085	4.15194	-0.68904	0.490798	NA		0.137657
TMTC2	ENSG00000179104	140.904	-2.85492	0.329985	-8.65168	5.07471e-18	1.68362e-15		0.138224
SYK	ENSG00000165025	2.29436	-2.84616	2.5211	-1.12894	0.258924	NA		0.139066
SP6	ENSG00000189120	2.29436	-2.84616	2.5211	-1.12894	0.258924	NA		0.139066
NGF	ENSG00000134259	8.40898	-2.84016	1.33354	-2.12979	0.0331891	NA		0.139645
AP005482.1	ENSG00000215527	2.13308	-2.8383	2.78882	-1.01774	0.308801	NA		0.139825
GNAT2	ENSG00000134183	2.11067	-2.83538	2.6001	-1.09049	0.275499	NA		0.140109
WNT2B	ENSG00000134245	2.11067	-2.83538	2.6001	-1.09049	0.275499	NA		0.140109
KCTD16	ENSG00000183775	2.016	-2.81049	2.61966	-1.07285	0.283341	NA		0.142547
MAOA	ENSG00000189221	2.016	-2.81049	2.61966	-1.07285	0.283341	NA		0.142547
ZNF385B	ENSG00000144331	4.65534	-2.79873	1.9349	-1.44644	0.148053	NA		0.143714
IL6	ENSG00000136244	250.308	-2.78813	0.249026	-11.1962	4.25794e-29	7.06322e-26		0.144773
PTK6	ENSG00000101213	15.5087	-2.78522	1.05789	-2.6328	0.00846839	NA		0.145066
POTEE	ENSG00000188219	1.92133	-2.78333	2.68692	-1.03588	0.300257	NA		0.145256
ZP3	ENSG00000188372	1.92133	-2.78333	2.68692	-1.03588	0.300257	NA		0.145256
C9orf50	ENSG00000179058	2.08262	-2.78245	2.91107	-0.955814	0.339166	NA		0.145345
DLX6	ENSG00000006377	0.613646	-2.75244	4.81005	-0.572227	0.567168	NA		0.1484
SYN1	ENSG00000008056	0.613646	-2.75244	4.81005	-0.572227	0.567168	NA		0.1484
CD84	ENSG00000066294	0.613646	-2.75244	4.81005	-0.572227	0.567168	NA		0.1484
POU4F3	ENSG00000091010	0.613646	-2.75244	4.81005	-0.572227	0.567168	NA		0.1484
WFDC1	ENSG00000103175	0.613646	-2.75244	4.81005	-0.572227	0.567168	NA		0.1484
SPOCK2	ENSG00000107742	0.613646	-2.75244	4.81005	-0.572227	0.567168	NA		0.1484
SYT10	ENSG00000110975	0.613646	-2.75244	4.81005	-0.572227	0.567168	NA		0.1484
ACTL8	ENSG00000117148	0.613646	-2.75244	4.81005	-0.572227	0.567168	NA		0.1484
PRLHR	ENSG00000119973	0.613646	-2.75244	4.81005	-0.572227	0.567168	NA		0.1484
NKX2-2	ENSG00000125820	0.613646	-2.75244	4.81005	-0.572227	0.567168	NA		0.1484
NPAS1	ENSG00000130751	0.613646	-2.75244	4.81005	-0.572227	0.567168	NA		0.1484
LPHN3	ENSG00000150471	0.613646	-2.75244	4.81005	-0.572227	0.567168	NA		0.1484
OLAH	ENSG00000152463	0.613646	-2.75244	4.81005	-0.572227	0.567168	NA		0.1484
ITIH3	ENSG00000162267	0.613646	-2.75244	4.81005	-0.572227	0.567168	NA		0.1484
ARHGAP25	ENSG00000163219	0.613646	-2.75244	4.81005	-0.572227	0.567168	NA		0.1484
F2RL2	ENSG00000164220	0.613646	-2.75244	4.81005	-0.572227	0.567168	NA		0.1484
CRABP1	ENSG00000166426	0.613646	-2.75244	4.81005	-0.572227	0.567168	NA		0.1484
AQP2	ENSG00000167580	0.613646	-2.75244	4.81005	-0.572227	0.567168	NA		0.1484
NAALADL1	ENSG00000168060	0.613646	-2.75244	4.81005	-0.572227	0.567168	NA		0.1484
KCNMB3	ENSG00000171121	0.613646	-2.75244	4.81005	-0.572227	0.567168	NA		0.1484
KRT9	ENSG00000171403	0.613646	-2.75244	4.81005	-0.572227	0.567168	NA		0.1484
CATSPERD	ENSG00000174898	0.613646	-2.75244	4.81005	-0.572227	0.567168	NA		0.1484
MAMSTR	ENSG00000176909	0.613646	-2.75244	4.81005	-0.572227	0.567168	NA		0.1484
GLDC	ENSG00000178445	0.613646	-2.75244	4.81005	-0.572227	0.567168	NA		0.1484
TMEM30B	ENSG00000182107	0.613646	-2.75244	4.81005	-0.572227	0.567168	NA		0.1484
FIGLA	ENSG00000183733	0.613646	-2.75244	4.81005	-0.572227	0.567168	NA		0.1484
NANOS3	ENSG00000187556	0.613646	-2.75244	4.81005	-0.572227	0.567168	NA		0.1484
HELT	ENSG00000187821	0.613646	-2.75244	4.81005	-0.572227	0.567168	NA		0.1484
OPTC	ENSG00000188770	0.613646	-2.75244	4.81005	-0.572227	0.567168	NA		0.1484
HMX2	ENSG00000188816	0.613646	-2.75244	4.81005	-0.572227	0.567168	NA		0.1484
FAM26F	ENSG00000188820	0.613646	-2.75244	4.81005	-0.572227	0.567168	NA		0.1484
GJB3	ENSG00000188910	0.613646	-2.75244	4.81005	-0.572227	0.567168	NA		0.1484
MS4A13	ENSG00000204979	0.613646	-2.75244	4.81005	-0.572227	0.567168	NA		0.1484
HMX1	ENSG00000215612	0.613646	-2.75244	4.81005	-0.572227	0.567168	NA		0.1484
C2CD4D	ENSG00000225556	0.613646	-2.75244	4.81005	-0.572227	0.567168	NA		0.1484
FAM195B	ENSG00000225663	0.613646	-2.75244	4.81005	-0.572227	0.567168	NA		0.1484
C9orf147	ENSG00000230185	0.613646	-2.75244	4.81005	-0.572227	0.567168	NA		0.1484
TWIST2	ENSG00000233608	0.613646	-2.75244	4.81005	-0.572227	0.567168	NA		0.1484
PALM2	ENSG00000243444	0.613646	-2.75244	4.81005	-0.572227	0.567168	NA		0.1484
KB-1507C5.2	ENSG00000253320	0.613646	-2.75244	4.81005	-0.572227	0.567168	NA		0.1484
FRRS1L	ENSG00000260230	0.613646	-2.75244	4.81005	-0.572227	0.567168	NA		0.1484
ZNF285	ENSG00000267508	0.613646	-2.75244	4.81005	-0.572227	0.567168	NA		0.1484
RP11-201K10.3	ENSG00000273088	0.613646	-2.75244	4.81005	-0.572227	0.567168	NA		0.1484
SLC34A1	ENSG00000131183	2.17163	-2.7416	2.57524	-1.0646	0.287059	NA		0.149519
BGN	ENSG00000182492	6.38167	-2.74134	1.56683	-1.74962	0.0801844	NA		0.149545
KBTBD13	ENSG00000234438	1.82666	-2.74014	2.93496	-0.933622	0.350499	NA		0.14967
CYP2J2	ENSG00000134716	10.8582	-2.71284	1.28756	-2.10697	0.0351205	NA		0.152529
CCDC85A	ENSG00000055813	1.89327	-2.69973	2.67689	-1.00853	0.313198	NA		0.153921
REEP6	ENSG00000115255	8.0961	-2.68232	1.33555	-2.00839	0.0446016	NA		0.155791
TM6SF1	ENSG00000136404	12.4057	-2.66699	1.11663	-2.38842	0.0169209	NA		0.157454
KREMEN1	ENSG00000183762	31.285	-2.65291	0.762374	-3.4798	0.000501793	0.010049		0.158999
ATP2A3	ENSG00000074370	4.12586	-2.64362	1.90438	-1.38818	0.165084	NA		0.160026
ZMYND10	ENSG00000004838	2.0489	-2.62885	2.6384	-0.996382	0.319065	NA		0.161672
FAM84A	ENSG00000162981	1.70393	-2.62672	3.00437	-0.8743	0.381955	NA		0.161911
C11orf96	ENSG00000187479	3.44642	-2.62486	2.02984	-1.29314	0.195963	NA		0.162121
FAM110B	ENSG00000169122	4.19248	-2.62016	1.98803	-1.31797	0.187514	NA		0.16265
JPH4	ENSG00000092051	3.6077	-2.61829	2.08632	-1.25498	0.209486	NA		0.162861
GRIK2	ENSG00000164418	5.28357	-2.61405	1.69463	-1.54255	0.12294	NA		0.16334
XYLT1	ENSG00000103489	1.86522	-2.60899	2.74518	-0.950392	0.341913	NA		0.163913
SLITRK5	ENSG00000165300	1.86522	-2.60899	2.74518	-0.950392	0.341913	NA		0.163913
CDH7	ENSG00000081138	1.95423	-2.60237	2.64824	-0.98268	0.325765	NA		0.164668
SNTB1	ENSG00000172164	25.3231	-2.59824	0.87023	-2.9857	0.0028293	0.0373971		0.165139
CYFIP2	ENSG00000055163	4.83827	-2.58214	1.82576	-1.41428	0.157278	NA		0.166993
AC117395.1	ENSG00000268175	1.77054	-2.57937	2.7417	-0.940792	0.346811	NA		0.167314
SEMA3F	ENSG00000001617	10.3279	-2.57809	1.18411	-2.17723	0.0294635	NA		0.167463
KRT5	ENSG00000186081	3.41836	-2.57696	2.04081	-1.26272	0.206691	NA		0.167594
ANKRD34A	ENSG00000181039	7.44389	-2.5733	1.37161	-1.87612	0.0606384	NA		0.168019
KLF4	ENSG00000136826	28.7512	-2.57269	0.719059	-3.57786	0.000346422	0.00752825		0.16809
ISLR2	ENSG00000167178	1.85956	-2.57144	2.71331	-0.947713	0.343276	NA		0.168236
FAM222A	ENSG00000139438	3.32369	-2.56137	2.05568	-1.246	0.212765	NA		0.169414
MT3	ENSG00000087250	0.585589	-2.55971	4.52467	-0.565723	0.571582	NA		0.169609
EFS	ENSG00000100842	0.585589	-2.55971	4.52467	-0.565723	0.571582	NA		0.169609
GPR143	ENSG00000101850	0.585589	-2.55971	4.52467	-0.565723	0.571582	NA		0.169609
B3GAT2	ENSG00000112309	0.585589	-2.55971	4.52467	-0.565723	0.571582	NA		0.169609
CNR1	ENSG00000118432	0.585589	-2.55971	4.52467	-0.565723	0.571582	NA		0.169609
CCND2	ENSG00000118971	0.585589	-2.55971	4.52467	-0.565723	0.571582	NA		0.169609
F13A1	ENSG00000124491	0.585589	-2.55971	4.52467	-0.565723	0.571582	NA		0.169609
RAMP2	ENSG00000131477	0.585589	-2.55971	4.52467	-0.565723	0.571582	NA		0.169609
SLC14A2	ENSG00000132874	0.585589	-2.55971	4.52467	-0.565723	0.571582	NA		0.169609
SULF1	ENSG00000137573	0.585589	-2.55971	4.52467	-0.565723	0.571582	NA		0.169609
ADAMTS10	ENSG00000142303	0.585589	-2.55971	4.52467	-0.565723	0.571582	NA		0.169609
MYOM3	ENSG00000142661	0.585589	-2.55971	4.52467	-0.565723	0.571582	NA		0.169609
EFNA3	ENSG00000143590	0.585589	-2.55971	4.52467	-0.565723	0.571582	NA		0.169609
ABCA12	ENSG00000144452	0.585589	-2.55971	4.52467	-0.565723	0.571582	NA		0.169609
ITIH2	ENSG00000151655	0.585589	-2.55971	4.52467	-0.565723	0.571582	NA		0.169609
CPB1	ENSG00000153002	0.585589	-2.55971	4.52467	-0.565723	0.571582	NA		0.169609
CCDC78	ENSG00000162004	0.585589	-2.55971	4.52467	-0.565723	0.571582	NA		0.169609
SLC1A7	ENSG00000162383	0.585589	-2.55971	4.52467	-0.565723	0.571582	NA		0.169609
AKR7A3	ENSG00000162482	0.585589	-2.55971	4.52467	-0.565723	0.571582	NA		0.169609
PPP1R36	ENSG00000165807	0.585589	-2.55971	4.52467	-0.565723	0.571582	NA		0.169609
KCNV2	ENSG00000168263	0.585589	-2.55971	4.52467	-0.565723	0.571582	NA		0.169609
CNGB3	ENSG00000170289	0.585589	-2.55971	4.52467	-0.565723	0.571582	NA		0.169609
LRG1	ENSG00000171236	0.585589	-2.55971	4.52467	-0.565723	0.571582	NA		0.169609
OR10H5	ENSG00000172519	0.585589	-2.55971	4.52467	-0.565723	0.571582	NA		0.169609
TDRD12	ENSG00000173809	0.585589	-2.55971	4.52467	-0.565723	0.571582	NA		0.169609
DSG4	ENSG00000175065	0.585589	-2.55971	4.52467	-0.565723	0.571582	NA		0.169609
CIDEA	ENSG00000176194	0.585589	-2.55971	4.52467	-0.565723	0.571582	NA		0.169609
C4orf50	ENSG00000181215	0.585589	-2.55971	4.52467	-0.565723	0.571582	NA		0.169609
GALR2	ENSG00000182687	0.585589	-2.55971	4.52467	-0.565723	0.571582	NA		0.169609
MUC6	ENSG00000184956	0.585589	-2.55971	4.52467	-0.565723	0.571582	NA		0.169609
GRK1	ENSG00000185974	0.585589	-2.55971	4.52467	-0.565723	0.571582	NA		0.169609
RYR2	ENSG00000198626	0.585589	-2.55971	4.52467	-0.565723	0.571582	NA		0.169609
AC011484.1	ENSG00000204850	0.585589	-2.55971	4.52467	-0.565723	0.571582	NA		0.169609
IFITM5	ENSG00000206013	0.585589	-2.55971	4.52467	-0.565723	0.571582	NA		0.169609
RNF208	ENSG00000212864	0.585589	-2.55971	4.52467	-0.565723	0.571582	NA		0.169609
CAPN14	ENSG00000214711	0.585589	-2.55971	4.52467	-0.565723	0.571582	NA		0.169609
AC005481.5	ENSG00000222012	0.585589	-2.55971	4.52467	-0.565723	0.571582	NA		0.169609
PCDHB17	ENSG00000255622	0.585589	-2.55971	4.52467	-0.565723	0.571582	NA		0.169609
ZIM2	ENSG00000269699	0.585589	-2.55971	4.52467	-0.565723	0.571582	NA		0.169609
LPPR3	ENSG00000129951	1.67587	-2.55026	2.80842	-0.908076	0.363838	NA		0.170725
ABLIM2	ENSG00000163995	1.67587	-2.55026	2.80842	-0.908076	0.363838	NA		0.170725
BSPRY	ENSG00000119411	5.34453	-2.54002	1.60495	-1.58262	0.113509	NA		0.17194
CHAC1	ENSG00000128965	41.3537	-2.53208	0.591517	-4.28066	1.8634e-05	0.000684372		0.172889
EPHB1	ENSG00000154928	24.6463	-2.52996	0.745641	-3.39301	0.000691302	0.0127417		0.173143
BTC	ENSG00000174808	6.96429	-2.5118	1.44642	-1.73656	0.0824657	NA		0.175337
KANK3	ENSG00000186994	1.92617	-2.50675	2.71547	-0.923137	0.355936	NA		0.175952
ZNF26	ENSG00000198393	1.92617	-2.50675	2.71547	-0.923137	0.355936	NA		0.175952
ACP5	ENSG00000102575	1.5812	-2.50344	3.0827	-0.812094	0.416738	NA		0.176355
BCL2A1	ENSG00000140379	21.1942	-2.50207	0.824544	-3.03449	0.00240944	NA		0.176523
EPB41L3	ENSG00000082397	5.33888	-2.50189	1.5826	-1.58087	0.113907	NA		0.176545
SYT16	ENSG00000139973	7.26505	-2.49542	1.38595	-1.80052	0.0717793	NA		0.177338
CXCL5	ENSG00000163735	238.321	-2.48531	0.253181	-9.81634	9.57559e-23	4.76529e-20		0.178585
GPLD1	ENSG00000112293	1.74249	-2.48265	2.85376	-0.869956	0.384325	NA		0.178916
TRIM54	ENSG00000138100	1.74249	-2.48265	2.85376	-0.869956	0.384325	NA		0.178916
TTLL3	ENSG00000214021	1.74249	-2.48265	2.85376	-0.869956	0.384325	NA		0.178916
THBD	ENSG00000178726	139.562	-2.47976	0.334267	-7.41849	1.18461e-13	2.5086e-11		0.179274
TNFSF11	ENSG00000120659	3.10628	-2.47842	2.11805	-1.17014	0.241944	NA		0.179441
IL1A	ENSG00000115008	187.794	-2.46982	0.293395	-8.41806	3.82764e-17	1.19051e-14		0.180514
C2CD4B	ENSG00000205502	11.4287	-2.46896	1.0914	-2.26219	0.0236858	NA		0.180622
FBXL13	ENSG00000161040	12.8872	-2.46577	1.04167	-2.36712	0.0179269	NA		0.181022
CCDC102B	ENSG00000150636	1.64781	-2.44757	2.81614	-0.869122	0.38478	NA		0.18332
HES5	ENSG00000197921	1.64781	-2.44757	2.81614	-0.869122	0.38478	NA		0.18332
EGR4	ENSG00000135625	1.73683	-2.44689	2.77453	-0.881911	0.377825	NA		0.183406
TTLL1	ENSG00000100271	8.1773	-2.44309	1.31003	-1.86491	0.0621939	NA		0.183889
PAX7	ENSG00000009709	0.490917	-2.44278	4.90163	-0.498361	0.61823	NA		0.183929
CRTAC1	ENSG00000095713	0.490917	-2.44278	4.90163	-0.498361	0.61823	NA		0.183929
MADCAM1	ENSG00000099866	0.490917	-2.44278	4.90163	-0.498361	0.61823	NA		0.183929
CHRNA4	ENSG00000101204	0.490917	-2.44278	4.90163	-0.498361	0.61823	NA		0.183929
CLDN15	ENSG00000106404	0.490917	-2.44278	4.90163	-0.498361	0.61823	NA		0.183929
PRMT8	ENSG00000111218	0.490917	-2.44278	4.90163	-0.498361	0.61823	NA		0.183929
PCDH12	ENSG00000113555	0.490917	-2.44278	4.90163	-0.498361	0.61823	NA		0.183929
TNNC1	ENSG00000114854	0.490917	-2.44278	4.90163	-0.498361	0.61823	NA		0.183929
PDE1A	ENSG00000115252	0.490917	-2.44278	4.90163	-0.498361	0.61823	NA		0.183929
PRAMEF12	ENSG00000116726	0.490917	-2.44278	4.90163	-0.498361	0.61823	NA		0.183929
KCNQ4	ENSG00000117013	0.490917	-2.44278	4.90163	-0.498361	0.61823	NA		0.183929
KIAA1045	ENSG00000122733	0.490917	-2.44278	4.90163	-0.498361	0.61823	NA		0.183929
HOXC12	ENSG00000123407	0.490917	-2.44278	4.90163	-0.498361	0.61823	NA		0.183929
PTGER2	ENSG00000125384	0.490917	-2.44278	4.90163	-0.498361	0.61823	NA		0.183929
DLL4	ENSG00000128917	0.490917	-2.44278	4.90163	-0.498361	0.61823	NA		0.183929
RIPK3	ENSG00000129465	0.490917	-2.44278	4.90163	-0.498361	0.61823	NA		0.183929
TRPC4	ENSG00000133107	0.490917	-2.44278	4.90163	-0.498361	0.61823	NA		0.183929
NR5A1	ENSG00000136931	0.490917	-2.44278	4.90163	-0.498361	0.61823	NA		0.183929
SLC46A3	ENSG00000139508	0.490917	-2.44278	4.90163	-0.498361	0.61823	NA		0.183929
ACVRL1	ENSG00000139567	0.490917	-2.44278	4.90163	-0.498361	0.61823	NA		0.183929
ESR2	ENSG00000140009	0.490917	-2.44278	4.90163	-0.498361	0.61823	NA		0.183929
PNMT	ENSG00000141744	0.490917	-2.44278	4.90163	-0.498361	0.61823	NA		0.183929
CTSK	ENSG00000143387	0.490917	-2.44278	4.90163	-0.498361	0.61823	NA		0.183929
NYAP2	ENSG00000144460	0.490917	-2.44278	4.90163	-0.498361	0.61823	NA		0.183929
ACRC	ENSG00000147174	0.490917	-2.44278	4.90163	-0.498361	0.61823	NA		0.183929
GAL3ST2	ENSG00000154252	0.490917	-2.44278	4.90163	-0.498361	0.61823	NA		0.183929
DDR2	ENSG00000162733	0.490917	-2.44278	4.90163	-0.498361	0.61823	NA		0.183929
HESX1	ENSG00000163666	0.490917	-2.44278	4.90163	-0.498361	0.61823	NA		0.183929
LRRC2	ENSG00000163827	0.490917	-2.44278	4.90163	-0.498361	0.61823	NA		0.183929
RAET1E	ENSG00000164520	0.490917	-2.44278	4.90163	-0.498361	0.61823	NA		0.183929
GBX1	ENSG00000164900	0.490917	-2.44278	4.90163	-0.498361	0.61823	NA		0.183929
CYBB	ENSG00000165168	0.490917	-2.44278	4.90163	-0.498361	0.61823	NA		0.183929
CCDC67	ENSG00000165325	0.490917	-2.44278	4.90163	-0.498361	0.61823	NA		0.183929
PASD1	ENSG00000166049	0.490917	-2.44278	4.90163	-0.498361	0.61823	NA		0.183929
GPD1	ENSG00000167588	0.490917	-2.44278	4.90163	-0.498361	0.61823	NA		0.183929
SFTPC	ENSG00000168484	0.490917	-2.44278	4.90163	-0.498361	0.61823	NA		0.183929
SDR16C5	ENSG00000170786	0.490917	-2.44278	4.90163	-0.498361	0.61823	NA		0.183929
C2orf70	ENSG00000173557	0.490917	-2.44278	4.90163	-0.498361	0.61823	NA		0.183929
TLR1	ENSG00000174125	0.490917	-2.44278	4.90163	-0.498361	0.61823	NA		0.183929
AMZ1	ENSG00000174945	0.490917	-2.44278	4.90163	-0.498361	0.61823	NA		0.183929
PTP4A3	ENSG00000184489	0.490917	-2.44278	4.90163	-0.498361	0.61823	NA		0.183929
ANKS1B	ENSG00000185046	0.490917	-2.44278	4.90163	-0.498361	0.61823	NA		0.183929
LILRB4	ENSG00000186818	0.490917	-2.44278	4.90163	-0.498361	0.61823	NA		0.183929
TNFRSF4	ENSG00000186827	0.490917	-2.44278	4.90163	-0.498361	0.61823	NA		0.183929
COL14A1	ENSG00000187955	0.490917	-2.44278	4.90163	-0.498361	0.61823	NA		0.183929
PAQR9	ENSG00000188582	0.490917	-2.44278	4.90163	-0.498361	0.61823	NA		0.183929
SBSN	ENSG00000189001	0.490917	-2.44278	4.90163	-0.498361	0.61823	NA		0.183929
SIRPB2	ENSG00000196209	0.490917	-2.44278	4.90163	-0.498361	0.61823	NA		0.183929
S100A5	ENSG00000196420	0.490917	-2.44278	4.90163	-0.498361	0.61823	NA		0.183929
FAM150A	ENSG00000196711	0.490917	-2.44278	4.90163	-0.498361	0.61823	NA		0.183929
MAP1LC3C	ENSG00000197769	0.490917	-2.44278	4.90163	-0.498361	0.61823	NA		0.183929
ANTXRL	ENSG00000198250	0.490917	-2.44278	4.90163	-0.498361	0.61823	NA		0.183929
FAM19A2	ENSG00000198673	0.490917	-2.44278	4.90163	-0.498361	0.61823	NA		0.183929
DENND1C	ENSG00000205744	0.490917	-2.44278	4.90163	-0.498361	0.61823	NA		0.183929
NOTO	ENSG00000214513	0.490917	-2.44278	4.90163	-0.498361	0.61823	NA		0.183929
AC131097.4	ENSG00000216921	0.490917	-2.44278	4.90163	-0.498361	0.61823	NA		0.183929
AL355490.1	ENSG00000224474	0.490917	-2.44278	4.90163	-0.498361	0.61823	NA		0.183929
KIAA0040	ENSG00000235750	0.490917	-2.44278	4.90163	-0.498361	0.61823	NA		0.183929
PCDHA13	ENSG00000239389	0.490917	-2.44278	4.90163	-0.498361	0.61823	NA		0.183929
SORCS3	ENSG00000156395	12.0906	-2.42692	1.0963	-2.21373	0.0268473	NA		0.185962
CNTN4	ENSG00000144619	1.55314	-2.41731	2.88119	-0.838998	0.401471	NA		0.187204
NLRP5	ENSG00000171487	1.55314	-2.41731	2.88119	-0.838998	0.401471	NA		0.187204
VDR	ENSG00000111424	26.6521	-2.40558	0.732072	-3.28598	0.00101626	0.0168863		0.188734
RND1	ENSG00000172602	4.39641	-2.39083	4.58949	-0.520936	0.602411	NA		0.190673
LCN2	ENSG00000148346	18.3515	-2.38687	0.934804	-2.55333	0.0106698	NA		0.191197
C11orf35	ENSG00000185522	3.37899	-2.38568	2.09571	-1.13836	0.254969	NA		0.191355
ZNF677	ENSG00000197928	3.54028	-2.38153	2.00647	-1.18692	0.235258	NA		0.191906
TRIB3	ENSG00000101255	557.206	-2.37757	0.167427	-14.2007	9.07489e-46	4.51612e-42		0.192434
KCNA6	ENSG00000151079	1.80345	-2.37441	2.82167	-0.841489	0.400074	NA		0.192855
ZBTB7C	ENSG00000184828	1.80345	-2.37441	2.82167	-0.841489	0.400074	NA		0.192855
STAB2	ENSG00000136011	3.05017	-2.36911	2.13958	-1.10728	0.268173	NA		0.193564
FGF8	ENSG00000107831	24.268	-2.36843	2.37855	-0.995747	0.319373	0.69591		0.193656
SLC18A2	ENSG00000165646	1.61976	-2.36128	3.1521	-0.749112	0.453789	NA		0.194618
OR1M1	ENSG00000170929	1.61976	-2.36128	3.1521	-0.749112	0.453789	NA		0.194618
PPP1R11	ENSG00000204619	1.61976	-2.36128	3.1521	-0.749112	0.453789	NA		0.194618
C6orf132	ENSG00000188112	10.9202	-2.33187	1.13674	-2.05136	0.0402317	NA		0.198626
ITGA11	ENSG00000137809	12.9789	-2.31671	1.13487	-2.04139	0.0412119	NA		0.200725
CD79A	ENSG00000105369	1.6141	-2.31047	2.84364	-0.812505	0.416502	NA		0.201595
ZNF534	ENSG00000198633	5.85488	-2.30305	1.61241	-1.42833	0.153198	NA		0.202635
CETP	ENSG00000087237	1.52509	-2.30192	2.90342	-0.792833	0.427875	NA		0.202793
KIAA0226L	ENSG00000102445	1.52509	-2.30192	2.90342	-0.792833	0.427875	NA		0.202793
BCO2	ENSG00000197580	1.52509	-2.30192	2.90342	-0.792833	0.427875	NA		0.202793
C15orf59	ENSG00000205363	1.52509	-2.30192	2.90342	-0.792833	0.427875	NA		0.202793
DACT3	ENSG00000197380	3.32287	-2.29495	2.04725	-1.12099	0.262291	NA		0.203775
SERPINA5	ENSG00000188488	4.42447	-2.29288	1.8731	-1.22411	0.22091	NA		0.204067
SLC22A17	ENSG00000092096	2.67148	-2.28446	2.45335	-0.931159	0.351771	NA		0.205262
ZNF366	ENSG00000178175	1.43041	-2.27034	2.96447	-0.765851	0.443765	NA		0.207281
MAML3	ENSG00000196782	15.4168	-2.26941	0.929305	-2.44205	0.014604	NA		0.207414
NTSR1	ENSG00000101188	8.30896	-2.26668	1.3522	-1.67629	0.0936815	NA		0.207807
SEL1L3	ENSG00000091490	57.9648	-2.26242	0.522845	-4.32713	1.51067e-05	0.00057388		0.208422
BTNL8	ENSG00000113303	7.90297	-2.2524	1.33782	-1.68363	0.092253	NA		0.209875
RNF180	ENSG00000164197	7.25158	-2.24951	1.35728	-1.65737	0.0974456	NA		0.210295
IL32	ENSG00000008517	1.51943	-2.24917	3.12468	-0.719808	0.471643	NA		0.210345
COL20A1	ENSG00000101203	1.51943	-2.24917	3.12468	-0.719808	0.471643	NA		0.210345
DMRT1	ENSG00000137090	2.89938	-2.24629	2.31345	-0.97097	0.331563	NA		0.210766
PCDH10	ENSG00000138650	1.68072	-2.23838	3.11243	-0.719176	0.472033	NA		0.211924
TMEM151B	ENSG00000178233	1.68072	-2.23838	3.11243	-0.719176	0.472033	NA		0.211924
CA8	ENSG00000178538	1.68072	-2.23838	3.11243	-0.719176	0.472033	NA		0.211924
PNMA5	ENSG00000198883	1.68072	-2.23838	3.11243	-0.719176	0.472033	NA		0.211924
HS3ST5	ENSG00000249853	1.68072	-2.23838	3.11243	-0.719176	0.472033	NA		0.211924
SOX1	ENSG00000182968	4.81425	-2.23741	1.73311	-1.29098	0.19671	NA		0.212066
PRDM1	ENSG00000057657	4.69717	-2.22913	1.67768	-1.3287	0.183948	NA		0.213287
PCSK5	ENSG00000099139	1.33574	-2.21936	3.2715	-0.678394	0.497522	NA		0.214736
LFNG	ENSG00000106003	1.33574	-2.21936	3.2715	-0.678394	0.497522	NA		0.214736
KCNJ12	ENSG00000184185	1.33574	-2.21936	3.2715	-0.678394	0.497522	NA		0.214736
KCNS3	ENSG00000170745	2.80471	-2.21142	2.22576	-0.99356	0.320437	NA		0.215921
AC090616.2	ENSG00000214708	2.80471	-2.21142	2.22576	-0.99356	0.320437	NA		0.215921
ASNS	ENSG00000070669	369.475	-2.20467	0.208318	-10.5832	3.56528e-26	2.9571e-23		0.216934
NRROS	ENSG00000174004	2.54875	-2.20463	2.49288	-0.884371	0.376496	NA		0.21694
MRPS17	ENSG00000239789	2.54875	-2.20463	2.49288	-0.884371	0.376496	NA		0.21694
DEPDC4	ENSG00000166153	9.59909	-2.2029	1.31911	-1.66999	0.0949214	NA		0.217201
NRCAM	ENSG00000091129	4.78619	-2.20137	1.73975	-1.26533	0.205752	NA		0.217431
PANX2	ENSG00000073150	3.85644	-2.19809	1.95531	-1.12416	0.260944	NA		0.217926
AUTS2	ENSG00000158321	1.58604	-2.19238	2.86517	-0.765184	0.444162	NA		0.21879
KRT4	ENSG00000170477	1.58604	-2.19238	2.86517	-0.765184	0.444162	NA		0.21879
AC013449.1	ENSG00000268412	1.58604	-2.19238	2.86517	-0.765184	0.444162	NA		0.21879
RABL2A	ENSG00000144134	2.77665	-2.1851	2.53078	-0.863408	0.387913	NA		0.219897
PIP5KL1	ENSG00000167103	12.2039	-2.17769	1.13568	-1.91752	0.0551719	NA		0.221029
EPGN	ENSG00000182585	4.75813	-2.16364	1.76355	-1.22686	0.219875	NA		0.223193
CNTD2	ENSG00000105219	3.17209	-2.16359	2.10191	-1.02934	0.303319	NA		0.2232
GALNT9	ENSG00000182870	4.08434	-2.16257	1.89793	-1.13943	0.254523	NA		0.223358
ABCG1	ENSG00000160179	12.8993	-2.15303	1.03003	-2.09025	0.0365951	NA		0.22484
CTH	ENSG00000116761	96.4472	-2.15302	0.378532	-5.68781	1.28676e-08	1.17629e-06		0.224842
SH3YL1	ENSG00000035115	8.46944	-2.15178	1.24588	-1.72712	0.084146	NA		0.225035
GGT5	ENSG00000099998	4.82475	-2.14634	1.88569	-1.13822	0.255027	NA		0.225885
GRIN3B	ENSG00000116032	4.01207	-2.14464	1.77331	-1.2094	0.226508	NA		0.226151
BAIAP2L2	ENSG00000128298	10.1494	-2.14274	1.2631	-1.69641	0.0898088	NA		0.22645
DDIT4L	ENSG00000145358	16.2818	-2.14159	0.905962	-2.36389	0.0180843	NA		0.226629
HOXA9	ENSG00000078399	1.40236	-2.13936	3.01015	-0.710716	0.47726	NA		0.22698
PTPN5	ENSG00000110786	1.40236	-2.13936	3.01015	-0.710716	0.47726	NA		0.22698
RASSF5	ENSG00000136653	1.40236	-2.13936	3.01015	-0.710716	0.47726	NA		0.22698
HMCN2	ENSG00000148357	1.40236	-2.13936	3.01015	-0.710716	0.47726	NA		0.22698
RP1L1	ENSG00000183638	1.40236	-2.13936	3.01015	-0.710716	0.47726	NA		0.22698
ERVMER34-1	ENSG00000226887	1.40236	-2.13936	3.01015	-0.710716	0.47726	NA		0.22698
IQCD	ENSG00000166578	13.9448	-2.13396	0.961087	-2.22036	0.0263943	NA		0.227831
ACTG2	ENSG00000163017	37.0944	-2.13271	0.629177	-3.38969	0.00069972	0.0128493		0.228029
CHGB	ENSG00000089199	2.91613	-2.13044	2.37279	-0.897863	0.369259	NA		0.228388
SERPINB2	ENSG00000197632	58.1877	-2.12457	0.491122	-4.32596	1.51872e-05	0.000574745		0.229319
DLGAP3	ENSG00000116544	4.17335	-2.1207	1.73929	-1.21929	0.222733	NA		0.229935
GAS7	ENSG00000007237	0.368188	-2.11139	4.91914	-0.429219	0.667764	NA		0.231424
NR1H4	ENSG00000012504	0.368188	-2.11139	4.91914	-0.429219	0.667764	NA		0.231424
MSH4	ENSG00000057468	0.368188	-2.11139	4.91914	-0.429219	0.667764	NA		0.231424
DLX3	ENSG00000064195	0.368188	-2.11139	4.91914	-0.429219	0.667764	NA		0.231424
WSCD2	ENSG00000075035	0.368188	-2.11139	4.91914	-0.429219	0.667764	NA		0.231424
TUBA3D	ENSG00000075886	0.368188	-2.11139	4.91914	-0.429219	0.667764	NA		0.231424
KCNK2	ENSG00000082482	0.368188	-2.11139	4.91914	-0.429219	0.667764	NA		0.231424
SLC27A5	ENSG00000083807	0.368188	-2.11139	4.91914	-0.429219	0.667764	NA		0.231424
NID2	ENSG00000087303	0.368188	-2.11139	4.91914	-0.429219	0.667764	NA		0.231424
C19orf77	ENSG00000095932	0.368188	-2.11139	4.91914	-0.429219	0.667764	NA		0.231424
NEFH	ENSG00000100285	0.368188	-2.11139	4.91914	-0.429219	0.667764	NA		0.231424
BMP7	ENSG00000101144	0.368188	-2.11139	4.91914	-0.429219	0.667764	NA		0.231424
DRP2	ENSG00000102385	0.368188	-2.11139	4.91914	-0.429219	0.667764	NA		0.231424
OLFM4	ENSG00000102837	0.368188	-2.11139	4.91914	-0.429219	0.667764	NA		0.231424
SMPD3	ENSG00000103056	0.368188	-2.11139	4.91914	-0.429219	0.667764	NA		0.231424
GRIK5	ENSG00000105737	0.368188	-2.11139	4.91914	-0.429219	0.667764	NA		0.231424
GDF10	ENSG00000107623	0.368188	-2.11139	4.91914	-0.429219	0.667764	NA		0.231424
CRYAB	ENSG00000109846	0.368188	-2.11139	4.91914	-0.429219	0.667764	NA		0.231424
AADAC	ENSG00000114771	0.368188	-2.11139	4.91914	-0.429219	0.667764	NA		0.231424
EFHD1	ENSG00000115468	0.368188	-2.11139	4.91914	-0.429219	0.667764	NA		0.231424
TNR	ENSG00000116147	0.368188	-2.11139	4.91914	-0.429219	0.667764	NA		0.231424
MPL	ENSG00000117400	0.368188	-2.11139	4.91914	-0.429219	0.667764	NA		0.231424
ELOVL3	ENSG00000119915	0.368188	-2.11139	4.91914	-0.429219	0.667764	NA		0.231424
ACTRT1	ENSG00000123165	0.368188	-2.11139	4.91914	-0.429219	0.667764	NA		0.231424
SNRPN	ENSG00000128739	0.368188	-2.11139	4.91914	-0.429219	0.667764	NA		0.231424
MYOD1	ENSG00000129152	0.368188	-2.11139	4.91914	-0.429219	0.667764	NA		0.231424
NRL	ENSG00000129535	0.368188	-2.11139	4.91914	-0.429219	0.667764	NA		0.231424
AOC3	ENSG00000131471	0.368188	-2.11139	4.91914	-0.429219	0.667764	NA		0.231424
CLEC10A	ENSG00000132514	0.368188	-2.11139	4.91914	-0.429219	0.667764	NA		0.231424
POSTN	ENSG00000133110	0.368188	-2.11139	4.91914	-0.429219	0.667764	NA		0.231424
VRTN	ENSG00000133980	0.368188	-2.11139	4.91914	-0.429219	0.667764	NA		0.231424
IL2RA	ENSG00000134460	0.368188	-2.11139	4.91914	-0.429219	0.667764	NA		0.231424
CD72	ENSG00000137101	0.368188	-2.11139	4.91914	-0.429219	0.667764	NA		0.231424
CLCA2	ENSG00000137975	0.368188	-2.11139	4.91914	-0.429219	0.667764	NA		0.231424
RASGEF1B	ENSG00000138670	0.368188	-2.11139	4.91914	-0.429219	0.667764	NA		0.231424
MYLK3	ENSG00000140795	0.368188	-2.11139	4.91914	-0.429219	0.667764	NA		0.231424
PADI1	ENSG00000142623	0.368188	-2.11139	4.91914	-0.429219	0.667764	NA		0.231424
CASQ1	ENSG00000143318	0.368188	-2.11139	4.91914	-0.429219	0.667764	NA		0.231424
FLG	ENSG00000143631	0.368188	-2.11139	4.91914	-0.429219	0.667764	NA		0.231424
FAM198A	ENSG00000144649	0.368188	-2.11139	4.91914	-0.429219	0.667764	NA		0.231424
GFRA3	ENSG00000146013	0.368188	-2.11139	4.91914	-0.429219	0.667764	NA		0.231424
PDE3B	ENSG00000152270	0.368188	-2.11139	4.91914	-0.429219	0.667764	NA		0.231424
THY1	ENSG00000154096	0.368188	-2.11139	4.91914	-0.429219	0.667764	NA		0.231424
CNTNAP3B	ENSG00000154529	0.368188	-2.11139	4.91914	-0.429219	0.667764	NA		0.231424
KCNB1	ENSG00000158445	0.368188	-2.11139	4.91914	-0.429219	0.667764	NA		0.231424
MPZ	ENSG00000158887	0.368188	-2.11139	4.91914	-0.429219	0.667764	NA		0.231424
TCHH	ENSG00000159450	0.368188	-2.11139	4.91914	-0.429219	0.667764	NA		0.231424
TPPP3	ENSG00000159713	0.368188	-2.11139	4.91914	-0.429219	0.667764	NA		0.231424
MSLNL	ENSG00000162006	0.368188	-2.11139	4.91914	-0.429219	0.667764	NA		0.231424
TAL1	ENSG00000162367	0.368188	-2.11139	4.91914	-0.429219	0.667764	NA		0.231424
SPTA1	ENSG00000163554	0.368188	-2.11139	4.91914	-0.429219	0.667764	NA		0.231424
DCLK3	ENSG00000163673	0.368188	-2.11139	4.91914	-0.429219	0.667764	NA		0.231424
DNASE1L3	ENSG00000163687	0.368188	-2.11139	4.91914	-0.429219	0.667764	NA		0.231424
HEYL	ENSG00000163909	0.368188	-2.11139	4.91914	-0.429219	0.667764	NA		0.231424
OTOP1	ENSG00000163982	0.368188	-2.11139	4.91914	-0.429219	0.667764	NA		0.231424
LEAP2	ENSG00000164406	0.368188	-2.11139	4.91914	-0.429219	0.667764	NA		0.231424
DACT2	ENSG00000164488	0.368188	-2.11139	4.91914	-0.429219	0.667764	NA		0.231424
CDH16	ENSG00000166589	0.368188	-2.11139	4.91914	-0.429219	0.667764	NA		0.231424
SERPINF2	ENSG00000167711	0.368188	-2.11139	4.91914	-0.429219	0.667764	NA		0.231424
PRR25	ENSG00000167945	0.368188	-2.11139	4.91914	-0.429219	0.667764	NA		0.231424
PDILT	ENSG00000169340	0.368188	-2.11139	4.91914	-0.429219	0.667764	NA		0.231424
TAS2R1	ENSG00000169777	0.368188	-2.11139	4.91914	-0.429219	0.667764	NA		0.231424
NSG2	ENSG00000170091	0.368188	-2.11139	4.91914	-0.429219	0.667764	NA		0.231424
KISS1	ENSG00000170498	0.368188	-2.11139	4.91914	-0.429219	0.667764	NA		0.231424
FSHR	ENSG00000170820	0.368188	-2.11139	4.91914	-0.429219	0.667764	NA		0.231424
SYCE1	ENSG00000171772	0.368188	-2.11139	4.91914	-0.429219	0.667764	NA		0.231424
CYP4F11	ENSG00000171903	0.368188	-2.11139	4.91914	-0.429219	0.667764	NA		0.231424
KLHL6	ENSG00000172578	0.368188	-2.11139	4.91914	-0.429219	0.667764	NA		0.231424
SLC2A14	ENSG00000173262	0.368188	-2.11139	4.91914	-0.429219	0.667764	NA		0.231424
SLC26A9	ENSG00000174502	0.368188	-2.11139	4.91914	-0.429219	0.667764	NA		0.231424
KLF14	ENSG00000174595	0.368188	-2.11139	4.91914	-0.429219	0.667764	NA		0.231424
NUPR1	ENSG00000176046	0.368188	-2.11139	4.91914	-0.429219	0.667764	NA		0.231424
AP000679.2	ENSG00000176984	0.368188	-2.11139	4.91914	-0.429219	0.667764	NA		0.231424
MAGEB10	ENSG00000177689	0.368188	-2.11139	4.91914	-0.429219	0.667764	NA		0.231424
TMEM31	ENSG00000179363	0.368188	-2.11139	4.91914	-0.429219	0.667764	NA		0.231424
ZFP3	ENSG00000180787	0.368188	-2.11139	4.91914	-0.429219	0.667764	NA		0.231424
TEX19	ENSG00000182459	0.368188	-2.11139	4.91914	-0.429219	0.667764	NA		0.231424
HIST2H4A	ENSG00000183941	0.368188	-2.11139	4.91914	-0.429219	0.667764	NA		0.231424
MROH7	ENSG00000184313	0.368188	-2.11139	4.91914	-0.429219	0.667764	NA		0.231424
MYADML2	ENSG00000185105	0.368188	-2.11139	4.91914	-0.429219	0.667764	NA		0.231424
KCNQ5	ENSG00000185760	0.368188	-2.11139	4.91914	-0.429219	0.667764	NA		0.231424
SPATC1	ENSG00000186583	0.368188	-2.11139	4.91914	-0.429219	0.667764	NA		0.231424
ZNF732	ENSG00000186777	0.368188	-2.11139	4.91914	-0.429219	0.667764	NA		0.231424
CXCR3	ENSG00000186810	0.368188	-2.11139	4.91914	-0.429219	0.667764	NA		0.231424
FBLL1	ENSG00000188573	0.368188	-2.11139	4.91914	-0.429219	0.667764	NA		0.231424
FAM78B	ENSG00000188859	0.368188	-2.11139	4.91914	-0.429219	0.667764	NA		0.231424
GREB1	ENSG00000196208	0.368188	-2.11139	4.91914	-0.429219	0.667764	NA		0.231424
OR8D1	ENSG00000196341	0.368188	-2.11139	4.91914	-0.429219	0.667764	NA		0.231424
FAM72A	ENSG00000196550	0.368188	-2.11139	4.91914	-0.429219	0.667764	NA		0.231424
CHRNG	ENSG00000196811	0.368188	-2.11139	4.91914	-0.429219	0.667764	NA		0.231424
AC092811.1	ENSG00000203691	0.368188	-2.11139	4.91914	-0.429219	0.667764	NA		0.231424
LIPN	ENSG00000204020	0.368188	-2.11139	4.91914	-0.429219	0.667764	NA		0.231424
CASP12	ENSG00000204403	0.368188	-2.11139	4.91914	-0.429219	0.667764	NA		0.231424
FAM166B	ENSG00000215187	0.368188	-2.11139	4.91914	-0.429219	0.667764	NA		0.231424
C1orf167	ENSG00000215910	0.368188	-2.11139	4.91914	-0.429219	0.667764	NA		0.231424
RAB6C	ENSG00000222014	0.368188	-2.11139	4.91914	-0.429219	0.667764	NA		0.231424
AC006547.14	ENSG00000234409	0.368188	-2.11139	4.91914	-0.429219	0.667764	NA		0.231424
ARHGEF38	ENSG00000236699	0.368188	-2.11139	4.91914	-0.429219	0.667764	NA		0.231424
TCP10L	ENSG00000242220	0.368188	-2.11139	4.91914	-0.429219	0.667764	NA		0.231424
PCDHAC1	ENSG00000248383	0.368188	-2.11139	4.91914	-0.429219	0.667764	NA		0.231424
SALL3	ENSG00000256463	0.368188	-2.11139	4.91914	-0.429219	0.667764	NA		0.231424
RP11-144F15.1	ENSG00000257545	0.368188	-2.11139	4.91914	-0.429219	0.667764	NA		0.231424
RP11-41O4.1	ENSG00000266258	0.368188	-2.11139	4.91914	-0.429219	0.667764	NA		0.231424
MTRNR2L13	ENSG00000270394	0.368188	-2.11139	4.91914	-0.429219	0.667764	NA		0.231424
NAMPTL	ENSG00000229644	10.7447	-2.1096	1.10581	-1.90773	0.0564256	NA		0.231712
ZFY	ENSG00000067646	1.30768	-2.10596	3.06099	-0.688001	0.491452	NA		0.232296
MYO5B	ENSG00000167306	8.7856	-2.10214	1.31959	-1.59303	0.111153	NA		0.232912
MICB	ENSG00000204516	1.3967	-2.09647	3.21919	-0.651242	0.51489	NA		0.233829
ASCL2	ENSG00000183734	2.95469	-2.06395	2.14077	-0.964117	0.334987	NA		0.23916
ZNF605	ENSG00000196458	6.63228	-2.05694	1.36743	-1.50424	0.132521	NA		0.240325
PIK3AP1	ENSG00000155629	6.60988	-2.05451	1.44414	-1.42265	0.154838	NA		0.240731
BVES	ENSG00000112276	1.21301	-2.05273	3.38884	-0.605732	0.544692	NA		0.241028
AQP5	ENSG00000161798	1.21301	-2.05273	3.38884	-0.605732	0.544692	NA		0.241028
TMEM130	ENSG00000166448	1.21301	-2.05273	3.38884	-0.605732	0.544692	NA		0.241028
YIPF7	ENSG00000177752	1.21301	-2.05273	3.38884	-0.605732	0.544692	NA		0.241028
SYT1	ENSG00000067715	7.53887	-2.04631	1.3171	-1.55365	0.120267	NA		0.242102
ADM2	ENSG00000128165	6.34826	-2.03359	1.42038	-1.43172	0.152223	NA		0.244246
DDIT3	ENSG00000175197	171.226	-2.02481	0.28742	-7.04477	1.85768e-12	3.24377e-10		0.245738
RASGRP1	ENSG00000172575	1.46331	-2.02429	2.96726	-0.682209	0.495107	NA		0.245826
DOCK3	ENSG00000088538	5.22992	-2.02039	1.5311	-1.31957	0.18698	NA		0.246492
AEBP1	ENSG00000106624	2.48698	-2.01121	2.36355	-0.850929	0.394809	NA		0.248064
CTD-2267D19.3	ENSG00000266208	2.46458	-2.00867	2.30975	-0.86965	0.384492	NA		0.248502
PTGER4	ENSG00000171522	4.83449	-2.00388	1.69978	-1.1789	0.238437	NA		0.249329
C6orf163	ENSG00000203872	3.9279	-1.99984	1.78823	-1.11834	0.263422	NA		0.250027
PCDHB13	ENSG00000187372	3.85562	-1.99832	1.84182	-1.08498	0.277933	NA		0.250291
ZNF771	ENSG00000179965	15.912	-1.99594	0.899869	-2.21803	0.0265529	NA		0.250705
BMP2	ENSG00000125845	10.9654	-1.99329	1.09984	-1.81234	0.0699329	NA		0.251166
IFRD1	ENSG00000006652	395.56	-1.99264	0.196105	-10.1611	2.95805e-24	1.84009e-21		0.251279
COL3A1	ENSG00000168542	1.36864	-1.99095	3.0134	-0.660697	0.508806	NA		0.251574
CACNA1E	ENSG00000198216	1.36864	-1.99095	3.0134	-0.660697	0.508806	NA		0.251574
BEND4	ENSG00000188848	3.55486	-1.99038	1.94179	-1.02502	0.305352	NA		0.251672
XKR9	ENSG00000221947	5.45782	-1.98913	1.67646	-1.1865	0.235423	NA		0.251892
CD300LG	ENSG00000161649	2.64827	-1.98895	2.12907	-0.934189	0.350206	NA		0.251922
FAM156A	ENSG00000182646	2.64827	-1.98895	2.12907	-0.934189	0.350206	NA		0.251922
RPS10	ENSG00000124614	3.71615	-1.98456	2.03286	-0.976242	0.328944	NA		0.25269
SLC45A4	ENSG00000022567	6.10846	-1.98185	1.43895	-1.37728	0.168425	NA		0.253166
HPCA	ENSG00000121905	2.83196	-1.9778	2.17772	-0.9082	0.363773	NA		0.253876
TIMP4	ENSG00000157150	45.8744	-1.9691	0.545604	-3.60903	0.000307346	0.0067978		0.255412
ERN1	ENSG00000178607	46.8826	-1.96331	0.541547	-3.62537	0.000288546	0.00652705		0.25644
GALC	ENSG00000054983	6.91548	-1.96037	1.42313	-1.37751	0.168356	NA		0.256963
C1QTNF1	ENSG00000173918	29.0123	-1.95999	0.665863	-2.94354	0.00324487	0.0415652		0.25703
YPEL1	ENSG00000100027	1.27963	-1.95631	3.15224	-0.620608	0.534857	NA		0.257687
TRPC6	ENSG00000137672	1.27963	-1.95631	3.15224	-0.620608	0.534857	NA		0.257687
FAM174B	ENSG00000185442	1.27963	-1.95631	3.15224	-0.620608	0.534857	NA		0.257687
TMEM229B	ENSG00000198133	1.27963	-1.95631	3.15224	-0.620608	0.534857	NA		0.257687
RELN	ENSG00000189056	93.8028	-1.95206	0.391352	-4.98798	6.10135e-07	3.79542e-05		0.258448
HHAT	ENSG00000054392	7.2597	-1.93959	1.30718	-1.48379	0.137864	NA		0.26069
SUN3	ENSG00000164744	4.01126	-1.93534	1.88016	-1.02935	0.303317	NA		0.26146
PRLR	ENSG00000113494	2.18057	-1.93358	2.63248	-0.73451	0.462638	NA		0.261779
TMEM238	ENSG00000233493	2.18057	-1.93358	2.63248	-0.73451	0.462638	NA		0.261779
GPR146	ENSG00000164849	2.64261	-1.93094	2.26928	-0.850905	0.394822	NA		0.262258
RP11-111M22.2	ENSG00000179240	9.85751	-1.92927	1.1678	-1.65206	0.098522	NA		0.262562
WFIKKN1	ENSG00000127578	1.27397	-1.92593	3.32901	-0.578528	0.562908	NA		0.263171
TTC29	ENSG00000137473	1.27397	-1.92593	3.32901	-0.578528	0.562908	NA		0.263171
DCDC1	ENSG00000170959	1.27397	-1.92593	3.32901	-0.578528	0.562908	NA		0.263171
ZNF365	ENSG00000138311	7.02556	-1.92527	1.47935	-1.30143	0.193112	NA		0.263292
MYCBP	ENSG00000214114	3.59342	-1.92387	2.11087	-0.91141	0.362079	NA		0.263547
ACOT11	ENSG00000162390	1.18495	-1.91938	3.17468	-0.604591	0.545451	NA		0.264368
EFCAB13	ENSG00000178852	1.18495	-1.91938	3.17468	-0.604591	0.545451	NA		0.264368
TIGD4	ENSG00000169989	2.62021	-1.91054	2.20909	-0.864854	0.387119	NA		0.265992
ADRB2	ENSG00000169252	101.81	-1.91037	0.386991	-4.93648	7.95458e-07	4.68473e-05		0.266024
ACTR3B	ENSG00000133627	12.3774	-1.90965	1.01105	-1.88879	0.0589206	NA		0.266156
PLA2G4C	ENSG00000105499	2.34185	-1.90787	2.3638	-0.807122	0.419596	NA		0.266486
CNFN	ENSG00000105427	5.32944	-1.90131	1.583	-1.20108	0.229719	NA		0.2677
SLC16A9	ENSG00000165449	20.0317	-1.88837	0.806946	-2.34015	0.0192762	NA		0.270112
DDC8	ENSG00000178404	2.24718	-1.88669	2.37878	-0.793132	0.427701	NA		0.270427
FAM46C	ENSG00000183508	2.24718	-1.88669	2.37878	-0.793132	0.427701	NA		0.270427
HMCN1	ENSG00000143341	2.70923	-1.8861	2.21821	-0.850281	0.395169	NA		0.270537
MAFB	ENSG00000204103	2.43087	-1.87723	2.18715	-0.8583	0.390727	NA		0.272206
LNP1	ENSG00000206535	2.43087	-1.87723	2.18715	-0.8583	0.390727	NA		0.272206
FAM84B	ENSG00000168672	27.332	-1.87387	1.57026	-1.19335	0.232733	0.606162		0.272841
SLC16A8	ENSG00000100156	1.09028	-1.86397	3.52666	-0.528537	0.597127	NA		0.274719
GRM6	ENSG00000113262	1.09028	-1.86397	3.52666	-0.528537	0.597127	NA		0.274719
GAL3ST1	ENSG00000128242	1.09028	-1.86397	3.52666	-0.528537	0.597127	NA		0.274719
ACTL7B	ENSG00000148156	1.09028	-1.86397	3.52666	-0.528537	0.597127	NA		0.274719
FGF1	ENSG00000113578	21.4276	-1.8605	0.824206	-2.25732	0.0239881	NA		0.275382
ETV2	ENSG00000105672	2.31379	-1.85985	2.68345	-0.693084	0.488257	NA		0.275504
GAL	ENSG00000069482	7.79811	-1.85649	1.30067	-1.42733	0.153484	NA		0.276147
ANKRD1	ENSG00000148677	561.022	-1.85627	0.168373	-11.0247	2.90368e-28	3.61254e-25		0.276189
TNFAIP3	ENSG00000118503	51.0425	-1.85587	0.540473	-3.43379	0.000595214	0.0113926		0.276266
PLTP	ENSG00000100979	5.02302	-1.85465	1.61226	-1.15034	0.250004	NA		0.2765
ZFYVE28	ENSG00000159733	8.05407	-1.85317	1.28944	-1.4372	0.150662	NA		0.276783
SPIN2B	ENSG00000186787	9.32238	-1.84815	1.1469	-1.61144	0.107084	NA		0.277747
SERPINE2	ENSG00000135919	395.314	-1.84717	0.194675	-9.48848	2.34431e-21	1.01447e-18		0.277938
CCDC150	ENSG00000144395	12.7707	-1.8441	1.06463	-1.73215	0.0832472	NA		0.278529
GSPT2	ENSG00000189369	16.1923	-1.84284	0.966166	-1.90738	0.0564717	NA		0.278772
STARD8	ENSG00000130052	8.78882	-1.84096	1.21499	-1.5152	0.129722	NA		0.279136
NEURL2	ENSG00000124257	2.51988	-1.83895	2.3064	-0.797327	0.425261	NA		0.279524
ADORA1	ENSG00000163485	6.89151	-1.83841	1.33028	-1.38197	0.166981	NA		0.27963
DPYSL4	ENSG00000151640	1.34059	-1.83412	3.10353	-0.590977	0.554536	NA		0.280463
RP11-247C2.2	ENSG00000248540	1.34059	-1.83412	3.10353	-0.590977	0.554536	NA		0.280463
MXD1	ENSG00000059728	36.7117	-1.82718	0.621734	-2.93885	0.00329434	0.0420366		0.281815
RAB39B	ENSG00000155961	15.3227	-1.81492	0.958363	-1.89377	0.058256	NA		0.284221
HPCAL4	ENSG00000116983	2.49748	-1.81102	2.29317	-0.789745	0.429677	NA		0.28499
PCDH19	ENSG00000165194	2.49748	-1.81102	2.29317	-0.789745	0.429677	NA		0.28499
HSF2BP	ENSG00000160207	9.70516	-1.81065	1.19329	-1.51735	0.129178	NA		0.285063
ANKRD29	ENSG00000154065	13.5208	-1.81038	1.01681	-1.78045	0.075003	NA		0.285115
KRT81	ENSG00000205426	693.061	-1.8089	0.172389	-10.4931	9.29059e-26	7.11302e-23		0.285409
DNAJC6	ENSG00000116675	12.7537	-1.80803	0.979688	-1.84551	0.0649631	NA		0.285581
CXCL3	ENSG00000163734	28.0056	-1.80648	0.712421	-2.5357	0.0112224	0.102792		0.285887
ACTR3C	ENSG00000106526	1.24591	-1.79943	3.12008	-0.576727	0.564124	NA		0.287287
ABI3BP	ENSG00000154175	8.63728	-1.79681	1.25529	-1.43139	0.152318	NA		0.28781
C10orf55	ENSG00000222047	4.34357	-1.79488	1.78438	-1.00588	0.314473	NA		0.288196
ALOXE3	ENSG00000179148	2.5865	-1.78806	2.26366	-0.789899	0.429587	NA		0.289561
ZNF34	ENSG00000196378	23.2041	-1.78297	0.73149	-2.43745	0.0147911	0.12352		0.290584
LMTK3	ENSG00000142235	14.3165	-1.78187	0.947804	-1.88	0.0601087	NA		0.290807
EGR1	ENSG00000120738	2.12445	-1.77645	2.43202	-0.730445	0.465118	NA		0.2919
MN1	ENSG00000169184	3.39277	-1.77558	2.06199	-0.861103	0.389182	NA		0.292076
CSNK1A1L	ENSG00000180138	2.30814	-1.77222	2.22856	-0.795233	0.426478	NA		0.292757
CCDC149	ENSG00000181982	2.49183	-1.76692	2.2826	-0.774082	0.438882	NA		0.293835
CTD-3193O13.9	ENSG00000183248	2.49183	-1.76692	2.2826	-0.774082	0.438882	NA		0.293835
PPP1R15A	ENSG00000087074	265.551	-1.76581	0.227345	-7.76708	8.03185e-15	2.10371e-12		0.294062
ABCC6	ENSG00000091262	1.1569	-1.76578	3.54214	-0.498508	0.618126	NA		0.294067
PROX1	ENSG00000117707	1.1569	-1.76578	3.54214	-0.498508	0.618126	NA		0.294067
KRT33B	ENSG00000131738	1.1569	-1.76578	3.54214	-0.498508	0.618126	NA		0.294067
CYP19A1	ENSG00000137869	1.1569	-1.76578	3.54214	-0.498508	0.618126	NA		0.294067
FUOM	ENSG00000148803	1.1569	-1.76578	3.54214	-0.498508	0.618126	NA		0.294067
RIC3	ENSG00000166405	1.1569	-1.76578	3.54214	-0.498508	0.618126	NA		0.294067
AC127496.1	ENSG00000175911	1.1569	-1.76578	3.54214	-0.498508	0.618126	NA		0.294067
ZNF467	ENSG00000181444	1.1569	-1.76578	3.54214	-0.498508	0.618126	NA		0.294067
DMBT1	ENSG00000187908	1.1569	-1.76578	3.54214	-0.498508	0.618126	NA		0.294067
OPALIN	ENSG00000197430	1.1569	-1.76578	3.54214	-0.498508	0.618126	NA		0.294067
CNTF	ENSG00000242689	1.1569	-1.76578	3.54214	-0.498508	0.618126	NA		0.294067
ST20-MTHFS	ENSG00000259332	3.73774	-1.7642	1.91017	-0.923582	0.355704	NA		0.294389
ZBED3	ENSG00000132846	11.702	-1.76253	1.04235	-1.69092	0.0908528	NA		0.294731
OBSCN	ENSG00000154358	14.794	-1.76213	0.920098	-1.91515	0.0554729	NA		0.294813
C6ORF165	ENSG00000272514	5.83979	-1.75434	1.49725	-1.17171	0.241314	NA		0.296409
BEST4	ENSG00000142959	4.96125	-1.74974	1.6561	-1.05654	0.290721	NA		0.297356
IGF2	ENSG00000167244	27.7025	-1.74821	0.678691	-2.57586	0.00999912	0.0953268		0.29767
ARMCX4	ENSG00000196440	9.4772	-1.74293	1.16994	-1.48976	0.136288	NA		0.298762
SERPIND1	ENSG00000099937	1.15124	-1.73303	3.45648	-0.501386	0.616099	NA		0.300819
GALNT3	ENSG00000115339	1.15124	-1.73303	3.45648	-0.501386	0.616099	NA		0.300819
RGS22	ENSG00000132554	1.15124	-1.73303	3.45648	-0.501386	0.616099	NA		0.300819
BCL2L10	ENSG00000137875	1.15124	-1.73303	3.45648	-0.501386	0.616099	NA		0.300819
KCNN3	ENSG00000143603	1.15124	-1.73303	3.45648	-0.501386	0.616099	NA		0.300819
CCNB3	ENSG00000147082	1.15124	-1.73303	3.45648	-0.501386	0.616099	NA		0.300819
ACCSL	ENSG00000205126	1.15124	-1.73303	3.45648	-0.501386	0.616099	NA		0.300819
KLRC2	ENSG00000205809	1.15124	-1.73303	3.45648	-0.501386	0.616099	NA		0.300819
SH3TC1	ENSG00000125089	18.8296	-1.7257	0.866284	-1.99207	0.0463629	NA		0.302351
ARHGEF4	ENSG00000136002	9.68194	-1.72423	1.14256	-1.5091	0.131273	NA		0.30266
WNT16	ENSG00000002745	0.245459	-1.72372	4.92997	-0.34964	0.726609	NA		0.302768
TMEM176A	ENSG00000002933	0.245459	-1.72372	4.92997	-0.34964	0.726609	NA		0.302768
PDK4	ENSG00000004799	0.245459	-1.72372	4.92997	-0.34964	0.726609	NA		0.302768
SLC4A1	ENSG00000004939	0.245459	-1.72372	4.92997	-0.34964	0.726609	NA		0.302768
PROM1	ENSG00000007062	0.245459	-1.72372	4.92997	-0.34964	0.726609	NA		0.302768
NOS2	ENSG00000007171	0.245459	-1.72372	4.92997	-0.34964	0.726609	NA		0.302768
DLEC1	ENSG00000008226	0.245459	-1.72372	4.92997	-0.34964	0.726609	NA		0.302768
TENM1	ENSG00000009694	0.245459	-1.72372	4.92997	-0.34964	0.726609	NA		0.302768
SLC6A7	ENSG00000011083	0.245459	-1.72372	4.92997	-0.34964	0.726609	NA		0.302768
NPC1L1	ENSG00000015520	0.245459	-1.72372	4.92997	-0.34964	0.726609	NA		0.302768
STMN4	ENSG00000015592	0.245459	-1.72372	4.92997	-0.34964	0.726609	NA		0.302768
XK	ENSG00000047597	0.245459	-1.72372	4.92997	-0.34964	0.726609	NA		0.302768
CTNNA2	ENSG00000066032	0.245459	-1.72372	4.92997	-0.34964	0.726609	NA		0.302768
EML1	ENSG00000066629	0.245459	-1.72372	4.92997	-0.34964	0.726609	NA		0.302768
FGF10	ENSG00000070193	0.245459	-1.72372	4.92997	-0.34964	0.726609	NA		0.302768
MRVI1	ENSG00000072952	0.245459	-1.72372	4.92997	-0.34964	0.726609	NA		0.302768
GSDMB	ENSG00000073605	0.245459	-1.72372	4.92997	-0.34964	0.726609	NA		0.302768
NOTCH3	ENSG00000074181	0.245459	-1.72372	4.92997	-0.34964	0.726609	NA		0.302768
ARHGAP15	ENSG00000075884	0.245459	-1.72372	4.92997	-0.34964	0.726609	NA		0.302768
TBX5	ENSG00000089225	0.245459	-1.72372	4.92997	-0.34964	0.726609	NA		0.302768
LAG3	ENSG00000089692	0.245459	-1.72372	4.92997	-0.34964	0.726609	NA		0.302768
SI	ENSG00000090402	0.245459	-1.72372	4.92997	-0.34964	0.726609	NA		0.302768
MMP9	ENSG00000100985	0.245459	-1.72372	4.92997	-0.34964	0.726609	NA		0.302768
RIMS4	ENSG00000101098	0.245459	-1.72372	4.92997	-0.34964	0.726609	NA		0.302768
SLC32A1	ENSG00000101438	0.245459	-1.72372	4.92997	-0.34964	0.726609	NA		0.302768
CACNA1F	ENSG00000102001	0.245459	-1.72372	4.92997	-0.34964	0.726609	NA		0.302768
TYRP1	ENSG00000107165	0.245459	-1.72372	4.92997	-0.34964	0.726609	NA		0.302768
ASPA	ENSG00000108381	0.245459	-1.72372	4.92997	-0.34964	0.726609	NA		0.302768
DAO	ENSG00000110887	0.245459	-1.72372	4.92997	-0.34964	0.726609	NA		0.302768
BIN2	ENSG00000110934	0.245459	-1.72372	4.92997	-0.34964	0.726609	NA		0.302768
GHR	ENSG00000112964	0.245459	-1.72372	4.92997	-0.34964	0.726609	NA		0.302768
IL5	ENSG00000113525	0.245459	-1.72372	4.92997	-0.34964	0.726609	NA		0.302768
ANGPTL1	ENSG00000116194	0.245459	-1.72372	4.92997	-0.34964	0.726609	NA		0.302768
BMP8B	ENSG00000116985	0.245459	-1.72372	4.92997	-0.34964	0.726609	NA		0.302768
SERPINC1	ENSG00000117601	0.245459	-1.72372	4.92997	-0.34964	0.726609	NA		0.302768
PMFBP1	ENSG00000118557	0.245459	-1.72372	4.92997	-0.34964	0.726609	NA		0.302768
PLEKHG1	ENSG00000120278	0.245459	-1.72372	4.92997	-0.34964	0.726609	NA		0.302768
A1BG	ENSG00000121410	0.245459	-1.72372	4.92997	-0.34964	0.726609	NA		0.302768
HOXA7	ENSG00000122592	0.245459	-1.72372	4.92997	-0.34964	0.726609	NA		0.302768
OR2S2	ENSG00000122718	0.245459	-1.72372	4.92997	-0.34964	0.726609	NA		0.302768
CNTFR	ENSG00000122756	0.245459	-1.72372	4.92997	-0.34964	0.726609	NA		0.302768
ITIH5	ENSG00000123243	0.245459	-1.72372	4.92997	-0.34964	0.726609	NA		0.302768
PACSIN1	ENSG00000124507	0.245459	-1.72372	4.92997	-0.34964	0.726609	NA		0.302768
COL21A1	ENSG00000124749	0.245459	-1.72372	4.92997	-0.34964	0.726609	NA		0.302768
LRRC29	ENSG00000125122	0.245459	-1.72372	4.92997	-0.34964	0.726609	NA		0.302768
MT1G	ENSG00000125144	0.245459	-1.72372	4.92997	-0.34964	0.726609	NA		0.302768
S1PR4	ENSG00000125910	0.245459	-1.72372	4.92997	-0.34964	0.726609	NA		0.302768
CCR7	ENSG00000126353	0.245459	-1.72372	4.92997	-0.34964	0.726609	NA		0.302768
VIL1	ENSG00000127831	0.245459	-1.72372	4.92997	-0.34964	0.726609	NA		0.302768
ADORA2A	ENSG00000128271	0.245459	-1.72372	4.92997	-0.34964	0.726609	NA		0.302768
APOL5	ENSG00000128313	0.245459	-1.72372	4.92997	-0.34964	0.726609	NA		0.302768
LILRB2	ENSG00000131042	0.245459	-1.72372	4.92997	-0.34964	0.726609	NA		0.302768
GUCY2D	ENSG00000132518	0.245459	-1.72372	4.92997	-0.34964	0.726609	NA		0.302768
KANK4	ENSG00000132854	0.245459	-1.72372	4.92997	-0.34964	0.726609	NA		0.302768
GIMAP4	ENSG00000133574	0.245459	-1.72372	4.92997	-0.34964	0.726609	NA		0.302768
FAM186B	ENSG00000135436	0.245459	-1.72372	4.92997	-0.34964	0.726609	NA		0.302768
PAX3	ENSG00000135903	0.245459	-1.72372	4.92997	-0.34964	0.726609	NA		0.302768
CIDEB	ENSG00000136305	0.245459	-1.72372	4.92997	-0.34964	0.726609	NA		0.302768
KIAA1644	ENSG00000138944	0.245459	-1.72372	4.92997	-0.34964	0.726609	NA		0.302768
B4GALNT3	ENSG00000139044	0.245459	-1.72372	4.92997	-0.34964	0.726609	NA		0.302768
CTRL	ENSG00000141086	0.245459	-1.72372	4.92997	-0.34964	0.726609	NA		0.302768
PLA1A	ENSG00000144837	0.245459	-1.72372	4.92997	-0.34964	0.726609	NA		0.302768
AHSG	ENSG00000145192	0.245459	-1.72372	4.92997	-0.34964	0.726609	NA		0.302768
NKD2	ENSG00000145506	0.245459	-1.72372	4.92997	-0.34964	0.726609	NA		0.302768
GABRB2	ENSG00000145864	0.245459	-1.72372	4.92997	-0.34964	0.726609	NA		0.302768
TMEM27	ENSG00000147003	0.245459	-1.72372	4.92997	-0.34964	0.726609	NA		0.302768
CCDC120	ENSG00000147144	0.245459	-1.72372	4.92997	-0.34964	0.726609	NA		0.302768
ITGB1BP2	ENSG00000147166	0.245459	-1.72372	4.92997	-0.34964	0.726609	NA		0.302768
ADHFE1	ENSG00000147576	0.245459	-1.72372	4.92997	-0.34964	0.726609	NA		0.302768
CDHR1	ENSG00000148600	0.245459	-1.72372	4.92997	-0.34964	0.726609	NA		0.302768
SERPING1	ENSG00000149131	0.245459	-1.72372	4.92997	-0.34964	0.726609	NA		0.302768
ADAM33	ENSG00000149451	0.245459	-1.72372	4.92997	-0.34964	0.726609	NA		0.302768
GPM6A	ENSG00000150625	0.245459	-1.72372	4.92997	-0.34964	0.726609	NA		0.302768
ZNF837	ENSG00000152475	0.245459	-1.72372	4.92997	-0.34964	0.726609	NA		0.302768
JAKMIP1	ENSG00000152969	0.245459	-1.72372	4.92997	-0.34964	0.726609	NA		0.302768
GBP5	ENSG00000154451	0.245459	-1.72372	4.92997	-0.34964	0.726609	NA		0.302768
MMP21	ENSG00000154485	0.245459	-1.72372	4.92997	-0.34964	0.726609	NA		0.302768
PROM2	ENSG00000155066	0.245459	-1.72372	4.92997	-0.34964	0.726609	NA		0.302768
ACE	ENSG00000159640	0.245459	-1.72372	4.92997	-0.34964	0.726609	NA		0.302768
LRRC36	ENSG00000159708	0.245459	-1.72372	4.92997	-0.34964	0.726609	NA		0.302768
ADAMTS13	ENSG00000160323	0.245459	-1.72372	4.92997	-0.34964	0.726609	NA		0.302768
IKZF3	ENSG00000161405	0.245459	-1.72372	4.92997	-0.34964	0.726609	NA		0.302768
GRIN2C	ENSG00000161509	0.245459	-1.72372	4.92997	-0.34964	0.726609	NA		0.302768
KRT82	ENSG00000161850	0.245459	-1.72372	4.92997	-0.34964	0.726609	NA		0.302768
NTN3	ENSG00000162068	0.245459	-1.72372	4.92997	-0.34964	0.726609	NA		0.302768
BEND5	ENSG00000162373	0.245459	-1.72372	4.92997	-0.34964	0.726609	NA		0.302768
AKNAD1	ENSG00000162641	0.245459	-1.72372	4.92997	-0.34964	0.726609	NA		0.302768
TRIM58	ENSG00000162722	0.245459	-1.72372	4.92997	-0.34964	0.726609	NA		0.302768
SGPP2	ENSG00000163082	0.245459	-1.72372	4.92997	-0.34964	0.726609	NA		0.302768
DCST1	ENSG00000163357	0.245459	-1.72372	4.92997	-0.34964	0.726609	NA		0.302768
TM4SF18	ENSG00000163762	0.245459	-1.72372	4.92997	-0.34964	0.726609	NA		0.302768
PLB1	ENSG00000163803	0.245459	-1.72372	4.92997	-0.34964	0.726609	NA		0.302768
ACSL6	ENSG00000164398	0.245459	-1.72372	4.92997	-0.34964	0.726609	NA		0.302768
KCNK5	ENSG00000164626	0.245459	-1.72372	4.92997	-0.34964	0.726609	NA		0.302768
TAGAP	ENSG00000164691	0.245459	-1.72372	4.92997	-0.34964	0.726609	NA		0.302768
C8orf34	ENSG00000165084	0.245459	-1.72372	4.92997	-0.34964	0.726609	NA		0.302768
PHOX2A	ENSG00000165462	0.245459	-1.72372	4.92997	-0.34964	0.726609	NA		0.302768
WDR16	ENSG00000166596	0.245459	-1.72372	4.92997	-0.34964	0.726609	NA		0.302768
ATF7IP2	ENSG00000166669	0.245459	-1.72372	4.92997	-0.34964	0.726609	NA		0.302768
NOD2	ENSG00000167207	0.245459	-1.72372	4.92997	-0.34964	0.726609	NA		0.302768
C17orf78	ENSG00000167230	0.245459	-1.72372	4.92997	-0.34964	0.726609	NA		0.302768
TRPV3	ENSG00000167723	0.245459	-1.72372	4.92997	-0.34964	0.726609	NA		0.302768
PTF1A	ENSG00000168267	0.245459	-1.72372	4.92997	-0.34964	0.726609	NA		0.302768
HFE2	ENSG00000168509	0.245459	-1.72372	4.92997	-0.34964	0.726609	NA		0.302768
SCGB1D1	ENSG00000168515	0.245459	-1.72372	4.92997	-0.34964	0.726609	NA		0.302768
COL4A3	ENSG00000169031	0.245459	-1.72372	4.92997	-0.34964	0.726609	NA		0.302768
KLK7	ENSG00000169035	0.245459	-1.72372	4.92997	-0.34964	0.726609	NA		0.302768
PARM1	ENSG00000169116	0.245459	-1.72372	4.92997	-0.34964	0.726609	NA		0.302768
OR6F1	ENSG00000169214	0.245459	-1.72372	4.92997	-0.34964	0.726609	NA		0.302768
NR0B1	ENSG00000169297	0.245459	-1.72372	4.92997	-0.34964	0.726609	NA		0.302768
PROKR1	ENSG00000169618	0.245459	-1.72372	4.92997	-0.34964	0.726609	NA		0.302768
ITGAM	ENSG00000169896	0.245459	-1.72372	4.92997	-0.34964	0.726609	NA		0.302768
DLGAP1	ENSG00000170579	0.245459	-1.72372	4.92997	-0.34964	0.726609	NA		0.302768
CCDC11	ENSG00000172361	0.245459	-1.72372	4.92997	-0.34964	0.726609	NA		0.302768
DNAJB7	ENSG00000172404	0.245459	-1.72372	4.92997	-0.34964	0.726609	NA		0.302768
C17orf66	ENSG00000172653	0.245459	-1.72372	4.92997	-0.34964	0.726609	NA		0.302768
OLR1	ENSG00000173391	0.245459	-1.72372	4.92997	-0.34964	0.726609	NA		0.302768
SULT1B1	ENSG00000173597	0.245459	-1.72372	4.92997	-0.34964	0.726609	NA		0.302768
CMKLR1	ENSG00000174600	0.245459	-1.72372	4.92997	-0.34964	0.726609	NA		0.302768
SLC22A1	ENSG00000175003	0.245459	-1.72372	4.92997	-0.34964	0.726609	NA		0.302768
C11orf44	ENSG00000175728	0.245459	-1.72372	4.92997	-0.34964	0.726609	NA		0.302768
CCDC168	ENSG00000175820	0.245459	-1.72372	4.92997	-0.34964	0.726609	NA		0.302768
GPX2	ENSG00000176153	0.245459	-1.72372	4.92997	-0.34964	0.726609	NA		0.302768
HORMAD2	ENSG00000176635	0.245459	-1.72372	4.92997	-0.34964	0.726609	NA		0.302768
RPRM	ENSG00000177519	0.245459	-1.72372	4.92997	-0.34964	0.726609	NA		0.302768
KIAA1875	ENSG00000179698	0.245459	-1.72372	4.92997	-0.34964	0.726609	NA		0.302768
NLRP11	ENSG00000179873	0.245459	-1.72372	4.92997	-0.34964	0.726609	NA		0.302768
B3GNT3	ENSG00000179913	0.245459	-1.72372	4.92997	-0.34964	0.726609	NA		0.302768
PLD5	ENSG00000180287	0.245459	-1.72372	4.92997	-0.34964	0.726609	NA		0.302768
C17orf104	ENSG00000180336	0.245459	-1.72372	4.92997	-0.34964	0.726609	NA		0.302768
C11orf42	ENSG00000180878	0.245459	-1.72372	4.92997	-0.34964	0.726609	NA		0.302768
SLC2A4	ENSG00000181856	0.245459	-1.72372	4.92997	-0.34964	0.726609	NA		0.302768
DCAF4L1	ENSG00000182308	0.245459	-1.72372	4.92997	-0.34964	0.726609	NA		0.302768
TSHZ2	ENSG00000182463	0.245459	-1.72372	4.92997	-0.34964	0.726609	NA		0.302768
KCNH8	ENSG00000183960	0.245459	-1.72372	4.92997	-0.34964	0.726609	NA		0.302768
NPB	ENSG00000183979	0.245459	-1.72372	4.92997	-0.34964	0.726609	NA		0.302768
SLIT3	ENSG00000184347	0.245459	-1.72372	4.92997	-0.34964	0.726609	NA		0.302768
FAM19A3	ENSG00000184599	0.245459	-1.72372	4.92997	-0.34964	0.726609	NA		0.302768
RP11-480I12.4	ENSG00000184774	0.245459	-1.72372	4.92997	-0.34964	0.726609	NA		0.302768
TMEM105	ENSG00000185332	0.245459	-1.72372	4.92997	-0.34964	0.726609	NA		0.302768
SYN3	ENSG00000185666	0.245459	-1.72372	4.92997	-0.34964	0.726609	NA		0.302768
TMPRSS11B	ENSG00000185873	0.245459	-1.72372	4.92997	-0.34964	0.726609	NA		0.302768
FFAR3	ENSG00000185897	0.245459	-1.72372	4.92997	-0.34964	0.726609	NA		0.302768
RTN4RL1	ENSG00000185924	0.245459	-1.72372	4.92997	-0.34964	0.726609	NA		0.302768
NAP1L2	ENSG00000186462	0.245459	-1.72372	4.92997	-0.34964	0.726609	NA		0.302768
FSCN2	ENSG00000186765	0.245459	-1.72372	4.92997	-0.34964	0.726609	NA		0.302768
CCK	ENSG00000187094	0.245459	-1.72372	4.92997	-0.34964	0.726609	NA		0.302768
SBK1	ENSG00000188322	0.245459	-1.72372	4.92997	-0.34964	0.726609	NA		0.302768
JAKMIP3	ENSG00000188385	0.245459	-1.72372	4.92997	-0.34964	0.726609	NA		0.302768
VHLL	ENSG00000189030	0.245459	-1.72372	4.92997	-0.34964	0.726609	NA		0.302768
APOD	ENSG00000189058	0.245459	-1.72372	4.92997	-0.34964	0.726609	NA		0.302768
DCAF8L2	ENSG00000189186	0.245459	-1.72372	4.92997	-0.34964	0.726609	NA		0.302768
MYBPC1	ENSG00000196091	0.245459	-1.72372	4.92997	-0.34964	0.726609	NA		0.302768
ELAVL3	ENSG00000196361	0.245459	-1.72372	4.92997	-0.34964	0.726609	NA		0.302768
FBXL22	ENSG00000197361	0.245459	-1.72372	4.92997	-0.34964	0.726609	NA		0.302768
LEKR1	ENSG00000197980	0.245459	-1.72372	4.92997	-0.34964	0.726609	NA		0.302768
CLEC9A	ENSG00000197992	0.245459	-1.72372	4.92997	-0.34964	0.726609	NA		0.302768
SULT1C2	ENSG00000198203	0.245459	-1.72372	4.92997	-0.34964	0.726609	NA		0.302768
RD3	ENSG00000198570	0.245459	-1.72372	4.92997	-0.34964	0.726609	NA		0.302768
ZNF521	ENSG00000198795	0.245459	-1.72372	4.92997	-0.34964	0.726609	NA		0.302768
DCAF12L1	ENSG00000198889	0.245459	-1.72372	4.92997	-0.34964	0.726609	NA		0.302768
CAPN8	ENSG00000203697	0.245459	-1.72372	4.92997	-0.34964	0.726609	NA		0.302768
ECT2L	ENSG00000203734	0.245459	-1.72372	4.92997	-0.34964	0.726609	NA		0.302768
RBM20	ENSG00000203867	0.245459	-1.72372	4.92997	-0.34964	0.726609	NA		0.302768
TCEAL6	ENSG00000204071	0.245459	-1.72372	4.92997	-0.34964	0.726609	NA		0.302768
RP11-65D24.2	ENSG00000204398	0.245459	-1.72372	4.92997	-0.34964	0.726609	NA		0.302768
AC025278.1	ENSG00000204752	0.245459	-1.72372	4.92997	-0.34964	0.726609	NA		0.302768
MT1H	ENSG00000205358	0.245459	-1.72372	4.92997	-0.34964	0.726609	NA		0.302768
EXOC3L4	ENSG00000205436	0.245459	-1.72372	4.92997	-0.34964	0.726609	NA		0.302768
HTN3	ENSG00000205649	0.245459	-1.72372	4.92997	-0.34964	0.726609	NA		0.302768
TSSK1B	ENSG00000212122	0.245459	-1.72372	4.92997	-0.34964	0.726609	NA		0.302768
AC022498.1	ENSG00000213132	0.245459	-1.72372	4.92997	-0.34964	0.726609	NA		0.302768
ARHGEF33	ENSG00000214694	0.245459	-1.72372	4.92997	-0.34964	0.726609	NA		0.302768
MSMP	ENSG00000215183	0.245459	-1.72372	4.92997	-0.34964	0.726609	NA		0.302768
HMSD	ENSG00000221887	0.245459	-1.72372	4.92997	-0.34964	0.726609	NA		0.302768
TIAF1	ENSG00000221995	0.245459	-1.72372	4.92997	-0.34964	0.726609	NA		0.302768
USP17L10	ENSG00000231396	0.245459	-1.72372	4.92997	-0.34964	0.726609	NA		0.302768
SCAND3	ENSG00000232040	0.245459	-1.72372	4.92997	-0.34964	0.726609	NA		0.302768
KDM4E	ENSG00000235268	0.245459	-1.72372	4.92997	-0.34964	0.726609	NA		0.302768
CLEC2L	ENSG00000236279	0.245459	-1.72372	4.92997	-0.34964	0.726609	NA		0.302768
C5orf17	ENSG00000248874	0.245459	-1.72372	4.92997	-0.34964	0.726609	NA		0.302768
PCDHA10	ENSG00000250120	0.245459	-1.72372	4.92997	-0.34964	0.726609	NA		0.302768
MTRNR2L9	ENSG00000255633	0.245459	-1.72372	4.92997	-0.34964	0.726609	NA		0.302768
LINC00696	ENSG00000256097	0.245459	-1.72372	4.92997	-0.34964	0.726609	NA		0.302768
BLID	ENSG00000259571	0.245459	-1.72372	4.92997	-0.34964	0.726609	NA		0.302768
XKR7	ENSG00000260903	0.245459	-1.72372	4.92997	-0.34964	0.726609	NA		0.302768
AL626787.1	ENSG00000267884	0.245459	-1.72372	4.92997	-0.34964	0.726609	NA		0.302768
ARL14EPL	ENSG00000268223	0.245459	-1.72372	4.92997	-0.34964	0.726609	NA		0.302768
AC135983.2	ENSG00000268759	0.245459	-1.72372	4.92997	-0.34964	0.726609	NA		0.302768
FLJ00418	ENSG00000268927	0.245459	-1.72372	4.92997	-0.34964	0.726609	NA		0.302768
TRABD2B	ENSG00000269113	0.245459	-1.72372	4.92997	-0.34964	0.726609	NA		0.302768
HRH3	ENSG00000101180	1.93511	-1.71845	2.74861	-0.625207	0.531836	NA		0.303875
GPR157	ENSG00000180758	8.70874	-1.7118	1.17543	-1.45632	0.145306	NA		0.305279
RGCC	ENSG00000102760	3.52599	-1.71007	1.84995	-0.92439	0.355284	NA		0.305645
FEV	ENSG00000163497	3.34231	-1.70707	1.89162	-0.902437	0.366825	NA		0.306281
RHOU	ENSG00000116574	1.06223	-1.70345	3.31161	-0.514388	0.606981	NA		0.307051
ALDOB	ENSG00000136872	1.06223	-1.70345	3.31161	-0.514388	0.606981	NA		0.307051
LPAR4	ENSG00000147145	1.06223	-1.70345	3.31161	-0.514388	0.606981	NA		0.307051
AC007040.11	ENSG00000258881	1.06223	-1.70345	3.31161	-0.514388	0.606981	NA		0.307051
PAPPA	ENSG00000182752	10.7105	-1.70123	1.07061	-1.58903	0.112054	NA		0.307524
CTAGE5	ENSG00000150527	6.17345	-1.70019	1.56506	-1.08634	0.277329	NA		0.307746
AMER2	ENSG00000165566	9.2374	-1.69917	1.17163	-1.45026	0.146985	NA		0.307964
SCG5	ENSG00000166922	69.4916	-1.69531	0.429729	-3.94508	7.97748e-05	0.0022816		0.308787
MREG	ENSG00000118242	11.5609	-1.69283	1.06471	-1.58994	0.111848	NA		0.30932
POLN	ENSG00000130997	2.09639	-1.68203	2.50391	-0.671761	0.501736	NA		0.311644
HIST2H3D	ENSG00000183598	12.3623	-1.6779	1.00851	-1.66374	0.0961653	NA		0.312538
SH3RF3	ENSG00000172985	12.7731	-1.67459	0.978461	-1.71145	0.0869975	NA		0.313255
SLITRK2	ENSG00000185985	2.28008	-1.67289	2.27492	-0.735363	0.462119	NA		0.313624
SPOCK1	ENSG00000152377	9.98755	-1.67275	1.10341	-1.51598	0.129525	NA		0.313655
TLR4	ENSG00000136869	39.8485	-1.66247	0.56241	-2.95597	0.0031169	0.0401326		0.315899
ULBP1	ENSG00000111981	2.18541	-1.6585	2.27466	-0.729122	0.465927	NA		0.316768
KIF26B	ENSG00000162849	8.05244	-1.6568	1.26957	-1.30501	0.191891	NA		0.317142
SLC6A9	ENSG00000196517	70.0977	-1.65549	0.423004	-3.91365	9.09108e-05	0.00256048		0.31743
PLBD1	ENSG00000121316	5.33272	-1.65514	1.52944	-1.08218	0.279171	NA		0.317508
ARHGAP28	ENSG00000088756	0.967553	-1.6463	3.69182	-0.445931	0.655647	NA		0.319459
SYT6	ENSG00000134207	0.967553	-1.6463	3.69182	-0.445931	0.655647	NA		0.319459
IQUB	ENSG00000164675	0.967553	-1.6463	3.69182	-0.445931	0.655647	NA		0.319459
TUBE1	ENSG00000074935	53.6858	-1.64559	0.522802	-3.14763	0.001646	0.0244153		0.319616
FUK	ENSG00000157353	10.2034	-1.6433	1.15517	-1.42256	0.154864	NA		0.320124
DNAH11	ENSG00000105877	12.3952	-1.64147	1.0326	-1.58965	0.111915	NA		0.320531
OSCAR	ENSG00000170909	57.0889	-1.63643	0.477105	-3.42992	0.000603756	0.0115152		0.32165
MLN	ENSG00000096395	2.27443	-1.63514	2.39071	-0.683954	0.494004	NA		0.32194
PGF	ENSG00000119630	25.8357	-1.63381	0.749804	-2.17899	0.0293325	0.193968		0.322235
SFT2D3	ENSG00000173349	18.016	-1.63114	0.820186	-1.98874	0.0467299	NA		0.322834
ESR1	ENSG00000091831	1.21786	-1.62696	3.47783	-0.467808	0.639922	NA		0.32377
C1QL3	ENSG00000165985	1.21786	-1.62696	3.47783	-0.467808	0.639922	NA		0.32377
TCTE3	ENSG00000184786	1.21786	-1.62696	3.47783	-0.467808	0.639922	NA		0.32377
ADPRHL1	ENSG00000153531	3.49228	-1.62215	1.96204	-0.826768	0.408369	NA		0.324851
CDK5R2	ENSG00000171450	3.12491	-1.61532	1.92148	-0.840663	0.400537	NA		0.326393
SULF2	ENSG00000196562	12.7065	-1.61427	1.10571	-1.45994	0.144308	NA		0.326631
PLCG2	ENSG00000197943	27.3514	-1.6131	0.671733	-2.4014	0.0163326	0.131733		0.326896
MYCBPAP	ENSG00000136449	2.43571	-1.61098	2.62958	-0.61264	0.540114	NA		0.327375
PTPRO	ENSG00000151490	2.43571	-1.61098	2.62958	-0.61264	0.540114	NA		0.327375
RND2	ENSG00000108830	4.34276	-1.60724	1.6597	-0.968389	0.33285	NA		0.328226
MYO15A	ENSG00000091536	3.39761	-1.6037	1.99292	-0.804697	0.420994	NA		0.329032
FOXC1	ENSG00000054598	31.1709	-1.59707	0.699281	-2.28387	0.0223789	0.162463		0.330547
PPM1J	ENSG00000155367	4.15342	-1.59013	1.66955	-0.952432	0.340878	NA		0.332141
TSC22D3	ENSG00000157514	30.2028	-1.59001	0.635735	-2.50105	0.0123824	0.109064		0.33217
KIAA1755	ENSG00000149633	1.12318	-1.5777	3.24795	-0.485753	0.627142	NA		0.335015
LYPD5	ENSG00000159871	1.12318	-1.5777	3.24795	-0.485753	0.627142	NA		0.335015
NLRP10	ENSG00000182261	9.63476	-1.57545	1.18488	-1.32963	0.18364	NA		0.335539
PAX5	ENSG00000196092	3.87506	-1.57425	1.75034	-0.899395	0.368442	NA		0.335818
PRKG2	ENSG00000138669	13.7391	-1.57131	0.948963	-1.65582	0.0977589	NA		0.336503
TESC	ENSG00000088992	73.6149	-1.56701	0.45324	-3.45736	0.000545499	0.0105984		0.337507
ANGPTL2	ENSG00000136859	14.0385	-1.56654	0.941937	-1.6631	0.0962918	NA		0.337617
SDR42E1	ENSG00000184860	3.96407	-1.56373	1.76226	-0.887344	0.374894	NA		0.338275
GAD1	ENSG00000128683	9.31295	-1.56329	1.13485	-1.37753	0.168349	NA		0.338378
NELFE	ENSG00000204356	34.5377	-1.56106	0.600101	-2.60132	0.00928647	0.0905271		0.338903
GPR3	ENSG00000181773	5.75405	-1.55853	1.46263	-1.06557	0.28662	NA		0.339496
SLC25A45	ENSG00000162241	1.97366	-1.55613	2.6095	-0.596334	0.550952	NA		0.340062
CDC42EP5	ENSG00000167617	1.97366	-1.55613	2.6095	-0.596334	0.550952	NA		0.340062
WNT10B	ENSG00000169884	1.97366	-1.55613	2.6095	-0.596334	0.550952	NA		0.340062
SLC1A4	ENSG00000115902	92.5589	-1.55569	0.386081	-4.02943	5.59126e-05	0.00170705		0.340166
SPTBN4	ENSG00000160460	6.67114	-1.55119	1.50502	-1.03067	0.302694	NA		0.341229
CCDC42B	ENSG00000186710	2.91316	-1.55016	2.15877	-0.718076	0.472711	NA		0.341472
NOV	ENSG00000136999	30.1669	-1.54716	0.641777	-2.41075	0.0159198	0.129347		0.342182
ARHGEF16	ENSG00000130762	9.19587	-1.54474	1.18222	-1.30664	0.191334	NA		0.342758
MPP3	ENSG00000161647	13.6374	-1.54448	0.969772	-1.59262	0.111246	NA		0.34282
ARID3C	ENSG00000205143	6.55542	-1.54372	1.40545	-1.09838	0.272039	NA		0.343
MTRNR2L2	ENSG00000271043	8.6181	-1.54243	1.21741	-1.26698	0.205162	NA		0.343306
CNPY2	ENSG00000257727	8.1617	-1.53866	1.22677	-1.25424	0.209756	NA		0.344204
GUCA1B	ENSG00000112599	2.06268	-1.53444	2.32655	-0.659535	0.509552	NA		0.345213
SPRY4	ENSG00000187678	107.64	-1.53347	0.346447	-4.42627	9.58768e-06	0.00039414		0.345446
ZFAND2A	ENSG00000178381	71.5094	-1.5303	0.455723	-3.35795	0.000785228	0.013857		0.346206
CCDC64B	ENSG00000162069	7.03286	-1.52878	1.29127	-1.18394	0.236439	NA		0.34657
CSF3	ENSG00000108342	322.197	-1.52732	0.202642	-7.53705	4.80738e-14	1.11838e-11		0.346921
TRIB1	ENSG00000173334	63.25	-1.52706	0.451993	-3.37849	0.000728843	0.0131655		0.346985
CCDC166	ENSG00000255181	3.27488	-1.52695	2.02008	-0.755884	0.449719	NA		0.347011
KDM4D	ENSG00000186280	8.06138	-1.52679	1.20954	-1.26229	0.206844	NA		0.347048
MYB	ENSG00000118513	1.87899	-1.52466	2.55987	-0.595602	0.551441	NA		0.347561
CYP1A1	ENSG00000140465	1.87899	-1.52466	2.55987	-0.595602	0.551441	NA		0.347561
LSM12	ENSG00000161654	6.66549	-1.52338	1.37377	-1.10891	0.267471	NA		0.347871
ST6GAL1	ENSG00000073849	13.4297	-1.51737	2.19289	-0.691949	0.488969	NA		0.349323
CHST2	ENSG00000175040	11.2248	-1.516	1.04923	-1.44486	0.148497	NA		0.349655
FOXF2	ENSG00000137273	19.7791	-1.513	0.852598	-1.77457	0.0759682	NA		0.350382
HSF4	ENSG00000102878	2.72382	-1.51125	2.16035	-0.699538	0.484216	NA		0.350807
MLXIPL	ENSG00000009950	1.02851	-1.51088	3.60838	-0.418714	0.675425	NA		0.350898
C1orf54	ENSG00000118292	1.02851	-1.51088	3.60838	-0.418714	0.675425	NA		0.350898
MSX2	ENSG00000120149	1.02851	-1.51088	3.60838	-0.418714	0.675425	NA		0.350898
ANGPTL6	ENSG00000130812	1.02851	-1.51088	3.60838	-0.418714	0.675425	NA		0.350898
CMPK2	ENSG00000134326	1.02851	-1.51088	3.60838	-0.418714	0.675425	NA		0.350898
AFF3	ENSG00000144218	1.02851	-1.51088	3.60838	-0.418714	0.675425	NA		0.350898
SYCP2L	ENSG00000153157	1.02851	-1.51088	3.60838	-0.418714	0.675425	NA		0.350898
FAM89B	ENSG00000176973	1.02851	-1.51088	3.60838	-0.418714	0.675425	NA		0.350898
C1orf106	ENSG00000163362	34.9798	-1.50758	0.590048	-2.55501	0.0106185	0.0985714		0.351701
DNAH7	ENSG00000118997	14.3236	-1.50651	2.22964	-0.675675	0.499247	NA		0.351962
CD83	ENSG00000112149	7.59367	-1.50376	1.28112	-1.17379	0.24048	NA		0.352633
NEU1	ENSG00000204386	6.63743	-1.49197	1.38785	-1.07502	0.282366	NA		0.355527
RASEF	ENSG00000165105	12.9018	-1.49091	1.07054	-1.39268	0.163717	NA		0.355787
NDUFA4L2	ENSG00000185633	9.35559	-1.48989	1.15505	-1.2899	0.197087	NA		0.35604
CCDC19	ENSG00000213085	7.38758	-1.48417	1.31536	-1.12833	0.259179	NA		0.357455
ANKK1	ENSG00000170209	1.87334	-1.48239	2.59962	-0.570233	0.56852	NA		0.357896
KDM7A	ENSG00000006459	16.0707	-1.4803	0.882771	-1.67688	0.0935664	NA		0.358415
NXPH4	ENSG00000182379	71.1517	-1.47618	0.440923	-3.34792	0.000814194	0.0141921		0.35944
FLRT2	ENSG00000185070	29.0168	-1.47595	0.704483	-2.09508	0.0361641	0.220934		0.359497
SESN2	ENSG00000130766	79.4043	-1.46885	0.402306	-3.65108	0.000261142	0.00601655		0.36127
MAST1	ENSG00000105613	9.60024	-1.46875	1.10812	-1.32545	0.185023	NA		0.361294
SP5	ENSG00000204335	4.75278	-1.46504	1.55908	-0.93968	0.347382	NA		0.362225
EPHX2	ENSG00000120915	1.68965	-1.46419	2.89058	-0.506537	0.61248	NA		0.36244
ALOX15B	ENSG00000179593	2.79043	-1.45875	2.22277	-0.656275	0.511647	NA		0.363808
TUBA8	ENSG00000183785	4.65811	-1.45522	1.59335	-0.913312	0.361078	NA		0.364699
FES	ENSG00000182511	6.69839	-1.45318	1.34396	-1.08127	0.279578	NA		0.365216
ATP1A2	ENSG00000018625	0.939496	-1.44679	3.48294	-0.415394	0.677853	NA		0.366836
RAB17	ENSG00000124839	0.939496	-1.44679	3.48294	-0.415394	0.677853	NA		0.366836
PRDM12	ENSG00000130711	0.939496	-1.44679	3.48294	-0.415394	0.677853	NA		0.366836
ERBB4	ENSG00000178568	0.939496	-1.44679	3.48294	-0.415394	0.677853	NA		0.366836
ANKRD34C	ENSG00000235711	11.1294	-1.44588	1.05964	-1.3645	0.172411	NA		0.367067
JPH1	ENSG00000104369	5.75889	-1.44063	1.43603	-1.0032	0.315764	NA		0.368407
HBE1	ENSG00000213931	1.85093	-1.43869	2.89617	-0.496757	0.61936	NA		0.368901
DHRS2	ENSG00000100867	18.9895	-1.4381	0.849403	-1.69307	0.0904412	NA		0.369052
MFAP3L	ENSG00000198948	13.0124	-1.43755	0.965256	-1.4893	0.136409	NA		0.369193
ATF4	ENSG00000128272	432.122	-1.43612	0.203344	-7.06252	1.63506e-12	2.90603e-10		0.369559
PCDH1	ENSG00000156453	166.297	-1.4327	0.27664	-5.17895	2.23142e-07	1.5531e-05		0.370436
KIAA1324	ENSG00000116299	3.88556	-1.43006	1.90855	-0.749291	0.453682	NA		0.371116
ANK3	ENSG00000151150	6.047	-1.42726	1.53787	-0.928076	0.353368	NA		0.371836
LAMC2	ENSG00000058085	890.902	-1.42708	0.141849	-10.0605	8.25553e-24	4.56485e-21		0.371883
UPP1	ENSG00000183696	202.844	-1.42606	0.252887	-5.63912	1.70922e-08	1.5326e-06		0.372146
NCF2	ENSG00000116701	4.8194	-1.42388	1.55653	-0.914777	0.360309	NA		0.372708
PABPC3	ENSG00000151846	4.8194	-1.42388	1.55653	-0.914777	0.360309	NA		0.372708
GRTP1	ENSG00000139835	2.12364	-1.42269	2.4337	-0.584577	0.558832	NA		0.373017
CEBPB	ENSG00000172216	700.183	-1.42158	0.161906	-8.78023	1.63135e-18	5.5989e-16		0.373304
SOX18	ENSG00000203883	9.99486	-1.41866	1.1565	-1.22668	0.219944	NA		0.374061
PLXNA2	ENSG00000076356	174.199	-1.41827	0.307101	-4.61827	3.86955e-06	0.000183398		0.374159
TMSB4Y	ENSG00000154620	2.60109	-1.41581	2.19982	-0.643602	0.519834	NA		0.374799
GLIS1	ENSG00000174332	3.97457	-1.41008	1.74212	-0.809406	0.418282	NA		0.37629
BMPR1B	ENSG00000138696	18.7929	-1.40963	0.810365	-1.7395	0.0819469	NA		0.376408
DMC1	ENSG00000100206	3.8799	-1.39983	1.72312	-0.812377	0.416575	NA		0.378975
GSE1	ENSG00000131149	58.6577	-1.39966	0.482471	-2.90103	0.0037194	0.0463899		0.379018
DUSP5	ENSG00000138166	71.9741	-1.39428	0.412906	-3.37675	0.000733472	0.0132202		0.380434
NEBL	ENSG00000078114	0.844824	-1.38923	3.89493	-0.356676	0.721334	NA		0.381769
SGK3	ENSG00000104205	0.844824	-1.38923	3.89493	-0.356676	0.721334	NA		0.381769
KLK8	ENSG00000129455	0.844824	-1.38923	3.89493	-0.356676	0.721334	NA		0.381769
ADAMTS18	ENSG00000140873	0.844824	-1.38923	3.89493	-0.356676	0.721334	NA		0.381769
TRPM8	ENSG00000144481	0.844824	-1.38923	3.89493	-0.356676	0.721334	NA		0.381769
ROPN1L	ENSG00000145491	0.844824	-1.38923	3.89493	-0.356676	0.721334	NA		0.381769
DMP1	ENSG00000152592	0.844824	-1.38923	3.89493	-0.356676	0.721334	NA		0.381769
KLK1	ENSG00000167748	0.844824	-1.38923	3.89493	-0.356676	0.721334	NA		0.381769
C22orf26	ENSG00000182257	0.844824	-1.38923	3.89493	-0.356676	0.721334	NA		0.381769
CSF2RA	ENSG00000198223	0.844824	-1.38923	3.89493	-0.356676	0.721334	NA		0.381769
PCDHA2	ENSG00000204969	0.844824	-1.38923	3.89493	-0.356676	0.721334	NA		0.381769
RP11-553A10.1	ENSG00000206532	0.844824	-1.38923	3.89493	-0.356676	0.721334	NA		0.381769
RP11-383H13.1	ENSG00000235531	0.844824	-1.38923	3.89493	-0.356676	0.721334	NA		0.381769
GFAP	ENSG00000131095	1.84528	-1.38457	2.43444	-0.568743	0.56953	NA		0.383003
SLC16A6	ENSG00000108932	10.0923	-1.38445	1.26951	-1.09053	0.275478	NA		0.383036
PLD6	ENSG00000179598	20.9438	-1.3839	0.793583	-1.74387	0.0811826	NA		0.383181
PSAT1	ENSG00000135069	1125.73	-1.38095	0.125427	-11.01	3.4206e-28	3.78281e-25		0.383967
S100P	ENSG00000163993	14.5842	-1.38043	0.904207	-1.52667	0.126843	NA		0.384105
INO80C	ENSG00000153391	45.8562	-1.37996	0.560606	-2.46156	0.0138336	0.117781		0.384228
ECE2	ENSG00000145194	35.4433	-1.37973	0.599152	-2.30281	0.0212895	0.157192		0.38429
KCNQ2	ENSG00000075043	1.75626	-1.37861	2.63917	-0.522364	0.601417	NA		0.384589
PTPRZ1	ENSG00000106278	4.79134	-1.37602	1.59781	-0.861186	0.389136	NA		0.385282
FHIT	ENSG00000189283	4.79134	-1.37602	1.59781	-0.861186	0.389136	NA		0.385282
P2RY1	ENSG00000169860	7.28644	-1.37288	1.29286	-1.06189	0.288284	NA		0.386121
ZNF696	ENSG00000185730	49.0278	-1.37286	0.511113	-2.68601	0.00723101	0.075838		0.386126
TENM2	ENSG00000145934	5.26313	-1.37221	1.51253	-0.907222	0.364289	NA		0.3863
SIM1	ENSG00000112246	3.41785	-1.37182	1.95146	-0.702971	0.482074	NA		0.386404
43161	ENSG00000099785	6.0645	-1.37143	1.45556	-0.942199	0.346091	NA		0.386508
PPP1R18	ENSG00000146112	9.39334	-1.3686	1.13865	-1.20195	0.229381	NA		0.387267
DNAAF3	ENSG00000167646	7.01374	-1.3683	1.31136	-1.04342	0.296754	NA		0.387347
ZNF862	ENSG00000106479	7.15963	-1.36766	1.38196	-0.989649	0.322346	NA		0.38752
IL8	ENSG00000169429	658.705	-1.36221	0.169834	-8.02084	1.05028e-15	2.90374e-13		0.388986
C2CD4A	ENSG00000198535	5.24073	-1.36106	1.70071	-0.800285	0.423545	NA		0.389297
KLF11	ENSG00000172059	18.0196	-1.35975	0.822972	-1.65224	0.0984855	NA		0.389651
ROR1	ENSG00000185483	22.7049	-1.35703	0.74833	-1.81341	0.0697681	0.333362		0.390385
EREG	ENSG00000124882	129.425	-1.35609	0.324426	-4.17998	2.91534e-05	0.000991158		0.390639
BEX2	ENSG00000133134	1.66159	-1.35587	2.69024	-0.503995	0.614265	NA		0.3907
ANKRD30B	ENSG00000180777	1.66159	-1.35587	2.69024	-0.503995	0.614265	NA		0.3907
ZNF578	ENSG00000258405	7.2697	-1.35468	1.3064	-1.03696	0.299756	NA		0.391021
NHSL1	ENSG00000135540	88.4489	-1.35463	0.388008	-3.49124	0.000480776	0.00973922		0.391035
SPTB	ENSG00000070182	2.84573	-1.35088	1.99319	-0.677746	0.497933	NA		0.392053
KRTCAP2	ENSG00000163463	2.84573	-1.35088	1.99319	-0.677746	0.497933	NA		0.392053
RGS14	ENSG00000169220	25.2043	-1.35059	0.692461	-1.95043	0.0511254	0.274313		0.392131
MYPOP	ENSG00000176182	8.35917	-1.34577	1.18705	-1.13371	0.256914	NA		0.393443
NTNG2	ENSG00000196358	6.99134	-1.3451	1.35526	-0.992502	0.320952	NA		0.393627
VPS37D	ENSG00000176428	9.44864	-1.34161	1.12328	-1.19437	0.232335	NA		0.394581
ZNF865	ENSG00000261221	25.904	-1.33809	0.693896	-1.92838	0.0538083	0.284113		0.395543
STC2	ENSG00000113739	2881.3	-1.33519	0.0982666	-13.5874	4.75575e-42	1.18335e-38		0.39634
RNASET2	ENSG00000026297	13.5093	-1.32851	1.01139	-1.31354	0.189002	NA		0.398181
MOV10L1	ENSG00000073146	10.1651	-1.32326	1.0971	-1.20614	0.227762	NA		0.39963
SDSL	ENSG00000139410	25.0744	-1.32145	0.752209	-1.75676	0.0789595	0.355443		0.400133
CCDC147	ENSG00000120051	8.12637	-1.31984	1.40448	-0.939735	0.347354	NA		0.400579
DYNC1I1	ENSG00000158560	9.44164	-1.31973	1.21686	-1.08454	0.278126	NA		0.400611
ITGAL	ENSG00000005844	4.30123	-1.31965	1.86411	-0.707926	0.478991	NA		0.400631
GPR156	ENSG00000175697	3.6625	-1.31893	1.75225	-0.752706	0.451627	NA		0.400832
GRHL1	ENSG00000134317	7.68672	-1.31855	1.33455	-0.98801	0.323148	NA		0.400939
RPS6KA2	ENSG00000071242	10.3642	-1.3179	1.0887	-1.21052	0.226078	NA		0.401119
NPM2	ENSG00000158806	1.56692	-1.31738	2.97519	-0.442789	0.657918	NA		0.401262
LOXL3	ENSG00000115318	7.23598	-1.3159	1.27395	-1.03293	0.301636	NA		0.401674
EVX1	ENSG00000106038	1.00045	-1.31386	3.40733	-0.385598	0.699795	NA		0.402243
SLITRK6	ENSG00000184564	1.00045	-1.31386	3.40733	-0.385598	0.699795	NA		0.402243
CARD9	ENSG00000187796	1.00045	-1.31386	3.40733	-0.385598	0.699795	NA		0.402243
ITPRIPL1	ENSG00000198885	1.00045	-1.31386	3.40733	-0.385598	0.699795	NA		0.402243
FGFBP3	ENSG00000174721	8.34086	-1.30583	1.25587	-1.03978	0.29844	NA		0.404487
HELQ	ENSG00000163312	60.6196	-1.30225	0.446627	-2.91574	0.00354848	0.0447931		0.405494
SRCIN1	ENSG00000017373	8.31845	-1.30132	1.37632	-0.945511	0.344398	NA		0.405754
SOX11	ENSG00000176887	4.20656	-1.29754	1.81814	-0.713663	0.475435	NA		0.406819
GOLGA7B	ENSG00000155265	7.86341	-1.29681	1.21671	-1.06583	0.2865	NA		0.407026
GPR19	ENSG00000183150	3.47316	-1.29594	1.83856	-0.704864	0.480895	NA		0.407272
METTL7B	ENSG00000170439	2.38369	-1.29382	2.30593	-0.561082	0.574742	NA		0.407871
C10orf35	ENSG00000171224	4.76737	-1.29236	1.72046	-0.751175	0.452548	NA		0.408281
ZSCAN12	ENSG00000158691	6.67926	-1.29179	1.36989	-0.942985	0.345688	NA		0.408444
SHISA3	ENSG00000178343	7.94677	-1.29151	1.24848	-1.03447	0.300917	NA		0.408523
AADAT	ENSG00000109576	32.1654	-1.29082	0.703055	-1.83602	0.0663545	0.323738		0.408718
ESM1	ENSG00000164283	239.635	-1.28668	0.237965	-5.40701	6.40862e-08	4.9832e-06		0.409893
FAIM3	ENSG00000162894	2.4727	-1.28657	2.29055	-0.561684	0.574331	NA		0.409926
P2RX4	ENSG00000135124	43.8125	-1.28611	0.549691	-2.3397	0.0192993	0.145962		0.410055
NEUROG3	ENSG00000122859	7.16447	-1.28552	1.58809	-0.809479	0.41824	NA		0.410222
JUNB	ENSG00000171223	153.915	-1.28525	0.292585	-4.39275	1.11924e-05	0.000435148		0.410298
SLC25A18	ENSG00000182902	5.31278	-1.28488	1.68961	-0.760464	0.446977	NA		0.410404
SPRED3	ENSG00000188766	9.20884	-1.28463	1.15388	-1.11332	0.265572	NA		0.410475
SLC24A1	ENSG00000074621	13.4988	-1.28361	0.935904	-1.37152	0.170214	NA		0.410767
DUSP8	ENSG00000184545	4.11189	-1.28196	1.80723	-0.709349	0.478108	NA		0.411237
SCN1B	ENSG00000105711	8.12911	-1.28176	1.36814	-0.936861	0.34883	NA		0.411294
PLAC1	ENSG00000170965	5.11235	-1.27612	1.53836	-0.82953	0.406805	NA		0.412906
PURG	ENSG00000172733	5.45732	-1.27461	1.61903	-0.787265	0.431127	NA		0.413338
SH2D3A	ENSG00000125731	5.73002	-1.27341	1.48685	-0.856452	0.391748	NA		0.41368
STPG1	ENSG00000001460	18.9602	-1.2701	0.798659	-1.59029	0.11177	NA		0.414632
HES1	ENSG00000114315	80.8602	-1.26751	0.391203	-3.24003	0.00119517	0.0190328		0.415376
HES6	ENSG00000144485	10.564	-1.26515	1.07835	-1.17323	0.240705	NA		0.416057
ST3GAL3	ENSG00000126091	11.8413	-1.26179	1.01426	-1.24405	0.213481	NA		0.417027
AP001631.10	ENSG00000228120	1.90624	-1.26163	2.55108	-0.494545	0.620921	NA		0.417074
ZNF324	ENSG00000083812	17.492	-1.25885	0.856357	-1.47	0.141562	NA		0.417878
MYO18B	ENSG00000133454	24.6816	-1.25528	0.765224	-1.64041	0.10092	0.407865		0.418912
LBH	ENSG00000213626	2.723	-1.25236	2.027	-0.617841	0.53668	NA		0.419761
CREB5	ENSG00000146592	57.8297	-1.25226	0.473772	-2.64316	0.00821361	0.0832125		0.419791
MTRNR2L12	ENSG00000269028	10.981	-1.24916	1.08305	-1.15338	0.248756	NA		0.420693
MMP25	ENSG00000008516	0.905783	-1.249	3.79328	-0.329267	0.741954	NA		0.42074
ETV7	ENSG00000010030	0.905783	-1.249	3.79328	-0.329267	0.741954	NA		0.42074
OSM	ENSG00000099985	0.905783	-1.249	3.79328	-0.329267	0.741954	NA		0.42074
NECAB2	ENSG00000103154	0.905783	-1.249	3.79328	-0.329267	0.741954	NA		0.42074
ABHD17A	ENSG00000129968	0.905783	-1.249	3.79328	-0.329267	0.741954	NA		0.42074
STAC3	ENSG00000185482	0.905783	-1.249	3.79328	-0.329267	0.741954	NA		0.42074
PLAC9	ENSG00000189129	0.905783	-1.249	3.79328	-0.329267	0.741954	NA		0.42074
POTEI	ENSG00000196834	0.905783	-1.249	3.79328	-0.329267	0.741954	NA		0.42074
GPR75-ASB3	ENSG00000115239	14.5419	-1.24609	0.900768	-1.38337	0.166552	NA		0.421588
KLHL29	ENSG00000119771	16.3478	-1.24393	0.861178	-1.44445	0.148611	NA		0.42222
HDAC9	ENSG00000048052	49.2481	-1.24216	0.515645	-2.40895	0.0159987	0.129882		0.422739
ZNF717	ENSG00000227124	28.9302	-1.24164	0.668805	-1.85651	0.0633809	0.313717		0.422891
ZNF331	ENSG00000130844	12.2585	-1.24154	1.00848	-1.2311	0.218286	NA		0.422921
RAB3IL1	ENSG00000167994	44.7178	-1.24136	0.573578	-2.16423	0.0304464	0.199127		0.422975
RBKS	ENSG00000171174	25.7397	-1.23999	0.755534	-1.64121	0.100755	0.407865		0.423377
ACTL10	ENSG00000182584	5.26798	-1.23945	1.50754	-0.822168	0.410981	NA		0.423533
ZNRD1	ENSG00000066379	44.2608	-1.23758	0.528448	-2.34192	0.0191846	0.145559		0.424082
SOWAHA	ENSG00000198944	4.35654	-1.23539	1.6129	-0.76594	0.443712	NA		0.424729
TNFRSF9	ENSG00000049249	1.72255	-1.23521	2.49616	-0.494845	0.620709	NA		0.42478
CDNF	ENSG00000185267	4.35088	-1.23505	1.633	-0.756311	0.449463	NA		0.424827
FAM196B	ENSG00000204767	63.7585	-1.23431	0.436734	-2.82623	0.00471001	0.0556094		0.425046
CAMSAP3	ENSG00000076826	5.16765	-1.23281	1.48671	-0.829221	0.40698	NA		0.425488
MAP1LC3B2	ENSG00000171471	3.7178	-1.23153	1.95748	-0.629138	0.529259	NA		0.425867
IL1B	ENSG00000125538	1147.69	-1.22686	0.118266	-10.3737	3.26582e-25	2.16698e-22		0.427246
CT62	ENSG00000225362	2.53932	-1.22534	2.07987	-0.589144	0.555765	NA		0.427697
IL13RA2	ENSG00000123496	140.579	-1.22482	0.302977	-4.0426	5.28614e-05	0.00163583		0.427852
PLA2G6	ENSG00000184381	12.3195	-1.22313	1.00159	-1.22119	0.222012	NA		0.428352
PTX3	ENSG00000163661	480.244	-1.22201	0.18485	-6.6108	3.82244e-11	5.34258e-09		0.428686
ZNF546	ENSG00000187187	2.4503	-1.22166	2.29236	-0.532926	0.594085	NA		0.428789
RIPPLY2	ENSG00000203877	2.4503	-1.22166	2.29236	-0.532926	0.594085	NA		0.428789
MTRNR2L4	ENSG00000232196	1039.1	-1.22155	0.917549	-1.33131	0.183086	0.549974		0.428823
DPY19L2	ENSG00000177990	1.63353	-1.21492	2.7354	-0.444149	0.656935	NA		0.430796
ZNF729	ENSG00000196350	1.63353	-1.21492	2.7354	-0.444149	0.656935	NA		0.430796
KCNC3	ENSG00000131398	4.07818	-1.21274	1.6836	-0.720327	0.471324	NA		0.431448
DNAH1	ENSG00000114841	1.81157	-1.2102	2.81226	-0.430331	0.666955	NA		0.432208
LRRC56	ENSG00000161328	8.87845	-1.20964	1.18151	-1.02381	0.305927	NA		0.432376
FKBP1C	ENSG00000198225	3.17239	-1.20901	2.01686	-0.599452	0.548872	NA		0.432565
ARHGAP26	ENSG00000145819	29.1004	-1.20899	0.653872	-1.84897	0.0644625	0.317936		0.432572
KRT74	ENSG00000170484	2.97331	-1.20877	2.17819	-0.554943	0.578933	NA		0.432637
DNAJC12	ENSG00000108176	39.3243	-1.20876	0.560643	-2.15602	0.0310824	0.200624		0.432642
IER2	ENSG00000160888	329.343	-1.20679	0.222607	-5.42117	5.92108e-08	4.69697e-06		0.433231
PRRT3	ENSG00000163704	13.9347	-1.20435	0.975641	-1.23442	0.217047	NA		0.433965
GNGT1	ENSG00000127928	2.35563	-1.20192	2.29203	-0.524394	0.600004	NA		0.434695
F10	ENSG00000126218	7.58989	-1.19379	1.24134	-0.96169	0.336206	NA		0.437154
RASD2	ENSG00000100302	1.53886	-1.19206	2.77275	-0.429921	0.667253	NA		0.437677
COLQ	ENSG00000206561	1.53886	-1.19206	2.77275	-0.429921	0.667253	NA		0.437677
RP11-166B2.1	ENSG00000234719	1.53886	-1.19206	2.77275	-0.429921	0.667253	NA		0.437677
NPTXR	ENSG00000221890	7.05557	-1.19068	1.35529	-0.878545	0.379648	NA		0.438096
RRS1	ENSG00000179041	546.293	-1.18974	0.16498	-7.21139	5.53832e-13	1.04005e-10		0.438383
C2orf48	ENSG00000163009	5.33868	-1.18971	1.62483	-0.732208	0.464042	NA		0.43839
RCOR2	ENSG00000167771	3.60073	-1.18304	1.79375	-0.659535	0.509552	NA		0.440422
KIAA0895L	ENSG00000196123	16.9031	-1.18246	0.969865	-1.2192	0.222767	NA		0.440598
ZNF780B	ENSG00000128000	18.019	-1.17974	0.809641	-1.45711	0.145086	NA		0.441432
AK9	ENSG00000155085	11.4296	-1.17726	1.04059	-1.13134	0.257913	NA		0.44219
TMEM156	ENSG00000121895	121.835	-1.177	0.346618	-3.39568	0.000684586	0.0126884		0.442269
GAB3	ENSG00000160219	2.98305	-1.17593	2.10385	-0.558942	0.576201	NA		0.442598
SYT13	ENSG00000019505	2.78962	-1.17521	2.14095	-0.548923	0.583058	NA		0.442818
VOPP1	ENSG00000154978	34.1145	-1.1745	0.7352	-1.59753	0.110148	0.428075		0.443036
PID1	ENSG00000153823	29.4949	-1.17424	0.68727	-1.70855	0.0875341	0.378595		0.443118
FAM132B	ENSG00000178752	26.2124	-1.17037	0.681341	-1.71774	0.0858436	0.374514		0.444308
HIST3H2BB	ENSG00000196890	125.123	-1.17029	0.31559	-3.70825	0.000208696	0.00498119		0.444334
POLR2M	ENSG00000255529	14.5739	-1.16705	0.899367	-1.29763	0.194413	NA		0.445331
ITGB2	ENSG00000160255	21.5678	-1.15536	0.740121	-1.56104	0.118514	NA		0.448954
SOX5	ENSG00000134532	7.99017	-1.15488	1.23914	-0.932002	0.351335	NA		0.449103
ENPEP	ENSG00000138792	1.44419	-1.15344	3.07106	-0.375583	0.707227	NA		0.449553
MYL3	ENSG00000160808	1.44419	-1.15344	3.07106	-0.375583	0.707227	NA		0.449553
LRRC63	ENSG00000173988	1.44419	-1.15344	3.07106	-0.375583	0.707227	NA		0.449553
RAB36	ENSG00000100228	53.0138	-1.15058	0.488347	-2.35607	0.0184692	0.142842		0.450444
LMO4	ENSG00000143013	308.359	-1.15034	0.230895	-4.98211	6.2894e-07	3.8881e-05		0.450518
SHROOM3	ENSG00000138771	34.2964	-1.1483	0.588072	-1.95266	0.0508604	0.27382		0.451156
NKX2-5	ENSG00000183072	31.0105	-1.14763	0.660834	-1.73663	0.0824522	0.363923		0.451367
CXCL1	ENSG00000163739	481.433	-1.14641	0.187276	-6.1215	9.26964e-10	9.81497e-08		0.451749
MAL2	ENSG00000147676	2.60027	-1.14619	2.06415	-0.555281	0.578702	NA		0.451818
MXRA8	ENSG00000162576	2.60027	-1.14619	2.06415	-0.555281	0.578702	NA		0.451818
HSPA12A	ENSG00000165868	5.9283	-1.1455	1.4001	-0.818157	0.413268	NA		0.452033
HOXD10	ENSG00000128710	7.09979	-1.14182	1.35041	-0.845537	0.397811	NA		0.453188
GATA3	ENSG00000107485	7.70615	-1.14022	1.24202	-0.918037	0.3586	NA		0.45369
TBX15	ENSG00000092607	7.09413	-1.13708	1.29263	-0.879664	0.379041	NA		0.45468
MARS	ENSG00000166986	1195.2	-1.13637	0.122386	-9.28517	1.61447e-20	6.69536e-18		0.454902
COL6A6	ENSG00000206384	4.49386	-1.13609	1.73656	-0.65422	0.51297	NA		0.45499
FOS	ENSG00000170345	7.07307	-1.13526	1.37163	-0.827671	0.407857	NA		0.455253
CCZ1B	ENSG00000146574	13.9156	-1.13465	1.00361	-1.13056	0.258239	NA		0.455445
CCDC71L	ENSG00000253276	172.624	-1.13454	0.270091	-4.20057	2.66247e-05	0.000916941		0.455482
PRDM16	ENSG00000142611	10.1227	-1.13426	1.07618	-1.05397	0.291895	NA		0.455568
TFPI2	ENSG00000105825	3575.72	-1.13014	0.0863128	-13.0935	3.5866e-39	7.13948e-36		0.456872
PRSS8	ENSG00000052344	0.816767	-1.12978	3.71215	-0.304346	0.760865	NA		0.456987
FBXL16	ENSG00000127585	0.816767	-1.12978	3.71215	-0.304346	0.760865	NA		0.456987
UNC13A	ENSG00000130477	0.816767	-1.12978	3.71215	-0.304346	0.760865	NA		0.456987
MYO1F	ENSG00000142347	0.816767	-1.12978	3.71215	-0.304346	0.760865	NA		0.456987
CERS3	ENSG00000154227	0.816767	-1.12978	3.71215	-0.304346	0.760865	NA		0.456987
SHE	ENSG00000169291	0.816767	-1.12978	3.71215	-0.304346	0.760865	NA		0.456987
TNFSF12	ENSG00000239697	0.816767	-1.12978	3.71215	-0.304346	0.760865	NA		0.456987
GBGT1	ENSG00000148288	6.28302	-1.12955	1.41356	-0.799084	0.424242	NA		0.457057
LIAS	ENSG00000121897	115.758	-1.12876	0.325586	-3.46685	0.000526586	0.0103846		0.457309
NGFR	ENSG00000064300	4.38944	-1.12857	1.64398	-0.68649	0.492404	NA		0.457368
SHANK2	ENSG00000162105	12.2779	-1.12762	1.04528	-1.07877	0.280689	NA		0.457671
CPEB3	ENSG00000107864	7.42779	-1.12558	1.25319	-0.898169	0.369095	NA		0.458318
RIMKLA	ENSG00000177181	3.31671	-1.12333	2.04339	-0.549738	0.582499	NA		0.459034
ADPRH	ENSG00000144843	3.66169	-1.12131	1.91521	-0.585475	0.558228	NA		0.459678
SLC25A33	ENSG00000171612	18.8568	-1.12111	0.892204	-1.25656	0.208912	NA		0.45974
PPP1R12B	ENSG00000077157	30.3368	-1.11921	0.775764	-1.44272	0.149099	0.501153		0.460346
NUDT7	ENSG00000140876	3.5004	-1.11873	2.16755	-0.516125	0.605767	NA		0.4605
MED27	ENSG00000160563	67.9519	-1.11513	0.438774	-2.54148	0.0110386	0.10154		0.461648
VCPKMT	ENSG00000100483	17.8051	-1.114	0.872504	-1.27678	0.201679	NA		0.462012
FAM117A	ENSG00000121104	23.3337	-1.11156	0.716473	-1.55144	0.120797	0.447867		0.462792
LRFN1	ENSG00000128011	2.41659	-1.11129	2.1222	-0.523648	0.600523	NA		0.462881
SPATA13	ENSG00000182957	31.1219	-1.11095	0.619366	-1.79369	0.0728634	0.340781		0.46299
RAP1GAP2	ENSG00000132359	66.6885	-1.10967	0.42857	-2.58924	0.00961872	0.0926997		0.463399
C1orf229	ENSG00000221953	3.13303	-1.10947	2.05414	-0.540113	0.589119	NA		0.463465
ANKFN1	ENSG00000153930	4.10542	-1.10656	1.66632	-0.664072	0.506644	NA		0.464401
ZSCAN18	ENSG00000121413	2.32757	-1.10257	2.36489	-0.466226	0.641053	NA		0.465685
C20ORF135	ENSG00000268858	2.32757	-1.10257	2.36489	-0.466226	0.641053	NA		0.465685
G0S2	ENSG00000123689	956.518	-1.1023	0.131947	-8.35409	6.59388e-17	1.98875e-14		0.465773
CXCL2	ENSG00000081041	12.3373	-1.10161	1.0002	-1.10139	0.270728	NA		0.465996
PLCXD1	ENSG00000182378	2.32191	-1.1012	2.17469	-0.506369	0.612598	NA		0.46613
SMIM13	ENSG00000224531	55.6829	-1.09923	0.479579	-2.29207	0.0219018	0.160168		0.466766
SYNE3	ENSG00000176438	57.0949	-1.09809	0.485813	-2.26031	0.0238022	0.169701		0.467135
HIST1H2BK	ENSG00000197903	1771.73	-1.09493	0.314516	-3.48131	0.000498962	0.010049		0.46816
C19orf83	ENSG00000267757	4.01641	-1.09363	1.66245	-0.657843	0.510639	NA		0.468581
CRHR1	ENSG00000120088	5.07782	-1.08947	1.50697	-0.722954	0.469708	NA		0.469935
TIGD5	ENSG00000179886	54.1285	-1.08694	0.471789	-2.30387	0.0212297	0.156867		0.470758
ADAMTS9	ENSG00000163638	7.31072	-1.08502	1.24777	-0.869564	0.384539	NA		0.471386
C2CD2L	ENSG00000172375	47.047	-1.08489	0.50628	-2.14287	0.0321234	0.204212		0.471428
MTRNR2L1	ENSG00000256618	11.1337	-1.08424	1.07338	-1.01011	0.312441	NA		0.471641
RENBP	ENSG00000102032	3.47234	-1.08274	2.00422	-0.540228	0.58904	NA		0.472132
GYG2	ENSG00000056998	2.75591	-1.08189	2.18372	-0.495434	0.620294	NA		0.47241
NUDT3	ENSG00000272325	54.3648	-1.07891	0.512691	-2.1044	0.0353435	0.217145		0.473387
PPAN	ENSG00000130810	17.0234	-1.07633	1.06691	-1.00882	0.31306	NA		0.474235
MAP2	ENSG00000078018	14.8702	-1.07627	0.905661	-1.18838	0.234683	NA		0.474253
CCL26	ENSG00000006606	0.722095	-1.07538	4.15125	-0.259048	0.795598	NA		0.474548
FOXP3	ENSG00000049768	0.722095	-1.07538	4.15125	-0.259048	0.795598	NA		0.474548
MYH7	ENSG00000092054	0.722095	-1.07538	4.15125	-0.259048	0.795598	NA		0.474548
ITGB6	ENSG00000115221	0.722095	-1.07538	4.15125	-0.259048	0.795598	NA		0.474548
SFRP5	ENSG00000120057	0.722095	-1.07538	4.15125	-0.259048	0.795598	NA		0.474548
EPS8L1	ENSG00000131037	0.722095	-1.07538	4.15125	-0.259048	0.795598	NA		0.474548
KRT85	ENSG00000135443	0.722095	-1.07538	4.15125	-0.259048	0.795598	NA		0.474548
CBLN3	ENSG00000139899	0.722095	-1.07538	4.15125	-0.259048	0.795598	NA		0.474548
SLC13A5	ENSG00000141485	0.722095	-1.07538	4.15125	-0.259048	0.795598	NA		0.474548
GDF7	ENSG00000143869	0.722095	-1.07538	4.15125	-0.259048	0.795598	NA		0.474548
OR5C1	ENSG00000148215	0.722095	-1.07538	4.15125	-0.259048	0.795598	NA		0.474548
RAD9B	ENSG00000151164	0.722095	-1.07538	4.15125	-0.259048	0.795598	NA		0.474548
LRRC43	ENSG00000158113	0.722095	-1.07538	4.15125	-0.259048	0.795598	NA		0.474548
HTR6	ENSG00000158748	0.722095	-1.07538	4.15125	-0.259048	0.795598	NA		0.474548
MUC3A	ENSG00000169894	0.722095	-1.07538	4.15125	-0.259048	0.795598	NA		0.474548
IL16	ENSG00000172349	0.722095	-1.07538	4.15125	-0.259048	0.795598	NA		0.474548
GPRIN3	ENSG00000185477	0.722095	-1.07538	4.15125	-0.259048	0.795598	NA		0.474548
ARL17A	ENSG00000185829	0.722095	-1.07538	4.15125	-0.259048	0.795598	NA		0.474548
NTF4	ENSG00000225950	0.722095	-1.07538	4.15125	-0.259048	0.795598	NA		0.474548
EGFL7	ENSG00000172889	54.1956	-1.07471	0.479588	-2.2409	0.0250326	0.176078		0.474767
GCH1	ENSG00000131979	21.7857	-1.07323	0.866568	-1.23848	0.215537	NA		0.475254
MT2A	ENSG00000125148	203.204	-1.0726	0.254654	-4.21199	2.53133e-05	0.000877853		0.475461
PCDHB8	ENSG00000120322	3.83272	-1.0716	1.72654	-0.620665	0.53482	NA		0.47579
UBXN10	ENSG00000162543	53.9392	-1.07144	1.13337	-0.945357	0.344477	0.713875		0.475844
RABGEF1	ENSG00000154710	2.22724	-1.0712	2.37669	-0.450712	0.652197	NA		0.475923
NFE2L3	ENSG00000050344	39.9556	-1.06861	0.5513	-1.93835	0.0525806	0.279578		0.476778
RAPGEF5	ENSG00000136237	12.9936	-1.06828	0.954544	-1.11915	0.263076	NA		0.476888
FAM151B	ENSG00000152380	1.59982	-1.06754	2.56659	-0.415936	0.677457	NA		0.477133
LYNX1	ENSG00000180155	1.59982	-1.06754	2.56659	-0.415936	0.677457	NA		0.477133
SUMO2	ENSG00000188612	90.418	-1.06511	0.368527	-2.89018	0.00385026	0.0478422		0.477937
CASZ1	ENSG00000130940	6.5037	-1.0633	1.43493	-0.741013	0.458686	NA		0.478536
SLC13A3	ENSG00000158296	7.92549	-1.06186	1.38978	-0.764046	0.44484	NA		0.479015
WARS	ENSG00000140105	1246.57	-1.06097	0.116145	-9.13486	6.54934e-20	2.60742e-17		0.479311
MIDN	ENSG00000167470	162.695	-1.06069	0.282618	-3.75308	0.000174674	0.00434634		0.479404
DNAH17	ENSG00000187775	1.68884	-1.0603	2.88862	-0.36706	0.713574	NA		0.479534
MNX1	ENSG00000130675	4.70479	-1.05807	1.56	-0.678248	0.497614	NA		0.480275
SPNS3	ENSG00000182557	2.76565	-1.05583	2.34753	-0.449761	0.652883	NA		0.481022
LIPE	ENSG00000079435	11.0207	-1.0547	1.02629	-1.02768	0.304101	NA		0.481398
BZRAP1	ENSG00000005379	12.5105	-1.05441	0.989963	-1.0651	0.28683	NA		0.481494
C19orf55	ENSG00000167595	22.4754	-1.05349	0.731284	-1.4406	0.149697	0.502222		0.481801
ZNF519	ENSG00000175322	11.0803	-1.05328	1.2884	-0.817508	0.413638	NA		0.481873
FGF2	ENSG00000138685	295.413	-1.05073	0.211734	-4.96253	6.9582e-07	4.275e-05		0.482722
ZNF724P	ENSG00000196081	54.8635	-1.05055	0.468532	-2.24221	0.0249479	0.175689		0.482785
RPS6KL1	ENSG00000198208	13.5023	-1.0495	0.969491	-1.08252	0.279021	NA		0.483137
UNC5A	ENSG00000113763	6.56622	-1.04929	1.46764	-0.714952	0.474639	NA		0.483206
CD68	ENSG00000129226	40.7548	-1.0483	0.545112	-1.92309	0.054469	0.286993		0.483538
MYLIP	ENSG00000007944	10.2986	-1.04549	1.0623	-0.984173	0.32503	NA		0.484481
PAPL	ENSG00000183760	24.0359	-1.04521	0.6987	-1.49593	0.134672	0.473272		0.484576
EID3	ENSG00000255150	5.14444	-1.04508	1.54849	-0.6749	0.499739	NA		0.484619
GFI1	ENSG00000162676	5.06516	-1.04464	1.65187	-0.632401	0.527125	NA		0.484765
SLC7A11	ENSG00000151012	490.683	-1.04375	0.166436	-6.27121	3.58261e-10	4.36342e-08		0.485063
PLCL1	ENSG00000115896	3.11062	-1.04348	1.9015	-0.548766	0.583166	NA		0.485156
TMEM201	ENSG00000188807	119.266	-1.04341	0.324974	-3.21074	0.00132393	0.0206103		0.48518
C16orf95	ENSG00000260456	3.55436	-1.04126	1.92164	-0.541863	0.587913	NA		0.485902
CYSTM1	ENSG00000120306	60.3494	-1.0412	0.471952	-2.20616	0.027373	0.186137		0.485923
TMEM251	ENSG00000153485	17.4796	-1.04047	0.896561	-1.16051	0.245842	NA		0.48617
LBX1	ENSG00000138136	19.9943	-1.03781	0.920075	-1.12796	0.259338	NA		0.487068
ZNF497	ENSG00000174586	8.50379	-1.03694	1.17385	-0.883366	0.377039	NA		0.487362
EDN1	ENSG00000078401	93.7471	-1.03591	0.359872	-2.87854	0.00399522	0.0491526		0.48771
HOXD12	ENSG00000170178	1.50515	-1.03517	2.81349	-0.367932	0.712924	NA		0.487958
RAPGEF3	ENSG00000079337	10.0049	-1.03467	1.10528	-0.936118	0.349212	NA		0.488127
MRAS	ENSG00000158186	22.5083	-1.03369	0.738861	-1.39903	0.161804	0.52205		0.48846
LY96	ENSG00000154589	75.7447	-1.03326	0.408555	-2.52905	0.0114373	0.103959		0.488606
TIMM9	ENSG00000100575	153.986	-1.03269	0.359112	-2.87568	0.00403161	0.0494713		0.488798
RAB31	ENSG00000168461	115.978	-1.03257	0.326182	-3.16563	0.00154748	0.0232309		0.488838
BAK1	ENSG00000030110	35.8936	-1.03246	0.580317	-1.77912	0.0752195	0.346828		0.488877
UFSP1	ENSG00000176125	13.3909	-1.0317	0.985174	-1.04722	0.294997	NA		0.489135
NFKBID	ENSG00000167604	4.95509	-1.03096	1.52299	-0.676927	0.498452	NA		0.489386
ZNF746	ENSG00000181220	46.1528	-1.03073	0.506908	-2.03336	0.0420163	0.243841		0.489464
KRT79	ENSG00000185640	5.38908	-1.0304	1.67354	-0.615701	0.538092	NA		0.489574
EFNB1	ENSG00000090776	33.1846	-1.03021	0.619825	-1.6621	0.0964918	0.399494		0.489638
TMEM200A	ENSG00000164484	1.5108	-1.0301	2.8657	-0.35946	0.719251	NA		0.489676
CTD-2144E22.5	ENSG00000179755	1.5108	-1.0301	2.8657	-0.35946	0.719251	NA		0.489676
ID3	ENSG00000117318	281.553	-1.02993	0.214767	-4.7956	1.62192e-06	8.72591e-05		0.489732
TET1	ENSG00000138336	6.82627	-1.02863	1.41298	-0.727985	0.466623	NA		0.490176
TRAPPC6A	ENSG00000007255	11.7911	-1.02842	1.06467	-0.965948	0.33407	NA		0.490248
ANK2	ENSG00000145362	92.71	-1.02829	0.3607	-2.85082	0.00436062	0.0521023		0.49029
PLCXD2	ENSG00000240891	6.90963	-1.0278	1.28371	-0.800644	0.423338	NA		0.490458
ZNF646	ENSG00000167395	76.0524	-1.0258	0.447933	-2.29006	0.0220176	0.160748		0.491139
MYO5C	ENSG00000128833	2.92694	-1.02384	2.09627	-0.488408	0.625261	NA		0.491807
GGN	ENSG00000179168	2.92694	-1.02384	2.09627	-0.488408	0.625261	NA		0.491807
DOK7	ENSG00000175920	3.44429	-1.02363	1.96868	-0.519956	0.603094	NA		0.491878
CCDC40	ENSG00000141519	6.81496	-1.02349	1.29655	-0.789397	0.42988	NA		0.491924
DUSP23	ENSG00000158716	41.964	-1.02321	0.548556	-1.86527	0.0621434	0.309721		0.492022
HIST3H2A	ENSG00000181218	364.225	-1.02291	0.204239	-5.00839	5.48876e-07	3.5019e-05		0.492123
FBLIM1	ENSG00000162458	157.754	-1.0222	0.279646	-3.65534	0.000256845	0.00593128		0.492366
SHC3	ENSG00000148082	10.1646	-1.02164	1.08031	-0.945697	0.344303	NA		0.492555
LHX1	ENSG00000132130	63.5299	-1.01953	0.467149	-2.18245	0.029076	0.193186		0.493276
IFFO1	ENSG00000010295	22.8293	-1.01931	0.724574	-1.40677	0.159494	0.518332		0.493351
KCNG3	ENSG00000171126	9.20349	-1.01848	1.11888	-0.910264	0.362683	NA		0.493636
TPCN1	ENSG00000186815	118.591	-1.01764	0.320586	-3.17432	0.00150189	0.0228129		0.493923
DBP	ENSG00000105516	20.2474	-1.01703	0.792769	-1.28289	0.199531	NA		0.494131
TNC	ENSG00000041982	157.128	-1.01695	0.368194	-2.76198	0.00574512	0.0641759		0.494162
NAMPT	ENSG00000105835	613.639	-1.01628	0.169472	-5.99676	2.01291e-09	2.00345e-07		0.494388
ZNF615	ENSG00000197619	31.1173	-1.01448	0.64472	-1.57352	0.115598	0.439148		0.495007
XKR6	ENSG00000171044	3.79901	-1.01417	1.70999	-0.593086	0.553124	NA		0.495112
PGPEP1	ENSG00000130517	31.5651	-1.01308	0.614391	-1.64891	0.0991653	0.405669		0.495488
FAM195A	ENSG00000172366	26.61	-1.01023	0.676629	-1.49304	0.135427	0.474813		0.496466
NACA2	ENSG00000253506	18.0088	-1.009	0.838837	-1.20285	0.229034	NA		0.496892
RGS5	ENSG00000143248	125.106	-1.00822	0.337605	-2.9864	0.00282286	0.0373971		0.497158
PRR7	ENSG00000131188	25.9769	-1.00731	0.676104	-1.48988	0.136256	0.476425		0.497472
PHGDH	ENSG00000092621	1648.78	-1.00622	0.113358	-8.87642	6.90453e-19	2.54522e-16		0.49785
FLVCR2	ENSG00000119686	4.67673	-1.00539	1.5433	-0.651453	0.514754	NA		0.498136
HIC2	ENSG00000169635	4.67673	-1.00539	1.5433	-0.651453	0.514754	NA		0.498136
C19orf82	ENSG00000267106	4.67673	-1.00539	1.5433	-0.651453	0.514754	NA		0.498136
PXDC1	ENSG00000168994	169.472	-1.00078	0.333246	-3.00313	0.00267222	0.0358928		0.499729
TOLLIP	ENSG00000078902	103.654	-1.00078	0.374119	-2.67503	0.00747236	0.077633		0.499731
N4BP2	ENSG00000078177	86.2564	-1.00037	0.404481	-2.47321	0.0133907	0.115592		0.499873
BAI1	ENSG00000181790	9.35912	-1.00019	1.10841	-0.902372	0.366859	NA		0.499932
HOXA13	ENSG00000106031	5.55446	-0.998899	1.42585	-0.700562	0.483576	NA		0.500382
RTL1	ENSG00000254656	12.4304	-0.996915	0.963449	-1.03474	0.300792	NA		0.50107
NOP56	ENSG00000101361	1924.75	-0.995199	0.0995456	-9.99742	1.56422e-23	8.19404e-21		0.501667
EGLN2	ENSG00000269858	67.8918	-0.995008	0.448445	-2.2188	0.0265007	0.182407		0.501733
ZNF254	ENSG00000213096	22.1401	-0.994157	0.748676	-1.32789	0.184216	0.550931		0.502029
GFOD1	ENSG00000145990	43.5453	-0.993326	0.520664	-1.90781	0.0564162	0.291997		0.502318
PCK2	ENSG00000100889	335.813	-0.989355	0.19788	-4.99978	5.73963e-07	3.63863e-05		0.503703
PARD6A	ENSG00000102981	3.26625	-0.989051	1.89562	-0.521755	0.601841	NA		0.503809
EIF4EBP1	ENSG00000187840	312.752	-0.988998	0.220644	-4.48232	7.38349e-06	0.000316758		0.503828
LEPR	ENSG00000116678	18.5996	-0.988877	0.805899	-1.22705	0.219804	NA		0.50387
RBMXL2	ENSG00000170748	8.20869	-0.988758	1.23572	-0.800148	0.423625	NA		0.503911
H3F3C	ENSG00000188375	37.1994	-0.988519	0.631131	-1.56626	0.117287	0.442683		0.503995
ASB1	ENSG00000065802	295.635	-0.988414	0.207086	-4.77297	1.81533e-06	9.45968e-05		0.504032
CLDN10	ENSG00000134873	0.877725	-0.987062	3.62025	-0.27265	0.785122	NA		0.504504
FAM194A	ENSG00000163645	0.877725	-0.987062	3.62025	-0.27265	0.785122	NA		0.504504
HPSE2	ENSG00000172987	0.877725	-0.987062	3.62025	-0.27265	0.785122	NA		0.504504
ZNF479	ENSG00000185177	0.877725	-0.987062	3.62025	-0.27265	0.785122	NA		0.504504
POTEM	ENSG00000187537	0.877725	-0.987062	3.62025	-0.27265	0.785122	NA		0.504504
COL15A1	ENSG00000204291	0.877725	-0.987062	3.62025	-0.27265	0.785122	NA		0.504504
BAIAP3	ENSG00000007516	2.29386	-0.986614	2.16976	-0.454711	0.649317	NA		0.504661
NAT8L	ENSG00000185818	12.6335	-0.98628	1.12833	-0.874109	0.382059	NA		0.504778
RAB43	ENSG00000172780	27.508	-0.986215	0.691951	-1.42527	0.15408	0.510166		0.5048
IGFBP1	ENSG00000146678	37.4033	-0.98391	0.588965	-1.67057	0.0948058	0.397139		0.505608
KLF2	ENSG00000127528	45.0946	-0.983744	0.514941	-1.9104	0.0560818	0.291175		0.505666
PIGZ	ENSG00000119227	5.45413	-0.983123	1.54162	-0.63772	0.523656	NA		0.505883
PVR	ENSG00000073008	299.737	-0.982941	0.230167	-4.27056	1.94986e-05	0.000708284		0.505947
PLK3	ENSG00000173846	52.4947	-0.982814	0.487654	-2.01539	0.0438635	0.250367		0.505992
SHROOM1	ENSG00000164403	39.0213	-0.982575	0.559041	-1.75761	0.078814	0.355166		0.506076
APLF	ENSG00000169621	20.9488	-0.980514	0.760629	-1.28908	0.197369	NA		0.506799
FOXO1	ENSG00000150907	25.104	-0.980401	0.688322	-1.42433	0.15435	0.510743		0.506839
SPATA17	ENSG00000162814	11.6193	-0.979081	0.992991	-0.985992	0.324137	NA		0.507303
STEAP1B	ENSG00000105889	11.362	-0.975478	1.13179	-0.861893	0.388746	NA		0.508571
SLC9A2	ENSG00000115616	30.8735	-0.975036	0.623852	-1.56293	0.11807	0.443451		0.508727
CCDC159	ENSG00000183401	6.16922	-0.974565	1.54365	-0.631336	0.527821	NA		0.508893
EMX1	ENSG00000135638	2.20484	-0.974497	2.46545	-0.395261	0.69265	NA		0.508917
RNF182	ENSG00000180537	2.20484	-0.974497	2.46545	-0.395261	0.69265	NA		0.508917
CADM4	ENSG00000105767	48.9431	-0.973851	0.54143	-1.79866	0.0720718	0.338848		0.509145
DUSP9	ENSG00000130829	7.03155	-0.972463	1.27114	-0.765031	0.444253	NA		0.509635
43346	ENSG00000100167	3.94898	-0.970768	1.77261	-0.547649	0.583933	NA		0.510234
MAGI1	ENSG00000151276	39.1391	-0.970655	0.550234	-1.76408	0.0777189	0.352408		0.510274
IRAK2	ENSG00000134070	175.89	-0.970269	0.273318	-3.54996	0.000385292	0.00822921		0.510411
PRICKLE4	ENSG00000124593	13.3775	-0.970215	1.07328	-0.90397	0.366011	NA		0.51043
PRH1	ENSG00000231887	3.42189	-0.970111	2.13846	-0.45365	0.650081	NA		0.510467
SSSCA1	ENSG00000173465	274.08	-0.970017	0.224888	-4.31333	1.60814e-05	0.000606281		0.5105
TNFRSF11A	ENSG00000141655	14.5111	-0.969902	1.02821	-0.943296	0.34553	NA		0.510541
WTIP	ENSG00000142279	13.9684	-0.969808	0.915607	-1.0592	0.28951	NA		0.510574
BTBD19	ENSG00000222009	5.18142	-0.968032	1.4912	-0.649165	0.516232	NA		0.511203
CRB1	ENSG00000134376	11.4412	-0.96799	1.0273	-0.942269	0.346055	NA		0.511218
SQSTM1	ENSG00000161011	2756.67	-0.967986	0.0905072	-10.6951	1.07261e-26	1.06756e-23		0.511219
KCNC1	ENSG00000129159	1.32146	-0.967809	3.18066	-0.304279	0.760915	NA		0.511282
SLC13A4	ENSG00000164707	1.32146	-0.967809	3.18066	-0.304279	0.760915	NA		0.511282
PLCB2	ENSG00000137841	2.63318	-0.967495	2.23926	-0.432059	0.665698	NA		0.511393
CDC42EP2	ENSG00000149798	115.5	-0.966826	0.324756	-2.97708	0.00291008	0.0381608		0.511631
ZNF629	ENSG00000102870	74.2602	-0.965715	0.400313	-2.4124	0.015848	0.129185		0.512025
POU2F3	ENSG00000137709	1.75545	-0.964567	2.66224	-0.362314	0.717117	NA		0.512432
AC018816.3	ENSG00000235978	1.75545	-0.964567	2.66224	-0.362314	0.717117	NA		0.512432
SGK1	ENSG00000118515	198.383	-0.96211	0.261421	-3.6803	0.000232957	0.00549435		0.513306
CLDN4	ENSG00000189143	6.94253	-0.960736	1.27922	-0.751035	0.452631	NA		0.513795
ASPRV1	ENSG00000244617	3.96029	-0.960294	1.75415	-0.547442	0.584075	NA		0.513952
RAD52	ENSG00000002016	34.334	-0.958396	0.583725	-1.64186	0.100619	0.407865		0.514629
NEK3	ENSG00000136098	23.9582	-0.95819	0.725608	-1.32053	0.186657	0.553964		0.514702
SLC22A4	ENSG00000197208	35.9737	-0.957768	0.589915	-1.62357	0.104468	0.41491		0.514853
CLCF1	ENSG00000175505	19.3014	-0.957498	0.821832	-1.16508	0.243988	NA		0.514949
ORAI1	ENSG00000182500	80.063	-0.957403	0.429667	-2.22824	0.0258642	0.179782		0.514983
CLGN	ENSG00000153132	783.26	-0.955856	0.148991	-6.41554	1.40321e-10	1.83765e-08		0.515536
PLEKHA7	ENSG00000166689	5.09241	-0.955724	1.49235	-0.640415	0.521903	NA		0.515583
NFATC1	ENSG00000131196	11.0739	-0.954919	1.08114	-0.883254	0.377099	NA		0.51587
ELAC1	ENSG00000141642	24.6806	-0.953957	0.717679	-1.32923	0.183774	0.550436		0.516215
SPATA6L	ENSG00000106686	3.41623	-0.95362	1.97557	-0.482706	0.629305	NA		0.516335
RGL3	ENSG00000205517	11.4173	-0.953084	1.04933	-0.908275	0.363733	NA		0.516527
PRR24	ENSG00000257704	7.97998	-0.951648	1.22535	-0.776634	0.437375	NA		0.517041
SLC25A25	ENSG00000148339	113.107	-0.951193	0.34431	-2.76261	0.00573417	0.0641488		0.517204
TCTA	ENSG00000145022	26.5124	-0.950429	0.708319	-1.34181	0.179658	0.546313		0.517479
TMEM121	ENSG00000184986	10.4505	-0.949814	1.16527	-0.815105	0.415012	NA		0.517699
NAIF1	ENSG00000171169	32.7895	-0.948592	0.597839	-1.5867	0.11258	0.434201		0.518138
PRSS16	ENSG00000112812	2.11017	-0.947278	2.40796	-0.393394	0.694029	NA		0.51861
CRISPLD2	ENSG00000103196	15.8766	-0.946855	0.880302	-1.0756	0.282105	NA		0.518762
GADD45A	ENSG00000116717	473.188	-0.946847	0.17287	-5.47724	4.3202e-08	3.67512e-06		0.518765
MAP2K3	ENSG00000034152	435.89	-0.946803	0.179096	-5.28657	1.24633e-07	8.98893e-06		0.518781
GTPBP6	ENSG00000178605	13.3963	-0.945619	0.971835	-0.973025	0.330541	NA		0.519207
MARS2	ENSG00000247626	27.153	-0.944971	0.675884	-1.39813	0.162075	0.52205		0.51944
HSPB8	ENSG00000152137	2.9879	-0.944837	1.93913	-0.487249	0.626082	NA		0.519488
ZNF117	ENSG00000152926	2.9879	-0.944837	1.93913	-0.487249	0.626082	NA		0.519488
LIPC	ENSG00000166035	1.66078	-0.943161	2.69285	-0.350247	0.726153	NA		0.520092
SCO2	ENSG00000130489	73.5166	-0.942588	0.414906	-2.27181	0.0230978	0.166709		0.520299
CREB3L4	ENSG00000143578	39.0962	-0.941855	0.607124	-1.55134	0.12082	0.447867		0.520563
IFT27	ENSG00000100360	81.2521	-0.941316	0.396658	-2.37312	0.0176385	0.1386		0.520758
YARS	ENSG00000134684	1173.91	-0.940432	0.116381	-8.08064	6.44286e-16	1.83217e-13		0.521077
NAP1L5	ENSG00000177432	8.22462	-0.939919	1.21205	-0.775481	0.438056	NA		0.521262
LETM2	ENSG00000165046	76.3188	-0.934926	0.402553	-2.32249	0.0202063	0.151034		0.523069
TM4SF19	ENSG00000145107	258.74	-0.933989	0.23135	-4.03713	5.41093e-05	0.00166734		0.523409
MORN1	ENSG00000116151	37.5669	-0.933568	0.589899	-1.58259	0.113515	0.436221		0.523562
CNKSR3	ENSG00000153721	9.01899	-0.932495	1.12201	-0.831089	0.405923	NA		0.523952
LRRC8B	ENSG00000197147	8.66992	-0.93129	1.18407	-0.786517	0.431565	NA		0.524389
DUSP19	ENSG00000162999	6.57516	-0.931074	1.34381	-0.69286	0.488398	NA		0.524468
RUNX3	ENSG00000020633	0.783053	-0.930087	4.0237	-0.231152	0.817197	NA		0.524827
EFR3B	ENSG00000084710	0.783053	-0.930087	4.0237	-0.231152	0.817197	NA		0.524827
RTBDN	ENSG00000132026	0.783053	-0.930087	4.0237	-0.231152	0.817197	NA		0.524827
HIST1H2BA	ENSG00000146047	0.783053	-0.930087	4.0237	-0.231152	0.817197	NA		0.524827
RASSF6	ENSG00000169435	0.783053	-0.930087	4.0237	-0.231152	0.817197	NA		0.524827
NPAS4	ENSG00000174576	0.783053	-0.930087	4.0237	-0.231152	0.817197	NA		0.524827
DNAJB8	ENSG00000179407	0.783053	-0.930087	4.0237	-0.231152	0.817197	NA		0.524827
AIFM3	ENSG00000183773	0.783053	-0.930087	4.0237	-0.231152	0.817197	NA		0.524827
ADAM32	ENSG00000197140	0.783053	-0.930087	4.0237	-0.231152	0.817197	NA		0.524827
NFKBIL1	ENSG00000204498	0.783053	-0.930087	4.0237	-0.231152	0.817197	NA		0.524827
PRRT4	ENSG00000224940	0.783053	-0.930087	4.0237	-0.231152	0.817197	NA		0.524827
RIBC1	ENSG00000158423	3.32721	-0.930061	1.91045	-0.486828	0.62638	NA		0.524836
NME1-NME2	ENSG00000243678	30.8708	-0.929452	0.723535	-1.2846	0.198933	0.568796		0.525058
ARID3B	ENSG00000179361	7.07576	-0.928827	1.51537	-0.612936	0.539919	NA		0.525285
RPL39	ENSG00000198918	5.69743	-0.928672	1.46746	-0.632843	0.526836	NA		0.525342
ZNF532	ENSG00000074657	40.5339	-0.928654	0.566746	-1.63857	0.101302	0.408054		0.525348
SETD9	ENSG00000155542	34.9312	-0.928273	0.600918	-1.54476	0.122404	0.451219		0.525487
IMPDH1	ENSG00000106348	172.443	-0.928242	0.305285	-3.04058	0.00236125	0.0329152		0.525498
CEP19	ENSG00000174007	11.8232	-0.928214	0.999246	-0.928914	0.352933	NA		0.525509
TSEN15	ENSG00000198860	226.972	-0.928201	0.245433	-3.78188	0.000155646	0.00397216		0.525513
LZTS3	ENSG00000088899	29.4671	-0.926007	0.629374	-1.47131	0.141206	0.486509		0.526313
DUS1L	ENSG00000169718	114.873	-0.925819	0.352783	-2.62433	0.00868205	0.0864125		0.526382
CACNA1I	ENSG00000100346	6.02135	-0.924675	1.62815	-0.567932	0.570081	NA		0.526799
FAM220A	ENSG00000178397	26.4948	-0.924139	0.756947	-1.22088	0.222133	0.592572		0.526995
ZNF397	ENSG00000186812	19.6845	-0.923216	0.834623	-1.10615	0.268663	NA		0.527332
FZD5	ENSG00000163251	8.48058	-0.923008	1.164	-0.792964	0.427799	NA		0.527408
GPCPD1	ENSG00000125772	77.1677	-0.92293	0.406917	-2.2681	0.0233229	0.167726		0.527437
LURAP1L	ENSG00000153714	47.4782	-0.920797	0.529214	-1.73993	0.081871	0.363453		0.528217
ANAPC10	ENSG00000164162	123.077	-0.920415	0.357918	-2.57158	0.0101235	0.095886		0.528357
CPVL	ENSG00000106066	155.242	-0.919896	0.285163	-3.22586	0.00125594	0.019779		0.528547
BRD2	ENSG00000204256	46.2901	-0.918227	0.528123	-1.73866	0.0820941	0.363893		0.529159
MZF1	ENSG00000099326	17.5605	-0.917379	0.816997	-1.12287	0.261494	NA		0.52947
NRBF2	ENSG00000148572	56.1952	-0.917095	0.46404	-1.97633	0.0481177	0.264871		0.529574
OR6T1	ENSG00000181499	9.95633	-0.915878	1.26686	-0.722954	0.469708	NA		0.530021
ZNF23	ENSG00000167377	33.1649	-0.91478	0.607708	-1.5053	0.132248	0.468882		0.530425
ZMYM6NB	ENSG00000243749	85.0848	-0.914773	0.397367	-2.30208	0.0213304	0.157377		0.530427
ENGASE	ENSG00000167280	25.0447	-0.911009	0.684825	-1.33028	0.183426	0.550436		0.531813
PROSER2	ENSG00000148426	164.216	-0.910404	0.27314	-3.33311	0.000858818	0.0147534		0.532036
L3MBTL1	ENSG00000185513	5.94208	-0.910397	1.37721	-0.661042	0.508585	NA		0.532039
TMEM11	ENSG00000178307	160.054	-0.910012	0.303899	-2.99446	0.00274934	0.0366812		0.532181
C1orf53	ENSG00000203724	14.4723	-0.909749	0.920485	-0.988337	0.322988	NA		0.532278
TPD52L1	ENSG00000111907	51.8465	-0.909514	0.478622	-1.90028	0.0573969	0.295996		0.532364
FAM53A	ENSG00000174137	5.15902	-0.907475	1.49655	-0.606379	0.544263	NA		0.533117
CITED4	ENSG00000179862	50.3382	-0.907229	0.51119	-1.77474	0.0759411	0.348163		0.533208
NR3C2	ENSG00000151623	113.529	-0.907229	0.326173	-2.78144	0.00541191	0.0614894		0.533208
TMEM255B	ENSG00000184497	4.00994	-0.906307	1.90037	-0.47691	0.633426	NA		0.533549
RPL9	ENSG00000163682	953.616	-0.906051	0.136584	-6.63366	3.27473e-11	4.72368e-09		0.533644
ZNF764	ENSG00000169951	6.73079	-0.905655	1.32999	-0.680949	0.495904	NA		0.53379
REXO1	ENSG00000079313	53.8141	-0.904241	0.478283	-1.8906	0.0586778	0.299755		0.534314
CCRN4L	ENSG00000151014	132.516	-0.904075	0.302769	-2.98602	0.00282635	0.0373971		0.534375
MAFK	ENSG00000198517	70.4632	-0.903915	0.414548	-2.18048	0.0292217	0.193767		0.534434
FAM207A	ENSG00000160256	86.9315	-0.903882	0.376779	-2.39897	0.0164413	0.13211		0.534447
DENND4B	ENSG00000198837	45.1936	-0.903341	0.521763	-1.73132	0.0833939	0.36694		0.534647
BCL2	ENSG00000171791	56.3456	-0.901955	0.471525	-1.91285	0.0557677	0.290931		0.535161
ELMOD3	ENSG00000115459	16.6701	-0.901654	0.846162	-1.06558	0.286613	NA		0.535273
JAG1	ENSG00000101384	234.289	-0.901651	0.230411	-3.91323	9.1069e-05	0.00256048		0.535274
ZNF75D	ENSG00000186376	23.2116	-0.900869	0.722245	-1.24732	0.212281	0.583457		0.535564
HIST1H2BB	ENSG00000196226	11.5847	-0.900578	1.02061	-0.882391	0.377565	NA		0.535672
LYRM1	ENSG00000102897	49.0978	-0.900158	0.520391	-1.72977	0.0836711	0.367186		0.535828
SRD5A3	ENSG00000128039	24.3016	-0.900106	0.724006	-1.24323	0.213783	0.584384		0.535847
CCHCR1	ENSG00000204536	8.46792	-0.898288	1.20877	-0.743139	0.457397	NA		0.536523
PROB1	ENSG00000228672	11.1564	-0.898284	1.00955	-0.889785	0.373581	NA		0.536524
GRAMD3	ENSG00000155324	21.0958	-0.898101	0.742799	-1.20908	0.226633	NA		0.536592
TLE2	ENSG00000065717	4.96968	-0.898045	1.50637	-0.596163	0.551066	NA		0.536613
ZNF572	ENSG00000180938	24.7666	-0.897202	0.758019	-1.18361	0.236566	0.612524		0.536927
CACNA2D4	ENSG00000151062	11.0617	-0.89596	1.01504	-0.882681	0.377409	NA		0.537389
TFAP2E	ENSG00000116819	1.92083	-0.895614	2.71324	-0.33009	0.741332	NA		0.537518
KRT34	ENSG00000131737	1.92083	-0.895614	2.71324	-0.33009	0.741332	NA		0.537518
FUT1	ENSG00000174951	1.92083	-0.895614	2.71324	-0.33009	0.741332	NA		0.537518
KCND2	ENSG00000184408	9.50537	-0.89549	1.18062	-0.75849	0.448158	NA		0.537565
S1PR5	ENSG00000180739	4.6093	-0.89484	1.67842	-0.533145	0.593933	NA		0.537807
WIPI1	ENSG00000070540	122.531	-0.894828	0.321474	-2.78352	0.00537729	0.0611947		0.537811
GEMIN7	ENSG00000142252	45.7297	-0.893846	0.505777	-1.76727	0.0771826	0.350455		0.538178
CCDC96	ENSG00000173013	19.6146	-0.893415	0.787613	-1.13433	0.256655	NA		0.538338
MAFG	ENSG00000197063	113.878	-0.893328	0.366077	-2.44027	0.0146762	0.122853		0.538371
ARHGAP9	ENSG00000123329	1.56611	-0.893201	2.97451	-0.300285	0.763959	NA		0.538418
MATN1	ENSG00000162510	11.1467	-0.89297	1.08198	-0.825307	0.409197	NA		0.538505
ZNF142	ENSG00000115568	73.0407	-0.892257	0.418752	-2.13075	0.0331096	0.208043		0.53877
KLHDC1	ENSG00000197776	4.18663	-0.892157	1.66007	-0.53742	0.590977	NA		0.538808
MRPL34	ENSG00000130312	85.6786	-0.890146	0.372177	-2.39172	0.0167694	0.13393		0.53956
ST3GAL1	ENSG00000008513	58.4892	-0.889313	0.455845	-1.95091	0.0510677	0.274268		0.539871
EPB41L4B	ENSG00000095203	19.6586	-0.889212	0.790528	-1.12483	0.26066	NA		0.539909
CDKL1	ENSG00000100490	29.5218	-0.888277	0.682893	-1.30076	0.193342	0.562999		0.540259
ZNF576	ENSG00000124444	14.7269	-0.886844	0.957768	-0.925948	0.354473	NA		0.540796
ZKSCAN4	ENSG00000187626	32.7983	-0.884055	0.621884	-1.42158	0.155149	0.51136		0.541842
RNF44	ENSG00000146083	62.2379	-0.882403	0.454313	-1.94228	0.052103	0.278369		0.542463
FTL	ENSG00000087086	152.106	-0.88214	0.29786	-2.9616	0.0030605	0.0398706		0.542562
LRCH4	ENSG00000077454	77.1715	-0.881113	0.399006	-2.20827	0.0272253	0.185471		0.542948
PER3	ENSG00000049246	39.3314	-0.880918	0.604825	-1.45648	0.145259	0.494352		0.543022
PLCH1	ENSG00000114805	1.57176	-0.880768	2.65672	-0.331524	0.740249	NA		0.543078
VGF	ENSG00000128564	27.3804	-0.879076	0.661884	-1.32814	0.184131	0.550843		0.543716
TMC7	ENSG00000170537	10.334	-0.878718	1.07111	-0.820384	0.411997	NA		0.54385
CD69	ENSG00000110848	3.38817	-0.878596	2.03626	-0.431475	0.666123	NA		0.543896
SLC1A5	ENSG00000105281	837.81	-0.877894	0.140486	-6.24896	4.13184e-10	4.89573e-08		0.544161
RHOJ	ENSG00000126785	3.3089	-0.877642	1.97696	-0.443934	0.65709	NA		0.544256
RABEP2	ENSG00000177548	110.551	-0.877641	0.342697	-2.56098	0.0104376	0.0975453		0.544257
RHBDD3	ENSG00000100263	25.3209	-0.877524	0.688153	-1.27519	0.202243	0.573462		0.544301
OPLAH	ENSG00000178814	65.1487	-0.877446	0.445547	-1.96937	0.0489108	0.267038		0.54433
GHRL	ENSG00000157017	1.47709	-0.876167	2.6483	-0.330842	0.740764	NA		0.544813
TBPL2	ENSG00000182521	11.223	-0.875759	1.0196	-0.858921	0.390384	NA		0.544967
STEAP1	ENSG00000164647	89.2698	-0.875509	0.366569	-2.38839	0.0169225	0.134851		0.545062
PCBD2	ENSG00000132570	46.3452	-0.874339	0.508874	-1.71818	0.085763	0.374386		0.545504
TMEM164	ENSG00000157600	70.2969	-0.874102	0.423112	-2.06589	0.038839	0.230774		0.545593
ETS1	ENSG00000134954	832.31	-0.871768	0.136156	-6.40269	1.5266e-10	1.97328e-08		0.546477
CROCC	ENSG00000058453	25.1966	-0.87106	0.710431	-1.2261	0.220161	0.590582		0.546745
RFX3	ENSG00000080298	37.0222	-0.871016	0.618212	-1.40893	0.158857	0.517587		0.546762
C5orf45	ENSG00000161010	38.82	-0.870269	0.548701	-1.58605	0.112727	0.434201		0.547045
DPP4	ENSG00000197635	8.17982	-0.868761	1.23171	-0.705332	0.480604	NA		0.547617
DYRK3	ENSG00000143479	100.966	-0.868666	0.405392	-2.14278	0.0321306	0.204212		0.547653
ZNF587	ENSG00000198466	14.7668	-0.86864	0.945383	-0.918823	0.358188	NA		0.547663
ZIC2	ENSG00000043355	81.2797	-0.868381	0.389267	-2.23081	0.0256938	0.179586		0.547761
SYBU	ENSG00000147642	17.9754	-0.867754	0.808851	-1.07282	0.283351	NA		0.547999
CDADC1	ENSG00000102543	33.8019	-0.867748	0.649046	-1.33696	0.181236	0.547779		0.548001
ACVR1C	ENSG00000123612	2.94853	-0.867107	2.12766	-0.407539	0.683612	NA		0.548245
SMOX	ENSG00000088826	187.413	-0.866508	0.265987	-3.2577	0.00112317	0.0182364		0.548473
TRIM62	ENSG00000116525	17.8807	-0.866151	0.808276	-1.0716	0.283898	NA		0.548608
GLIS2	ENSG00000126603	11.9878	-0.8659	0.988689	-0.875806	0.381135	NA		0.548704
STRA6	ENSG00000137868	15.7873	-0.865132	0.939672	-0.920674	0.357221	NA		0.548996
IL15RA	ENSG00000134470	24.1551	-0.864659	0.707822	-1.22158	0.221868	0.592184		0.549176
GCNT7	ENSG00000124091	2.16547	-0.864137	2.40278	-0.359641	0.719116	NA		0.549375
CACNA1H	ENSG00000196557	2.16547	-0.864137	2.40278	-0.359641	0.719116	NA		0.549375
HOXC8	ENSG00000037965	83.8712	-0.863539	0.402739	-2.14416	0.0320197	0.204028		0.549603
RHOD	ENSG00000173156	77.7858	-0.863229	0.401228	-2.15147	0.0314392	0.201455		0.549721
LRFN4	ENSG00000173621	36.3875	-0.862871	0.572901	-1.50614	0.13203	0.46865		0.549857
DIEXF	ENSG00000117597	332.538	-0.862593	0.224581	-3.8409	0.000122583	0.00329748		0.549963
NSMF	ENSG00000165802	72.5719	-0.862578	0.432262	-1.9955	0.0459885	0.257148		0.549969
RBM24	ENSG00000112183	15.9753	-0.862318	0.848179	-1.01667	0.30931	NA		0.550068
XXYLT1	ENSG00000173950	35.9381	-0.861516	0.572617	-1.50452	0.132446	0.468958		0.550374
MAPK8IP1	ENSG00000121653	15.547	-0.860621	0.881481	-0.976335	0.328898	NA		0.550715
GLTSCR1	ENSG00000063169	32.1952	-0.860316	0.60143	-1.43045	0.152587	0.508608		0.550832
GPR176	ENSG00000166073	142.836	-0.859395	0.32036	-2.6826	0.00730531	0.0761753		0.551183
FAM222B	ENSG00000173065	20.0489	-0.85895	0.796842	-1.07794	0.281059	NA		0.551354
GTPBP2	ENSG00000172432	110.209	-0.858944	0.336216	-2.55474	0.0106267	0.0985714		0.551356
SLFN5	ENSG00000166750	622.276	-0.85883	0.155308	-5.52986	3.20483e-08	2.77371e-06		0.5514
MAP6D1	ENSG00000180834	5.46463	-0.858238	1.47138	-0.583289	0.559699	NA		0.551626
ZSCAN25	ENSG00000197037	66.0939	-0.857178	0.421803	-2.03218	0.0421356	0.244249		0.552031
POU2F2	ENSG00000028277	25.4982	-0.857131	0.672836	-1.27391	0.202697	0.573462		0.552049
ZNF319	ENSG00000166188	48.5142	-0.857086	0.523879	-1.63604	0.101832	0.409177		0.552067
FAM171A2	ENSG00000161682	23.2211	-0.856887	0.733916	-1.16755	0.242987	0.61782		0.552143
RASL10B	ENSG00000141150	2.52019	-0.856785	2.43003	-0.352582	0.724402	NA		0.552182
TMEM183A	ENSG00000163444	13.1865	-0.856034	0.955207	-0.896177	0.370158	NA		0.552469
PMAIP1	ENSG00000141682	284.584	-0.855747	0.24194	-3.53702	0.000404671	0.00847934		0.552579
RELB	ENSG00000104856	45.1616	-0.855403	0.5192	-1.64754	0.099447	0.406487		0.552711
C22orf39	ENSG00000242259	5.82344	-0.854775	1.66013	-0.514885	0.606633	NA		0.552951
POPDC3	ENSG00000132429	30.964	-0.854474	0.66712	-1.28084	0.20025	0.570432		0.553067
TGIF2	ENSG00000118707	48.8069	-0.853841	0.491183	-1.73834	0.0821518	0.363893		0.55331
C20orf196	ENSG00000171984	24.1185	-0.853328	0.749664	-1.13828	0.255004	0.629805		0.553507
DESI1	ENSG00000100418	297.391	-0.853012	0.20746	-4.11169	3.92772e-05	0.00128003		0.553628
PVRL1	ENSG00000110400	10.7399	-0.852706	1.07116	-0.796056	0.426	NA		0.553745
CSGALNACT1	ENSG00000147408	17.2422	-0.852366	0.954225	-0.893255	0.371721	NA		0.553876
ADAM11	ENSG00000073670	3.98754	-0.851837	1.73533	-0.49088	0.623511	NA		0.554079
PTPRH	ENSG00000080031	15.2362	-0.851528	0.912455	-0.933227	0.350703	NA		0.554197
ZNF286B	ENSG00000249459	2.17113	-0.849073	2.22412	-0.381757	0.702641	NA		0.555142
MSTO1	ENSG00000125459	10.5716	-0.84714	1.04237	-0.812706	0.416387	NA		0.555886
NINJ1	ENSG00000131669	63.7792	-0.846609	0.451827	-1.87374	0.0609657	0.306746		0.55609
STOML1	ENSG00000067221	27.6258	-0.845458	0.666231	-1.26901	0.204436	0.574303		0.556534
SLC43A1	ENSG00000149150	24.5867	-0.845063	0.686094	-1.2317	0.21806	0.588811		0.556687
BTNL9	ENSG00000165810	3.89287	-0.844758	1.73155	-0.487862	0.625648	NA		0.556804
FCGBP	ENSG00000090920	2.07646	-0.844247	2.26683	-0.372436	0.709569	NA		0.557001
ATF3	ENSG00000162772	27.4365	-0.842869	0.663237	-1.27084	0.203785	0.573659		0.557534
RGL1	ENSG00000143344	25.5254	-0.841451	0.676878	-1.24314	0.213818	0.584384		0.558082
SHF	ENSG00000138606	10.043	-0.84105	1.13011	-0.744222	0.456742	NA		0.558237
FAM217A	ENSG00000145975	1.38807	-0.840276	3.21978	-0.260973	0.794113	NA		0.558537
KIAA1211	ENSG00000109265	29.011	-0.840228	0.641486	-1.30981	0.190259	0.559753		0.558555
RAP2B	ENSG00000181467	270.289	-0.838348	0.231837	-3.6161	0.000299071	0.00665917		0.559284
RFK	ENSG00000135002	135.04	-0.837597	0.347147	-2.4128	0.0158304	0.129148		0.559575
FZD1	ENSG00000157240	49.1579	-0.837315	0.521783	-1.60472	0.108555	0.423873		0.559684
SLC25A37	ENSG00000147454	39.4685	-0.835975	0.556419	-1.50242	0.132989	0.470043		0.560205
NFKBIZ	ENSG00000144802	71.5672	-0.833276	0.425116	-1.96011	0.0499826	0.27081		0.561253
CABP1	ENSG00000157782	2.77049	-0.83305	1.9842	-0.419841	0.674601	NA		0.561341
POLG2	ENSG00000256525	68.675	-0.832946	0.424345	-1.9629	0.0496583	0.269639		0.561382
DOT1L	ENSG00000104885	58.9372	-0.830554	0.453004	-1.83344	0.0667376	0.324183		0.562313
PIGQ	ENSG00000007541	52.8378	-0.83017	0.475671	-1.74526	0.0809398	0.361091		0.562463
ZBTB7B	ENSG00000160685	291.436	-0.829925	0.631504	-1.3142	0.188778	0.557209		0.562559
RPL37A	ENSG00000197756	4053.71	-0.829344	0.268791	-3.08547	0.00203234	0.0289383		0.562785
MAFF	ENSG00000185022	198.042	-0.828059	0.263692	-3.14026	0.001688	0.0248163		0.563286
INTU	ENSG00000164066	37.877	-0.826797	0.603332	-1.37039	0.170567	0.533349		0.563779
CSF2	ENSG00000164400	5.88031	-0.826428	1.38327	-0.597445	0.55021	NA		0.563924
ALDH1L2	ENSG00000136010	51.3864	-0.825525	0.480106	-1.71946	0.0855297	0.374012		0.564277
TMEM147	ENSG00000105677	208.155	-0.824265	0.251566	-3.27654	0.00105087	0.0172882		0.56477
PYCR1	ENSG00000183010	404.913	-0.824221	0.184505	-4.46721	7.92482e-06	0.000335641		0.564787
RPSA	ENSG00000168028	1969.22	-0.823318	0.134491	-6.12172	9.25681e-10	9.81497e-08		0.565141
RPUSD1	ENSG00000007376	95.9611	-0.82314	0.351533	-2.34158	0.0192025	0.145562		0.56521
RNASEH1	ENSG00000171865	169.857	-0.822885	0.275988	-2.9816	0.00286747	0.0377013		0.56531
MTRNR2L8	ENSG00000255823	8.89545	-0.822545	1.1387	-0.722351	0.470078	NA		0.565444
C19orf60	ENSG00000006015	55.6141	-0.822527	0.497748	-1.6525	0.0984335	0.403505		0.565451
TMEM232	ENSG00000186952	4.83721	-0.820173	1.68021	-0.488137	0.625453	NA		0.566374
RBM15B	ENSG00000179837	129.545	-0.819972	0.330147	-2.48366	0.0130041	0.113436		0.566453
HTR1D	ENSG00000179546	4.0639	-0.819527	1.68109	-0.487498	0.625905	NA		0.566628
CLCN6	ENSG00000011021	66.8365	-0.818437	0.426989	-1.91676	0.0552679	0.289822		0.567056
PIK3CG	ENSG00000105851	6.99977	-0.817926	1.48171	-0.552014	0.580939	NA		0.567257
ZNF726	ENSG00000213967	20.1233	-0.817862	0.796479	-1.02685	0.304492	NA		0.567282
ZDHHC24	ENSG00000174165	28.1365	-0.817608	0.66859	-1.22288	0.221373	0.591498		0.567382
PDE11A	ENSG00000128655	1.98178	-0.817173	2.47962	-0.329556	0.741736	NA		0.567553
CSAD	ENSG00000139631	1.98178	-0.817173	2.47962	-0.329556	0.741736	NA		0.567553
MTRNR2L3	ENSG00000256222	1.98178	-0.817173	2.47962	-0.329556	0.741736	NA		0.567553
DOHH	ENSG00000129932	68.8822	-0.81703	0.414413	-1.97154	0.0486627	0.266582		0.567609
AKNA	ENSG00000106948	41.5836	-0.815705	0.571966	-1.42614	0.153827	0.510166		0.568131
FIGN	ENSG00000182263	27.8017	-0.815359	0.664146	-1.22768	0.219567	0.590582		0.568267
ZC3H12C	ENSG00000149289	100.429	-0.814964	0.373131	-2.18412	0.0289531	0.192871		0.568423
C21orf2	ENSG00000160226	31.7766	-0.813884	0.625295	-1.3016	0.193053	0.562487		0.568848
SLC2A8	ENSG00000136856	34.3213	-0.811884	0.624732	-1.29957	0.193748	0.563506		0.569637
ZNF799	ENSG00000196466	8.11239	-0.811074	1.19153	-0.680698	0.496062	NA		0.569958
TBKBP1	ENSG00000198933	24.1745	-0.809952	0.722289	-1.12137	0.262131	0.638467		0.570401
C15orf38	ENSG00000242498	7.75767	-0.80907	1.2845	-0.629869	0.52878	NA		0.57075
C8orf76	ENSG00000189376	64.7055	-0.808506	0.451451	-1.7909	0.0733087	0.341592		0.570973
ZNF408	ENSG00000175213	42.9622	-0.8071	0.534866	-1.50898	0.131305	0.46741		0.571529
ZNF181	ENSG00000197841	17.0899	-0.807013	0.836986	-0.96419	0.334951	NA		0.571564
C6orf226	ENSG00000221821	3.61451	-0.806584	1.74678	-0.461755	0.644257	NA		0.571734
IL18R1	ENSG00000115604	3.96357	-0.806391	1.84911	-0.436096	0.662767	NA		0.57181
SERPINB5	ENSG00000206075	57.5731	-0.805968	0.46855	-1.72013	0.0854083	0.373657		0.571978
GGACT	ENSG00000134864	2.3211	-0.805103	2.33781	-0.344383	0.730558	NA		0.572321
VWA5B1	ENSG00000158816	2.3211	-0.805103	2.33781	-0.344383	0.730558	NA		0.572321
EPAS1	ENSG00000116016	232.787	-0.803677	0.24991	-3.21587	0.00130051	0.0203463		0.572887
C11orf83	ENSG00000204922	83.9612	-0.803178	0.400502	-2.00543	0.0449172	0.253603		0.573085
C7orf55-LUC7L2	ENSG00000146963	88.7507	-0.801949	0.365999	-2.19112	0.0284428	0.191278		0.573574
ZNF692	ENSG00000171163	14.6376	-0.801647	0.979839	-0.818142	0.413276	NA		0.573694
CD3EAP	ENSG00000117877	337.604	-0.801606	0.199226	-4.02359	5.73174e-05	0.00173927		0.57371
SLC25A21-AS1	ENSG00000258708	4.90791	-0.801318	1.49912	-0.534527	0.592977	NA		0.573825
RPS27	ENSG00000177954	281.812	-0.799447	0.21524	-3.7142	0.000203845	0.00489352		0.574569
NDUFAF4	ENSG00000123545	238.167	-0.799403	0.24689	-3.2379	0.00120415	0.0191452		0.574587
CEBPG	ENSG00000153879	157.552	-0.799345	0.287642	-2.77896	0.00545337	0.0618898		0.57461
DOK3	ENSG00000146094	1.98744	-0.799027	2.47957	-0.322244	0.747268	NA		0.574737
PSMG3	ENSG00000157778	109.467	-0.798812	0.33502	-2.38437	0.0171084	0.135681		0.574822
RARA	ENSG00000131759	82.0366	-0.798375	0.382323	-2.08822	0.0367781	0.223475		0.574997
RELT	ENSG00000054967	50.5435	-0.798148	0.490592	-1.62691	0.103757	0.413406		0.575087
PNO1	ENSG00000115946	341.307	-0.79737	0.200582	-3.97529	7.02944e-05	0.00206384		0.575397
FAM109A	ENSG00000198324	15.2592	-0.797267	1.07264	-0.743278	0.457313	NA		0.575438
DFNB31	ENSG00000095397	7.66866	-0.797194	1.28507	-0.620349	0.535028	NA		0.575467
JAG2	ENSG00000184916	28.5783	-0.796396	0.658931	-1.20862	0.22681	0.598665		0.575786
LONRF3	ENSG00000175556	27.87	-0.796135	0.660793	-1.20482	0.228273	0.599986		0.57589
TACC2	ENSG00000138162	55.1816	-0.796055	0.459937	-1.73079	0.0834893	0.367098		0.575922
RPL28	ENSG00000108107	1989.67	-0.793662	0.102333	-7.75567	8.78813e-15	2.24278e-12		0.576878
FOXL2	ENSG00000183770	25.0345	-0.793137	0.682295	-1.16245	0.245051	0.619806		0.577088
CYS1	ENSG00000205795	11.9532	-0.793105	0.977226	-0.811588	0.417028	NA		0.577101
CCDC130	ENSG00000104957	48.3769	-0.792714	0.506356	-1.56553	0.117459	0.443165		0.577257
CDKN1A	ENSG00000124762	119.943	-0.792364	0.316516	-2.50339	0.0123008	0.10873		0.577397
CCDC57	ENSG00000176155	20.1476	-0.791321	0.763384	-1.0366	0.299924	NA		0.577815
ZNF689	ENSG00000156853	32.2012	-0.790876	0.609228	-1.29816	0.194232	0.563941		0.577993
SLAIN1	ENSG00000139737	11.8586	-0.790233	0.988799	-0.799185	0.424183	NA		0.578251
PGAM5	ENSG00000247077	85.9427	-0.789741	0.372597	-2.11956	0.034043	0.211109		0.578448
CCNE1	ENSG00000105173	78.8027	-0.789619	0.389548	-2.02701	0.042661	0.245721		0.578497
TTLL4	ENSG00000135912	64.0027	-0.788784	0.428193	-1.84212	0.0654572	0.320864		0.578832
C1orf85	ENSG00000198715	50.127	-0.787961	0.48586	-1.62179	0.104849	0.415928		0.579162
SYTL3	ENSG00000164674	3.18617	-0.787713	2.00785	-0.392318	0.694824	NA		0.579262
SUV420H2	ENSG00000133247	6.01197	-0.787167	1.39911	-0.56262	0.573693	NA		0.579481
RPS15A	ENSG00000134419	106.791	-0.786451	0.33353	-2.35796	0.0183756	0.142516		0.579768
MAPK8IP2	ENSG00000008735	14.4243	-0.785902	0.931466	-0.843726	0.398822	NA		0.579989
AR	ENSG00000169083	33.7735	-0.785189	0.597275	-1.31462	0.188638	0.556961		0.580276
CCNJL	ENSG00000135083	151.894	-0.782856	0.372839	-2.09971	0.035754	0.218991		0.581215
HCN4	ENSG00000138622	8.4264	-0.782483	1.3823	-0.566072	0.571345	NA		0.581365
FGF13	ENSG00000129682	36.971	-0.781596	0.566656	-1.37931	0.167798	0.529182		0.581723
FOXL1	ENSG00000176678	40.5939	-0.781358	0.563406	-1.38685	0.165489	0.526248		0.581819
WIZ	ENSG00000011451	59.4613	-0.78071	0.445298	-1.75323	0.0795626	0.357148		0.58208
FOXO3	ENSG00000118689	17.1074	-0.779673	0.88137	-0.884615	0.376364	NA		0.582499
PDLIM7	ENSG00000196923	593.023	-0.779579	0.154717	-5.03873	4.6864e-07	3.02881e-05		0.582537
RPL27A	ENSG00000166441	1276.18	-0.778583	0.124163	-6.27067	3.5949e-10	4.36342e-08		0.582939
NPAS2	ENSG00000170485	172.199	-0.778483	0.270948	-2.87318	0.00406358	0.0496865		0.582979
CORO2B	ENSG00000103647	45.58	-0.778062	0.516186	-1.50733	0.131726	0.468229		0.583149
SNRNP48	ENSG00000168566	203.016	-0.777757	0.2631	-2.95613	0.00311526	0.0401326		0.583273
EDNRA	ENSG00000151617	68.6092	-0.777005	0.45837	-1.69515	0.0900478	0.38375		0.583577
ZXDB	ENSG00000198455	24.7491	-0.775983	0.693209	-1.11941	0.262967	0.638835		0.583991
DLX2	ENSG00000115844	11.2381	-0.775328	1.13858	-0.680963	0.495895	NA		0.584256
TCEB2	ENSG00000103363	519.698	-0.77457	0.162048	-4.77987	1.7541e-06	9.23732e-05		0.584563
DNAJC18	ENSG00000170464	134.775	-0.772397	0.332007	-2.32645	0.0199945	0.14974		0.585444
ARHGEF35	ENSG00000213214	2.92612	-0.772207	1.94555	-0.39691	0.691434	NA		0.585521
KIF21B	ENSG00000116852	13.7443	-0.771898	0.986129	-0.782755	0.433771	NA		0.585647
GRAMD1B	ENSG00000023171	1.63272	-0.771407	2.78447	-0.277039	0.78175	NA		0.585846
NEUROG2	ENSG00000178403	1.63272	-0.771407	2.78447	-0.277039	0.78175	NA		0.585846
ZNF860	ENSG00000197385	11.4205	-0.771132	1.00134	-0.770103	0.441239	NA		0.585958
RRP12	ENSG00000052749	895.604	-0.769922	0.142037	-5.42058	5.94072e-08	4.69697e-06		0.586449
STX11	ENSG00000135604	2.83145	-0.769243	1.9463	-0.395233	0.692671	NA		0.586725
NAA30	ENSG00000139977	95.7922	-0.768704	0.411	-1.87032	0.061439	0.307597		0.586945
DPH2	ENSG00000132768	95.0294	-0.768683	0.361873	-2.12418	0.0336554	0.209945		0.586953
ARC	ENSG00000198576	7.656	-0.768618	1.26909	-0.605643	0.544752	NA		0.58698
ZNF574	ENSG00000105732	108.89	-0.768579	0.369755	-2.07862	0.0376527	0.227401		0.586995
VEPH1	ENSG00000197415	161.852	-0.768038	0.281549	-2.7279	0.00637388	0.0693325		0.587215
ACTA1	ENSG00000143632	24.7154	-0.767338	0.687685	-1.11583	0.264496	0.640986		0.587501
TMEM260	ENSG00000070269	29.0849	-0.766686	0.630613	-1.21578	0.224069	0.594546		0.587766
CPQ	ENSG00000104324	53.044	-0.766458	0.501456	-1.52847	0.126397	0.4588		0.587859
THBS4	ENSG00000113296	5.56258	-0.76622	1.50101	-0.510469	0.609723	NA		0.587956
ARHGAP22	ENSG00000128805	55.0016	-0.765882	0.585185	-1.30878	0.190607	0.560282		0.588094
GPR56	ENSG00000205336	47.5963	-0.765566	0.502728	-1.52282	0.127803	0.462143		0.588222
DLX1	ENSG00000144355	46.1375	-0.765377	0.527268	-1.45159	0.146616	0.496349		0.5883
LY6E	ENSG00000160932	351.171	-0.764866	0.679627	-1.12542	0.260411	0.636681		0.588508
SOWAHC	ENSG00000198142	52.4265	-0.764836	0.483736	-1.5811	0.113854	0.436385		0.58852
ADARB2	ENSG00000185736	8.76006	-0.764121	1.16463	-0.656104	0.511757	NA		0.588812
UBBP4	ENSG00000263563	207.509	-0.763667	0.251401	-3.03764	0.00238437	0.0330438		0.588997
FRY	ENSG00000073910	2.73678	-0.762797	1.99767	-0.381843	0.702578	NA		0.589353
SEMA6B	ENSG00000167680	17.6434	-0.762725	0.819607	-0.930599	0.352061	NA		0.589382
HIATL2	ENSG00000196312	3.17077	-0.762684	2.04885	-0.372249	0.709707	NA		0.589399
ABCC2	ENSG00000023839	3.77014	-0.762251	1.75633	-0.434001	0.664288	NA		0.589576
SVIP	ENSG00000198168	82.169	-0.762174	0.419667	-1.81614	0.0693489	0.332332		0.589607
FAM167A	ENSG00000154319	96.5314	-0.761389	0.350152	-2.17445	0.0296711	0.195186		0.589928
TCEA1	ENSG00000187735	294.847	-0.760778	0.211737	-3.59303	0.00032686	0.00719742		0.590178
ADAP1	ENSG00000105963	14.3396	-0.76077	0.958221	-0.79394	0.427231	NA		0.590181
TIGD6	ENSG00000164296	26.9405	-0.760734	0.695825	-1.09328	0.274269	0.65166		0.590196
APOB	ENSG00000084674	2.22643	-0.760464	2.57095	-0.295791	0.76739	NA		0.590306
NUDT16	ENSG00000198585	50.4829	-0.759481	0.504757	-1.50465	0.132415	0.468958		0.590709
ZNF697	ENSG00000143067	19.2081	-0.758594	0.778375	-0.974587	0.329765	NA		0.591072
RND3	ENSG00000115963	1263.69	-0.758122	0.135903	-5.57843	2.42706e-08	2.15683e-06		0.591265
BNIP1	ENSG00000113734	106.157	-0.756358	0.361196	-2.09404	0.0362566	0.220981		0.591989
H1F0	ENSG00000189060	2009.66	-0.754798	0.100864	-7.48331	7.24712e-14	1.63933e-11		0.592629
IRGQ	ENSG00000167378	100.715	-0.754018	0.412812	-1.82654	0.0677685	0.326951		0.59295
MEF2D	ENSG00000116604	172.188	-0.753973	0.270169	-2.79074	0.00525873	0.0603693		0.592968
GRAMD1A	ENSG00000089351	141.183	-0.753932	0.317264	-2.37635	0.0174848	0.137679		0.592985
SLC30A3	ENSG00000115194	1.19873	-0.753724	3.30937	-0.227755	0.819837	NA		0.593071
KATNAL2	ENSG00000167216	1.19873	-0.753724	3.30937	-0.227755	0.819837	NA		0.593071
ZFP41	ENSG00000181638	1.19873	-0.753724	3.30937	-0.227755	0.819837	NA		0.593071
RP11-162A12.2	ENSG00000264278	1.19873	-0.753724	3.30937	-0.227755	0.819837	NA		0.593071
PARS2	ENSG00000162396	36.9888	-0.753407	0.562329	-1.3398	0.180311	0.546313		0.593201
TGFBR3	ENSG00000069702	9.17574	-0.753212	1.17406	-0.641545	0.521169	NA		0.593281
C19orf47	ENSG00000160392	76.3841	-0.753211	0.443721	-1.69749	0.0896041	0.383355		0.593282
SLC16A14	ENSG00000163053	14.3185	-0.753073	0.915608	-0.822484	0.410801	NA		0.593338
GTPBP3	ENSG00000130299	49.1279	-0.752054	0.508785	-1.47814	0.139371	0.483669		0.593758
PFDN2	ENSG00000143256	1419.89	-0.751759	0.113741	-6.60938	3.85934e-11	5.34258e-09		0.593879
EPPK1	ENSG00000227184	1.53805	-0.751607	2.77969	-0.270392	0.786859	NA		0.593942
KCNAB2	ENSG00000069424	232.13	-0.750492	0.242837	-3.09051	0.00199812	0.0285327		0.594401
SPRY1	ENSG00000164056	34.0869	-0.750056	0.667234	-1.12413	0.260959	0.637068		0.594581
HES4	ENSG00000188290	33.1043	-0.749633	0.655699	-1.14326	0.252932	0.629043		0.594755
PNCK	ENSG00000130822	1.7981	-0.749314	2.78424	-0.269126	0.787832	NA		0.594886
C2orf27A	ENSG00000197927	1.7981	-0.749314	2.78424	-0.269126	0.787832	NA		0.594886
ZNF581	ENSG00000171425	38.7122	-0.748972	0.557902	-1.34248	0.179441	0.546313		0.595027
CAPSL	ENSG00000152611	4.03584	-0.748863	1.7082	-0.438394	0.661101	NA		0.595072
FBRSL1	ENSG00000112787	30.2715	-0.748644	0.630353	-1.18766	0.234968	0.610439		0.595163
NR4A3	ENSG00000119508	3.0761	-0.747614	2.06057	-0.362819	0.71674	NA		0.595588
PRKCE	ENSG00000171132	56.0108	-0.747524	0.487252	-1.53416	0.12499	0.456954		0.595625
PLAUR	ENSG00000011422	579.101	-0.746717	0.154127	-4.84482	1.26724e-06	7.07839e-05		0.595958
SLCO4A1	ENSG00000101187	283.03	-0.746632	0.224853	-3.32053	0.000898475	0.0153125		0.595993
TMEM79	ENSG00000163472	20.1838	-0.746276	0.765368	-0.975056	0.329533	NA		0.59614
ADAMTS20	ENSG00000173157	2.39746	-0.745598	2.47639	-0.301083	0.763351	NA		0.596421
[truncated: 12,431 more rows]

## Sheet: gene_RPKM_matrix
gene_name	gene_ID	KO_rep1	KO_rep2	V2_rep1	V2_rep2
TSPAN6	ENSG00000000003	5.29	5.31	9.8	9.53
TNMD	ENSG00000000005	0	0	0	0
DPM1	ENSG00000000419	60.76	47.69	67.76	70.35
SCYL3	ENSG00000000457	0.41	0.15	0.41	0.54
C1orf112	ENSG00000000460	1.38	0.77	0.94	1.32
FGR	ENSG00000000938	0	0	0	0
CFH	ENSG00000000971	0.07	0.1	0.19	0.19
FUCA2	ENSG00000001036	6.2	6.5	7.43	6.08
GCLC	ENSG00000001084	0.84	0.6	0.65	0.65
NFYA	ENSG00000001167	2.15	2.05	1.34	1.62
STPG1	ENSG00000001460	0.13	0.1	0.06	0.04
NIPAL3	ENSG00000001461	0.28	0.25	0.48	0.28
LAS1L	ENSG00000001497	7.92	6.41	6.82	6.76
ENPP4	ENSG00000001561	0.22	0.22	0.21	0.35
SEMA3F	ENSG00000001617	0.08	0.18	0.03	0.02
CFTR	ENSG00000001626	0	0	0	0
ANKIB1	ENSG00000001629	1.36	0.9	1.71	1.44
CYP51A1	ENSG00000001630	2.96	2.95	4.14	3.96
KRIT1	ENSG00000001631	1.13	0.95	1.74	1.74
RAD52	ENSG00000002016	0.46	0.34	0.22	0.23
BAD	ENSG00000002330	2.53	2.41	3.95	4.49
LAP3	ENSG00000002549	7.37	6.45	6.43	7.28
CD99	ENSG00000002586	2.13	1.71	2.24	2.65
HS3ST1	ENSG00000002587	0.05	0.03	0.08	0.02
AOC1	ENSG00000002726	0.1	0.04	0.01	0
WNT16	ENSG00000002745	0	0.01	0	0
HECW1	ENSG00000002746	0.01	0.01	0.02	0
MAD1L1	ENSG00000002822	1.73	1.78	1.73	1.5
LASP1	ENSG00000002834	11.84	9.39	11.18	12.42
SNX11	ENSG00000002919	0.25	0.69	0.86	0.81
TMEM176A	ENSG00000002933	0	0.01	0	0
M6PR	ENSG00000003056	9.85	10.56	11.55	12.85
KLHL13	ENSG00000003096	0.18	0.3	0.69	0.79
CYP26B1	ENSG00000003137	0.22	0.17	0.32	0.21
ICA1	ENSG00000003147	0.23	0.36	0.19	0.33
DBNDD1	ENSG00000003249	0.13	0.31	0.39	0.2
ALS2	ENSG00000003393	0.66	0.6	0.62	0.85
CASP10	ENSG00000003400	0.22	0.17	0.19	0.35
CFLAR	ENSG00000003402	0.7	0.36	0.44	0.38
TFPI	ENSG00000003436	2.8	2.61	5.83	6.09
NDUFAF7	ENSG00000003509	0.98	0.95	1.11	1.02
RBM5	ENSG00000003756	2.17	2.15	2.35	2.77
MTMR7	ENSG00000003987	0	0.01	0	0.01
SLC7A2	ENSG00000003989	0.57	0.56	0.58	0.46
ARF5	ENSG00000004059	15.42	12.86	17.11	17.92
SARM1	ENSG00000004139	0.08	0.15	0.28	0.15
POLDIP2	ENSG00000004142	7.82	7.34	7.54	7.62
PLXND1	ENSG00000004399	0.19	0.19	0.23	0.13
AK2	ENSG00000004455	3.46	2.9	2.31	2.51
CD38	ENSG00000004468	0	0	0.01	0
FKBP4	ENSG00000004478	18.68	16.12	14.87	17.39
KDM1A	ENSG00000004487	6.31	5.42	6.67	7.88
RBM6	ENSG00000004534	2.42	2.02	2.28	2.45
CAMKK1	ENSG00000004660	0.17	0.11	0.08	0.12
RECQL	ENSG00000004700	17.78	14.57	24.08	24.52
CCDC132	ENSG00000004766	1.23	1	1.24	1.31
HSPB6	ENSG00000004776	0	0.03	0.21	0.06
ARHGAP33	ENSG00000004777	0.08	0.05	0.06	0.05
NDUFAB1	ENSG00000004779	24.92	19.84	22.55	23.33
PDK4	ENSG00000004799	0	0.01	0	0
SLC22A16	ENSG00000004809	0	0	0	0
ZMYND10	ENSG00000004838	0.06	0.01	0	0.01
ABCB5	ENSG00000004846	0	0	0	0
ARX	ENSG00000004848	0	0.02	0.03	0
SLC25A13	ENSG00000004864	2.83	2.09	3.4	3.98
ST7	ENSG00000004866	0.87	0.84	0.97	1.02
CDC27	ENSG00000004897	1.83	1.39	1.92	2.02
SLC4A1	ENSG00000004939	0	0.01	0	0
CALCR	ENSG00000004948	0	0	0	0
HCCS	ENSG00000004961	21.18	16.22	25.75	27.67
DVL2	ENSG00000004975	1.31	1.39	1.99	1.87
PRSS22	ENSG00000005001	0	0	0	0
UPF1	ENSG00000005007	2.68	2.2	1.87	2.23
SKAP2	ENSG00000005020	3.42	2.79	4.24	4.74
SLC25A5	ENSG00000005022	88.11	71.35	74.3	78.7
CCDC109B	ENSG00000005059	1.4	0.83	1.57	1.16
HOXA11	ENSG00000005073	0	0	0	0.06
POLR2J	ENSG00000005075	4.33	3.96	4.2	5.54
DHX33	ENSG00000005100	1.43	0.94	1.3	0.95
MEOX1	ENSG00000005102	0	0.01	0	0
THSD7A	ENSG00000005108	0	0	0	0
LIG3	ENSG00000005156	0.42	0.64	0.7	0.66
RPAP3	ENSG00000005175	6.1	4.42	5.56	5.98
ACSM3	ENSG00000005187	0	0.02	0.01	0.1
AC004381.6	ENSG00000005189	0.49	0.39	0.67	0.96
CIAPIN1	ENSG00000005194	1.72	1.61	1.9	1.79
FAM214B	ENSG00000005238	0.51	0.28	0.41	0.26
COPZ2	ENSG00000005243	1.33	1.22	1.93	1.68
PRKAR2B	ENSG00000005249	0.21	0.44	0.85	0.84
MSL3	ENSG00000005302	1.56	1.13	1.99	1.6
CREBBP	ENSG00000005339	1.04	0.77	0.79	0.84
BZRAP1	ENSG00000005379	0.07	0.04	0.02	0.04
MPO	ENSG00000005381	0	0	0	0
PON1	ENSG00000005421	0	0	0	0
GCFC2	ENSG00000005436	0.87	0.65	0.73	0.57
WDR54	ENSG00000005448	2.99	4.03	6.26	5.99
CROT	ENSG00000005469	1.06	0.71	1.14	0.97
ABCB4	ENSG00000005471	0.14	0.14	0.2	0.32
KMT2E	ENSG00000005483	0.89	0.76	1.02	1.25
RHBDD2	ENSG00000005486	2.32	2.23	3.16	2.77
SOX8	ENSG00000005513	0	0.01	0	0.01
IBTK	ENSG00000005700	0.72	0.57	0.37	0.54
ZNF195	ENSG00000005801	0.77	0.67	0.57	0.43
MYCBP2	ENSG00000005810	0.66	0.6	0.67	0.96
FBXL3	ENSG00000005812	2.59	2.44	2.66	3.08
ITGAL	ENSG00000005844	0.07	0.01	0.03	0
PDK2	ENSG00000005882	0.65	0.49	0.5	0.48
ITGA3	ENSG00000005884	8.29	8.88	9.52	9.7
ZFX	ENSG00000005889	1.23	1.05	1.18	1.4
LAMP2	ENSG00000005893	8.75	7.1	9.29	9.12
GGNBP2	ENSG00000005955	2.73	2.75	2.41	2.71
ITGA2B	ENSG00000005961	0	0	0.01	0.01
ASB4	ENSG00000005981	0	0	0	0
GDE1	ENSG00000006007	1.05	0.75	1.05	0.78
C19orf60	ENSG00000006015	0.57	0.92	0.53	0.44
CRLF1	ENSG00000006016	0.12	0.09	0.1	0.05
OSBPL7	ENSG00000006025	0.05	0.03	0.11	0.09
TMEM98	ENSG00000006042	0.59	0.58	1.08	0.79
YBX2	ENSG00000006047	0.02	0.01	0.01	0.01
KRT33A	ENSG00000006059	0	0	0	0
ABCC8	ENSG00000006071	0	0.01	0.01	0.01
CCL18	ENSG00000006074	0	0	0	0
CCL3	ENSG00000006075	0	0	0	0
SYNRG	ENSG00000006114	0.57	0.5	0.7	0.66
CACNG3	ENSG00000006116	0.02	0.03	0	0.05
TMEM132A	ENSG00000006118	0.66	0.68	0.55	0.79
AP2B1	ENSG00000006125	7.41	5.85	8.38	7.87
TAC1	ENSG00000006128	0	0	0	0
ZNF263	ENSG00000006194	0.74	0.43	0.44	0.54
CX3CL1	ENSG00000006210	0	0	0	0
SPATA20	ENSG00000006282	0.43	0.4	0.54	0.43
CACNA1G	ENSG00000006283	0.02	0.04	0.03	0.01
TNFRSF12A	ENSG00000006327	31.27	27.98	22.67	23.48
DLX6	ENSG00000006377	0	0.02	0	0
MAP3K9	ENSG00000006432	0.14	0.11	0.12	0.08
RALA	ENSG00000006451	5.82	4.55	5.23	6.05
BAIAP2L1	ENSG00000006453	3.52	2.73	3.22	3.67
KDM7A	ENSG00000006459	0.07	0.11	0.04	0.03
ETV1	ENSG00000006468	0.88	0.56	0.96	0.97
AGK	ENSG00000006530	1.2	1.33	1.31	0.99
ALDH3B1	ENSG00000006534	0.25	0.16	0.42	0.53
TTC22	ENSG00000006555	0	0	0	0.09
PHTF2	ENSG00000006576	1.46	1.12	1.74	1.97
CCL26	ENSG00000006606	0	0.09	0.05	0
FARP2	ENSG00000006607	0.45	0.42	0.45	0.62
USH1C	ENSG00000006611	0.12	0.1	0.08	0.26
GGCT	ENSG00000006625	5.62	4.44	6.51	4.85
DBF4	ENSG00000006634	0.84	0.58	0.65	0.91
TBXA2R	ENSG00000006638	0.16	0.17	0.28	0.19
IFRD1	ENSG00000006652	4.26	3	0.99	0.97
LGALS14	ENSG00000006659	0	0	0	0
COX10	ENSG00000006695	1.17	0.72	0.97	1.1
GTF2IRD1	ENSG00000006704	0.52	0.39	0.81	0.8
PAF1	ENSG00000006712	5.99	5.78	7.8	7.85
VPS41	ENSG00000006715	2.03	1.82	1.81	2.09
ARHGAP44	ENSG00000006740	0	0.01	0.02	0.01
ELAC2	ENSG00000006744	2.8	2.97	4.33	4.26
SCIN	ENSG00000006747	0	0	0	0
ARSD	ENSG00000006756	0.76	0.26	0.81	0.51
PNPLA4	ENSG00000006757	0.06	0.42	0.48	0.48
MYH13	ENSG00000006788	0	0.01	0.01	0
ADIPOR2	ENSG00000006831	2.49	2.15	3.15	2.47
CDKL3	ENSG00000006837	0.02	0.16	0.09	0.12
UPP2	ENSG00000007001	0	0	0	0
PRSS21	ENSG00000007038	0	0	0.02	0
MARK4	ENSG00000007047	0.48	0.48	0.55	0.56
PROM1	ENSG00000007062	0	0	0	0
CCDC124	ENSG00000007080	16.44	14.88	16.1	17.87
CEACAM21	ENSG00000007129	0	0	0	0
PAFAH1B1	ENSG00000007168	4.23	3.67	5.48	5.33
NOS2	ENSG00000007171	0	0.01	0	0
DNAH9	ENSG00000007174	0	0.01	0	0
KIAA0100	ENSG00000007202	1.5	1.12	1.65	1.47
SLC13A2	ENSG00000007216	0	0	0	0
GAS7	ENSG00000007237	0	0	0	0
TRAPPC6A	ENSG00000007255	0.72	0.55	0.55	0.1
MATK	ENSG00000007264	0.02	0.09	0.09	0.01
CEACAM7	ENSG00000007306	0	0	0	0
CD79B	ENSG00000007312	0	0.01	0	0
SCN4A	ENSG00000007314	0	0	0.01	0
ST7L	ENSG00000007341	0.41	0.4	0.42	0.52
TKTL1	ENSG00000007350	0	0	0	0
PAX6	ENSG00000007372	0.42	0.22	0.32	0.39
RPUSD1	ENSG00000007376	1.8	1.47	0.98	1.03
RHBDF1	ENSG00000007384	0.52	0.55	0.6	0.56
LUC7L	ENSG00000007392	2.59	2.03	2	1.84
CACNA2D2	ENSG00000007402	0	0	0.01	0
BAIAP3	ENSG00000007516	0.02	0.01	0.01	0.01
TSR3	ENSG00000007520	8.38	8.62	8.77	9.92
PIGQ	ENSG00000007541	0.44	0.29	0.21	0.23
CRAMP1L	ENSG00000007545	0.4	0.28	0.27	0.25
TEAD3	ENSG00000007866	0.76	0.6	0.67	0.64
SELE	ENSG00000007908	0	0	0	0
DNAJC11	ENSG00000007923	5.4	4.98	4.87	4.61
FMO3	ENSG00000007933	0	0	0	0
MYLIP	ENSG00000007944	0.22	0.12	0.1	0.08
NOX1	ENSG00000007952	0	0	0	0
E2F2	ENSG00000007968	0.11	0.15	0.09	0.1
PSMB1	ENSG00000008018	26.8	23.08	23.29	27.76
SYN1	ENSG00000008056	0	0.03	0	0
JARID2	ENSG00000008083	0.71	0.73	0.6	0.91
CDKL5	ENSG00000008086	0.54	0.33	0.17	0.44
CAMK1G	ENSG00000008118	0	0	0	0
CDK11A	ENSG00000008128	2.2	1.67	1.92	2.11
NADK	ENSG00000008130	1.2	1.41	1.25	1.11
TFAP2B	ENSG00000008196	0	0	0.01	0
TFAP2D	ENSG00000008197	0	0	0	0
DLEC1	ENSG00000008226	0	0	0	0
CYTH3	ENSG00000008256	1.73	1.45	2.21	1.89
ADAM22	ENSG00000008277	0.04	0.02	0.04	0.04
SYPL1	ENSG00000008282	12.48	10.2	13.61	12.07
CYB561	ENSG00000008283	0.64	0.42	0.33	0.67
SPAG9	ENSG00000008294	3.34	2.7	3.22	3.61
CELSR3	ENSG00000008300	0.06	0.02	0.03	0.05
AASS	ENSG00000008311	0.08	0.32	0.45	0.65
PLEKHG6	ENSG00000008323	0	0	0	0
SS18L2	ENSG00000008324	3.32	2.05	2.51	3.73
MPND	ENSG00000008382	0.47	0.53	0.52	0.56
MGST1	ENSG00000008394	10.02	6.58	8.44	8.62
CRY1	ENSG00000008405	2.06	1.55	1.76	1.85
PGLYRP1	ENSG00000008438	0	0	0	0
NFIX	ENSG00000008441	1.14	0.96	1.4	1.29
ST3GAL1	ENSG00000008513	0.3	0.33	0.19	0.2
MMP25	ENSG00000008516	0	0.02	0	0.01
IL32	ENSG00000008517	0	0.06	0	0.02
PKD1	ENSG00000008710	0.04	0.02	0.02	0.03
MAPK8IP2	ENSG00000008735	0.09	0.13	0.04	0.1
MED24	ENSG00000008838	1.45	1.43	1.31	1.61
RHOBTB2	ENSG00000008853	0.27	0.22	0.26	0.22
HEATR5B	ENSG00000008869	0.76	0.59	0.81	1
SEC62	ENSG00000008952	7.99	6.84	9.66	9.42
RPS20	ENSG00000008988	43.59	33.24	39.27	36.7
CSDE1	ENSG00000009307	22.14	19.28	27.14	27.11
UBE3C	ENSG00000009335	3.56	2.52	2.89	3.99
REV3L	ENSG00000009413	0.26	0.14	0.2	0.28
TENM1	ENSG00000009694	0	0	0	0
PAX7	ENSG00000009709	0	0.01	0	0
MASP2	ENSG00000009724	0	0	0	0
IYD	ENSG00000009765	0	0	0	0
FAM76A	ENSG00000009780	0.53	0.56	0.66	0.89
TRAF3IP3	ENSG00000009790	0	0	0	0.01
POMT2	ENSG00000009830	0.3	0.21	0.27	0.17
VTA1	ENSG00000009844	2.18	2	2.46	2.79
MLXIPL	ENSG00000009950	0	0.02	0	0.01
BAZ1B	ENSG00000009954	12.12	8.92	9.75	10.5
RANBP9	ENSG00000010017	4.49	3.66	3.34	3.8
ETV7	ENSG00000010030	0	0.03	0	0.02
SPRTN	ENSG00000010072	1.33	1.25	1.37	1.6
METTL13	ENSG00000010165	3.12	3.1	3.27	2.84
DYRK4	ENSG00000010219	0.45	0.48	0.4	0.44
ZNF207	ENSG00000010244	3.5	2.54	3.13	3.73
UQCRC1	ENSG00000010256	17.93	15.55	18.89	17.63
STARD3NL	ENSG00000010270	3.03	1.84	3.55	3.37
CD9	ENSG00000010278	13.84	11.14	12.86	14.06
HHATL	ENSG00000010282	0	0	0	0
NCAPD2	ENSG00000010292	12.41	10.88	13.41	14
IFFO1	ENSG00000010295	0.29	0.16	0.12	0.11
GIPR	ENSG00000010310	0	0	0	0
PHF7	ENSG00000010318	0.15	0.05	0.03	0.16
SEMA3G	ENSG00000010319	0	0	0	0
NISCH	ENSG00000010322	0.42	0.46	0.51	0.42
STAB1	ENSG00000010327	0	0.01	0	0.01
FUZ	ENSG00000010361	0.38	0.31	0.41	0.27
SLC6A13	ENSG00000010379	0	0	0	0
IDS	ENSG00000010404	0.08	0.05	0.12	0.09
PRSS3	ENSG00000010438	1.75	1.31	2.3	0.86
ZNF200	ENSG00000010539	0.61	0.35	0.4	0.4
CD4	ENSG00000010610	0.02	0.01	0	0
LRRC23	ENSG00000010626	0.44	0.23	0.48	0.23
BTK	ENSG00000010671	0	0	0	0
HFE	ENSG00000010704	0.25	0.25	0.43	0.48
SCMH1	ENSG00000010803	0.45	0.26	0.31	0.29
FYN	ENSG00000010810	0.45	0.36	0.4	0.48
HIVEP2	ENSG00000010818	0.47	0.44	0.49	0.48
FMO1	ENSG00000010932	0	0	0	0
TCEB3	ENSG00000011007	2.17	1.75	1.83	2.24
LYPLA2	ENSG00000011009	1.25	1.18	2.34	1.19
CLCN6	ENSG00000011021	0.51	0.41	0.32	0.24
MRC2	ENSG00000011028	1.31	1.36	1.96	1.87
NME2	ENSG00000011052	0	0	0	0
SLC6A7	ENSG00000011083	0	0.01	0	0
TSPAN9	ENSG00000011105	0.36	0.38	0.84	0.54
BTBD7	ENSG00000011114	0.83	0.58	0.63	0.77
APBA3	ENSG00000011132	0.09	0.15	0.13	0.14
MKS1	ENSG00000011143	0.44	0.39	0.79	0.68
ABHD5	ENSG00000011198	1.27	1.63	2.04	2.25
KAL1	ENSG00000011201	0.09	0.11	0.09	0.15
AKAP8L	ENSG00000011243	2.28	2.45	1.66	1.88
MBTD1	ENSG00000011258	0.09	0.1	0.23	0.14
UTP18	ENSG00000011260	7.13	6.43	8.08	7.09
RNF216	ENSG00000011275	1.67	1.31	1.44	1.36
TTC19	ENSG00000011295	0.87	1.19	1.34	0.98
PTBP1	ENSG00000011304	16	11.55	10.34	11.9
DPF1	ENSG00000011332	0.15	0.2	0.21	0.15
SYT7	ENSG00000011347	0	0.01	0.01	0
LARS2	ENSG00000011376	0.4	0.58	0.85	0.76
PIK3C2A	ENSG00000011405	2.08	1.45	1.85	2.07
PLAUR	ENSG00000011422	6.37	5.59	3.77	4.05
ANLN	ENSG00000011426	15.03	11.48	17.23	18.71
WIZ	ENSG00000011451	0.38	0.3	0.2	0.23
RABGAP1	ENSG00000011454	3.26	2.53	4.07	4.42
DCN	ENSG00000011465	0	0	0	0
QPCTL	ENSG00000011478	0.53	0.5	0.83	0.58
PPP5C	ENSG00000011485	1.84	1.75	1.29	1.5
CEP68	ENSG00000011523	0.28	0.23	0.24	0.24
MAP4K3	ENSG00000011566	1.12	0.82	1.05	1.12
ZBTB32	ENSG00000011590	0	0	0.01	0.03
TYROBP	ENSG00000011600	0	0	0	0
TMEM159	ENSG00000011638	2.15	2.43	2.76	2.83
GABRA3	ENSG00000011677	0.05	0.04	0.08	0.02
BRCA1	ENSG00000012048	1.83	1.17	1.83	2.15
ERCC1	ENSG00000012061	2.44	1.99	1.86	1.33
CD22	ENSG00000012124	0	0	0	0
MBTPS2	ENSG00000012174	0.99	0.96	1.28	1.16
PRICKLE3	ENSG00000012211	0.77	0.81	0.98	0.79
LTF	ENSG00000012223	0	0	0.01	0.01
EXTL3	ENSG00000012232	0.17	0.28	0.37	0.44
NR1H4	ENSG00000012504	0	0.01	0	0
ELOVL5	ENSG00000012660	5.02	4.92	5.67	5.82
ALOX5	ENSG00000012779	0.06	0.57	0.33	0.18
KDM5D	ENSG00000012817	0	0	0	0
CALCOCO1	ENSG00000012822	1.11	1.08	1.69	1.42
UBR7	ENSG00000012963	4.47	4.4	5.97	5.26
MAP4K5	ENSG00000012983	1.29	1.25	1.87	1.92
EHD3	ENSG00000013016	0.63	0.45	0.33	0.58
PSMC4	ENSG00000013275	13.12	12	12.47	14.24
MAN2B2	ENSG00000013288	0.53	0.43	0.59	0.47
SLC7A14	ENSG00000013293	0	0	0	0
CLDN11	ENSG00000013297	8.51	8.19	10.72	9.13
SLC25A39	ENSG00000013306	3.4	2.65	2.19	1.99
MVP	ENSG00000013364	7.96	7.8	9.56	9.75
NUB1	ENSG00000013374	6.74	4.79	6.38	6.96
PGM3	ENSG00000013375	2.79	2.22	2.75	2.89
RWDD2A	ENSG00000013392	0.63	0.33	0.31	0.53
CLK1	ENSG00000013441	2.6	2.02	1.99	1.89
POLR3B	ENSG00000013503	1.97	1.59	1.48	1.58
ANGEL1	ENSG00000013523	0.47	0.45	0.35	0.33
RNF14	ENSG00000013561	1.91	1.46	2.09	1.84
DNASE1L1	ENSG00000013563	0.83	0.76	1.56	1.8
DDX11	ENSG00000013573	0.2	0.16	0.26	0.21
HEBP1	ENSG00000013583	4.82	3.69	5.38	5.01
GPRC5A	ENSG00000013588	3.98	3.76	9.65	9.93
MAMLD1	ENSG00000013619	0.14	0.12	0.15	0.25
CD6	ENSG00000013725	0	0	0	0
TACC3	ENSG00000013810	9.05	8.69	8.28	9.66
UFL1	ENSG00000014123	2.74	1.92	3.23	2.85
POLA2	ENSG00000014138	2.42	2.12	2.23	2.68
ZC3H3	ENSG00000014164	1.52	1.07	1.06	0.91
CAPN1	ENSG00000014216	7.55	6.87	10.31	9.47
ACPP	ENSG00000014257	0	0	0	0
MDH1	ENSG00000014641	10.87	9.35	13.46	14.2
SLC30A9	ENSG00000014824	2.59	1.82	2.14	1.92
MTMR11	ENSG00000014914	0.08	0.22	0.2	0.6
COX15	ENSG00000014919	4.54	2.9	5.65	5.24
CCDC88C	ENSG00000015133	0.29	0.14	0.16	0.2
YAF2	ENSG00000015153	0.63	0.34	0.64	0.44
ZMYND11	ENSG00000015171	2.9	3.03	2.9	2.84
WAS	ENSG00000015285	0.03	0.06	0	0
DPEP1	ENSG00000015413	0.03	0	0	0
BID	ENSG00000015475	3.08	2.3	2.38	2.66
MATR3	ENSG00000015479	7.24	5.48	6.97	7.03
NPC1L1	ENSG00000015520	0	0.01	0	0
XYLT2	ENSG00000015532	0.8	0.8	0.7	0.82
RGPD5	ENSG00000015568	0	0	0	0
STMN4	ENSG00000015592	0	0.01	0	0
NUDCD3	ENSG00000015676	2.3	1.97	2.46	2.6
ISL1	ENSG00000016082	0	0	0	0
CHDH	ENSG00000016391	0	0.01	0	0
IL20RA	ENSG00000016402	0.02	0	0	0
CLCA1	ENSG00000016490	0	0	0	0
CLCA4	ENSG00000016602	0	0	0.01	0.01
GLT8D1	ENSG00000016864	2.3	2.43	3.58	4.05
ATP2C1	ENSG00000017260	3.85	3.33	4.27	5.27
SRCIN1	ENSG00000017373	0.06	0.02	0.03	0
IGF1	ENSG00000017427	0	0	0	0
SLC38A5	ENSG00000017483	0	0	0.01	0
MAGIX	ENSG00000017621	0.02	0.03	0.05	0.01
RALBP1	ENSG00000017797	3.36	2.37	3.47	3.61
RUFY3	ENSG00000018189	0.45	0.19	0.28	0.26
CNTN1	ENSG00000018236	0	0	0	0.01
SLC11A1	ENSG00000018280	0	0	0	0
WWTR1	ENSG00000018408	1.88	1.51	1.15	1.48
AGPS	ENSG00000018510	3.38	3.17	4.6	4.21
CXorf56	ENSG00000018610	4.85	2.73	2.54	2.43
ATP1A2	ENSG00000018625	0.01	0.01	0.01	0
TTC27	ENSG00000018699	3.34	3.5	3.6	3.98
ZNF582	ENSG00000018869	0	0.02	0.02	0.03
VSIG2	ENSG00000019102	0	0	0	0
PHLDB1	ENSG00000019144	0.43	0.35	0.53	0.49
MARCO	ENSG00000019169	0	0	0	0
CYP24A1	ENSG00000019186	0.04	0	0	0
PRDM11	ENSG00000019485	0.2	0.18	0.27	0.12
SYT13	ENSG00000019505	0.05	0	0.01	0.02
SNAI2	ENSG00000019549	4.56	3.42	3.52	2.65
CD74	ENSG00000019582	0.02	0.08	0.17	0.12
HGF	ENSG00000019991	0	0	0	0
ZRANB1	ENSG00000019995	0.66	0.57	0.69	0.71
NCDN	ENSG00000020129	1.12	1.03	1.45	0.78
GPR124	ENSG00000020181	0.01	0.01	0.02	0
ZFP64	ENSG00000020256	0.98	0.99	1.03	1.15
MNAT1	ENSG00000020426	9.95	6.57	7.44	8.7
SAMD4A	ENSG00000020577	0.29	0.3	0.35	0.32
RUNX3	ENSG00000020633	0	0.01	0	0.01
MRE11A	ENSG00000020922	4.9	4.28	4.96	5.71
PLEKHB1	ENSG00000021300	0.02	0.04	0.09	0.14
SERPINB1	ENSG00000021355	5.79	5.12	6.7	8.31
CYP3A43	ENSG00000021461	0	0.01	0	0
SLC7A9	ENSG00000021488	0	0	0	0
SPAST	ENSG00000021574	1.21	0.79	1.66	1.73
NRXN3	ENSG00000021645	0	0.02	0.01	0
OSBPL5	ENSG00000021762	0.57	0.41	0.4	0.33
AQR	ENSG00000021776	1.59	1.69	1.86	2.19
CPS1	ENSG00000021826	0.19	0.09	0.12	0.13
C8B	ENSG00000021852	0	0	0	0
FHL1	ENSG00000022267	6.33	4.84	5.6	6.41
RTFDC1	ENSG00000022277	18.35	14.17	16.89	15.9
GABRA1	ENSG00000022355	0	0	0	0
NLRP2	ENSG00000022556	0.35	0.36	0.27	0.32
SLC45A4	ENSG00000022567	0.04	0.04	0.02	0.01
RNF10	ENSG00000022840	5.47	4.82	9.96	4.61
ZNF839	ENSG00000022976	0.31	0.29	0.26	0.31
ZDHHC6	ENSG00000023041	2.13	1.68	1.92	1.58
GRAMD1B	ENSG00000023171	0.02	0	0	0.01
RNH1	ENSG00000023191	5.66	4.8	5.18	5.09
NDUFS1	ENSG00000023228	4.01	2.9	4.42	4.89
RB1CC1	ENSG00000023287	3.11	2.52	3.5	3.75
ERP44	ENSG00000023318	8.06	7	9.7	11.16
ALAS1	ENSG00000023330	5.43	5.09	4.98	5.76
BIRC3	ENSG00000023445	0.02	0.06	0.01	0.07
AKAP11	ENSG00000023516	1.7	1.53	1.76	1.97
GLRX2	ENSG00000023572	9.56	5.92	6.08	5.94
SNAPC1	ENSG00000023608	18.93	13.24	16.12	18.34
DERA	ENSG00000023697	6.89	5.42	6.77	5.55
STRAP	ENSG00000023734	27.31	22.25	29.55	30.33
ABCC2	ENSG00000023839	0.04	0.02	0.01	0.03
DEF6	ENSG00000023892	0.81	0.75	0.73	0.96
PLEKHO1	ENSG00000023902	0.73	0.4	0.61	0.86
GCLM	ENSG00000023909	4.07	2.47	3.08	2.53
UBR2	ENSG00000024048	0.81	1.03	0.94	1.33
EHD2	ENSG00000024422	7.07	7.08	9.69	10.55
DEPDC1	ENSG00000024526	1.07	0.61	1.05	1.29
CCDC28A	ENSG00000024862	2.34	1.8	2.06	2.13
RRAGD	ENSG00000025039	0.18	0.23	0.45	0.31
HSF2	ENSG00000025156	1.76	1.01	0.98	0.93
PHF20	ENSG00000025293	2.63	1.97	2.29	2.24
HSD17B6	ENSG00000025423	0.26	0.11	0	0.02
NR1H3	ENSG00000025434	0.09	0.2	0.17	0.12
TYMP	ENSG00000025708	0.31	0.2	0.44	0.19
NCAPH2	ENSG00000025770	3.63	3.8	4.21	3.99
TOMM34	ENSG00000025772	18.97	15.32	22.82	22.93
SEC63	ENSG00000025796	2.17	2.1	2.6	2.85
KPNA6	ENSG00000025800	3.94	3.29	3.68	3.9
VIM	ENSG00000026025	308.33	263.47	316.66	326.66
FAS	ENSG00000026103	2.86	2.31	2.87	3.61
RNASET2	ENSG00000026297	0.09	0.1	0.07	0.01
CD44	ENSG00000026508	25.22	23.22	27.79	28.34
KCNG1	ENSG00000026559	0	0.03	0	0
AGPAT4	ENSG00000026652	0.2	0.19	0.35	0.32
SLAMF7	ENSG00000026751	0	0	0	0.01
BTN3A1	ENSG00000026950	0.05	0.11	0.26	0.29
MIPEP	ENSG00000027001	0.81	0.68	0.72	0.7
PRKCH	ENSG00000027075	0.11	0.08	0.07	0.08
INSRR	ENSG00000027644	0.06	0	0	0
IFNGR1	ENSG00000027697	3.58	2.93	3.66	4.23
B4GALT7	ENSG00000027847	0.71	0.47	0.68	0.75
SH2D2A	ENSG00000027869	0	0	0	0
VRK2	ENSG00000028116	3.2	2.49	2.76	3.39
TNFRSF1B	ENSG00000028137	0.14	0	0.01	0
VEZT	ENSG00000028203	0.76	0.55	0.79	0.59
POU2F2	ENSG00000028277	0.15	0.12	0.08	0.09
BRD9	ENSG00000028310	1.83	1.41	1.26	1.66
SNX1	ENSG00000028528	2.87	2.1	2.83	2.67
TBPL1	ENSG00000028839	0.49	0.5	0.72	0.9
ARNTL2	ENSG00000029153	1.34	0.92	0.97	1.46
BCLAF1	ENSG00000029363	5.22	4.56	5.99	6
SLC39A9	ENSG00000029364	1.33	1.07	1.24	1.04
ANK1	ENSG00000029534	0	0.02	0.01	0.03
IBSP	ENSG00000029559	0	0	0	0
TFB1M	ENSG00000029639	1.79	1.11	2.33	2.21
RABEP1	ENSG00000029725	2.85	2.23	2.53	3.23
HMGB3	ENSG00000029993	2.87	2.68	3.34	4.29
NUP160	ENSG00000030066	3.51	2.99	3.54	3.87
BAK1	ENSG00000030110	0.95	0.64	0.47	0.36
MUSK	ENSG00000030304	0	0	0	0.01
IKZF2	ENSG00000030419	0.01	0.02	0.04	0.05
GRN	ENSG00000030582	10.5	10.7	9.75	10.88
FAM13B	ENSG00000031003	0.5	0.55	0.37	0.4
ARHGAP31	ENSG00000031081	0.25	0.15	0.18	0.21
CENPQ	ENSG00000031691	4.25	2.3	3.26	3.19
SARS	ENSG00000031698	31.39	24.58	20.82	21.03
RANBP3	ENSG00000031823	1.53	1.34	1.58	1.63
ARID4A	ENSG00000032219	1.33	0.83	1.16	1.25
TSSC1	ENSG00000032389	1.12	0.53	0.5	0.62
PNPLA6	ENSG00000032444	1.23	1.35	2.31	2.08
IFT88	ENSG00000032742	0.79	0.54	0.77	0.73
ALG1	ENSG00000033011	0.81	0.76	0.88	0.86
ZCCHC8	ENSG00000033030	1.48	1.02	1.02	1.16
ABCF2	ENSG00000033050	8.44	7.89	7.68	7.93
CHPF2	ENSG00000033100	1.95	1.8	1.88	1.88
LRRC7	ENSG00000033122	0	0	0	0
FUT8	ENSG00000033170	1.14	0.96	1.9	2.05
UBA6	ENSG00000033178	4.27	3.12	3.15	3.99
GAB2	ENSG00000033327	0.4	0.14	0.23	0.4
ATP6V0A1	ENSG00000033627	0.73	0.7	1.01	0.82
PIAS1	ENSG00000033800	1.18	1.4	1.4	1.53
SLC4A7	ENSG00000033867	1.93	1.94	1.8	1.86
APBA2	ENSG00000034053	0.11	0.11	0.11	0.08
MAP2K3	ENSG00000034152	5.88	5.27	3.35	2.98
EFCAB1	ENSG00000034239	0	0	0	0
TMSB10	ENSG00000034510	777.61	609.52	788.69	807.41
ASTE1	ENSG00000034533	0.69	0.39	0.36	0.4
RNF19A	ENSG00000034677	2.66	1.95	2.96	2.95
PEX3	ENSG00000034693	2.01	1.97	2.96	4.74
GABARAPL2	ENSG00000034713	8.11	5.95	8.05	8.98
MYOC	ENSG00000034971	0	0	0	0
SH3YL1	ENSG00000035115	0.07	0.03	0.01	0.01
FAM136A	ENSG00000035141	1.88	1.56	1.84	1.99
VCL	ENSG00000035403	10.37	12.12	16.07	17.02
DEPDC1B	ENSG00000035499	2.89	1.89	3.12	2.93
DAPK2	ENSG00000035664	0	0.02	0.06	0.01
NSMAF	ENSG00000035681	2.75	2.03	2.27	2.8
ADSS	ENSG00000035687	7.22	5.03	5.55	7.56
STAP1	ENSG00000035720	0	0	0	0
TIMP2	ENSG00000035862	4.16	3.61	5.16	5.77
RFC1	ENSG00000035928	5.95	4.98	4.8	5.54
TBC1D23	ENSG00000036054	4.76	4	5.7	6.04
CUL3	ENSG00000036257	3.38	2.85	3.71	3.91
MYOM2	ENSG00000036448	0.01	0.03	0.02	0.03
OTC	ENSG00000036473	0	0	0	0
CYP46A1	ENSG00000036530	0	0	0	0
ZZZ3	ENSG00000036549	1.21	0.94	1.36	1.44
SLC18A1	ENSG00000036565	0.02	0	0	0
USP2	ENSG00000036672	0	0.01	0	0.01
CASR	ENSG00000036828	0	0	0	0
TUBG2	ENSG00000037042	0.72	0.5	1.02	0.89
RPL26L1	ENSG00000037241	3.64	2.93	2.62	3.93
FLT4	ENSG00000037280	0	0.01	0	0.01
NSUN2	ENSG00000037474	14.8	11.16	11.07	11.03
FBXO42	ENSG00000037637	0.41	0.28	0.36	0.44
MFAP3	ENSG00000037749	0.89	0.79	1	0.98
MRI1	ENSG00000037757	1.42	0.88	1.2	1.28
METTL1	ENSG00000037897	0.79	0.85	1.51	1.4
HOXC8	ENSG00000037965	1.61	0.83	0.71	0.69
AGA	ENSG00000038002	2.64	2.35	3.35	4.02
PI4K2B	ENSG00000038210	1.7	0.99	1.44	1.14
BOD1L1	ENSG00000038219	1.81	1.62	1.77	1.86
MAT2B	ENSG00000038274	6.41	5.71	7.99	8.51
TLL1	ENSG00000038295	0.07	0.05	0.02	0.06
EDC4	ENSG00000038358	2.25	2.29	2.01	2.44
TRIO	ENSG00000038382	2.8	2.19	2.95	3.02
VCAN	ENSG00000038427	1.31	1.27	1.42	1.79
CLEC16A	ENSG00000038532	0.56	0.36	0.44	0.49
MSR1	ENSG00000038945	0.1	0.05	0.07	0.14
CDH1	ENSG00000039068	0	0	0.01	0
SKIV2L2	ENSG00000039123	9.8	7.86	9.56	9.82
DNAH5	ENSG00000039139	0.04	0.04	0.08	0.06
ZFYVE16	ENSG00000039319	0.82	0.59	0.64	0.67
FAM65A	ENSG00000039523	2.1	2.14	2.65	2.27
C6	ENSG00000039537	0	0	0.01	0
RAI14	ENSG00000039560	11.52	8.54	9.24	9.27
SOX30	ENSG00000039600	0	0	0	0.03
PNKP	ENSG00000039650	0.59	0.83	0.68	0.55
BEST2	ENSG00000039987	0.08	0	0	0
PHLPP2	ENSG00000040199	0.29	0.28	0.34	0.52
SPDL1	ENSG00000040275	5.31	3.65	4.44	6.19
STAU2	ENSG00000040341	1.64	1.37	1.89	1.88
PQLC2	ENSG00000040487	0.36	0.4	0.45	0.44
CTNS	ENSG00000040531	1.47	0.74	1.08	1.16
RTN4R	ENSG00000040608	0.09	0.09	0.09	0.07
PHF23	ENSG00000040633	4.57	4.24	5.24	5.6
CDH10	ENSG00000040731	0.1	0.01	0.21	0.25
INPP4A	ENSG00000040933	0.51	0.33	0.41	0.56
RAB27B	ENSG00000041353	0.25	0.46	0.56	0.57
PSMA4	ENSG00000041357	30.3	23.92	31.88	32.82
MYO16	ENSG00000041515	0.02	0	0	0.01
LSG1	ENSG00000041802	3.81	4.04	3.34	3.49
PARP3	ENSG00000041880	1.19	1.14	2.03	1.59
TNC	ENSG00000041982	0.59	1.12	0.57	0.4
THAP3	ENSG00000041988	0.6	0.35	0.64	0.36
FAM65C	ENSG00000042062	0	0.01	0.02	0.05
TDP1	ENSG00000042088	1.51	1.37	1.78	1.58
AIFM2	ENSG00000042286	2.88	3.16	1.92	2.12
C2orf83	ENSG00000042304	0	0	0	0
SPATA7	ENSG00000042317	0.09	0.11	0.11	0.24
MED17	ENSG00000042429	1.27	1.15	1.36	1.21
RETSAT	ENSG00000042445	1.85	1.72	2.49	2.42
CAPG	ENSG00000042493	12.38	11.09	14.03	14.91
AP2S1	ENSG00000042753	26.8	23.05	24.39	22.94
USH2A	ENSG00000042781	0	0	0	0
ZPBP	ENSG00000042813	0	0	0	0
TG	ENSG00000042832	0	0	0	0
ADAM28	ENSG00000042980	0	0	0	0
BARX2	ENSG00000043039	0	0	0	0
DCUN1D1	ENSG00000043093	1.79	1.06	1.24	1.38
JADE2	ENSG00000043143	1.06	0.69	0.79	0.8
ZIC2	ENSG00000043355	1.13	1.19	0.75	0.66
LCP2	ENSG00000043462	0.04	0.01	0.03	0.01
TRIT1	ENSG00000043514	2.44	1.88	3.32	3.13
ADRB1	ENSG00000043591	0.23	0.29	0.35	0.42
GUCA2B	ENSG00000044012	0	0	0	0
CUL7	ENSG00000044090	0.24	0.4	0.46	0.42
CTNNA1	ENSG00000044115	11.31	10.6	13.87	14.65
PHKA2	ENSG00000044446	0.41	0.4	0.51	0.54
CNTLN	ENSG00000044459	0.41	0.35	0.69	0.69
EPHA3	ENSG00000044524	0	0.01	0.04	0.01
HSPA5	ENSG00000044574	48.11	46.12	50.39	52.34
DSG2	ENSG00000046604	10.08	8.69	13.94	12.67
GEMIN8	ENSG00000046647	0.86	0.76	0.68	1.59
OFD1	ENSG00000046651	0.6	0.71	0.92	1.51
GPM6B	ENSG00000046653	0	0	0	0
MAGEC2	ENSG00000046774	0	0	0	0
PREX2	ENSG00000046889	0	0	0	0
WDR37	ENSG00000047056	0.33	0.38	0.3	0.43
YTHDC2	ENSG00000047188	0.61	0.51	0.78	0.92
CTPS2	ENSG00000047230	0.96	1.06	1.97	1.69
ATP6V1H	ENSG00000047249	9.31	7.21	10.39	10
POLR2B	ENSG00000047315	11.78	9.69	11.78	12.33
FAM214A	ENSG00000047346	0.1	0.13	0.12	0.15
ARAP2	ENSG00000047365	0.23	0.14	0.16	0.12
TPR	ENSG00000047410	7.07	6	7.79	9.2
CP	ENSG00000047457	0	0.02	0.11	0.25
KIAA0556	ENSG00000047578	0.48	0.44	0.57	0.38
DTNBP1	ENSG00000047579	1.35	0.98	1.28	1.24
XK	ENSG00000047597	0	0.01	0	0
ANO2	ENSG00000047617	0	0.01	0.01	0.02
C12orf4	ENSG00000047621	1.13	1.03	1.31	1.43
SCML1	ENSG00000047634	0.94	0.78	0.8	0.83
WWC3	ENSG00000047644	0.05	0.25	0.18	0.35
ARHGAP6	ENSG00000047648	0.09	0.04	0.06	0.07
FAM184B	ENSG00000047662	0	0	0	0
MAP4	ENSG00000047849	5.86	4.78	6.35	6.28
GOPC	ENSG00000047932	3.23	2.43	3.62	3.27
ROS1	ENSG00000047936	0.05	0	0	0
USP28	ENSG00000048028	1.74	1.31	1.9	1.97
HDAC9	ENSG00000048052	0.12	0.17	0.08	0.07
TSPAN17	ENSG00000048140	0.48	0.31	0.42	0.37
NOP16	ENSG00000048162	13.4	12.13	10.31	9.07
CC2D2A	ENSG00000048342	0.66	0.78	0.83	0.85
RRM2B	ENSG00000048392	1.25	0.9	1.44	1.49
ZNF800	ENSG00000048405	1.22	0.94	1.04	1.27
TNFRSF17	ENSG00000048462	0	0	0.23	0
SNX29	ENSG00000048471	0.25	0.22	0.34	0.33
LMO3	ENSG00000048540	0.07	0.02	0.06	0.01
MRPS10	ENSG00000048544	2.54	1.84	2	1.62
GUCA1A	ENSG00000048545	0	0	0	0
RSF1	ENSG00000048649	1.57	1.21	1.59	1.61
VPS13D	ENSG00000048707	0.55	0.35	0.46	0.54
CELF2	ENSG00000048740	0.02	0	0.06	0.01
FAM120A	ENSG00000048828	4.55	3.74	4.57	4.14
R3HDM1	ENSG00000048991	0.71	0.5	0.77	0.69
COL9A2	ENSG00000049089	0	0	0.03	0
KITLG	ENSG00000049130	1.37	1.09	1.36	1.22
ERCC8	ENSG00000049167	0.66	0.44	0.52	0.65
ADAMTS6	ENSG00000049192	0.36	0.26	0.3	0.29
H6PD	ENSG00000049239	0.18	0.1	0.2	0.12
VAMP3	ENSG00000049245	8.54	7.56	12.37	14.82
PER3	ENSG00000049246	0.35	0.14	0.17	0.1
UTS2	ENSG00000049247	0	0	0	0
TNFRSF9	ENSG00000049249	0.03	0.04	0.02	0.02
EPN3	ENSG00000049283	0	0	0	0.03
LTBP1	ENSG00000049323	0.18	0.27	0.19	0.23
RCN1	ENSG00000049449	2.54	2.56	2.42	3.35
ELN	ENSG00000049540	0	0	0	0
RFC2	ENSG00000049541	7.75	6.37	7.2	7.95
ARID1B	ENSG00000049618	0.38	0.48	0.49	0.38
CLPTM1L	ENSG00000049656	3.19	2.51	2.82	3.32
NEDD4L	ENSG00000049759	2.79	1.93	2.03	1.92
FOXP3	ENSG00000049768	0	0.03	0.01	0
PPP1R3F	ENSG00000049769	0.02	0.11	0.11	0.03
HEXB	ENSG00000049860	5.53	5.16	6.22	6.15
PTCD2	ENSG00000049883	1.41	0.68	1.27	0.89
KIAA2022	ENSG00000050030	0	0	0	0
JKAMP	ENSG00000050130	2.1	1.7	2.51	1.82
DKK3	ENSG00000050165	15.14	14.67	15.78	15.77
ARHGEF5	ENSG00000050327	0.03	0.09	0.04	0.11
NFE2L3	ENSG00000050344	0.46	0.47	0.28	0.21
MCUR1	ENSG00000050393	0.87	0.99	1.07	0.62
LIMA1	ENSG00000050405	7.35	6.24	6.84	6.96
LETMD1	ENSG00000050426	1.42	1.12	1.42	1.36
SLC4A8	ENSG00000050438	0.06	0.1	0.28	0.33
LAMC3	ENSG00000050555	0	0	0	0
PTGER3	ENSG00000050628	0	0.01	0.01	0
TNIP3	ENSG00000050730	0.06	0.04	0	0
MAPK9	ENSG00000050748	1.1	0.66	1.18	1.19
COL23A1	ENSG00000050767	0.04	0.02	0	0
BCAR1	ENSG00000050820	1.75	1.44	0.92	1.39
FAM160A2	ENSG00000051009	0.5	0.61	0.47	0.49
HERPUD1	ENSG00000051108	2.46	2.49	2.26	2.47
HOMER3	ENSG00000051128	1.43	1.52	1.83	2.1
RAD51	ENSG00000051180	2.16	2.56	2.72	1.96
POLQ	ENSG00000051341	0.43	0.39	0.32	0.38
PIK3CB	ENSG00000051382	0.95	0.85	1.18	1.2
CYBA	ENSG00000051523	21.56	18.2	21.72	19.86
THOC3	ENSG00000051596	0.26	0.41	0.22	0.28
HEBP2	ENSG00000051620	1.44	0.78	1.34	1.16
MPHOSPH9	ENSG00000051825	0.45	0.41	0.58	0.59
PLEKHA5	ENSG00000052126	1.78	1.26	1.75	1.98
PRSS8	ENSG00000052344	0.02	0.01	0.01	0
SIKE1	ENSG00000052723	1.83	1.42	2.01	1.71
RRP12	ENSG00000052749	6.57	5.66	4.28	3.54
FNIP2	ENSG00000052795	0.08	0.05	0.16	0.1
MSMO1	ENSG00000052802	3.75	2.53	7.13	6.9
TTC17	ENSG00000052841	1.39	1.27	1.16	1.35
ALX4	ENSG00000052850	0	0	0.01	0
FSTL4	ENSG00000053108	0	0	0	0
FOXN3	ENSG00000053254	0.29	0.25	0.37	0.35
METTL24	ENSG00000053328	0	0	0	0.03
AKR7A2	ENSG00000053371	3.22	2.78	4.08	4.63
MRTO4	ENSG00000053372	12.55	11.25	10.11	10.5
NNAT	ENSG00000053438	0	0	0	0
USE1	ENSG00000053501	1.5	1.81	1.84	2.29
MCF2L2	ENSG00000053524	0	0	0	0.01
NRIP2	ENSG00000053702	0	0.01	0	0
LAMA3	ENSG00000053747	0.09	0.12	0.12	0.11
AP5M1	ENSG00000053770	1.34	0.89	1.11	1.03
ANAPC4	ENSG00000053900	1.86	1.37	1.92	1.84
KCNQ1	ENSG00000053918	0.02	0.02	0.06	0
TRAPPC3	ENSG00000054116	4.04	3.23	3.87	3.22
THRAP3	ENSG00000054118	11.76	10.65	11.89	13.6
PHPT1	ENSG00000054148	8.54	8.24	9.47	10.96
ENTPD2	ENSG00000054179	0	0	0	0
LY75	ENSG00000054219	0	0	0	0
ARID4B	ENSG00000054267	1.3	1.24	1.54	2.07
OPN3	ENSG00000054277	0.43	0.38	0.54	0.57
SDCCAG8	ENSG00000054282	2.25	1.91	1.82	1.75
PTPRN	ENSG00000054356	0.01	0	0	0
HHAT	ENSG00000054392	0.09	0.11	0.03	0.02
KIF1B	ENSG00000054523	1.37	1.15	1.59	1.86
FOXC1	ENSG00000054598	0.28	0.67	0.14	0.23
TBC1D22A	ENSG00000054611	1.11	0.93	1.34	1.36
SYNE2	ENSG00000054654	0.23	0.27	0.36	0.51
PLEKHH1	ENSG00000054690	0.07	0.03	0.05	0.04
ATP9A	ENSG00000054793	1.51	1.09	1.31	1.2
SPO11	ENSG00000054796	0	0	0	0
CBLN4	ENSG00000054803	0	0	0.02	0.02
CHRDL2	ENSG00000054938	0	0.01	0	0
FAM168A	ENSG00000054965	0.45	0.32	0.46	0.41
RELT	ENSG00000054967	0.36	0.38	0.27	0.2
GALC	ENSG00000054983	0.1	0.03	0.01	0.03
NOP58	ENSG00000055044	19.28	14.66	15.68	17.73
SZRD1	ENSG00000055070	1.72	1.56	1.93	1.69
KCNH2	ENSG00000055118	0.08	0.15	0.13	0.12
CUL1	ENSG00000055130	6.9	5.05	6.98	6.85
FAM114A2	ENSG00000055147	0.89	0.66	1.11	1.2
CYFIP2	ENSG00000055163	0.01	0.05	0.01	0
TAB2	ENSG00000055208	1.24	0.84	0.99	0.67
GINM1	ENSG00000055211	6.22	4.42	7.82	8.52
EIF2AK2	ENSG00000055332	3.6	2.95	3.52	4.19
USP36	ENSG00000055483	0.96	0.99	0.65	0.66
KMT2C	ENSG00000055609	0.26	0.24	0.3	0.32
MCOLN3	ENSG00000055732	0.18	0.23	0.12	0.19
CCDC85A	ENSG00000055813	0.04	0.02	0.01	0
PUM2	ENSG00000055917	2.09	1.8	2.15	1.94
MRPL43	ENSG00000055950	6.52	5.27	6.49	5.37
ITIH4	ENSG00000055955	0	0	0	0
ITIH1	ENSG00000055957	0	0	0.01	0
C4orf27	ENSG00000056050	4.76	2.82	4.81	3.38
ZFR	ENSG00000056097	4.7	3.66	4.64	4.61
ZNF280C	ENSG00000056277	0.96	1.03	0.83	1.21
NPFFR2	ENSG00000056291	0	0	0	0
PHF21B	ENSG00000056487	0	0.01	0.03	0.03
TRAF1	ENSG00000056558	0.01	0.06	0.05	0.01
RC3H2	ENSG00000056586	0.61	0.41	0.49	0.63
PCGF2	ENSG00000056661	2.75	2.71	2.37	2.12
IL17RB	ENSG00000056736	0	0	0	0
TRAF3IP2	ENSG00000056972	0.07	0.16	0.41	0.28
GYG2	ENSG00000056998	0.06	0.02	0	0.04
DCBLD2	ENSG00000057019	9.28	8.33	11.97	12.53
SERPINB3	ENSG00000057149	0	0	0	0
SOAT1	ENSG00000057252	4.23	3.08	4.23	4.49
PKP2	ENSG00000057294	0.47	0.33	0.3	0.42
MSH4	ENSG00000057468	0	0.02	0	0
F7	ENSG00000057593	0	0	0	0
GDI2	ENSG00000057608	34.39	26.05	36.12	42.74
PRDM1	ENSG00000057657	0.07	0.02	0.01	0.01
ATG5	ENSG00000057663	2.35	1.31	2.15	2.34
TMCC3	ENSG00000057704	0.29	0.24	0.2	0.22
PITHD1	ENSG00000057757	3.1	3.07	3.46	3.27
MTA3	ENSG00000057935	0.73	0.67	0.84	0.88
USP13	ENSG00000058056	1.38	1.27	1.58	1.51
ATP11B	ENSG00000058063	1.26	1.03	1.8	1.89
LAMC2	ENSG00000058085	7.26	7.24	2.84	3.12
CDK14	ENSG00000058091	0.45	0.29	0.44	0.4
SEC61A1	ENSG00000058262	18.54	15.01	19.1	18.8
PPP1R12A	ENSG00000058272	4.13	3.27	4.26	5.45
RASGRF1	ENSG00000058335	0.06	0.01	0.03	0.05
CAMK2B	ENSG00000058404	0	0.02	0	0
CROCC	ENSG00000058453	0.11	0.15	0.1	0.06
POLR3E	ENSG00000058600	0.49	0.68	0.43	0.59
ATP2B4	ENSG00000058668	1.25	1.2	2.48	2.66
ZC3H11A	ENSG00000058673	0.89	0.65	1	0.99
RIOK2	ENSG00000058729	3.38	2.75	2.34	2.21
YIPF1	ENSG00000058799	1.74	1.18	1.33	1.83
NDC1	ENSG00000058804	2.52	2.32	2.97	3.26
DGKG	ENSG00000058866	0.01	0.03	0.03	0.01
FLYWCH1	ENSG00000059122	0.38	0.51	0.62	0.6
UNKL	ENSG00000059145	0.21	0.15	0.27	0.2
TBXAS1	ENSG00000059377	0.01	0.02	0.02	0.02
PARP12	ENSG00000059378	0.97	0.74	0.81	0.55
ALDH18A1	ENSG00000059573	5.17	5.63	8.26	7.68
TARBP1	ENSG00000059588	0.72	0.54	0.72	0.73
PET112	ENSG00000059691	0.89	0.69	0.61	0.63
MXD1	ENSG00000059728	0.38	0.29	0.06	0.15
CDK17	ENSG00000059758	2.53	2.33	2.44	2.95
DNAJC25	ENSG00000059769	0.69	0.84	1.02	1.09
SLC2A3	ENSG00000059804	0.62	0.62	0.84	1.09
PSD	ENSG00000059915	0.01	0	0.02	0
CTDP1	ENSG00000060069	2.22	1.59	1.71	1.83
YBX3	ENSG00000060138	3.09	2.63	2.45	2.43
STYK1	ENSG00000060140	0.78	0.42	0.57	0.56
WNK1	ENSG00000060237	1.97	1.69	2.18	2.46
CCAR1	ENSG00000060339	7.93	5.8	7.34	8.06
OGFR	ENSG00000060491	3.46	3.26	3.63	3.43
GNA15	ENSG00000060558	1.79	1.63	2.16	2.02
CREB3L3	ENSG00000060566	0	0	0	0
PIGV	ENSG00000060642	0.26	0.23	0.29	0.38
PTPRU	ENSG00000060656	0.2	0.24	0.2	0.26
SNRNP40	ENSG00000060688	4.69	4.7	5.09	5.58
RIMBP2	ENSG00000060709	0.01	0	0	0
COL11A1	ENSG00000060718	0	0.01	0	0.02
QSER1	ENSG00000060749	1.28	1.04	0.98	1.3
MPC1	ENSG00000060762	1.41	1.48	1.16	1.53
ACAA1	ENSG00000060971	1.1	1.09	1.5	1.35
BCAT1	ENSG00000060982	8.45	6.94	7.56	7.12
HDAC7	ENSG00000061273	0.82	0.51	0.48	0.58
LZTS1	ENSG00000061337	0	0	0.01	0
PRDM6	ENSG00000061455	0	0	0	0
WNT8A	ENSG00000061492	0	0.01	0.02	0
SPAG4	ENSG00000061656	0.37	0.21	0.98	2.02
NCKAP1	ENSG00000061676	3.46	2.35	3.04	3.22
MRPS35	ENSG00000061794	27.32	20.04	19.2	21.03
GUCY1B3	ENSG00000061918	0	0	0	0
SFSWAP	ENSG00000061936	1.08	0.92	1.04	0.95
TNK2	ENSG00000061938	0.21	0.23	0.19	0.15
MON2	ENSG00000061987	0.69	0.48	0.69	0.82
CDH3	ENSG00000062038	0.03	0	0.03	0.04
ARSF	ENSG00000062096	0	0	0	0
GPBP1	ENSG00000062194	3.32	2.11	2.9	2.9
DGAT2	ENSG00000062282	0	0.04	0	0
ZNF112	ENSG00000062370	0.29	0.24	0.24	0.42
CS	ENSG00000062485	4.5	3.42	4.34	4.95
LTK	ENSG00000062524	0	0.03	0.04	0
MRPS24	ENSG00000062582	0.94	0.87	1.05	1.09
ELMO2	ENSG00000062598	2.3	1.58	1.84	2.23
WAPAL	ENSG00000062650	6.17	4.9	6.53	5.82
VMP1	ENSG00000062716	6.5	4.97	6.5	8.04
APPBP2	ENSG00000062725	1.33	0.88	1.29	1.46
POLD1	ENSG00000062822	1.21	1.35	1.77	1.68
SEZ6	ENSG00000063015	0	0.05	0.06	0.08
EIF4B	ENSG00000063046	5.32	4.56	4.44	4.8
SLC6A16	ENSG00000063127	0	0	0	0
GLTSCR1	ENSG00000063169	0.25	0.18	0.12	0.13
SPHK2	ENSG00000063176	0.27	0.16	0.26	0.25
RPL18	ENSG00000063177	20.18	17.34	19.31	18.43
CA11	ENSG00000063180	0.36	0.14	0.28	0.18
ISOC2	ENSG00000063241	1.18	1.17	1.32	1.22
U2AF2	ENSG00000063244	13.84	11.65	11	9.67
EPN1	ENSG00000063245	4.06	3.83	4.23	4.13
MED29	ENSG00000063322	2.09	1.53	1.5	1.58
AHRR	ENSG00000063438	0.01	0.09	0.04	0.07
GSC2	ENSG00000063515	0	0	0	0
ZNF275	ENSG00000063587	0.25	0.19	0.16	0.13
MTMR1	ENSG00000063601	3.47	2.39	2.96	3.18
GPC1	ENSG00000063660	2.07	1.66	1.74	1.94
ADCK1	ENSG00000063761	0.18	0.15	0.14	0.26
HAGH	ENSG00000063854	1.8	1.63	1.5	1.69
RNF4	ENSG00000063978	2.89	2.25	2.6	2.22
CASP8	ENSG00000064012	2.14	2.26	2.96	2.92
LIMCH1	ENSG00000064042	1.99	1.62	2.66	2.52
ASUN	ENSG00000064102	6.43	5.3	9.15	9.88
TM7SF3	ENSG00000064115	1.47	1.57	1.73	2.23
DLX3	ENSG00000064195	0	0.02	0	0
SPA17	ENSG00000064199	0.7	0.66	0.56	0.84
TSPAN32	ENSG00000064201	0	0	0	0
WISP2	ENSG00000064205	0	0	0.01	0.01
DMRT3	ENSG00000064218	0	0	0	0
ST3GAL6	ENSG00000064225	0	0.09	0.08	0.08
ATP2C2	ENSG00000064270	0	0	0	0
NGFR	ENSG00000064300	0.09	0.02	0.02	0.03
CDON	ENSG00000064309	0.01	0.01	0.01	0.03
TAF2	ENSG00000064313	4.51	3.15	3.97	4.15
HIPK2	ENSG00000064393	0.38	0.3	0.42	0.36
TNPO3	ENSG00000064419	6.09	4.89	5.72	5.39
MEF2BNB-MEF2B	ENSG00000064489	0	0	0	0
RFXANK	ENSG00000064490	4.7	3.06	2.83	3.42
TMEM161A	ENSG00000064545	1.04	1.01	1.31	1.2
LPAR2	ENSG00000064547	0.05	0.06	0.12	0.22
CTSA	ENSG00000064601	7.25	7.17	7.77	7.51
SUGP2	ENSG00000064607	1.21	0.73	0.84	0.85
SLC12A2	ENSG00000064651	0.91	0.81	1.26	1.23
SNX24	ENSG00000064652	2.03	1.75	1.65	1.45
EYA2	ENSG00000064655	0.08	0.22	0.18	0.16
CNN2	ENSG00000064666	7.69	5.94	5.44	6.53
ABCA7	ENSG00000064687	0.09	0.12	0.26	0.28
SNCAIP	ENSG00000064692	0	0.02	0	0
DDX20	ENSG00000064703	1.52	1.41	1.86	1.64
BTBD1	ENSG00000064726	2.46	2.34	3.77	3.38
FAR2	ENSG00000064763	0.47	0.52	0.42	0.6
BCAS1	ENSG00000064787	0.04	0	0	0
POU1F1	ENSG00000064835	0	0	0	0
CHI3L2	ENSG00000064886	0.02	0	0	0
SBNO2	ENSG00000064932	1.13	1.05	1.08	1.18
PMS1	ENSG00000064933	0.87	1.05	0.88	1.02
HMG20B	ENSG00000064961	3.97	3.08	5.16	5.48
CALCRL	ENSG00000064989	0.06	0.03	0.02	0.05
TAF11	ENSG00000064995	2.35	2.34	1.65	2.77
ANKS1A	ENSG00000064999	0.68	0.39	0.53	0.45
AP3D1	ENSG00000065000	3.5	3.05	3.23	3.79
ZNF76	ENSG00000065029	0.31	0.15	0.13	0.18
SLC9A3R2	ENSG00000065054	1.34	1.68	2.01	2.24
NTHL1	ENSG00000065057	3.54	2.73	3.5	3.56
UHRF1BP1	ENSG00000065060	0.2	0.22	0.22	0.22
GNAI3	ENSG00000065135	20.02	16.14	20.29	21.17
IPO5	ENSG00000065150	14.15	11.08	11.08	11.9
OAT	ENSG00000065154	5.09	5.18	7.02	7.28
WDR3	ENSG00000065183	3.92	2.93	3.25	3.51
PKN2	ENSG00000065243	3.85	3.27	4.25	4.39
WDR18	ENSG00000065268	4.15	3.63	2.94	2.98
TRAM2	ENSG00000065308	1.11	0.99	0.88	0.96
NTN1	ENSG00000065320	0.06	0.03	0.11	0.15
GLP2R	ENSG00000065325	0.04	0	0	0
MCM10	ENSG00000065328	3.74	2.88	3.5	3.37
DGKA	ENSG00000065357	0.69	0.67	1.02	0.99
ERBB3	ENSG00000065361	0.04	0.01	0.06	0.06
ROPN1	ENSG00000065371	0	0	0	0
ANKRD44	ENSG00000065413	0.19	0.14	0.19	0.19
KARS	ENSG00000065427	23.08	17.77	19.15	18.97
ADAT1	ENSG00000065457	1.82	1.56	1.54	1.82
PDIA5	ENSG00000065485	2.62	1.87	2.72	2.72
TBC1D22B	ENSG00000065491	0.19	0.59	0.89	0.56
NDUFB4	ENSG00000065518	15.67	12.88	14.21	15.5
SPEN	ENSG00000065526	0.79	0.81	1.01	0.91
MYLK	ENSG00000065534	0.02	0.02	0.03	0.04
ZC3H15	ENSG00000065548	23.61	16.86	19.72	21.07
MAP2K4	ENSG00000065559	0.75	0.53	1.06	0.7
TMEM206	ENSG00000065600	1.4	1.17	1.1	1.23
SNAP91	ENSG00000065609	0	0	0.02	0
SLK	ENSG00000065613	7.91	6.1	8.8	9.9
CYB5R4	ENSG00000065615	0.49	0.34	0.5	0.35
COL17A1	ENSG00000065618	0.23	0.15	0.17	0.18
GSTO2	ENSG00000065621	0.06	0.04	0.07	0.02
SEC61A2	ENSG00000065665	0.51	0.49	0.52	0.58
PRKCQ	ENSG00000065675	0	0.01	0	0
TLE2	ENSG00000065717	0.06	0.06	0.05	0.02
ASB1	ENSG00000065802	2.15	1.77	1.07	1.08
FAM107B	ENSG00000065809	1.54	0.99	0.7	0.98
ME1	ENSG00000065833	2.71	1.89	2.56	3.07
TBC1D1	ENSG00000065882	1.17	1.03	1.1	1.06
CDK13	ENSG00000065883	1.43	1.24	1.63	1.46
MTHFD2	ENSG00000065911	9.55	6.69	4.97	5.7
SLC9A7	ENSG00000065923	1.47	1.08	1.59	2
FOXJ2	ENSG00000065970	0.66	0.81	0.85	0.72
YBX1	ENSG00000065978	16.57	13.4	13.71	14.51
PDE4A	ENSG00000065989	0.01	0.04	0.04	0.01
PPP2R5A	ENSG00000066027	1.44	0.89	1.35	1.18
CTNNA2	ENSG00000066032	0	0	0	0
ELAVL1	ENSG00000066044	6.46	5.63	5.78	5.7
TIE1	ENSG00000066056	0	0	0	0
DIP2B	ENSG00000066084	1.54	1.37	1.5	1.69
SMARCD1	ENSG00000066117	3.72	2.78	2.8	2.53
KDM4A	ENSG00000066135	4.92	4.51	4.53	4.59
NFYC	ENSG00000066136	2.42	1.89	2.12	2.22
ZMYND12	ENSG00000066185	0	0	0	0
SLC9A3	ENSG00000066230	0.24	0.53	0.28	0.34
NGEF	ENSG00000066248	0	0.01	0	0.01
ASPM	ENSG00000066279	2.81	2.74	3.96	4.03
CD84	ENSG00000066294	0	0.01	0	0
ELOVL1	ENSG00000066322	8.96	6.97	8.08	8.95
SPI1	ENSG00000066336	0	0	0.05	0.07
ZNRD1	ENSG00000066379	0.75	0.51	0.24	0.34
MPPED2	ENSG00000066382	0	0	0	0.01
CLDN18	ENSG00000066405	0	0	0	0
ZBTB11	ENSG00000066422	1.83	1.7	1.9	2.36
ATXN3	ENSG00000066427	0.76	0.63	0.76	1
GOLGA5	ENSG00000066455	4.2	3.33	4.23	4.87
FGFR2	ENSG00000066468	0	0	0	0
LRRC40	ENSG00000066557	3.95	3.14	4.93	4.8
ISOC1	ENSG00000066583	4.03	3.21	3.73	3.31
EML1	ENSG00000066629	0	0	0	0
TRMT11	ENSG00000066651	3.01	2.3	1.87	1.84
THUMPD1	ENSG00000066654	4.75	3.37	3.38	3.56
MSANTD3	ENSG00000066697	5.65	3.25	4.76	4.52
KIF26A	ENSG00000066735	0.01	0.01	0.02	0.04
ATG2B	ENSG00000066739	0.52	0.47	0.66	0.7
ARFGEF1	ENSG00000066777	3.48	2.74	3.71	4.14
ACSM2B	ENSG00000066813	0	0	0	0
ZFAT	ENSG00000066827	0.24	0.15	0.24	0.35
MTFR1	ENSG00000066855	3.63	2.15	3.11	3.18
STAG3	ENSG00000066923	0	0	0	0
FECH	ENSG00000066926	2.26	2.05	2.92	3.83
MYO9A	ENSG00000066933	0.61	0.36	0.57	0.63
DDX3Y	ENSG00000067048	0	0.01	0.02	0.07
PFKP	ENSG00000067057	27.47	23.67	36.18	37.83
IDI1	ENSG00000067064	1.99	1.94	3.73	3.93
SP100	ENSG00000067066	1.86	1.41	1.58	1.35
KLF6	ENSG00000067082	2.85	2.77	2.69	2.94
PPAP2A	ENSG00000067113	1.11	1.18	2.48	2.39
NEO1	ENSG00000067141	0.7	0.76	0.99	0.89
TRAM1	ENSG00000067167	21.98	19.03	24.84	31.64
PHKA1	ENSG00000067177	0.61	0.62	0.94	1.01
TNFRSF1A	ENSG00000067182	5.66	5.41	8.82	9.52
CACNB1	ENSG00000067191	0.01	0.02	0.02	0.02
EVI5	ENSG00000067208	1.19	0.76	1.31	1.01
STOML1	ENSG00000067221	0.26	0.17	0.1	0.16
PKM	ENSG00000067225	107.29	93.34	131.34	129.89
DHX29	ENSG00000067248	3.52	2.91	3.82	5.45
DNTTIP2	ENSG00000067334	8.18	6.36	6.53	7.14
METTL22	ENSG00000067365	0.25	0.33	0.29	0.31
TP53BP1	ENSG00000067369	3.26	2.68	3.55	3.8
TRO	ENSG00000067445	0	0	0	0
RRP15	ENSG00000067533	5.42	4.97	3.63	4.78
RHOA	ENSG00000067560	115.13	100.32	136.34	133.62
DHX8	ENSG00000067596	2.84	2.26	2.68	2.31
PRKCZ	ENSG00000067606	0.71	0.83	1.2	1.06
ZFY	ENSG00000067646	0.01	0.01	0.01	0
IARS2	ENSG00000067704	3.07	2.53	4.24	3.11
SYT1	ENSG00000067715	0.07	0.07	0.03	0.01
NAV3	ENSG00000067798	1.1	1.09	0.75	0.77
IDH3G	ENSG00000067829	8.29	6.25	6.37	6.55
ROGDI	ENSG00000067836	0.38	0.17	0.31	0.36
PDZD4	ENSG00000067840	0.1	0.04	0.12	0.12
ATP2B3	ENSG00000067842	0	0.01	0.01	0.03
ROCK1	ENSG00000067900	3.12	2.4	3.25	3.34
CBFB	ENSG00000067955	7.67	6.33	6.61	7.15
PDK3	ENSG00000067992	2.07	1.9	3.39	3.71
HYAL2	ENSG00000068001	1.24	1.03	1.61	1.38
HDAC4	ENSG00000068024	0.03	0.06	0.03	0.04
RASSF1	ENSG00000068028	2.57	1.74	1.73	1.97
FGFR3	ENSG00000068078	0	0.02	0.05	0.03
IFI35	ENSG00000068079	1.81	1	2.25	2.94
HEATR6	ENSG00000068097	1.39	1.15	1.73	1.6
COASY	ENSG00000068120	2.67	2.19	3.32	3.48
PLEKHH3	ENSG00000068137	0.86	0.67	0.68	0.53
MEF2A	ENSG00000068305	1.44	0.93	1.08	0.76
OTUD5	ENSG00000068308	5.25	3.8	4.93	4.78
TFE3	ENSG00000068323	3.58	2.57	3.51	3.72
TBC1D25	ENSG00000068354	0.3	0.4	0.47	0.42
ACSL4	ENSG00000068366	11.29	9.78	12	11.85
INPP5A	ENSG00000068383	0.66	0.33	0.42	0.37
GPKOW	ENSG00000068394	7.07	5.7	5.65	7.38
GRIPAP1	ENSG00000068400	2.14	1.9	2.31	2.4
FTSJ1	ENSG00000068438	3.18	3.41	3.98	3.25
PRR11	ENSG00000068489	8.73	5.71	7.06	9.1
REEP1	ENSG00000068615	0	0.04	0.01	0.04
ATP11A	ENSG00000068650	0.43	0.42	0.57	0.53
POLR1A	ENSG00000068654	1.84	1.68	1.68	1.6
LAPTM4A	ENSG00000068697	15.52	13.01	18.53	16.76
TTC7A	ENSG00000068724	0.24	0.31	0.3	0.41
IP6K2	ENSG00000068745	3.11	2.68	2.67	3.15
STON1-GTF2A1L	ENSG00000068781	0	0	0	0
SRBD1	ENSG00000068784	1.46	1.34	1.72	1.6
CYFIP1	ENSG00000068793	2.72	2.8	3.59	3.69
KIF2A	ENSG00000068796	8.38	5.48	8	8.39
RASGRP2	ENSG00000068831	0.02	0	0.02	0
PSME4	ENSG00000068878	1.44	1.33	1.44	1.45
IFT80	ENSG00000068885	0.62	0.61	0.74	0.76
SIRT2	ENSG00000068903	0.43	0.44	0.62	0.83
ERLEC1	ENSG00000068912	3.41	2.26	3.8	3.58
PPP2R5B	ENSG00000068971	0.55	0.59	0.69	0.65
PYGM	ENSG00000068976	0.01	0	0	0
PAGE1	ENSG00000068985	0.11	0.07	0	0
PITX1	ENSG00000069011	0.53	0.63	0.79	0.69
TRPC7	ENSG00000069018	0	0	0.01	0
MAST4	ENSG00000069020	0.11	0.15	0.12	0.21
GPR116	ENSG00000069122	0	0	0.02	0
SDK2	ENSG00000069188	0	0	0	0
ADAM7	ENSG00000069206	0	0	0	0.01
NUP133	ENSG00000069248	5.82	4.31	5.39	5.72
NUCKS1	ENSG00000069275	23.44	18.01	23.43	23.69
VPS35	ENSG00000069329	5.33	4.48	6.5	6.67
DNAJA2	ENSG00000069345	15.47	13.85	15.31	16.93
BCL3	ENSG00000069399	0.37	0.35	0.45	0.47
KCNAB2	ENSG00000069424	1.27	1.05	0.85	0.65
ABCC9	ENSG00000069431	2.47	1.69	0.22	0.27
GAL	ENSG00000069482	0.29	0.39	0.17	0.04
CLEC2D	ENSG00000069493	0	0	0	0
FUNDC1	ENSG00000069509	7.12	5.14	8	7.11
MAOB	ENSG00000069535	0	0	0	0
RORA	ENSG00000069667	0.01	0.01	0.03	0.01
DRD4	ENSG00000069696	0.15	0	0	0
TGFBR3	ENSG00000069702	0.06	0.04	0.05	0.01
KIAA1107	ENSG00000069712	0.05	0.11	0.11	0.11
PLA2G10	ENSG00000069764	0	0	0	0
HES2	ENSG00000069812	0	0.01	0.01	0
ATP1B3	ENSG00000069849	24.35	18.6	19.46	26.65
NEDD4	ENSG00000069869	2.52	1.59	2.09	2.2
PIGB	ENSG00000069943	0.79	0.36	0.66	0.67
MAPK6	ENSG00000069956	0.51	0.48	0.4	0.48
GNB5	ENSG00000069966	0.99	1.1	1.43	1.13
RAB27A	ENSG00000069974	1.59	1.29	1.9	2.37
CECR5	ENSG00000069998	2.58	1.51	2.08	1.96
UFD1L	ENSG00000070010	4.32	4.05	4.72	5.31
LRP6	ENSG00000070018	0.52	0.44	0.51	0.63
GUCY2C	ENSG00000070019	0	0	0	0
SCT	ENSG00000070031	0	0	0	0
PHRF1	ENSG00000070047	3.34	2.92	2.75	3.37
IKBKAP	ENSG00000070061	2.94	2.83	3.98	3.93
NUCB2	ENSG00000070081	2.82	2.05	3.32	3.66
PFN2	ENSG00000070087	25.82	21.82	28.45	28.25
PTPN3	ENSG00000070159	0.38	0.4	0.41	0.5
SPTB	ENSG00000070182	0.01	0.01	0	0.01
DAPP1	ENSG00000070190	0	0	0	0
FGF10	ENSG00000070193	0	0.01	0	0
SLC44A1	ENSG00000070214	0.71	0.63	1.16	1.46
TMEM260	ENSG00000070269	0.18	0.15	0.11	0.1
SMG6	ENSG00000070366	0.98	0.88	1.4	1.19
EXOC5	ENSG00000070367	0.83	0.88	1.52	1.63
CLTCL1	ENSG00000070371	0.32	0.27	0.32	0.36
FGF22	ENSG00000070388	0	0.01	0.05	0
FSTL3	ENSG00000070404	1.92	1.25	1.88	1
DGCR2	ENSG00000070413	1.77	1.35	1.78	1.74
RNF126	ENSG00000070423	1.82	1.78	1.26	1.44
MNT	ENSG00000070444	0.28	0.25	0.32	0.46
ZXDC	ENSG00000070476	0.52	0.4	0.29	0.39
JMJD6	ENSG00000070495	2.29	1.78	2.35	2.22
POLB	ENSG00000070501	0.76	0.57	1	0.81
ST6GALNAC1	ENSG00000070526	0	0	0	0
WIPI1	ENSG00000070540	2.12	1.39	1	1.01
FRMPD1	ENSG00000070601	0	0.01	0.02	0
GBA2	ENSG00000070610	0.34	0.54	0.45	0.48
NDST1	ENSG00000070614	0.49	0.43	0.56	0.67
ASNS	ENSG00000070669	5.46	4.58	1.01	1.39
AP3M2	ENSG00000070718	0.5	0.46	0.68	0.66
CNGB1	ENSG00000070729	0.01	0.01	0	0
ST6GALNAC2	ENSG00000070731	0	0	0	0
CHAT	ENSG00000070748	0	0	0	0
PABPC1	ENSG00000070756	17.72	12.83	17.98	16.77
TESK2	ENSG00000070759	0.02	0.05	0.25	0.03
C16orf80	ENSG00000070761	10.41	6.5	5.67	6.15
CSNK2A2	ENSG00000070770	4.09	3.09	3.2	3.33
PTPN21	ENSG00000070778	0.2	0.33	0.35	0.44
EIF2B3	ENSG00000070785	5.01	4.67	3.44	4.99
CAMK2A	ENSG00000070808	0	0	0.01	0.01
TCOF1	ENSG00000070814	4.09	3.72	3.82	3.91
CDC42	ENSG00000070831	10.57	7.24	12.36	11.34
OSBPL3	ENSG00000070882	2.12	1.87	2.79	2.57
EPHA8	ENSG00000070886	0	0	0	0.02
SLC12A3	ENSG00000070915	0	0	0	0
RAD18	ENSG00000070950	3.6	2.48	2.87	2.6
ATP2B1	ENSG00000070961	4.62	4.29	3.37	3.05
TRPM5	ENSG00000070985	0.02	0	0	0.02
NCK2	ENSG00000071051	1.02	1.52	1.47	2.05
MAP4K4	ENSG00000071054	4.54	3.92	4.29	4.35
MGAT4A	ENSG00000071073	0.01	0.02	0.01	0
RPL31	ENSG00000071082	10.69	7.4	6.54	5.65
WDR1	ENSG00000071127	19.48	15.99	16.1	16.1
SNX13	ENSG00000071189	0.23	0.27	0.23	0.4
MS4A12	ENSG00000071203	0	0	0.02	0
ARHGAP10	ENSG00000071205	1.12	0.81	0.93	1.2
RPS6KA2	ENSG00000071242	0.05	0.08	0.04	0.02
ING3	ENSG00000071243	1.6	1.33	1.11	1.03
VASH1	ENSG00000071246	0.01	0.01	0.06	0
LMCD1	ENSG00000071282	0.55	0.26	0.66	0.63
WBSCR22	ENSG00000071462	2.45	2.17	1.75	2.01
SEL1L	ENSG00000071537	3.73	3.24	3.91	4.04
TRIP13	ENSG00000071539	6.79	5.62	6.27	6.77
ATP6AP1	ENSG00000071553	5.21	5.6	4.34	4.64
TCF3	ENSG00000071564	1.3	1.1	1.21	1.13
TRIB2	ENSG00000071575	0.02	0	0.04	0
DAZAP1	ENSG00000071626	3.67	3.05	3.38	3.33
MBD3	ENSG00000071655	3.68	5.56	3.51	7.12
PRLH	ENSG00000071677	0	0	0	0
HLTF	ENSG00000071794	2.9	2.23	3.93	3.83
FAM50A	ENSG00000071859	21.01	18.28	21.31	21.24
FAM3A	ENSG00000071889	1.24	1.1	1.35	1.38
CPSF1	ENSG00000071894	2.78	2.34	3.17	3.34
MYO3B	ENSG00000071909	0	0	0	0
CYBRD1	ENSG00000071967	1.57	1.15	1.98	1.86
CDH19	ENSG00000071991	0	0	0	0
PDCD2	ENSG00000071994	0.84	0.71	0.61	0.71
SLC6A15	ENSG00000072041	0.01	0	0	0
RDH11	ENSG00000072042	3.36	3.54	6.09	6.17
PRKACA	ENSG00000072062	4.77	4.12	5.24	6.28
LPHN1	ENSG00000072071	0.12	0.08	0.13	0.14
SPP2	ENSG00000072080	0	0	0	0
ACTN1	ENSG00000072110	27.91	23.51	18.22	18.56
ZFYVE26	ENSG00000072121	0.36	0.32	0.35	0.34
RPS6KA6	ENSG00000072133	0.39	0.69	0.95	1.42
EPN2	ENSG00000072134	0.6	0.4	0.39	0.34
PTPN18	ENSG00000072135	0.48	0.21	0.53	0.21
LIMS2	ENSG00000072163	0.05	0.03	0.05	0.04
ASIC4	ENSG00000072182	0.03	0.01	0.03	0.01
SPEG	ENSG00000072195	0.03	0.06	0.07	0.04
LNX1	ENSG00000072201	0	0	0	0
ALDH3A2	ENSG00000072210	1.53	1.3	2.01	1.81
TFRC	ENSG00000072274	29.29	27.09	35.68	37.51
SREBF1	ENSG00000072310	1.08	1.04	2.31	2.24
TRPC5	ENSG00000072315	0	0	0	0
AFF4	ENSG00000072364	2.94	2.18	2.54	2.53
UBE2D1	ENSG00000072401	1.17	0.69	0.73	0.85
MPP5	ENSG00000072415	2.76	2.21	2.54	3.29
RHOBTB1	ENSG00000072422	0.06	0.06	0.07	0.08
ASAH2C	ENSG00000072444	0	0	0.02	0
SMC1A	ENSG00000072501	8.86	7.94	9.06	9.62
HSD17B10	ENSG00000072506	23.15	24.03	26.18	22.25
MARK2	ENSG00000072518	1.62	1.33	1.44	1.36
HMMR	ENSG00000072571	15.28	11.42	13.82	16.1
CHFR	ENSG00000072609	0.29	0.28	0.48	0.41
TRHDE	ENSG00000072657	0	0.03	0.02	0.01
P4HA2	ENSG00000072682	1.79	1.5	2.94	3.37
FCGR2B	ENSG00000072694	0	0	0	0
NFATC3	ENSG00000072736	0.4	0.32	0.31	0.45
TRNT1	ENSG00000072756	3.11	2.33	2.88	2.72
ACADVL	ENSG00000072778	5.37	5.04	7.21	7.75
STK10	ENSG00000072786	1.92	1.7	1.55	1.5
FBXW11	ENSG00000072803	1.8	2.15	2.53	1.91
ACAP1	ENSG00000072818	0	0.02	0.02	0.04
CRMP1	ENSG00000072832	0	0	0	0
EVC	ENSG00000072840	0.37	0.4	0.43	0.47
DERL2	ENSG00000072849	1.12	0.95	1.07	1.18
SIDT1	ENSG00000072858	0	0	0	0
NDE1	ENSG00000072864	1.86	1.56	1.61	1.99
MRVI1	ENSG00000072952	0	0	0	0
TMEM38A	ENSG00000072954	0	0.02	0.01	0.05
AP1M1	ENSG00000072958	9.25	7.46	9.67	10.38
PVR	ENSG00000073008	4.48	3.86	2.7	1.88
IKBKG	ENSG00000073009	0.63	0.46	0.43	0.55
XRCC1	ENSG00000073050	1.1	1.28	1.71	1.9
SCARB1	ENSG00000073060	0.86	0.91	1.31	1.5
CYP2W1	ENSG00000073067	0.05	0.04	0.09	0
MCM2	ENSG00000073111	11.14	9.96	11.01	12.08
MOV10L1	ENSG00000073146	0.06	0.09	0.02	0.05
PANX2	ENSG00000073150	0.02	0.12	0.04	0
SELO	ENSG00000073169	0.91	1.21	2.28	2.02
TP63	ENSG00000073282	0	0	0	0
ALPK1	ENSG00000073331	0.18	0.24	0.21	0.24
LLGL2	ENSG00000073350	0.02	0.07	0.06	0.13
PDE8A	ENSG00000073417	0.75	0.4	0.61	0.62
CLCN4	ENSG00000073464	0.22	0.17	0.22	0.11
NLE1	ENSG00000073536	0.93	0.91	0.79	0.72
SDHA	ENSG00000073578	1.27	1.23	1.67	1.51
SMARCE1	ENSG00000073584	2.13	1.5	1.67	1.42
FNDC8	ENSG00000073598	0	0	0	0
GSDMB	ENSG00000073605	0	0.01	0	0
KDM5A	ENSG00000073614	1.78	1.55	1.94	2.26
ADAM11	ENSG00000073670	0.06	0.02	0.01	0.04
PPP2R3A	ENSG00000073711	1.45	1.03	1.35	1.37
FERMT2	ENSG00000073712	3.73	2.67	3.15	3.3
ABCB11	ENSG00000073734	0	0	0.02	0
DHRS9	ENSG00000073737	0	0	0	0
CD5L	ENSG00000073754	0	0	0	0
PTGS2	ENSG00000073756	0.59	0.47	0.55	0.64
IGF2BP2	ENSG00000073792	3.49	3.08	2.95	2.76
MAP3K13	ENSG00000073803	0.08	0.08	0.09	0.09
ST6GAL1	ENSG00000073849	0.07	0.09	0.06	0
TBX21	ENSG00000073861	0	0	0	0
FRY	ENSG00000073910	0	0.01	0	0.01
PICALM	ENSG00000073921	9.41	7.1	7.05	6.95
NSF	ENSG00000073969	0.74	0.73	0.95	1.25
GLI2	ENSG00000074047	0.02	0.02	0.08	0
CLASP1	ENSG00000074054	1.82	1.41	1.51	1.43
MRPS34	ENSG00000074071	17.49	17.68	18.2	14.63
NOTCH3	ENSG00000074181	0	0	0	0
CLNS1A	ENSG00000074201	9.7	7.69	8.99	10.32
PPP2R2C	ENSG00000074211	0	0.01	0	0
TEAD2	ENSG00000074219	0.5	0.52	0.48	0.58
EED	ENSG00000074266	1.58	1.38	1.85	2.06
CDHR2	ENSG00000074276	0	0.03	0.03	0.06
SNCB	ENSG00000074317	0	0	0	0
TSG101	ENSG00000074319	9.55	7.04	6.25	5.51
C17orf85	ENSG00000074356	3.3	2.56	3.1	3.57
ATP2A3	ENSG00000074370	0.05	0.02	0	0.01
CA12	ENSG00000074410	0.01	0.01	0.03	0.06
MGLL	ENSG00000074416	1.15	1.04	1.08	1.07
NTN4	ENSG00000074527	1.41	1.31	1.14	0.99
BCS1L	ENSG00000074582	2.66	2.02	1.98	2.2
NUAK1	ENSG00000074590	0.38	0.15	0.37	0.18
DPP8	ENSG00000074603	0.96	0.84	1.41	1.56
SLC24A1	ENSG00000074621	0.1	0.06	0.03	0.04
ZNF532	ENSG00000074657	0.21	0.12	0.12	0.07
SCARF1	ENSG00000074660	0	0	0.01	0
LMAN1	ENSG00000074695	14.62	14	16.19	18.13
PTPLAD1	ENSG00000074696	12.83	13.69	21.23	24.84
IPCEF1	ENSG00000074706	0	0	0	0
ZZEF1	ENSG00000074755	0.57	0.44	0.62	0.65
NOX3	ENSG00000074771	0	0	0	0
ENO1	ENSG00000074800	268.34	231.64	317.53	308.92
SLC12A1	ENSG00000074803	0	0	0	0
C19orf10	ENSG00000074842	11.75	9.79	9.52	11.38
ANO8	ENSG00000074855	0.25	0.25	0.28	0.3
TUBE1	ENSG00000074935	0.51	0.36	0.21	0.09
ARHGEF10L	ENSG00000074964	0.09	0.02	0.05	0.02
TXK	ENSG00000074966	0.43	0.15	0.43	0.27
WSCD2	ENSG00000075035	0	0.01	0	0
KCNQ2	ENSG00000075043	0.04	0.01	0.02	0
TACR2	ENSG00000075073	0	0	0	0
ACTR6	ENSG00000075089	2.57	2.23	3.12	2.86
TIPIN	ENSG00000075131	4.29	2.95	3.44	2.89
SRI	ENSG00000075142	7.53	5.92	7.93	6.72
EIF4G3	ENSG00000075151	2.03	1.52	1.52	1.96
NUP37	ENSG00000075188	17.28	13.33	23.1	22.07
SEMA3A	ENSG00000075213	1.91	2	3.16	3.47
GTSE1	ENSG00000075218	3.02	2.51	3.42	3.85
SEMA3C	ENSG00000075223	7.29	7.05	8.61	9.47
TTC38	ENSG00000075234	1.6	1.6	2.43	2.16
ACAT1	ENSG00000075239	6.18	5.5	8.15	8.93
GRAMD4	ENSG00000075240	0.33	0.31	0.31	0.32
CELSR1	ENSG00000075275	0.35	0.3	0.34	0.27
WNT8B	ENSG00000075290	0	0	0	0
ZNF638	ENSG00000075292	1.51	1.19	1.61	1.82
SLC25A40	ENSG00000075303	0.83	0.46	0.86	1.06
TIMM21	ENSG00000075336	4.41	3.46	4.61	4.45
ADD2	ENSG00000075340	0.01	0	0.01	0
FGF4	ENSG00000075388	0	0	0	0
RASAL2	ENSG00000075391	1.03	1.06	1.08	1.23
VPS9D1	ENSG00000075399	0.2	0.27	0.25	0.28
ZNF37A	ENSG00000075407	0.42	0.15	0.27	0.15
MARK3	ENSG00000075413	1.62	1.33	1.46	1.65
SLC25A3	ENSG00000075415	36.4	32.06	43.22	42.86
FNDC3B	ENSG00000075420	2.09	2.1	2.39	2.7
FOSL2	ENSG00000075426	1.17	1.37	1.44	1.39
CACNG5	ENSG00000075429	0	0	0	0
CACNG4	ENSG00000075461	0.02	0	0.02	0.01
FRYL	ENSG00000075539	0.96	0.76	1.07	1.18
TMEM131	ENSG00000075568	0.59	0.69	0.75	0.84
FSCN1	ENSG00000075618	16.55	16.27	14.12	13.64
ACTB	ENSG00000075624	445.2	362.98	366.75	395.26
MOCOS	ENSG00000075643	1.86	1.61	1.27	1.32
PLD1	ENSG00000075651	0.36	0.2	0.38	0.44
ATP12A	ENSG00000075673	0	0.01	0.02	0
WDR62	ENSG00000075702	0.4	0.29	0.41	0.33
DLG1	ENSG00000075711	4.29	3.21	4.2	4.99
RAB7A	ENSG00000075785	41.91	30.04	27.75	25.4
BCAP29	ENSG00000075790	3.32	3	3.95	4.51
SEC31B	ENSG00000075826	0	0	0.02	0.03
SART3	ENSG00000075856	3.75	3.32	3.76	3.81
ARHGAP15	ENSG00000075884	0	0	0	0
TUBA3D	ENSG00000075886	0	0.03	0	0
PAX2	ENSG00000075891	0	0.01	0.01	0
EXOSC7	ENSG00000075914	3.01	3.21	3.64	3.14
KIFAP3	ENSG00000075945	2.21	1.22	2.39	2.67
MKRN2	ENSG00000075975	9.14	6.62	6.87	6.77
MCM6	ENSG00000076003	10.08	8.66	13	12.2
REXO2	ENSG00000076043	11.8	9.46	15.4	17.68
RBM7	ENSG00000076053	1.86	1.24	1.74	1.76
RBMS2	ENSG00000076067	0.71	0.48	0.72	1
BAZ2A	ENSG00000076108	1.67	1.27	1.46	1.98
PTPN23	ENSG00000076201	1.5	1.75	1.68	1.62
MLH1	ENSG00000076242	9.64	7.16	10.07	10.62
UNG	ENSG00000076248	10.72	8.59	11.34	11.71
FMO4	ENSG00000076258	0.15	0.04	0.28	0.11
KLHL20	ENSG00000076321	2.05	1.69	2.3	2.49
RGS11	ENSG00000076344	0	0.01	0.01	0.01
SLC46A1	ENSG00000076351	0.07	0.11	0.12	0.1
PLXNA2	ENSG00000076356	0.71	0.64	0.2	0.36
SPAG5	ENSG00000076382	4.83	3.75	4.14	3.92
ANKRD13A	ENSG00000076513	2.32	1.66	1.96	2.46
TPD52	ENSG00000076554	2.03	1.74	2.1	1.74
ACACB	ENSG00000076555	0.04	0.04	0.02	0.04
TRAF4	ENSG00000076604	1.02	0.94	0.69	0.85
PAG1	ENSG00000076641	0.14	0.16	0.23	0.22
GPATCH1	ENSG00000076650	1.08	0.66	0.6	0.76
ICAM3	ENSG00000076662	0.91	0.33	0.5	0.77
NT5C2	ENSG00000076685	8.72	6.85	9.68	10.21
MCAM	ENSG00000076706	2.09	2.34	3.17	3.21
GPC4	ENSG00000076716	0.04	0.01	0.05	0.08
MBNL3	ENSG00000076770	0	0	0	0
CAMSAP3	ENSG00000076826	0.05	0.06	0.02	0.03
RAP1GAP	ENSG00000076864	0.01	0.02	0.03	0
XAB2	ENSG00000076924	3.29	3.35	3.2	2.61
ARHGEF1	ENSG00000076928	2.24	2.06	1.83	1.62
STXBP2	ENSG00000076944	1.98	2.01	2.6	2.51
MAP2K7	ENSG00000076984	1.76	1.16	1.14	1.06
NMRK2	ENSG00000077009	0	0	0	0
DGKD	ENSG00000077044	0.21	0.28	0.4	0.34
CTTNBP2	ENSG00000077063	0	0	0	0.01
ACTL6B	ENSG00000077080	0	0.01	0	0
RARB	ENSG00000077092	0.26	0.31	0.66	0.45
TOP2B	ENSG00000077097	12.08	9.33	13.16	13.38
TM9SF3	ENSG00000077147	22.85	17.82	26.94	24.36
NFKB2	ENSG00000077150	5.23	5.33	5.24	5.82
UBE2T	ENSG00000077152	35.76	31.76	33.09	33
PPP1R12B	ENSG00000077157	0.14	0.04	0.02	0.07
DNAJC10	ENSG00000077232	1.27	1.07	1.34	1.3
GTF3C1	ENSG00000077235	4.28	3.7	3.79	4.16
IL4R	ENSG00000077238	0.61	0.59	0.63	1
USP33	ENSG00000077254	2.61	2.25	3.84	3.88
PAK3	ENSG00000077264	0.17	0.38	0.33	0.37
CAPN6	ENSG00000077274	0.02	0	0.01	0.03
DCX	ENSG00000077279	0	0	0	0
SNRPA	ENSG00000077312	11.4	9.61	8.15	10
SPAG6	ENSG00000077327	0	0	0	0
EXOSC5	ENSG00000077348	6.3	4.88	4.93	3.81
DYNC1I2	ENSG00000077380	6.67	5.12	6.99	8.47
APBB1IP	ENSG00000077420	0	0	0	0
LRCH4	ENSG00000077454	0.51	0.33	0.23	0.26
FAM76B	ENSG00000077458	0.58	0.29	0.57	0.68
SIRT6	ENSG00000077463	0.93	0.99	1.08	0.72
TYR	ENSG00000077498	0	0	0	0
POLD3	ENSG00000077514	2.63	2.19	2.68	3.29
ACTN2	ENSG00000077522	0	0.01	0.01	0.02
CAPZB	ENSG00000077549	26.4	20.24	28.26	27.48
GPR137B	ENSG00000077585	0.46	0.25	0.39	0.69
NAALAD2	ENSG00000077616	0.02	0	0.06	0.03
JADE1	ENSG00000077684	0.69	0.65	0.74	0.9
SLC25A43	ENSG00000077713	1.58	1.34	1.83	1.62
UBE2A	ENSG00000077721	11.3	9.44	10.19	10.62
FGFR1	ENSG00000077782	0.34	0.3	0.45	0.38
FKBP6	ENSG00000077800	0	0	0.03	0
GTF2I	ENSG00000077809	2.71	2.03	3.13	3.06
SMC1B	ENSG00000077935	0	0.07	0.05	0.08
FBLN1	ENSG00000077942	2.57	2.34	3.85	3.78
ITGA8	ENSG00000077943	0	0	0	0
CST7	ENSG00000077984	0	0.02	0	0
MAP2	ENSG00000078018	0.05	0.08	0.03	0.03
PIAS2	ENSG00000078043	0.51	0.43	0.61	0.47
AMPH	ENSG00000078053	0	0	0	0
ARAF	ENSG00000078061	2.15	2.11	2.31	2.31
MCCC1	ENSG00000078070	1.51	1.04	1.63	1.37
LAMP3	ENSG00000078081	0.76	0.7	0.02	0.2
FAP	ENSG00000078098	0	0	0	0
NEBL	ENSG00000078114	0	0.01	0	0
ACER3	ENSG00000078124	0.5	0.46	0.83	0.82
UBE2K	ENSG00000078140	6.71	5.13	4.49	4.63
PIK3C3	ENSG00000078142	1.93	1.42	2.06	2.31
N4BP2	ENSG00000078177	0.48	0.39	0.16	0.31
C12orf5	ENSG00000078237	7.24	5.71	5.59	6.45
TULP3	ENSG00000078246	4.4	2.84	4.77	3.79
SYNJ2	ENSG00000078269	0.71	0.59	0.78	0.84
ADCY2	ENSG00000078295	0.01	0	0	0
PPP2R5C	ENSG00000078304	1.34	1.29	1.82	1.93
RBFOX1	ENSG00000078328	0	0	0.01	0.01
GNB1	ENSG00000078369	22.55	18.36	16.45	16.22
HOXA9	ENSG00000078399	0.06	0.01	0.01	0
EDN1	ENSG00000078401	2.6	1.99	1.12	1.31
MLLT10	ENSG00000078403	0.75	0.29	0.36	0.29
ZCWPW1	ENSG00000078487	0.13	0.13	0.11	0.2
ADCYAP1R1	ENSG00000078549	0	0	0	0
FGF20	ENSG00000078579	0	0	0	0
P2RY10	ENSG00000078589	0	0	0	0
ITM2A	ENSG00000078596	0	0	0	0
NRD1	ENSG00000078618	6.55	5.31	6.82	7.38
VDAC3	ENSG00000078668	9.25	6.4	10.64	10.94
PCM1	ENSG00000078674	2.87	1.98	2.29	2.56
TNRC6C	ENSG00000078687	0.18	0.16	0.23	0.15
CBFA2T2	ENSG00000078699	0.68	0.47	0.52	0.58
BRINP1	ENSG00000078725	0	0	0	0
ITCH	ENSG00000078747	7.03	5.95	7.66	7.5
PKD2L2	ENSG00000078795	0	0	0	0
TP53INP2	ENSG00000078804	0.35	0.22	0.51	0.46
SDF4	ENSG00000078808	11.09	11.34	12.5	13.06
MYH7B	ENSG00000078814	0	0.01	0.01	0
BPIFB2	ENSG00000078898	0	0	0	0
TP73	ENSG00000078900	0.51	0.28	0.48	0.34
TOLLIP	ENSG00000078902	0.88	0.82	0.59	0.33
UBE2D4	ENSG00000078967	0.06	0.04	0.12	0.06
CLUL1	ENSG00000079101	0	0	0.01	0
RUNX1T1	ENSG00000079102	0	0	0	0
CDH17	ENSG00000079112	0	0	0	0
THOC1	ENSG00000079134	2.17	1.52	2.08	2.1
FKBP7	ENSG00000079150	0.36	0.6	0.87	0.79
OSBPL6	ENSG00000079156	0.34	0.4	0.36	0.39
SLC1A3	ENSG00000079215	0.32	0.35	0.37	0.3
XRCC5	ENSG00000079246	39.69	31.33	43.91	47.42
LXN	ENSG00000079257	0.54	0.7	1.71	2.22
SP140	ENSG00000079263	0.08	0.06	0.04	0.06
MKNK1	ENSG00000079277	0.89	0.76	1.22	1.2
TNS1	ENSG00000079308	0	0	0	0
REXO1	ENSG00000079313	0.46	0.52	0.32	0.27
SAR1A	ENSG00000079332	10.36	7.76	9.18	11.05
CDC14A	ENSG00000079335	0.16	0.21	0.39	0.44
RAPGEF3	ENSG00000079337	0.06	0.03	0.01	0.03
CEACAM1	ENSG00000079385	0	0	0	0
SENP1	ENSG00000079387	1.33	1.06	1.17	1.75
DUSP13	ENSG00000079393	0	0	0	0
CIC	ENSG00000079432	0.48	0.39	0.43	0.49
LIPE	ENSG00000079435	0.13	0.09	0.06	0.05
FDFT1	ENSG00000079459	6.29	5.45	9.01	10.75
PAFAH1B3	ENSG00000079462	4.93	4.59	7.04	5.07
OPHN1	ENSG00000079482	0.84	0.55	0.59	0.9
AFM	ENSG00000079557	0	0	0	0
KIF22	ENSG00000079616	5.85	6.08	6.31	6.55
SCGN	ENSG00000079689	0	0	0	0.03
LRRC16A	ENSG00000079691	0.71	0.43	0.6	0.58
PGM1	ENSG00000079739	6.82	6.15	11.45	10.33
DDX1	ENSG00000079785	16.95	13.45	17.69	17.77
DNM2	ENSG00000079805	2.45	2.35	2.69	2.65
EPB41L2	ENSG00000079819	2.66	2.72	3.25	3.76
RIMS1	ENSG00000079841	0.08	0.04	0.07	0.07
MOXD1	ENSG00000079931	0.37	0.4	0.8	1.02
STX7	ENSG00000079950	0.51	0.48	0.58	0.73
RABL2B	ENSG00000079974	0.06	0.09	0.08	0.06
KEAP1	ENSG00000079999	3.56	3.34	3.75	3.87
DDX43	ENSG00000080007	0	0	0.04	0.07
PTPRH	ENSG00000080031	0.1	0.21	0.08	0.13
DCT	ENSG00000080166	0.02	0	0	0
SLC35C2	ENSG00000080189	0.82	0.68	0.77	0.9
CRYBG3	ENSG00000080200	0.56	0.51	0.57	0.91
EPHA6	ENSG00000080224	0	0	0	0
SCTR	ENSG00000080293	0	0	0	0
RFX3	ENSG00000080298	0.25	0.09	0.1	0.09
RIF1	ENSG00000080345	2.43	2.01	2.18	2.4
RAB21	ENSG00000080371	6.08	4.74	6.26	6.73
SLC4A4	ENSG00000080493	0.2	0.06	0.19	0.04
SMARCA2	ENSG00000080503	1.89	1.59	2.52	2.97
RDH8	ENSG00000080511	0	0	0	0
SESN1	ENSG00000080546	0.04	0.08	0.22	0.07
MID2	ENSG00000080561	0.48	0.38	0.39	0.66
PIH1D3	ENSG00000080572	0	0	0	0
COL5A3	ENSG00000080573	0	0	0.01	0.01
SRCAP	ENSG00000080603	1.41	1.17	1.25	1.38
KIAA0020	ENSG00000080608	12.86	9.93	9.62	10.41
CPB2	ENSG00000080618	0	0	0	0
CHRNA3	ENSG00000080644	0	0	0	0
KCNN2	ENSG00000080709	0	0.01	0	0.01
CNOT4	ENSG00000080802	1.07	0.73	0.73	0.54
PSEN1	ENSG00000080815	2.32	1.33	2.12	1.99
CPOX	ENSG00000080819	3.75	3.81	4.61	5.16
CLDND1	ENSG00000080822	3.44	2.28	2.76	2.76
MOK	ENSG00000080823	0.34	0.23	0.36	0.37
HSP90AA1	ENSG00000080824	104.45	79.38	100.28	108.21
RBL1	ENSG00000080839	3.55	3.35	4.19	4.51
DLGAP4	ENSG00000080845	2.62	2.04	2.34	2.29
IGSF9B	ENSG00000080854	0.01	0.01	0	0
CFHR2	ENSG00000080910	0	0	0	0
NDC80	ENSG00000080986	11.16	8.75	12.86	11.77
AP4E1	ENSG00000081014	1.18	0.81	0.87	1.02
RSBN1	ENSG00000081019	0.86	0.59	0.83	1.31
MAGI3	ENSG00000081026	0.49	0.48	0.53	0.5
CXCL2	ENSG00000081041	0.35	0.46	0.29	0.13
AFP	ENSG00000081051	0	0.01	0.06	0
COL4A4	ENSG00000081052	0	0	0	0
TCF7	ENSG00000081059	0.03	0.06	0.02	0.07
OSTM1	ENSG00000081087	1.19	0.55	0.63	0.55
CDH7	ENSG00000081138	0.03	0.02	0	0.01
IMPG2	ENSG00000081148	0	0	0	0.02
PCNP	ENSG00000081154	3.69	2.77	2.84	4.01
EXD2	ENSG00000081177	1.54	1.31	1.85	1.65
ARG2	ENSG00000081181	0.68	0.76	1.47	1.18
MEF2C	ENSG00000081189	0.05	0.03	0.03	0.04
PTPRC	ENSG00000081237	0	0	0	0
CACNA1S	ENSG00000081248	0	0	0	0
PKP1	ENSG00000081277	0	0	0	0
UBA5	ENSG00000081307	1.36	1.23	1.04	1.19
STK17B	ENSG00000081320	1.49	1.03	1.48	1.49
CDC14B	ENSG00000081377	0.17	0.1	0.14	0.12
ZNF510	ENSG00000081386	0.38	0.3	0.37	0.47
LRP2	ENSG00000081479	0	0	0	0
ZNF506	ENSG00000081665	0.14	0.05	0.09	0.07
JMJD4	ENSG00000081692	1.15	0.88	0.69	0.88
DUSP12	ENSG00000081721	4.47	3.5	3.58	4.27
AACS	ENSG00000081760	0.78	0.64	1.04	1.1
KIAA0141	ENSG00000081791	1.22	0.9	1.16	1.46
SLC13A1	ENSG00000081800	0	0	0	0
CADPS2	ENSG00000081803	0.23	0.22	0.54	0.47
PCDHB4	ENSG00000081818	0	0	0	0
PCDHA6	ENSG00000081842	0	0	0	0
PCDHGA2	ENSG00000081853	0	0	0	0
HSPB11	ENSG00000081870	7.42	5.68	9.16	8.34
PHLPP1	ENSG00000081913	0.46	0.38	0.51	0.5
ATP8B1	ENSG00000081923	2.31	2.14	2.57	3.31
IL12RB2	ENSG00000081985	0	0	0	0
SMARCD3	ENSG00000082014	0.27	0.29	0.25	0.36
WDR70	ENSG00000082068	1.95	1.83	1.98	2.6
FYB	ENSG00000082074	0	0.01	0.03	0.01
MPP4	ENSG00000082126	0.27	0.17	0.44	0.35
STRADB	ENSG00000082146	0.21	0.12	0.15	0.12
BZW1	ENSG00000082153	9.07	6.82	6.97	7.4
PGR	ENSG00000082175	0.01	0.04	0.03	0
C1QTNF3	ENSG00000082196	0	0	0	0.04
ME2	ENSG00000082212	4.38	3.05	3.83	3.92
C5orf22	ENSG00000082213	2.16	1.29	1.58	1.7
CCNT2	ENSG00000082258	0.34	0.44	0.37	0.46
FAM135A	ENSG00000082269	0.11	0.04	0.04	0.05
COL19A1	ENSG00000082293	0	0	0	0
EPB41L3	ENSG00000082397	0.03	0.03	0	0.01
COBLL1	ENSG00000082438	0.3	0.17	0.27	0.27
DLG3	ENSG00000082458	0.82	0.64	1.02	1
KCNK2	ENSG00000082482	0	0.01	0	0
SERTAD4	ENSG00000082497	0.41	0.39	0.31	0.45
TRAF5	ENSG00000082512	0.38	0.31	0.22	0.29
MRPL22	ENSG00000082515	2.84	2.59	3.18	3.29
GEMIN5	ENSG00000082516	4.92	4.47	3.54	4.27
OPRK1	ENSG00000082556	0.05	0.01	0	0
NFE2L1	ENSG00000082641	6.29	6.03	5.6	6.37
SEMA5B	ENSG00000082684	0	0.02	0	0
GSK3B	ENSG00000082701	2.92	2.25	2.37	2.58
ITGB5	ENSG00000082781	2.01	2	2.24	1.95
ERC1	ENSG00000082805	2.29	1.86	2.55	2.6
XPO1	ENSG00000082898	8.25	5.87	7.71	8.14
C4orf6	ENSG00000082929	0	0	0	0
RNF13	ENSG00000082996	1.08	1.61	1.58	1.77
TRPM3	ENSG00000083067	0	0	0	0
PALB2	ENSG00000083093	0.96	0.81	0.89	0.74
DOPEY1	ENSG00000083097	0.14	0.14	0.19	0.12
LYRM2	ENSG00000083099	0.38	0.26	0.45	0.4
BCKDHB	ENSG00000083123	0.49	0.54	1.13	1.06
KAT6A	ENSG00000083168	0.71	0.72	0.75	0.9
ZCCHC6	ENSG00000083223	1.45	1.21	1.63	1.86
ULK2	ENSG00000083290	0.02	0.02	0.02	0.02
GRHL2	ENSG00000083307	0.02	0	0	0.05
TNPO1	ENSG00000083312	4.2	3.4	4.12	4.21
PLOD1	ENSG00000083444	4.31	4.59	6.66	6.05
P2RX5	ENSG00000083454	1.7	1.39	1.31	1.58
ITGAE	ENSG00000083457	0.45	0.47	1.45	1.3
DIS3	ENSG00000083520	4.01	3.22	3.19	3.61
PIBF1	ENSG00000083535	2.59	1.66	1.99	1.69
TDRD3	ENSG00000083544	0.78	0.62	0.82	0.68
NUFIP1	ENSG00000083635	0.94	0.83	0.69	0.86
PDS5B	ENSG00000083642	1.57	1	1.32	1.58
OXCT1	ENSG00000083720	6.7	5.02	6.66	6.61
RRAGB	ENSG00000083750	0.52	0.77	1.08	0.96
EPYC	ENSG00000083782	0	0	0	0
CYLD	ENSG00000083799	0.47	0.36	0.56	0.53
SLC27A5	ENSG00000083807	0	0.01	0	0
ZNF324	ENSG00000083812	0.22	0.26	0.15	0.06
ZNF671	ENSG00000083814	0	0	0.01	0
ZNF416	ENSG00000083817	0.61	0.44	0.47	0.35
ZNF586	ENSG00000083828	0.68	0.41	0.63	0.53
ZNF446	ENSG00000083838	0.39	0.26	0.32	0.26
ZNF8	ENSG00000083842	0	0	0	0
ZNF264	ENSG00000083844	1.05	0.87	0.87	0.53
RPS5	ENSG00000083845	25.93	22.65	21.85	20.13
FAT1	ENSG00000083857	1.52	1.73	1.75	1.91
YTHDC1	ENSG00000083896	0.78	0.55	0.54	0.45
CHMP2B	ENSG00000083937	7.04	5.55	7	7.73
SMAP2	ENSG00000084070	2.1	1.37	2.06	2.62
PPIE	ENSG00000084072	1.66	1.22	1.16	1.33
ZMPSTE24	ENSG00000084073	8.35	6.61	9.1	8.28
STARD7	ENSG00000084090	6.03	5.19	5.56	6.58
NOA1	ENSG00000084092	1.83	1.25	1.24	1.28
REST	ENSG00000084093	3.3	2.19	2.55	2.79
HAL	ENSG00000084110	0	0	0	0
SSH1	ENSG00000084112	0.59	0.41	0.37	0.43
GSTP1	ENSG00000084207	40.88	33.55	31.39	33.27
APLP2	ENSG00000084234	30	28.34	35.81	35.29
KIAA1467	ENSG00000084444	0.38	0.26	0.39	0.45
SLCO1A2	ENSG00000084453	0	0	0	0
WBP11	ENSG00000084463	4.81	4.43	4.27	5.91
EIF3I	ENSG00000084623	38.89	32.49	35.14	33.96
NKAIN1	ENSG00000084628	0	0	0	0
COL16A1	ENSG00000084636	0	0.01	0.03	0.01
TXLNA	ENSG00000084652	8.79	7.01	7.92	8.31
APOB	ENSG00000084674	0	0.01	0	0.01
NCOA1	ENSG00000084676	0.4	0.26	0.31	0.38
AGBL5	ENSG00000084693	0.24	0.36	0.31	0.41
EFR3B	ENSG00000084710	0	0.01	0	0.01
KIF3C	ENSG00000084731	0.27	0.19	0.45	0.41
RAB10	ENSG00000084733	12.86	10.49	13.82	17.35
GCKR	ENSG00000084734	0	0	0	0
HADHA	ENSG00000084754	7.64	8.22	9	10.05
MAPRE3	ENSG00000084764	0.77	0.6	0.66	0.89
CAD	ENSG00000084774	2	1.68	1.87	1.98
CD59	ENSG00000085063	39.44	30.28	32.05	32.55
CD82	ENSG00000085117	0.44	0.71	0.88	0.75
BCORL1	ENSG00000085185	1.03	0.68	0.77	0.97
ATRX	ENSG00000085224	3.69	2.86	3.59	4.69
TAF9	ENSG00000085231	7.02	5.07	5.38	5.19
FCN1	ENSG00000085265	0	0	0	0
MYNN	ENSG00000085274	0.65	0.66	0.64	0.6
MECOM	ENSG00000085276	1.17	0.81	1.29	0.95
SCAMP1	ENSG00000085365	1.63	0.99	2.07	2.22
PREP	ENSG00000085377	4.71	4.13	5.77	6.13
HACE1	ENSG00000085382	0.23	0.15	0.26	0.3
SEH1L	ENSG00000085415	3.52	2.81	3.32	3.61
WDR47	ENSG00000085433	1.43	1.3	1.7	1.94
WDFY1	ENSG00000085449	2.99	2.55	2.48	2.79
OVGP1	ENSG00000085465	0	0	0	0
SLC25A24	ENSG00000085491	6.35	5.26	6.78	6.45
MAP3K4	ENSG00000085511	0.78	0.78	0.78	1.08
PILRA	ENSG00000085514	0	0	0	0
IGSF9	ENSG00000085552	0	0	0	0
ABCB1	ENSG00000085563	0.2	0.19	0.28	0.15
ZNF213	ENSG00000085644	0.27	0.14	0.18	0.12
AKR1B1	ENSG00000085662	5.75	4.69	4.49	4.2
CPNE3	ENSG00000085719	7.77	6.41	8.58	9.12
RRN3	ENSG00000085721	2.27	1.75	1.66	1.52
CTTN	ENSG00000085733	16.09	14.02	14.24	13.73
WNT11	ENSG00000085741	0.15	0.01	0	0.1
MTIF2	ENSG00000085760	2.54	2.39	2.32	2.51
DDHD2	ENSG00000085788	0.35	0.28	0.4	0.46
TTC39A	ENSG00000085831	0.02	0.01	0	0
EPS15	ENSG00000085832	2.36	1.56	2.21	2.36
ORC1	ENSG00000085840	2.33	2.28	2.69	2.97
MGST2	ENSG00000085871	1.61	1.58	1.74	1.93
CHERP	ENSG00000085872	1.76	1.74	1.32	1.47
ATG16L1	ENSG00000085978	1.17	0.98	1.17	1.43
USP40	ENSG00000085982	1	0.77	1.18	1.13
POMGNT1	ENSG00000085998	0.86	0.7	1.07	1.23
RAD54L	ENSG00000085999	0.83	1.01	1.59	1.13
MAST2	ENSG00000086015	0.8	0.61	0.83	1.02
DNAJA1	ENSG00000086061	75.55	62.02	74.57	80.73
B4GALT1	ENSG00000086062	2.14	2.03	2.52	2.22
CHMP5	ENSG00000086065	21.21	15.09	18.92	19.97
NFX1	ENSG00000086102	1.57	1.22	1.53	1.73
AQP6	ENSG00000086159	0	0	0	0
DIMT1	ENSG00000086189	3.66	2.5	2.55	2.97
IPO11	ENSG00000086200	2.64	1.77	2.82	2.72
FOLH1	ENSG00000086205	0	0	0	0
EIF2AK1	ENSG00000086232	6.08	5.04	6.16	6.4
NME8	ENSG00000086288	0	0	0	0
EPDR1	ENSG00000086289	0	0	0	0
SNX10	ENSG00000086300	0.48	0.4	0.5	0.4
SEPHS1	ENSG00000086475	0.65	0.77	0.8	0.72
MRPL28	ENSG00000086504	13.71	12.95	13.65	13.59
HBQ1	ENSG00000086506	0	0.03	0	0
ITPKC	ENSG00000086544	0.44	0.34	0.52	0.37
CEACAM6	ENSG00000086548	0	0	0	0.02
FAT2	ENSG00000086570	0	0	0	0
RBM22	ENSG00000086589	5.71	4.64	3.93	3.72
TMED2	ENSG00000086598	28.82	24.92	31.24	33.08
ERO1LB	ENSG00000086619	0.24	0.14	0.32	0.2
ZFAND6	ENSG00000086666	2.42	2.72	4.63	3.8
HSD17B2	ENSG00000086696	0	0	0	0
TXLNG	ENSG00000086712	4.62	2.9	3.6	3.83
PPEF1	ENSG00000086717	0	0	0.03	0
LAT2	ENSG00000086730	0.1	0.03	0.05	0.05
HUWE1	ENSG00000086758	3.33	3.15	3.6	4.02
ZW10	ENSG00000086827	7.46	4.9	6.53	8.34
ALG9	ENSG00000086848	0.71	0.87	0.97	1.18
MYBPC2	ENSG00000086967	0	0	0	0
NOX4	ENSG00000086991	0	0	0	0
ACOX3	ENSG00000087008	0.95	1.12	1.35	1.47
MTMR2	ENSG00000087053	1.67	1.62	1.97	1.79
PPP1R15A	ENSG00000087074	5.48	4.34	1.66	1.46
HSD17B14	ENSG00000087076	0.7	0.76	0.77	0.74
TRIP6	ENSG00000087077	6.66	5.29	5.27	5.68
ACHE	ENSG00000087085	0	0.04	0.02	0.01
FTL	ENSG00000087086	8.73	7.75	4.01	5.86
SRRT	ENSG00000087087	9.4	8.69	11.96	12.67
BAX	ENSG00000087088	8.19	6.59	7.31	5.37
NLK	ENSG00000087095	0.27	0.26	0.34	0.35
PIGS	ENSG00000087111	0.84	0.83	1.04	1.21
ADAMTS2	ENSG00000087116	0.07	0	0	0
TMPRSS11E	ENSG00000087128	0	0	0	0
ATXN7L3	ENSG00000087152	0.18	0.35	0.32	0.38
PGS1	ENSG00000087157	0.57	0.57	0.71	0.51
PSMC5	ENSG00000087191	16.29	12.97	16.78	16.32
UIMC1	ENSG00000087206	3.07	2.08	2.34	2.78
CETP	ENSG00000087237	0.07	0.02	0.02	0
MMP2	ENSG00000087245	0	0	0	0
MT3	ENSG00000087250	0.04	0.01	0	0
LPCAT2	ENSG00000087253	0	0	0	0
GNAO1	ENSG00000087258	0	0.01	0.01	0
OGFOD1	ENSG00000087263	4.33	2.91	2.93	3.25
SH3BP2	ENSG00000087266	0.13	0.14	0.15	0.17
NOP14	ENSG00000087269	13.2	9.77	7.4	8.32
ADD1	ENSG00000087274	4.14	3.6	5.06	5.68
L2HGDH	ENSG00000087299	1.01	0.8	1.34	1.25
TXNDC16	ENSG00000087301	0.25	0.28	0.56	0.46
C14orf166	ENSG00000087302	19.88	15.2	19.96	24.24
NID2	ENSG00000087303	0	0.01	0	0
GMCL1	ENSG00000087338	0.23	0.23	0.33	0.35
SF3B2	ENSG00000087365	16.55	13.92	16.76	16.62
KLHL42	ENSG00000087448	1.09	1.03	1.12	0.71
GNAS	ENSG00000087460	25.34	22.46	30.19	31.22
DNM1L	ENSG00000087470	5.63	4.56	5.62	5.69
PTHLH	ENSG00000087494	0.51	0.35	0.25	0.62
PHACTR3	ENSG00000087495	0	0	0	0
ERGIC2	ENSG00000087502	2.59	1.94	2.85	2.87
TFAP2C	ENSG00000087510	2.58	3.12	3.6	3.84
AURKA	ENSG00000087586	7.16	6.97	11.4	11.73
CASS4	ENSG00000087589	0	0	0	0
PIR	ENSG00000087842	0.65	0.58	0.44	0.66
AAMDC	ENSG00000087884	2.95	2.65	3.82	3.99
RFX2	ENSG00000087903	0.04	0.04	0.02	0.03
SLC6A14	ENSG00000087916	0	0	0.01	0
METTL2A	ENSG00000087995	1.27	0.91	1.29	1.5
SULT2B1	ENSG00000088002	0	0	0.01	0
ALG6	ENSG00000088035	0.84	0.54	0.62	0.72
CNOT3	ENSG00000088038	2.09	1.86	2.01	2.32
GP6	ENSG00000088053	0	0	0	0
PTPN4	ENSG00000088179	0.07	0.05	0.09	0.05
DDX18	ENSG00000088205	4.49	3.13	3.97	3.55
KHSRP	ENSG00000088247	10.64	8.8	10.66	10.11
GNA11	ENSG00000088256	1.95	1.64	1.7	1.53
ASAP3	ENSG00000088280	0.3	0.14	0.4	0.25
EDEM2	ENSG00000088298	1.72	1.19	1.61	1.21
DNMT3B	ENSG00000088305	0.26	0.24	0.21	0.3
REM1	ENSG00000088320	0	0	0	0
TPX2	ENSG00000088325	47.14	36.35	46.98	53.26
PDRG1	ENSG00000088356	14.82	12.67	13.76	10.28
EPB41L1	ENSG00000088367	0.57	0.29	0.45	0.34
SLC15A1	ENSG00000088386	0	0	0	0
DOCK9	ENSG00000088387	1.81	1.32	1.29	1.55
ANKRD10	ENSG00000088448	0.88	0.61	1.15	1.25
TGDS	ENSG00000088451	1.84	1.52	1.28	1.31
DOCK3	ENSG00000088538	0.03	0.04	0.01	0.01
C3orf18	ENSG00000088543	0.25	0.08	0.28	0.44
COQ9	ENSG00000088682	2.39	1.45	1.55	1.72
TMEM40	ENSG00000088726	1.75	1.24	1.35	1.14
KIF9	ENSG00000088727	0.49	0.22	0.41	0.25
ARHGAP28	ENSG00000088756	0	0.01	0	0
CRLS1	ENSG00000088766	1.79	1.41	1.46	2.08
DEFB127	ENSG00000088782	0	0	0	0
PPP1R13B	ENSG00000088808	0.31	0.24	0.34	0.32
ATRN	ENSG00000088812	1.39	1.53	2.21	2.17
SMOX	ENSG00000088826	1.93	1.68	1.21	0.94
SIGLEC1	ENSG00000088827	0	0	0.01	0
FKBP1A	ENSG00000088832	9.29	8.88	7.84	8.22
NSFL1C	ENSG00000088833	6.76	6.23	6.27	6.58
SLC4A11	ENSG00000088836	0.15	0.3	0.29	0.32
C20orf194	ENSG00000088854	0.65	0.34	0.6	0.5
ZNF343	ENSG00000088876	0.76	0.6	0.5	0.54
EBF4	ENSG00000088881	0.04	0.03	0.02	0.03
CPXM1	ENSG00000088882	0	0	0	0
MAVS	ENSG00000088888	3.95	3.23	4.16	4.53
LZTS3	ENSG00000088899	0.29	0.24	0.14	0.17
F11	ENSG00000088926	0	0	0	0
XRN2	ENSG00000088930	31.14	25.9	27.45	30.85
DYNLL1	ENSG00000088986	10.69	9.4	10.23	11.77
TESC	ENSG00000088992	1.74	2.36	0.57	1.01
SNX5	ENSG00000089006	3.14	2.77	2.72	2.79
RPL6	ENSG00000089009	44.07	31.24	33.2	34.21
SIRPG	ENSG00000089012	1.23	0.64	1.88	1.25
MAPKAPK5	ENSG00000089022	0.61	0.72	0.88	0.43
P2RX7	ENSG00000089041	0	0	0	0
ESF1	ENSG00000089048	10.66	9.21	9.2	9.6
RBBP9	ENSG00000089050	1.56	0.89	1.1	1.44
ANAPC5	ENSG00000089053	2.56	2.17	2.56	2.79
SLC23A2	ENSG00000089057	0.91	0.82	0.95	0.91
SLC8B1	ENSG00000089060	0.47	0.49	0.44	0.61
TMEM230	ENSG00000089063	1.57	1.36	1.37	1.96
DZANK1	ENSG00000089091	0.15	0.08	0.08	0.15
KDM2B	ENSG00000089094	0.61	0.46	0.73	0.88
C20orf26	ENSG00000089101	0	0	0	0
LHX5	ENSG00000089116	0	0.02	0	0.02
TASP1	ENSG00000089123	0.66	0.37	0.51	0.5
OAS1	ENSG00000089127	0.15	0.08	0.05	0.15
GCN1L1	ENSG00000089154	2.64	2.86	3.16	3.36
RPLP0	ENSG00000089157	9.91	8.64	9.26	9.31
PXN	ENSG00000089159	4.33	3.53	2.79	2.84
SIRT4	ENSG00000089163	0.06	0.15	0.24	0.19
RPH3A	ENSG00000089169	0	0	0.01	0
KIF16B	ENSG00000089177	1.66	1.27	1.26	1.59
TRMT6	ENSG00000089195	6.91	6.07	5.75	7.1
CHGB	ENSG00000089199	0	0.07	0	0.02
PEBP1	ENSG00000089220	15.75	13.23	20.69	20.31
TBX5	ENSG00000089225	0	0.01	0	0
BRAP	ENSG00000089234	2.14	1.59	1.82	2.47
ERP29	ENSG00000089248	16.77	13.2	18.29	17.76
NOS1	ENSG00000089250	0.01	0.01	0	0
FUS	ENSG00000089280	20.34	18.27	21.21	20.52
IGBP1	ENSG00000089289	6.83	5.98	6.07	7.11
FXYD5	ENSG00000089327	25.27	21.43	14.55	18.3
ZNF302	ENSG00000089335	0.12	0.16	0.2	0.23
GRAMD1A	ENSG00000089351	1	1.15	0.6	0.84
FXYD3	ENSG00000089356	0	0	0	0.01
HEPH	ENSG00000089472	0	0	0	0
CDIP1	ENSG00000089486	0.78	0.53	0.72	0.86
CMTM1	ENSG00000089505	0.05	0.06	0.08	0
KCNH4	ENSG00000089558	0	0.02	0.03	0.01
GANAB	ENSG00000089597	29.28	29.44	37.6	35.46
GMIP	ENSG00000089639	0.4	0.44	0.6	0.5
RBM41	ENSG00000089682	0.95	0.82	1.28	0.96
BIRC5	ENSG00000089685	9.22	6.58	8.22	10.04
LAG3	ENSG00000089692	0	0.01	0	0
MLF2	ENSG00000089693	15.1	15.54	15.5	13.93
OTUB2	ENSG00000089723	0.33	0.18	0.33	0.55
DDX24	ENSG00000089737	9.03	8.12	9.78	10.96
ZBTB25	ENSG00000089775	0.2	0.11	0.14	0.09
NECAP1	ENSG00000089818	1.52	1.13	1.06	1.19
ARHGAP4	ENSG00000089820	0.13	0.05	0.07	0.07
ANKRD24	ENSG00000089847	0	0	0.01	0.03
DHX32	ENSG00000089876	1.83	1.36	2.79	2.93
RCOR1	ENSG00000089902	2.25	1.94	2.07	2.39
GPATCH2L	ENSG00000089916	0.29	0.24	0.3	0.35
LTBP4	ENSG00000090006	0.32	0.57	0.61	0.52
BLVRB	ENSG00000090013	4.6	3.05	3.81	4.46
SLC9A1	ENSG00000090020	0.55	0.63	0.64	0.66
SPTLC1	ENSG00000090054	11.91	9.58	13.18	13.64
PAPOLA	ENSG00000090060	1.76	1.72	2.23	2.55
CCNK	ENSG00000090061	1.69	1.25	1.46	1.23
PCBP4	ENSG00000090097	1.17	1.19	1.51	1.69
RGS1	ENSG00000090104	0	0	0	0
YPEL3	ENSG00000090238	0.51	0.22	0.37	0.45
MRPS33	ENSG00000090263	5.24	3.92	4.12	3.61
NDUFB2	ENSG00000090266	5.6	4.45	4.54	5.57
NUDC	ENSG00000090273	20.34	17.16	16.98	16.81
MAEA	ENSG00000090316	3	2.91	2.86	2.73
ICAM1	ENSG00000090339	4.4	4.47	4.95	4.37
STRN4	ENSG00000090372	1.4	1.23	1.25	1.33
IRAK3	ENSG00000090376	0.53	0.4	0.55	0.7
LYZ	ENSG00000090382	0	0	0	0
SI	ENSG00000090402	0	0.01	0	0
MUL1	ENSG00000090432	2.44	2.72	3.32	3.42
TFAP4	ENSG00000090447	1.91	1.24	1.21	1.13
PDCD7	ENSG00000090470	0.71	1.05	0.86	0.8
SPG21	ENSG00000090487	2.67	2.46	2.77	3.56
FETUB	ENSG00000090512	0	0	0.02	0
DNAJB11	ENSG00000090520	8.35	7.67	8.47	7.66
LEPREL1	ENSG00000090530	2.72	2.04	3.71	3.39
THPO	ENSG00000090534	0	0	0	0
CHRD	ENSG00000090539	0.24	0.29	0.32	0.27
FLT3LG	ENSG00000090554	0.08	0.11	0.28	0.18
RAB11FIP3	ENSG00000090565	0.31	0.31	0.29	0.44
GNPTG	ENSG00000090581	1.48	1.19	1.11	0.91
ZNF268	ENSG00000090612	0.25	0.24	0.21	0.22
GOLGA3	ENSG00000090615	1.89	1.64	1.94	2.24
PABPC4	ENSG00000090621	6.1	4.65	5.24	4.87
CD209	ENSG00000090659	0	0	0	0
CERS4	ENSG00000090661	0.4	0.24	0.23	0.35
MCOLN1	ENSG00000090674	0.83	0.62	0.54	0.71
USP48	ENSG00000090686	2.18	1.9	2.82	2.75
EFNB1	ENSG00000090776	0.52	0.47	0.18	0.36
PDPR	ENSG00000090857	0.02	0.05	0.1	0.07
AARS	ENSG00000090861	23.56	20.48	16.81	18.83
GLG1	ENSG00000090863	5.18	5.93	8.22	8.52
KIF4A	ENSG00000090889	6.72	4.86	5.82	5.71
TNRC6A	ENSG00000090905	0.79	0.73	0.96	1.06
FCGBP	ENSG00000090920	0	0.01	0	0
PLEKHG2	ENSG00000090924	0.36	0.24	0.34	0.18
DLL3	ENSG00000090932	0	0	0	0
NAT14	ENSG00000090971	0.72	0.66	1.29	1.23
PITPNM2	ENSG00000090975	0.13	0.12	0.15	0.11
EXOC1	ENSG00000090989	3.48	3.23	3.58	4.15
RBM27	ENSG00000091009	4.16	3.25	4.01	4.12
POU4F3	ENSG00000091010	0	0.07	0	0
OSBPL8	ENSG00000091039	2.75	2.1	3.2	2.98
DTX2	ENSG00000091073	0.25	0.18	0.21	0.42
NLRC4	ENSG00000091106	0	0	0	0
PUS7	ENSG00000091127	2.44	2.13	2.61	2.08
LAMB4	ENSG00000091128	0	0	0.01	0
NRCAM	ENSG00000091129	0.05	0.03	0	0.02
LAMB1	ENSG00000091136	4.67	4.94	6.58	6.34
SLC26A4	ENSG00000091137	0.01	0.03	0.06	0.06
SLC26A3	ENSG00000091138	0	0	0	0
DLD	ENSG00000091140	11.38	7.8	13.31	13.44
WDR7	ENSG00000091157	0.44	0.41	0.68	0.67
TXNL1	ENSG00000091164	5.51	4.14	5.05	5.1
IL5RA	ENSG00000091181	0	0	0	0
ABCC6	ENSG00000091262	0.02	0	0	0
CMTM6	ENSG00000091317	2.8	2.65	3.82	4.58
ITGA6	ENSG00000091409	13.08	12.43	11.95	11.88
RAPGEF4	ENSG00000091428	0	0.01	0	0.01
MLTK	ENSG00000091436	2.55	1.68	1.93	1.96
SMPX	ENSG00000091482	0	0	0	0
FH	ENSG00000091483	14.86	13.17	16.21	16.14
SEL1L3	ENSG00000091490	0.35	0.57	0.13	0.09
TF	ENSG00000091513	0	0	0	0
CDV3	ENSG00000091527	15.99	13.61	14.31	14.91
MYO15A	ENSG00000091536	0.01	0.01	0	0.01
ALKBH5	ENSG00000091542	2.19	1.9	2.91	2.24
APOH	ENSG00000091583	0	0	0	0
NLRP1	ENSG00000091592	0.45	0.41	0.54	0.62
PITPNM3	ENSG00000091622	0	0.03	0.01	0.07
SPAG7	ENSG00000091640	6.04	5.41	5.93	7.23
ORC6	ENSG00000091651	6.21	4.44	4.62	4.12
ZFHX4	ENSG00000091656	0.62	0.59	0.78	0.91
SLC17A6	ENSG00000091664	0	0	0	0
CPA1	ENSG00000091704	0	0	0	0
ZC3HC1	ENSG00000091732	2.1	1.95	2.62	2.8
ESR1	ENSG00000091831	0.01	0	0	0
RGS17	ENSG00000091844	0.17	0.06	0.06	0.11
ANGPT2	ENSG00000091879	0	0	0	0
TMEM101	ENSG00000091947	2.19	2.17	3.87	2.37
CD200	ENSG00000091972	0	0	0	0
CCDC80	ENSG00000091986	0.94	1.15	1.86	1.58
CMA1	ENSG00000092009	0	0	0	0
PSME1	ENSG00000092010	39.88	35.15	51.28	53.82
PPP2R3C	ENSG00000092020	1.64	1.82	2.18	2.33
HAUS4	ENSG00000092036	1.9	1.45	2.47	2.48
JPH4	ENSG00000092051	0.08	0.01	0.01	0
MYH7	ENSG00000092054	0	0.01	0.01	0
CEBPE	ENSG00000092067	0	0	0	0
SLC7A8	ENSG00000092068	0	0	0.01	0
OSGEP	ENSG00000092094	2.42	1.53	1.33	1.39
SLC22A17	ENSG00000092096	0	0.07	0.02	0
RNF31	ENSG00000092098	0.76	0.78	0.68	0.78
SCFD1	ENSG00000092108	3.46	3.02	3.2	3.68
G2E3	ENSG00000092140	0.57	0.54	0.76	0.8
HECTD1	ENSG00000092148	2.13	2.19	2.53	2.57
HNRNPC	ENSG00000092199	12.72	9.42	11.33	11.08
RPGRIP1	ENSG00000092200	0	0	0	0.03
SUPT16H	ENSG00000092201	13.54	10.36	12.26	13.88
TOX4	ENSG00000092203	1.84	1.36	1.51	1.58
GEMIN2	ENSG00000092208	1.15	1.62	1.06	1.73
TGM1	ENSG00000092295	0	0.01	0	0.08
TINF2	ENSG00000092330	3.07	2.22	2.98	2.19
DAZL	ENSG00000092345	0.08	0	0.01	0
TBL1Y	ENSG00000092377	0	0	0	0
SEMA6A	ENSG00000092421	0.01	0.01	0	0
TRPM7	ENSG00000092439	0.71	0.63	1.03	1.01
TYRO3	ENSG00000092445	0.09	0.21	0.36	0.29
WDR76	ENSG00000092470	3.65	3	4.92	4.6
CAPN3	ENSG00000092529	0	0	0.01	0
SNAP23	ENSG00000092531	2.8	2.34	3.04	2.51
TBX15	ENSG00000092607	0.1	0.09	0.07	0.03
PHGDH	ENSG00000092621	15.08	13.68	8.29	7.39
COL9A3	ENSG00000092758	0.48	0.32	0.54	0.29
EZR	ENSG00000092820	42.74	39.99	41.94	45.89
MYL6	ENSG00000092841	143.18	120.71	141.57	143.93
AGO1	ENSG00000092847	0.25	0.25	0.48	0.24
TEKT2	ENSG00000092850	0	0	0	0
CLSPN	ENSG00000092853	5.57	4.17	5.22	5.6
RFFL	ENSG00000092871	0.02	0.09	0.1	0.06
UNC13D	ENSG00000092929	0.01	0.01	0	0
MFSD11	ENSG00000092931	0.47	0.57	0.69	0.82
DPYSL2	ENSG00000092964	6.9	6.91	9.28	8.58
TGFB2	ENSG00000092969	3	2.83	2.56	2.56
GPATCH2	ENSG00000092978	0.68	0.58	0.71	0.79
NUP50	ENSG00000093000	0.7	0.69	0.59	0.93
CDC45	ENSG00000093009	7.76	6.58	6.01	7.55
COMT	ENSG00000093010	2.08	2.02	4.76	4.9
CECR1	ENSG00000093072	0	0	0.02	0
VNN3	ENSG00000093134	0.08	0	0	0
ECHDC1	ENSG00000093144	4.48	3.22	4.44	4.35
LRRFIP2	ENSG00000093167	1.96	1.6	2.01	2.39
SEC22C	ENSG00000093183	0.88	0.63	0.92	0.91
[truncated: 20,643 more rows]

## Sheet: SGs core protein network
G3BP1
EIF3D
EIF3I
CAPRIN1
EIF3E
EIF3G
TAF15
DDX19A
HNRNPA2B1
FMR1
UPF1
MACF1
NUFIP2
NUP98
NXF1
CBX1
POLR2B
KPNB1
RAB1A
PPP1R10
SFRS3
PPP2R1A
USP10
G3BP2
DDX3X
CSDE1
ATXN2
ATXN2L
UBAP2
UBAP2L
TIAL1
TRIM25
PRRC2C
TIA1
TRIM56
HDAC6

## Sheet: t24 ∩ SGs core protein
gene_name	gene_ID	baseMean	log2FoldChange	lfcSE	stat	pvalue	padj
G3BP1	ENSG00000145907	2464.94	-0.274552	0.0914622	-3.00181	0.00268381	0.036		0.826707
TRIM25	ENSG00000121060	643.07	-0.590284	0.147396	-4.00474	6.20847e-05	0.00185009		0.664212
ATXN2L	ENSG00000168488	784.329	-0.428194	0.141442	-3.02734	0.00246715	0.0338698		0.743191
UPF1	ENSG00000005007	503.366	-0.378008	0.167392	-2.25823	0.0239315	0.170258		0.769499
EIF3G	ENSG00000130811	1683.8	-0.366774	0.103566	-3.54146	0.000397921	0.00839091		0.775515
UBAP2L	ENSG00000143569	1027.05	-0.316952	0.120729	-2.62533	0.0086566	0.0862454		0.802764
DDX3X	ENSG00000215301	3990.77	0.158356	0.079837	1.98349	0.0473128	0.261323		1.11601
CSDE1	ENSG00000009307	3559.56	0.259566	0.0832705	3.11715	0.0018261	0.0263409		1.19712
HNRNPA2B1	ENSG00000122566	17922	0.281225	0.0654151	4.29908	1.71507e-05	0.000639331		1.21523
CBX1	ENSG00000108468	709.15	0.323006	0.144174	2.24039	0.0250655	0.176184		1.25093
