# Supplementary material for: METTL1 promotes cadmium-induced stress granules formation via enhancing translation of G3BP1 and expression of m7G- 3' tiRNA MetCAT
Source: Cell Biol Toxicol. 2025 Aug 5;41(1):124. doi: 10.1007/s10565-025-10072-0 (PMC12325392; doi:10.1007/s10565-025-10072-0)
Supplement: Supplementary file 3 — Supplementary file3 (XLSX 1759 KB) [file 10565_2025_10072_MOESM3_ESM.xlsx]

## Sheet: up_T_vs_C
# log2FC >= 0.585 # p-value cut-off <= 1.00 # q-value cut-off <= 1.00 # Condition pair: T_vs_C # Column A: MINTbase_ID, MINTbase Unique ID # Column B: tRF_sequence, tRF sequence # Column C: tRF_type, tRF type(s) # Column D: Sequence_locations, Sequence locations in tRNA space (comma deliminated) # Column E: log2FC, The difference in mean between two groups. Exp_CPM - Control_CPM # Column F: Fold_…
tRFs Annotation				DE Statistic						CPM
MINTbase_ID	tRF_sequence	tRF_type	Sequence_locations	log2FC	Fold_Change	p_value	q_value	T_CPM	C_CPM	G3BP1	M1-G3BP1
tRF-43-96L85DMKYOYRLHR0D2	TGTCACGCGGGAGACCGGGGTTCAATTCCCCGACGGGGAGCCA	3'-half	trna5_AspGTC_12_+_98897281_98897352@33.75.43	5.10239	34.3536	7.618e-10	3.90531e-08	7.77951	2.67712	7.77194	169.203
tRF-42-4D84KRIMUF04QZ452	CTAACTCATGCCCCCATGTCTAACAACATGGCTTTCTCACCA	3'-half	trnaMT_SerGCT_MT_+_12207_12265@21.62.42	4.18145	18.1443	0.509804	1	2.85867	-1.32278	0	5.28761
tRF-40-UN207WRNLEK5J0W1	TAATTCAAAGGTTGTGGGTTCGAATCCCACCAGAGTCGCC	3'-half	trna4_ArgTCT_17_+_8024243_8024330@36.75.40	4.18145	18.1443	0.509804	1	2.85867	-1.32278	0	5.28761
tRF-41-81JJ6RRNLIK898O1B	TCACCCAGGCGGCCCGGGTTCGACTCCCGGTGTGGGAACCA	3'-half	trna11_GluTTC_15_-_26327381_26327452@35.75.41, trna3_GluTTC_13_-_45492062_45492133@35.75.41	4.18145	18.1443	0.509804	1	2.85867	-1.32278	0	5.28761
tRF-40-YDU37Y93Y086Z34J	TTAACTAAGTGTTTGTGGGTTTAAGTCCCATTGGTCTAGC	3'-half	trnaMT_AsnGTT_MT_-_5657_5729@35.74.40, trnalookalike5_AsnGTT_1_-_566207_566279@35.74.40	4.18145	18.1443	0.509804	1	2.85867	-1.32278	0	5.28761
tRF-41-8HM2OSRN2NKSEK51B	TCACGCGGGAGACCGGGGTTCAATTCCCCGACGGGGAGCCA	3'-half	trna5_AspGTC_12_+_98897281_98897352@35.75.41	4.10501	17.208	7.62631e-06	0.000119403	6.78213	2.67712	7.77194	84.6017
tRF-38-2Z10I9BZBZOS4YV	CACTTAGGAGATTTCAACTTAACTTGACCGCTCTGACC	3'-half	trnaMT_ValTAC_MT_+_1602_1670@34.71.38	3.90683	14.9993	2.20061e-06	4.02037e-05	7.13853	3.23171	11.6579	108.396
tRF-41-UMX0SW5NLM45EKP1B	TAATCTGAAGGTCGTGAGTTCGATCCTCACACGGGGCACCA	3'-half	trna10_MetCAT_8_-_124169470_124169542@36.76.41	3.84924	14.4124	9.11609e-08	2.41332e-06	7.48055	3.63131	15.5439	137.478
tRF-43-JOWU1M70YU890HRFD2	CATAATCTGAAGGTCGTGAGTTCGATCCTCACACGGGGCACCA	3'-half	trna10_MetCAT_8_-_124169470_124169542@34.76.43	3.5087	11.3821	4.68596e-07	1.01881e-05	7.4526	3.9439	19.4299	134.834
tRF-44-Y0YB5XF20O27NXJ4E2	TTAAGTTAAAGATTAAGAGAACCAACACCTCTTTACAGTGACCA	3'-half	trnalookalike7_LysTTT_1_+_568844_568913@30.73.44, trnaMT_LysTTT_MT_+_8295_8364@30.73.44	3.35095	10.2032	0.0134121	0.0960657	5.11554	1.76459	3.88597	26.438
tRF-40-FMD0SR9N2EKKXR3R	AGATCAAGAGGTCCCTGGTTCAAATCCAGGTGCCCCCTCC	3'-half	trna13_CysGCA_7_+_149332778_149332849@35.74.40, trna5_CysGCA_7_+_149007281_149007352@35.74.40, trna23_CysGCA_7_-_149072850_149072921@35.74.40, trna12_SerAGA_7_+_149305467_149305538@35.74.40, trna15_CysGCA_7_+_149404760_149404831@35.74.40, trna6_CysGCA_7_+_149028220_149028291@35.74.40, trna20_CysGCA_7_-_149286164_149286235@35.74.40, trna7_CysGCA_3_-_131947944_131948015@35.74.40, trna6_CysGCA_3_-_1…	3.25885	9.57216	1	1	1.93607	-1.32278	0	2.6438
tRF-41-FMF07V7N2E2WMK81B	AGATCAGAAGGTTGCGTGTTCAAATCACGTCGGGGTCACCA	3'-half	trna1_TrpCCA_7_+_99067307_99067378@35.75.41, trna170_TrpCCA_6_-_26319330_26319401@35.75.41, trna168_TrpCCA_6_-_26331672_26331743@35.75.41, trna6_TrpCCA_17_+_8089676_8089747@35.75.41, trna39_TrpCCA_17_-_8124187_8124258@35.75.41	3.25885	9.57216	1	1	1.93607	-1.32278	0	2.6438
tRF-41-HENBRRX3WB365K65D	ATAATCTGAAGGTCCTGAGTTCGAACCTCAGAGGGGGCACC	3'-half	trna75_MetCAT_6_+_28912352_28912424@35.75.41, trna97_MetCAT_6_-_28921042_28921114@35.75.41	3.25885	9.57216	1	1	1.93607	-1.32278	0	2.6438
tRF-41-HENBRRX3W0365065D	ATAATCTGAAGGTCCTGAGTTCGAGCCTCAGAGAGGGCACC	3'-half	trna164_MetCAT_6_-_26735574_26735646@35.75.41, trna162_MetCAT_6_-_26758550_26758622@35.75.41, trna27_MetCAT_6_+_26766444_26766516@35.75.41, trna20_MetCAT_16_+_71460396_71460468@35.75.41	3.25885	9.57216	1	1	1.93607	-1.32278	0	2.6438
tRF-39-2R14PSR9O933IK0V	CACCCAGGTGGCCCGGGTTCGACTCCCGGTATGGGAACC	3'-half	trna20_GluTTC_2_-_131094701_131094772@36.74.39, trna5_GluTTC_13_-_41634874_41634945@36.74.39	3.25885	9.57216	1	1	1.93607	-1.32278	0	2.6438
tRF-39-2S3HPSR9593JJK0V	CACCGCCGCGGCCCGGGTTCGATTCCCGGCCAGGGAACC	3'-half	trna5_GluTTC_1_+_17199078_17199149@36.74.39	3.25885	9.57216	1	1	1.93607	-1.32278	0	2.6438
tRF-41-KHM2ORRN2NK8KEP1B	CCACGCGGGAGACCCGGGTTCAATTCCCGGCCAATGCACCA	3'-half	trna133_GlyCCC_1_-_16872434_16872504@34.74.41, trna4_GlyCCC_1_+_17188416_17188486@34.74.41	3.25885	9.57216	1	1	1.93607	-1.32278	0	2.6438
tRF-41-KHM26RRNLNK8KQP1B	CCACGCGGGAGGCCCGGGTTCGATTCCCGGCCCATGCACCA	3'-half	trna39_GlyGCC_1_+_161427898_161427968@34.74.41, trna37_GlyGCC_1_+_161420467_161420537@34.74.41, trna35_GlyGCC_1_+_161413094_161413164@34.74.41, trna41_GlyGCC_1_+_161435258_161435328@34.74.41, trna2_GlyGCC_21_-_18827107_18827177@34.74.41	3.25885	9.57216	1	1	1.93607	-1.32278	0	2.6438
tRF-43-3282FN5KYUSRYWRSD2	CCGGATCAGAAGATTGAGGGTTCGAGTCCCTTCGTGGTCGCCA	3'-half	trna1_ArgCCG_16_+_3200675_3200747@34.76.43, trna114_ArgCCG_6_-_28710729_28710801@34.76.43, trna73_ArgCCG_6_+_28849165_28849237@34.76.43	3.25885	9.57216	1	1	1.93607	-1.32278	0	2.6438
tRF-42-4E8BRY93WB86K2SV2	CTAATTCAAAGGTTGTGGGTTCGAATCCCACCAGAGTCGCCA	3'-half	trna4_ArgTCT_17_+_8024243_8024330@35.76.42	3.25885	9.57216	1	1	1.93607	-1.32278	0	2.6438
tRF-42-SBJ25R93WB86Q3P92	GTAAACAGGAGATCCTGGGTTCGAATCCCAGCGGTGCCTCCA	3'-half	trna40_ThrAGT_17_-_8042770_8042843@36.77.42, trna36_ThrAGT_17_-_8129553_8129626@36.77.42, trna4_ThrAGT_19_+_33667963_33668036@36.77.42, trna8_ThrAGT_17_+_8090478_8090551@36.77.42	3.25885	9.57216	1	1	1.93607	-1.32278	0	2.6438
tRF-39-UD10H7RNLEKPMK15	TAAACAGGAGATCCTGGGTTCGAATCCCAGCGGGGCCTC	3'-half	trna34_ThrAGT_6_+_27130050_27130123@37.75.39, trna135_ThrAGT_6_-_27652474_27652547@37.75.39, trna167_ThrAGT_6_-_26533145_26533218@37.75.39, trna121_ThrCGT_6_-_28615984_28616057@37.75.39	3.25885	9.57216	1	1	1.93607	-1.32278	0	2.6438
tRF-41-UDJKSV5N2E4V9K3RB	TAAACCAGGGGTCGCGAGTTCAAATCTCGCTGGGGCCTCCA	3'-half	trna4_ThrTGT_14_+_21149849_21149921@36.76.41, trna20_ThrTGT_14_-_21099319_21099391@36.76.41	3.25885	9.57216	1	1	1.93607	-1.32278	0	2.6438
tRF-40-UM8KSWRNLJK578Q1	TAATCTCAGGGTCGTGGGTTCGAGCCCCACGTTGGGCGCC	3'-half	trna11_LysCTT_5_-_180648979_180649051@36.75.40, trna9_LysCTT_5_+_180634755_180634827@36.75.40, trna13_LysCTT_6_+_26556774_26556846@36.75.40, trna119_LysCTT_1_-_145395522_145395594@36.75.40, trna32_LysCTT_16_-_3207406_3207478@36.75.40, trna7_LysCTT_16_+_3225692_3225764@36.75.40, trna10_LysCTT_16_+_3241501_3241573@36.75.40	3.25885	9.57216	1	1	1.93607	-1.32278	0	2.6438
tRF-41-UM8KSWRNLJK578Q1B	TAATCTCAGGGTCGTGGGTTCGAGCCCCACGTTGGGCGCCA	3'-half	trna11_LysCTT_5_-_180648979_180649051@36.76.41, trna9_LysCTT_5_+_180634755_180634827@36.76.41, trna13_LysCTT_6_+_26556774_26556846@36.76.41, trna119_LysCTT_1_-_145395522_145395594@36.76.41, trna32_LysCTT_16_-_3207406_3207478@36.76.41, trna7_LysCTT_16_+_3225692_3225764@36.76.41, trna10_LysCTT_16_+_3241501_3241573@36.76.41	3.25885	9.57216	1	1	1.93607	-1.32278	0	2.6438
tRF-40-UN207WRNL3K5J0W1	TAATTCAAAGGTTGTGGGTTCGAGTCCCACCAGAGTCGCC	3'-half	trna3_ArgTCT_11_+_59318767_59318852@36.75.40, trna4_ArgTCT_9_-_131102355_131102445@36.75.40	3.25885	9.57216	1	1	1.93607	-1.32278	0	2.6438
tRF-44-8XF6RE987S1R2RR3E2	TCCTAAGCCAGGGATTGTGGGTTCGAGTCCCACCCGGGGTACCA	3'-half	trna2_ArgCCT_16_+_3202901_3202973@33.76.44	3.25885	9.57216	1	1	1.93607	-1.32278	0	2.6438
tRF-43-W282FNPKYUS7PVRSD2	TCGGATCAGAAGATTGCAGGTTCGAGTCCTGCCGCGGTCGCCA	3'-half	trna4_ArgTCG_15_+_89878304_89878376@34.76.43	3.25885	9.57216	1	1	1.93607	-1.32278	0	2.6438
tRF-42-X0HXD3KY76HRRNWJ1	TGAAGATCTAAAGGTCCCTGGTTCAATCCCGGGTTTCGGCAC	3'-half	trna106_PheGAA_6_-_28775610_28775682@33.74.42, trna13_PheGAA_11_-_59333853_59333925@33.74.42	3.25885	9.57216	1	1	1.93607	-1.32278	0	2.6438
tRF-40-XEKJ5R5N2E489B3R	TGAATCCAGCGATCCGAGTTCAAATCTCGGTGGAACCTCC	3'-half	trna1_GlnCTG_6_+_18836402_18836473@35.74.40, trna99_GlnCTG_6_-_28909378_28909449@35.74.40, trna49_GlnCTG_6_+_27487308_27487379@35.74.40, trna7_GlnCTG_15_-_66161400_66161471@35.74.40, trna3_GlnCTG_17_+_8023070_8023141@35.74.40	3.25885	9.57216	1	1	1.93607	-1.32278	0	2.6438
tRF-43-X6L85J3KYUYR6RIFD2	TGCCACGCGGGAGGCCCGGGTTCGATTCCCGGCCCATGCACCA	3'-half	trna39_GlyGCC_1_+_161427898_161427968@32.74.43, trna37_GlyGCC_1_+_161420467_161420537@32.74.43, trna35_GlyGCC_1_+_161413094_161413164@32.74.43, trna41_GlyGCC_1_+_161435258_161435328@32.74.43, trna2_GlyGCC_21_-_18827107_18827177@32.74.43	3.25885	9.57216	1	1	1.93607	-1.32278	0	2.6438
tRF-42-96L85DMKYUYRLHR0J	TGTCACGCGGGAGACCGGGGTTCGATTCCCCGACGGGGAGCC	3'-half	trna4_AspGTC_12_+_96429799_96429870@33.74.42, trna78_AspGTC_1_-_161418033_161418104@33.74.42, trna72_AspGTC_1_-_161432824_161432895@33.74.42, trna81_AspGTC_1_-_161410615_161410686@33.74.42, trna38_AspGTC_17_-_8125556_8125627@33.74.42, trna144_AspGTC_6_-_27551236_27551307@33.74.42, trna45_AspGTC_6_+_27447453_27447524@33.74.42, trna10_AspGTC_12_-_125424193_125424264@33.74.42, trna48_AspGTC_6_+_2747…	3.25885	9.57216	1	1	1.93607	-1.32278	0	2.6438
tRF-44-9X0UD3947SFR06RDI2	TGTTAACCGAAAGGTTGGTGGTTCGAGCCCACCCAGGGACGCCA	3'-half	trna108_AsnGTT_1_-_148598314_148598387@34.77.44, trna4_AsnGTT_10_-_22518438_22518511@34.77.44, trna31_AsnGTT_17_-_36908034_36908107@34.77.44, trna7_AsnGTT_13_-_31248101_31248174@34.77.44, trna83_AsnGTT_1_-_161397867_161397940@34.77.44, trna107_AsnGTT_1_-_148760356_148760429@34.77.44, trna1_AsnGTT_19_+_1383562_1383635@34.77.44, trna26_AsnGTT_1_+_148248115_148248188@34.77.44	3.25885	9.57216	1	1	1.93607	-1.32278	0	2.6438
tRF-43-YFLPD3387SFRJ4O1V	TTACACGCAGAAGGTCCTGGGTTCGAGCCCCAGTGGAACCACC	3'-half	trna17_ValTAC_11_-_59318102_59318174@33.75.43, trna16_ValTAC_11_-_59318460_59318532@33.75.43, trna4_ValTAC_X_-_18693029_18693101@33.75.43	3.25885	9.57216	1	1	1.93607	-1.32278	0	2.6438
tRF-43-Y6FPZD3KYUYR66EFD2	TTCCAAGCAGTTGACCCGGGTTCGATTCCCGGCCAACGCACCA	3'-half	trna79_GlyTCC_1_-_161417375_161417446@33.75.43, trna73_GlyTCC_1_-_161432166_161432237@33.75.43, trna76_GlyTCC_1_-_161424756_161424827@33.75.43, trna70_GlyTCC_1_-_161439547_161439618@33.75.43, trna45_GlyTCC_1_+_161500903_161500974@33.75.43, trna117_GlyTCC_1_-_145397864_145397935@33.75.43, trna2_GlyTCC_19_+_4724082_4724153@33.75.43, trna10_GlyTCC_17_+_8124866_8124937@33.75.43	3.25885	9.57216	1	1	1.93607	-1.32278	0	2.6438
tRF-43-Y8HPDEXK7S1RNS9MDV	TTCGGATCAGAAGATTGAGGGTTCGAGTCCCTTCGTGGTCGCC	3'-half	trna19_ArgTCG_17_+_73031208_73031280@33.75.43	3.25885	9.57216	1	1	1.93607	-1.32278	0	2.6438
tRF-42-Y8HPDEXP7S1RXSMMM	TTCGGATCAGAAGATTGCAGGTTCGAGTCCTGCCGCGGTCGC	3'-half	trna4_ArgTCG_15_+_89878304_89878376@33.74.42	3.25885	9.57216	1	1	1.93607	-1.32278	0	2.6438
tRF-42-ZOWURMJKYOSR99RHJ	TTTAATCTGAGGGTCCAGGGTTCAAGTCCCTGTTCGGGCGCC	3'-half	trna2_LysTTT_17_+_8022473_8022545@34.75.42, trna14_LysTTT_11_-_59327808_59327880@34.75.42, trna62_LysTTT_1_-_204476158_204476230@34.75.42, trna54_LysTTT_1_+_204475655_204475727@34.75.42, trna76_LysTTT_6_+_28918806_28918878@34.75.42	3.25885	9.57216	1	1	1.93607	-1.32278	0	2.6438
tRF-41-Z6KPQJ3KYU4RRWRBD	TTTCACCCAGGCGGCCCGGGTTCGACTCCCGGTGTGGGAAC	3'-half	trna11_GluTTC_15_-_26327381_26327452@33.73.41, trna3_GluTTC_13_-_45492062_45492133@33.73.41	3.25885	9.57216	1	1	1.93607	-1.32278	0	2.6438
tRF-39-JQJYSWRYVMMV5B2V	CATATCATTGGTCGTGGTTGTAGTCCGTGCGAGAATACC	3'-half	trnalookalike8_GluTTC_5_-_93905172_93905240@33.71.39, trnaMT_GluTTC_MT_-_14674_14742@33.71.39	3.20457	9.21871	9.74009e-09	3.42422e-07	8.80054	5.59598	62.1755	343.694
tRF-38-2S3HPSR95933JKR	CACCGCCGCGGCCCGGGTTCGATTCCCGGTCAGGGAAC	3'-half	trna71_GluCTC_1_-_161439189_161439260@36.73.38, trna84_GluTTC_1_-_161391883_161391954@36.73.38, trna87_GluCTC_6_-_126101393_126101464@36.73.38, trna116_GluCTC_1_-_145399233_145399304@36.73.38, trna77_GluCTC_6_+_28949976_28950047@36.73.38, trna77_GluCTC_1_-_161424398_161424469@36.73.38, trna80_GluCTC_1_-_161417018_161417089@36.73.38, trna74_GluCTC_1_-_161431809_161431880@36.73.38, trna134_GluTTC_1…	2.93906	7.6691	4.22851e-07	9.29909e-06	8.23823	5.29917	50.5176	232.655
tRF-39-2S3HPSR95933JK0V	CACCGCCGCGGCCCGGGTTCGATTCCCGGTCAGGGAACC	3'-half	trna71_GluCTC_1_-_161439189_161439260@36.74.39, trna84_GluTTC_1_-_161391883_161391954@36.74.39, trna87_GluCTC_6_-_126101393_126101464@36.74.39, trna116_GluCTC_1_-_145399233_145399304@36.74.39, trna77_GluCTC_6_+_28949976_28950047@36.74.39, trna77_GluCTC_1_-_161424398_161424469@36.74.39, trna80_GluCTC_1_-_161417018_161417089@36.74.39, trna74_GluCTC_1_-_161431809_161431880@36.74.39, trna134_GluTTC_1…	2.88189	7.37116	6.76151e-09	2.52664e-07	9.55901	6.67711	132.123	581.637
tRF-39-2VR008R9D9KUMKEV	CACGCGGGAGACCGGGGTTCAATTCCCCGACGGGGAGCC	3'-half	trna5_AspGTC_12_+_98897281_98897352@36.74.39	2.76527	6.79877	2.41223e-06	4.31442e-05	8.06444	5.29917	50.5176	206.217
tRF-41-NB8PLML38BWS7209D	CTGAATCCAGCGATCCGAGTTCAAATCTCGGTGGAACCTCC	3'-half	trna1_GlnCTG_6_+_18836402_18836473@34.74.41, trna99_GlnCTG_6_-_28909378_28909449@34.74.41, trna49_GlnCTG_6_+_27487308_27487379@34.74.41, trna7_GlnCTG_15_-_66161400_66161471@34.74.41, trna3_GlnCTG_17_+_8023070_8023141@34.74.41	2.38956	5.23996	0.000883969	0.0083414	6.59024	4.20068	23.3158	74.0265
tRF-41-YDLBRY73W0K5KKOVD	TTAACCGAAAGGTTGGTGGTTCGAGCCCACCCAGGGACGCC	3'-half	trna108_AsnGTT_1_-_148598314_148598387@36.76.41, trna4_AsnGTT_10_-_22518438_22518511@36.76.41, trna31_AsnGTT_17_-_36908034_36908107@36.76.41, trna7_AsnGTT_13_-_31248101_31248174@36.76.41, trna83_AsnGTT_1_-_161397867_161397940@36.76.41, trna107_AsnGTT_1_-_148760356_148760429@36.76.41, trna1_AsnGTT_19_+_1383562_1383635@36.76.41, trna26_AsnGTT_1_+_148248115_148248188@36.76.41	2.05377	4.15188	0.398816	1	3.81836	1.76459	3.88597	10.5752
tRF-39-2VR008R959KUMKEV	CACGCGGGAGACCGGGGTTCGATTCCCCGACGGGGAGCC	3'-half	trna4_AspGTC_12_+_96429799_96429870@36.74.39, trna78_AspGTC_1_-_161418033_161418104@36.74.39, trna72_AspGTC_1_-_161432824_161432895@36.74.39, trna81_AspGTC_1_-_161410615_161410686@36.74.39, trna38_AspGTC_17_-_8125556_8125627@36.74.39, trna144_AspGTC_6_-_27551236_27551307@36.74.39, trna45_AspGTC_6_+_27447453_27447524@36.74.39, trna10_AspGTC_12_-_125424193_125424264@36.74.39, trna48_AspGTC_6_+_2747…	1.79333	3.46613	0.0010055	0.00944957	7.84548	6.05215	85.4913	177.135
tRF-40-45LSM1M3WE8SSP6D	CTCACCGCCGCGGCCCGGGTTCGATTCCCGGTCAGGGAAC	3'-half	trna71_GluCTC_1_-_161439189_161439260@34.73.40, trna87_GluCTC_6_-_126101393_126101464@34.73.40, trna116_GluCTC_1_-_145399233_145399304@34.73.40, trna77_GluCTC_6_+_28949976_28950047@34.73.40, trna77_GluCTC_1_-_161424398_161424469@34.73.40, trna80_GluCTC_1_-_161417018_161417089@34.73.40, trna74_GluCTC_1_-_161431809_161431880@34.73.40	1.65229	3.14333	0.63929	1	3.41688	1.76459	3.88597	7.93141
tRF-43-U5P21MNKYUPR18B6D2	TACACGCAGAAGGTCCTGGGTTCGAGCCCCAGTGGAACCACCA	3'-half	trna17_ValTAC_11_-_59318102_59318174@34.76.43, trna16_ValTAC_11_-_59318460_59318532@34.76.43, trna4_ValTAC_X_-_18693029_18693101@34.76.43	1.48423	2.79768	0.17087	0.799726	5.11554	3.63131	15.5439	26.438
tRF-41-M0NK5Y93W086W8SVD	CGGAGCTGGGGATTGTGGGTTCGAGTCCCATCTGGGTCGCC	3'-half	trna23_ArgCCG_17_-_66016013_66016085@35.75.41	1.45496	2.74149	0.483528	1	4.13208	2.67712	7.77194	13.219
tRF-42-P5QK11M3WE8SPOX52	GCCACGCGGGAGGCCCGGGTTCGATTCCCGGCCAATGCACCA	3'-half	trna19_GlyGCC_2_-_157257659_157257729@33.74.42, trna68_GlyGCC_1_-_161493637_161493707@33.74.42, trna5_GlyGCC_17_+_8029064_8029134@33.74.42, trna24_GlyGCC_16_-_70812942_70813012@33.74.42, trna128_GlyGCC_6_-_27870686_27870756@33.74.42, trna19_GlyGCC_16_+_70823410_70823480@33.74.42	1.16645	2.24459	0.439101	1	4.79777	3.63131	15.5439	21.1504
tRF-42-7BWU2F5JYH0RYNUR2	GTGAATCTGACAACAGAGGCTTACGACCCCTTATTTACCCCA	3'-half	trnaMT_HisGTG_MT_+_12138_12206@31.72.42	1.09408	2.13477	1	1	2.85867	1.76459	3.88597	5.28761
tRF-44-8LHYD3MU7SF725RJE2	TCATAATCTGAAGGTCGTGAGTTCGAGCCTCACACGGGGCACCA	3'-half	trna22_MetCAT_16_-_87417628_87417700@33.76.44	1.09408	2.13477	1	1	2.85867	1.76459	3.88597	5.28761
tRF-41-W631QJ3KYUYRR6RBD	TCTCACCGCCGCGGCCCGGGTTCGATTCCCGGTCAGGGAAC	3'-half	trna71_GluCTC_1_-_161439189_161439260@33.73.41, trna87_GluCTC_6_-_126101393_126101464@33.73.41, trna116_GluCTC_1_-_145399233_145399304@33.73.41, trna77_GluCTC_6_+_28949976_28950047@33.73.41, trna77_GluCTC_1_-_161424398_161424469@33.73.41, trna80_GluCTC_1_-_161417018_161417089@33.73.41, trna74_GluCTC_1_-_161431809_161431880@33.73.41	1.09408	2.13477	1	1	2.85867	1.76459	3.88597	5.28761
tRF-44-YFLPD3387SFRJ4O1E2	TTACACGCAGAAGGTCCTGGGTTCGAGCCCCAGTGGAACCACCA	3'-half	trna17_ValTAC_11_-_59318102_59318174@33.76.44, trna16_ValTAC_11_-_59318460_59318532@33.76.44, trna4_ValTAC_X_-_18693029_18693101@33.76.44	1.09408	2.13477	1	1	2.85867	1.76459	3.88597	5.28761
tRF-43-NOW6RM7KYUPRENRHD2	CTTAATCTCAGGGTCGTGGGTTCGAGCCCCACGTTGGGCGCCA	3'-half	trna11_LysCTT_5_-_180648979_180649051@34.76.43, trna9_LysCTT_5_+_180634755_180634827@34.76.43, trna13_LysCTT_6_+_26556774_26556846@34.76.43, trna119_LysCTT_1_-_145395522_145395594@34.76.43, trna32_LysCTT_16_-_3207406_3207478@34.76.43, trna7_LysCTT_16_+_3225692_3225764@34.76.43, trna10_LysCTT_16_+_3241501_3241573@34.76.43	1.09408	2.13477	1	1	2.85867	1.76459	3.88597	5.28761
tRF-41-8L8NRS9NS334L2H1B	TCATATCATTGGTCGTGGTTGTAGTCCGTGCGAGAATACCA	3'-half	trnalookalike8_GluTTC_5_-_93905172_93905240@32.72.41, trnaMT_GluTTC_MT_-_14674_14742@32.72.41	1.093	2.13317	0.0106847	0.0796961	10.9065	9.81346	1165.79	1480.53
tRF-39-8HM2OSRNLNKSEKH9	TCACGCGGGAGACCGGGGTTCGATTCCCCGACGGGGAGC	3'-half	trna4_AspGTC_12_+_96429799_96429870@35.73.39, trna78_AspGTC_1_-_161418033_161418104@35.73.39, trna72_AspGTC_1_-_161432824_161432895@35.73.39, trna81_AspGTC_1_-_161410615_161410686@35.73.39, trna38_AspGTC_17_-_8125556_8125627@35.73.39, trna144_AspGTC_6_-_27551236_27551307@35.73.39, trna45_AspGTC_6_+_27447453_27447524@35.73.39, trna10_AspGTC_12_-_125424193_125424264@35.73.39, trna48_AspGTC_6_+_2747…	0.73976	1.6699	1	1	3.41688	2.67712	7.77194	7.93141
tRF-40-JQJYSWRYVMMV5BU6	CATATCATTGGTCGTGGTTGTAGTCCGTGCGAGAATACCA	3'-half	trnalookalike8_GluTTC_5_-_93905172_93905240@33.72.40, trnaMT_GluTTC_MT_-_14674_14742@33.72.40	0.649093	1.56818	0.124843	0.661912	10.9817	10.3326	1670.97	1559.84
tRF-42-YQHQ9M739P8WQ0D52	TTCATATCATTGGTCGTGGTTGTAGTCCGTGCGAGAATACCA	3'-half	trnalookalike8_GluTTC_5_-_93905172_93905240@31.72.42, trnaMT_GluTTC_MT_-_14674_14742@31.72.42	0.593156	1.50854	0.170485	0.799726	10.1437	9.55056	971.493	872.455
tRF-42-4YDRFU8U7617M4O15	CTCTGAATCCAGCGATCCGAGTTCAAGTCTCGGTGGAACCTC	3'-tRF	trna146_GlnCTG_6_-_27515531_27515602@32.73.42	9.7452	858.216	2.64767e-15	2.38727e-12	8.42242	-1.32278	0	264.38
tRF-32-5R93WB86S2P92	GATCCTGGGTTCGAATCCCAGTAGAGCCTCCA	3'-tRF	trna127_ThrTGT_6_-_28442329_28442402@46.77.32	9.3498	652.484	3.27885e-13	9.89847e-11	8.02702	-1.32278	0	200.929
tRF-39-MQ6KM87SDR2ZNDE2	CGTATGGAGGCGTGGGTTCGAATCCCACTTCTGACACCA	3'-tRF	trna140_LeuCAA_6_-_27573417_27573524@49.87.39	9.33072	643.912	4.05952e-13	1.11115e-10	8.00794	-1.32278	0	198.285
tRF-28-K87SIRM1DVV	CCCGGGTTCGATTCCCGGCCAATGCACC	3'-tRF	trna19_GlyGCC_2_-_157257659_157257729@46.73.28, trna68_GlyGCC_1_-_161493637_161493707@46.73.28, trna5_GlyGCC_17_+_8029064_8029134@46.73.28, trna24_GlyGCC_16_-_70812942_70813012@46.73.28, trna128_GlyGCC_6_-_27870686_27870756@46.73.28, trna19_GlyGCC_16_+_70823410_70823480@46.73.28	9.29179	626.768	7.79126e-13	1.78245e-10	7.96901	-1.32278	0	192.998
tRF-22-4B8XVQN52	CTAAATCCTATATATCTTACCA	3'-tRF	trnaMT_AspGTC_MT_+_7518_7585@50.71.22	9.27192	618.196	9.71979e-13	2.12836e-10	7.94914	-1.32278	0	190.354
tRF-37-WU1MN0YUP9F2RFJ	TCTGAAGGTCCTGAGTTCGAGCCTCAGAGAGGGCACC	3'-tRF	trna164_MetCAT_6_-_26735574_26735646@39.75.37, trna162_MetCAT_6_-_26758550_26758622@39.75.37, trna27_MetCAT_6_+_26766444_26766516@39.75.37, trna20_MetCAT_16_+_71460396_71460468@39.75.37	9.27192	618.196	9.71979e-13	2.12836e-10	7.94914	-1.32278	0	190.354
tRF-34-10H7RNLEKPMK15	AGGAGATCCTGGGTTCGAATCCCAGCGGGGCCTC	3'-tRF	trna34_ThrAGT_6_+_27130050_27130123@42.75.34, trna135_ThrAGT_6_-_27652474_27652547@42.75.34, trna167_ThrAGT_6_-_26533145_26533218@42.75.34, trna121_ThrCGT_6_-_28615984_28616057@42.75.34	9.1896	583.907	2.40226e-12	4.00238e-10	7.86682	-1.32278	0	179.779
tRF-34-12Z4R95MK19KJV	AGGGATTGTGGGTTCGAGTCCCACCTGGGGTGCC	3'-tRF	trna21_ArgCCT_17_-_73030526_73030598@42.75.34	9.07961	541.046	7.81283e-12	9.89712e-10	7.75683	-1.32278	0	166.56
tRF-22-5SB1H7NI1	GATCGAAACCATCCTCTGCTAC	3'-tRF	trna169_MetCAT_6_-_26330529_26330600@52.73.22, trna2_MetCAT_6_+_26286754_26286825@52.73.22, trna32_MetCAT_1_+_153643726_153643797@52.73.22, trna150_MetCAT_6_-_27300764_27300835@52.73.22, trna20_MetCAT_17_-_80452597_80452668@52.73.22, trna142_MetCAT_6_-_27560600_27560671@52.73.22, trna129_MetCAT_6_-_27870271_27870342@52.73.22, trna171_MetCAT_6_-_26313352_26313423@52.73.22	8.9355	489.613	4.50078e-11	4.01093e-09	7.61272	-1.32278	0	150.697
tRF-32-6YMWWB8HWKS52	GGCTGCGTGTTCGAATCACGTCGGGGTCACCA	3'-tRF	trna6_TrpCCA_12_+_98898030_98898101@44.75.32	8.9355	489.613	4.50078e-11	4.01093e-09	7.61272	-1.32278	0	150.697
tRF-28-F85SI1LQ3RV	AGCGGGATCGATGCCCGCATCCTCCACC	3'-tRF	trna6_AlaAGC_8_+_67026424_67026496@48.75.28, trna3_AlaAGC_2_+_27274082_27274154@48.75.28	8.85766	463.897	9.91633e-11	7.37852e-09	7.53488	-1.32278	0	142.765
tRF-28-5KYUHRYWRYD2	GAGGGTTCGAATCCCTTCGTGGTTGCCA	3'-tRF	trna124_ArgTCG_6_-_28510891_28510963@49.76.28	8.85766	463.897	9.91633e-11	7.37852e-09	7.53488	-1.32278	0	142.765
tRF-20-80WS7209	TCAAGTCTCGGTGGAACCTC	3'-tRF	trna146_GlnCTG_6_-_27515531_27515602@54.73.20	8.77538	438.18	2.24222e-10	1.44597e-08	7.4526	-1.32278	0	134.834
tRF-35-XXI363U0EZY9X1	TGCTAATGGTGGAGTTAAAGACTTTTTCTCTGACC	3'-tRF	trnaMT_ProTGG_MT_-_15956_16023@36.70.35	8.77538	438.18	2.24222e-10	1.44597e-08	7.4526	-1.32278	0	134.834
tRF-40-B9I1KQSX0DIJZ726	AACTCATGCCCCCATGTCTAACAACATGGCTTTCTCACCA	3'-tRF	trnaMT_SerGCT_MT_+_12207_12265@23.62.40	8.49598	361.031	4.20377e-09	1.68239e-07	7.1732	-1.32278	0	111.04
tRF-34-JFHS19OMW3RDHJ	CAGCAATCCGAGTTCGAATCTCGGTGGGACCTCC	3'-tRF	trna64_GlnTTG_6_+_28557156_28557227@41.74.34	8.46131	352.459	5.74928e-09	2.19216e-07	7.13853	-1.32278	0	108.396
tRF-43-17K76KM87SDR29NDV	AGTCTCCCCTGGAGGCGTGGGTTCGAATCCCACTCCTGACACC	3'-tRF	trna36_LeuCAG_1_+_161418741_161418823@43.85.43, trna38_LeuCAG_1_+_161426122_161426204@43.85.43, trna7_LeuCAG_6_+_26521436_26521518@43.85.43, trna67_LeuCAG_1_-_161500132_161500214@43.85.43, trna42_LeuCAG_1_+_161440913_161440995@43.85.43, trna40_LeuCAG_1_+_161433532_161433614@43.85.43, trna34_LeuCAG_1_+_161411323_161411405@43.85.43	8.38937	335.314	1.08849e-08	3.72418e-07	7.06659	-1.32278	0	103.108
tRF-37-PP6N7KYUSR0YR4J	GCCAGGGATTGTGGGTTCGAGTCCCACCTGGGGTGCC	3'-tRF	trna21_ArgCCT_17_-_73030526_73030598@39.75.37	8.35201	326.742	1.50714e-08	4.97875e-07	7.02923	-1.32278	0	100.465
tRF-24-R9OMKIWUFV	GGTTCGAATCCCACTTCTGACACC	3'-tRF	trna17_LeuCAG_16_+_57333863_57333945@62.85.24, trna141_LeuCAA_6_-_27570348_27570454@63.86.24, trna140_LeuCAA_6_-_27573417_27573524@63.86.24, trna74_LeuCAA_6_+_28908830_28908934@62.85.24, trna58_LeuCAA_1_+_249168054_249168159@63.86.24, trna100_LeuCAA_6_-_28864000_28864105@62.85.24, trna26_LeuCAG_16_-_57334392_57334474@62.85.24	8.35201	326.742	1.50714e-08	4.97875e-07	7.02923	-1.32278	0	100.465
tRF-28-PSR9O9337KR	GCCCGGGTTCGACTCCCGGTGTGGGAAC	3'-tRF	trna11_GluTTC_15_-_26327381_26327452@46.73.28, trna3_GluTTC_13_-_45492062_45492133@46.73.28	8.31365	318.17	2.09586e-08	6.63748e-07	6.99088	-1.32278	0	97.8207
tRF-21-YU8R6Q46D	TTCGATCCCCGGCATCTCCAC	3'-tRF	trna119_AlaCGC_6_-_28641613_28641684@53.73.21, trna10_AlaCGC_6_+_26553731_26553802@53.73.21, trna8_AlaTGC_5_+_180633868_180633939@53.73.21, trna13_AlaTGC_12_-_125406301_125406372@53.73.21, trna66_AlaTGC_6_+_28611222_28611293@53.73.21	8.31365	318.17	2.09586e-08	6.63748e-07	6.99088	-1.32278	0	97.8207
tRF-19-OMNI2P1V	GAATCCTGCTCACAGCGCC	3'-tRF	trna41_SerCGA_17_-_8042199_8042280@66.84.19	8.23374	301.026	4.10802e-08	1.19257e-06	6.91097	-1.32278	0	92.5331
tRF-33-5E387SDRJHR10J	GAGATCCTGGGTTCGAATCCCAGCGGGGCCTCC	3'-tRF	trna34_ThrAGT_6_+_27130050_27130123@44.76.33, trna135_ThrAGT_6_-_27652474_27652547@44.76.33, trna167_ThrAGT_6_-_26533145_26533218@44.76.33, trna121_ThrCGT_6_-_28615984_28616057@44.76.33	8.23374	301.026	4.10802e-08	1.19257e-06	6.91097	-1.32278	0	92.5331
tRF-34-12Z4R95MK19K2V	AGGGATTGTGGGTTCGAGTCCCACCTGGGGTACC	3'-tRF	trna18_ArgCCT_17_+_73030001_73030073@42.75.34	8.10491	275.309	1.16814e-07	3.00385e-06	6.78213	-1.32278	0	84.6017
tRF-20-8BWSNKP9	TCAAATCTCGCTGGGGCCTC	3'-tRF	trna13_ThrTGT_5_-_180618687_180618758@54.73.20, trna4_ThrTGT_14_+_21149849_21149921@55.74.20, trna20_ThrTGT_14_-_21099319_21099391@55.74.20	8.01215	258.165	2.40483e-07	5.63628e-06	6.68937	-1.32278	0	79.3141
tRF-23-7SBR2ZN3V	GTTCGAACCCCACTTCTGGTACC	3'-tRF	trna4_LeuTAA_11_+_59319228_59319310@63.85.23	7.86077	232.448	7.40189e-07	1.50074e-05	6.53799	-1.32278	0	71.3827
tRF-22-7SDR2SN11	GTTCGAATCCCACCGCTGCCAC	3'-tRF	trna1_LeuAAG_14_+_21078291_21078372@62.83.22, trna27_LeuTAG_16_-_22207032_22207113@62.83.22, trna19_LeuAAG_5_-_180524474_180524555@62.83.22, trna98_LeuAAG_6_-_28911399_28911480@62.83.22, trna7_LeuAAG_5_+_180614701_180614782@62.83.22, trna3_LeuAAG_5_+_180528840_180528921@62.83.22, trna16_LeuAAG_16_+_22308461_22308542@62.83.22, trna42_LeuTAG_17_-_8023632_8023713@62.83.22, trna16_LeuAAG_5_-_18060104…	7.63052	198.16	5.44527e-06	8.77656e-05	6.30774	-1.32278	0	60.8075
tRF-22-BZBZOS4Y1	AACTTAACTTGACCGCTCTGAC	3'-tRF	trnaMT_ValTAC_MT_+_1602_1670@49.70.22	7.56672	189.588	8.28134e-06	0.000126936	6.24394	-1.32278	0	58.1637
tRF-21-LMKPU7K1B	CGATCCCCAGTACCTCCACCA	3'-tRF	trna108_AlaAGC_6_-_28763741_28763812@55.75.21	7.56672	189.588	8.28134e-06	0.000126936	6.24394	-1.32278	0	58.1637
tRF-40-D75K8PR9DM3WWKL6	AATCTGAGGGTCCAGGGTTCAAGTCCCTGTTCGGGCGCCA	3'-tRF	trna2_LysTTT_17_+_8022473_8022545@37.76.40, trna14_LysTTT_11_-_59327808_59327880@37.76.40, trna62_LysTTT_1_-_204476158_204476230@37.76.40, trna54_LysTTT_1_+_204475655_204475727@37.76.40, trna76_LysTTT_6_+_28918806_28918878@37.76.40	7.49997	181.015	1.26863e-05	0.00018502	6.17719	-1.32278	0	55.5199
tRF-45-JYX9X5E4R9OMKM4WL6	CATTGTGCTCTGCACACGTGGGTTCGAATCCCATCCTCGTCGCCA	3'-tRF	trna62_SerGCT_6_+_28180815_28180896@41.85.45	7.2789	155.299	4.77659e-05	0.000601113	5.95613	-1.32278	0	47.5885
tRF-27-NKYUPR18B6J	CTGGGTTCGAGCCCCAGTGGAACCACC	3'-tRF	trna17_ValTAC_11_-_59318102_59318174@49.75.27, trna16_ValTAC_11_-_59318460_59318532@49.75.27, trna4_ValTAC_X_-_18693029_18693101@49.75.27	6.91899	121.01	0.000315208	0.00328516	5.59621	-1.32278	0	37.0132
tRF-43-ZFD9O2FPN6B7P86ZD2	TTGCAAATTCGAAGAAGCAGCTTCAAACCTGCCGGGGCTTCCA	3'-tRF	trnaMT_CysGCA_MT_-_5761_5826@27.69.43	6.81299	112.438	0.000517265	0.00514846	5.49021	-1.32278	0	34.3694
tRF-17-IRMJ6V1	ATTCCCGGGCGGCGCAC	3'-tRF	trna34_GlyCCC_16_-_686736_686806@56.72.17, trna27_GlyCCC_2_-_70476123_70476193@56.72.17	6.69858	103.866	0.00085757	0.00813922	5.3758	-1.32278	0	31.7256
tRF-32-325UB1ZZK0O52	CCGGAGATGAAAACCTTTTTCCAAGGACACCA	3'-tRF	trnaMT_ThrTGT_MT_+_15888_15953@38.69.32	6.53768	92.9049	1.96785e-13	7.01469e-11	8.30227	1.76459	3.88597	243.23
tRF-35-J25R93WB86Q3P9	CAGGAGATCCTGGGTTCGAATCCCAGCGGTGCCTC	3'-tRF	trna40_ThrAGT_17_-_8042770_8042843@41.75.35, trna36_ThrAGT_17_-_8129553_8129626@41.75.35, trna4_ThrAGT_19_+_33667963_33668036@41.75.35, trna8_ThrAGT_17_+_8090478_8090551@41.75.35	6.48992	89.8792	3.42262e-13	9.89847e-11	8.25451	1.76459	3.88597	235.298
tRF-25-R95RM3Y826	GGTTCGATCCCGGGTTTCGGCACCA	3'-tRF	trna14_PheGAA_19_-_1383361_1383433@52.76.25, trna11_PheGAA_12_-_125412389_125412461@52.76.25, trna109_PheGAA_6_-_28758499_28758571@52.76.25, trna15_PheGAA_11_-_59324970_59325042@52.76.25, trna1_PheGAA_13_-_95201904_95201976@52.76.25, trna96_PheGAA_6_-_28949449_28949521@52.76.25	6.45717	87.8621	6.02775e-13	1.46656e-10	8.22176	1.76459	3.88597	230.011
tRF-40-ZSE6YBY4HEJQY1B6	TTTCGACTCATTAAATTATGATAATCATATTTACCAACCA	3'-tRF	trnaMT_ArgTCG_MT_+_10405_10469@29.68.40	6.43832	86.7216	0.00243493	0.021015	5.11554	-1.32278	0	26.438
tRF-32-B2JK7PP9ZZ052	AAAGACAGGGGTTAGGCCTCTTTTTACCACCA	3'-tRF	trnaMT_TyrGTA_MT_-_5826_5891@38.69.32	6.3719	82.8193	1.5943e-12	3.133e-10	8.13649	1.76459	3.88597	216.792
tRF-33-QO945NB2NZW7DR	GCTAATGGTGGAGTTAAAGACTTTTTCTCTGAC	3'-tRF	trnaMT_ProTGG_MT_-_15956_16023@37.69.33	6.35422	81.8108	1.94561e-12	3.55027e-10	8.11881	1.76459	3.88597	214.148
tRF-19-O13MMVHJ	GAACCCCGTCCGTGCCTCC	3'-tRF	trna14_ThrCGT_17_+_29877093_29877164@56.74.19, trna15_ThrCGT_16_+_14379750_14379821@56.74.19	6.28816	78.1495	0.00724341	0.0557925	4.96539	-1.32278	0	23.7942
tRF-24-7SIR3DR2I2	GTTCGATTCCCCGACGGGGAGCCA	3'-tRF	trna4_AspGTC_12_+_96429799_96429870@52.75.24, trna78_AspGTC_1_-_161418033_161418104@52.75.24, trna72_AspGTC_1_-_161432824_161432895@52.75.24, trna81_AspGTC_1_-_161410615_161410686@52.75.24, trna38_AspGTC_17_-_8125556_8125627@52.75.24, trna144_AspGTC_6_-_27551236_27551307@52.75.24, trna45_AspGTC_6_+_27447453_27447524@52.75.24, trna10_AspGTC_12_-_125424193_125424264@52.75.24, trna48_AspGTC_6_+_2747…	6.28816	78.1495	0.00724341	0.0557925	4.96539	-1.32278	0	23.7942
tRF-23-YUBS6PBFD2	TTCGAAACCGGGCAGAAACACCA	3'-tRF	trna37_ValAAC_6_+_27203288_27203360@54.76.23	6.28816	78.1495	0.00724341	0.0557925	4.96539	-1.32278	0	23.7942
tRF-25-R9OMMIL0O6	GGTTCGAATCCGGCTCGAAGGACCA	3'-tRF	trna14_TyrGTA_6_+_26569086_26569176@52.76.25, trna15_TyrGTA_6_+_26575798_26575887@52.76.25	6.24335	75.7594	6.65137e-12	8.71387e-10	8.00794	1.76459	3.88597	198.285
tRF-33-DEXK7SDRNS9NDV	AAGATTGAGGGTTCGAATCCCTTCGTGGTTGCC	3'-tRF	trna124_ArgTCG_6_-_28510891_28510963@43.75.33	6.12055	69.5773	0.0127308	0.0917435	4.79777	-1.32278	0	21.1504
tRF-46-H6ZKS9KVPKYUH7PU4HD	ATCCATTGGGGTCTCCCCGCGCAGGTTCGAATCCTGCCGACTACGC	3'-tRF	trna5_SerAGA_6_+_26327817_26327898@38.83.46, trna44_SerAGA_6_+_27446591_27446672@38.83.46, trna46_SerAGA_6_+_27463593_27463674@38.83.46, trna47_SerAGA_6_+_27470818_27470899@38.83.46, trna11_SerAGA_8_-_96281885_96281966@38.83.46, trna35_SerAGA_17_-_8129928_8130009@38.83.46, trna172_SerTGA_6_-_26312824_26312905@38.83.46	6.12055	69.5773	0.0127308	0.0917435	4.79777	-1.32278	0	21.1504
tRF-38-HYD3MU7SH725RJV	ATCTGAAGGTCGTGAGTTCGATCCTCACACGGGGCACC	3'-tRF	trna10_MetCAT_8_-_124169470_124169542@38.75.38	6.08089	67.691	4.74447e-11	4.132e-09	7.84548	1.76459	3.88597	177.135
tRF-28-Z3R9512R12DM	TTGGTGGTTCGAGCCCACCCAGGGACGC	3'-tRF	trna108_AsnGTT_1_-_148598314_148598387@48.75.28, trna4_AsnGTT_10_-_22518438_22518511@48.75.28, trna31_AsnGTT_17_-_36908034_36908107@48.75.28, trna7_AsnGTT_1_+_17216172_17216245@48.75.28, trna7_AsnGTT_13_-_31248101_31248174@48.75.28, trna83_AsnGTT_1_-_161397867_161397940@48.75.28, trna136_AsnGTT_1_-_16847080_16847153@48.75.28, trna107_AsnGTT_1_-_148760356_148760429@48.75.28, trna1_AsnGTT_19_+_1383…	5.99224	63.6567	1.19663e-10	8.61126e-09	7.75683	1.76459	3.88597	166.56
tRF-38-MQ6KM87SDR2ZNDV	CGTATGGAGGCGTGGGTTCGAATCCCACTTCTGACACC	3'-tRF	trna140_LeuCAA_6_-_27573417_27573524@49.86.38	5.9692	62.6482	1.5162e-10	1.04217e-08	7.73379	1.76459	3.88597	163.916
tRF-37-L85J3KYUYR66IFJ	CGCGGGAGGCCCGGGTTCGATTCCCGGCCAATGCACC	3'-tRF	trna19_GlyGCC_2_-_157257659_157257729@37.73.37, trna68_GlyGCC_1_-_161493637_161493707@37.73.37, trna5_GlyGCC_17_+_8029064_8029134@37.73.37, trna24_GlyGCC_16_-_70812942_70813012@37.73.37, trna128_GlyGCC_6_-_27870686_27870756@37.73.37, trna19_GlyGCC_16_+_70823410_70823480@37.73.37	5.94579	61.6396	1.92545e-10	1.27763e-08	7.71038	1.76459	3.88597	161.272
tRF-27-MW808HWKS52	CGTGTTCAAGTCACGTCGGGGTCACCA	3'-tRF	trna12_TrpCCA_17_+_19411494_19411565@49.75.27	5.79671	55.5883	1.09629e-09	5.38587e-08	7.5613	1.76459	3.88597	145.409
tRF-32-RY93W086K2SV2	GGTTGTGGGTTCGAGTCCCACCAGAGTCGCCA	3'-tRF	trna3_ArgTCT_11_+_59318767_59318852@45.76.32, trna4_ArgTCT_9_-_131102355_131102445@45.76.32	5.74338	53.5712	1.8437e-09	8.28747e-08	7.50797	1.76459	3.88597	140.122
tRF-39-BP5E387SDRJH71J2	AACAGGAGATCCTGGGTTCGAATCCCAGCGGTGCCTCCA	3'-tRF	trna40_ThrAGT_17_-_8042770_8042843@39.77.39, trna36_ThrAGT_17_-_8129553_8129626@39.77.39, trna4_ThrAGT_19_+_33667963_33668036@39.77.39, trna8_ThrAGT_17_+_8090478_8090551@39.77.39	5.7124	52.433	0.0409646	0.256187	4.38963	-1.32278	0	15.8628
tRF-25-1NL33VL8W1	AGGTTCGAGTCCTGCCGCGGTCGCC	3'-tRF	trna4_ArgTCG_15_+_89878304_89878376@51.75.25	5.65951	50.5455	4.10498e-09	1.68238e-07	7.4241	1.76459	3.88597	132.19
tRF-32-5Y93W086W8SV2	GATTGTGGGTTCGAGTCCCATCTGGGTCGCCA	3'-tRF	trna23_ArgCCG_17_-_66016013_66016085@45.76.32	5.63043	49.5369	5.3911e-09	2.08674e-07	7.39502	1.76459	3.88597	129.546
tRF-30-Q4R9OMKIWU26	GCGTGGGTTCGAATCCCACTTCTGACACCA	3'-tRF	trna17_LeuCAG_16_+_57333863_57333945@57.86.30, trna141_LeuCAA_6_-_27570348_27570454@58.87.30, trna140_LeuCAA_6_-_27573417_27573524@58.87.30, trna74_LeuCAA_6_+_28908830_28908934@57.86.30, trna58_LeuCAA_1_+_249168054_249168159@58.87.30, trna100_LeuCAA_6_-_28864000_28864105@57.86.30, trna26_LeuCAG_16_-_57334392_57334474@57.86.30	5.60076	48.5284	7.10124e-09	2.61653e-07	7.36535	1.76459	3.88597	126.903
tRF-33-RE987S1RJ7RMDV	GGGATTGTGGGTTCGAGTCCCATCTGGGTCGCC	3'-tRF	trna23_ArgCCG_17_-_66016013_66016085@43.75.33	5.60076	48.5284	7.10124e-09	2.61653e-07	7.36535	1.76459	3.88597	126.903
tRF-39-E6XRK4WO2F9IY9E2	ACTCATGCCCCCATGTCTAACAACATGGCTTTCTCACCA	3'-tRF	trnaMT_SerGCT_MT_+_12207_12265@24.62.39	5.60076	48.5284	7.10124e-09	2.61653e-07	7.36535	1.76459	3.88597	126.903
tRF-18-4RRWRBD2	CTCCCGGTGTGGGAACCA	3'-tRF	trna11_GluTTC_15_-_26327381_26327452@58.75.18, trna3_GluTTC_13_-_45492062_45492133@58.75.18	5.57046	47.5198	9.38231e-09	3.31364e-07	7.33505	1.76459	3.88597	124.259
tRF-33-1M58HUB689XXD2	AGGTCGATGGATCGAAACCATCCTCTGCTACCA	3'-tRF	trna169_MetCAT_6_-_26330529_26330600@43.75.33, trna2_MetCAT_6_+_26286754_26286825@43.75.33, trna32_MetCAT_1_+_153643726_153643797@43.75.33, trna150_MetCAT_6_-_27300764_27300835@43.75.33, trna20_MetCAT_17_-_80452597_80452668@43.75.33, trna142_MetCAT_6_-_27560600_27560671@43.75.33, trna129_MetCAT_6_-_27870271_27870342@43.75.33, trna171_MetCAT_6_-_26313352_26313423@43.75.33	5.45936	43.9979	1.40276e-11	1.49316e-09	8.13649	2.67712	7.77194	216.792
tRF-37-0UFMQKYU0RSSX7J	ACCGAAGATCGCGGGTTCGAACCCCGTCCGTGCCTCC	3'-tRF	trna14_ThrCGT_17_+_29877093_29877164@38.74.37	5.45486	43.8608	0.0751017	0.420438	4.13208	-1.32278	0	13.219
tRF-16-H7PU4HD	ATCCTGCCGACTACGC	3'-tRF	trna5_SerAGA_6_+_26327817_26327898@68.83.16, trna147_SerAGA_6_-_27509554_27509635@68.83.16, trna44_SerAGA_6_+_27446591_27446672@68.83.16, trna46_SerAGA_6_+_27463593_27463674@68.83.16, trna47_SerAGA_6_+_27470818_27470899@68.83.16, trna145_SerAGA_6_-_27521192_27521273@68.83.16, trna11_SerAGA_8_-_96281885_96281966@68.83.16, trna35_SerAGA_17_-_8129928_8130009@68.83.16, trna172_SerTGA_6_-_26312824_263…	5.45486	43.8608	0.0751017	0.420438	4.13208	-1.32278	0	13.219
tRF-45-4WB1O2WHR9O13MMV46	CTCGTAAACCGAAGATCGCGGGTTCGAACCCCGTCCGTGCCTCCA	3'-tRF	trna14_ThrCGT_17_+_29877093_29877164@31.75.45	5.45486	43.8608	0.0751017	0.420438	4.13208	-1.32278	0	13.219
tRF-37-8BR9M3W08SQ2SV2	TCAAAGGTTCCGGGTTCGAGTCCCGGCGGAGTCGCCA	3'-tRF	trna9_ArgTCT_1_+_94313129_94313213@40.76.37	5.44247	43.4856	2.95108e-08	8.93957e-07	7.20706	1.76459	3.88597	113.684
tRF-30-NH99OMEMR326	CTGCGTGTTCGAATCACGTCGGGGTCACCA	3'-tRF	trna6_TrpCCA_12_+_98898030_98898101@46.75.30	5.44169	43.4621	1.7052e-11	1.69722e-09	8.11881	2.67712	7.77194	214.148
tRF-41-WYUDM0IBB7Z92K01B	TCTTGTAAACCGGAGATGAAAACCTTTTTCCAAGGACACCA	3'-tRF	trnaMT_ThrTGT_MT_+_15888_15953@29.69.41	5.40861	42.477	5.33968e-08	1.51568e-06	7.1732	1.76459	3.88597	111.04
tRF-20-8BWS7K09	TCAAATCTCGGTGGGACCTC	3'-tRF	trna16_GlnTTG_17_+_47269890_47269961@54.73.20, trna173_GlnTTG_6_-_26311975_26312046@54.73.20, trna130_GlnTTG_6_-_27763640_27763711@54.73.20, trna174_GlnTTG_6_-_26311424_26311495@54.73.20	5.37394	41.4685	7.2206e-08	1.94171e-06	7.13853	1.76459	3.88597	108.396
tRF-24-7S1RJ7RMI2	GTTCGAGTCCCATCTGGGTCGCCA	3'-tRF	trna23_ArgCCG_17_-_66016013_66016085@53.76.24	5.1897	36.4968	3.11306e-10	1.85042e-08	7.86682	2.67712	7.77194	179.779
tRF-25-RNLJKP9BK1	GGGTTCGAGCCCCAGTGGAACCACC	3'-tRF	trna17_ValTAC_11_-_59318102_59318174@51.75.25, trna16_ValTAC_11_-_59318460_59318532@51.75.25, trna4_ValTAC_X_-_18693029_18693101@51.75.25	5.18688	36.4257	3.45318e-07	7.73835e-06	6.95147	1.76459	3.88597	95.1769
tRF-30-WIR9OMMIM0O6	TCGCTGGTTCGAATCCGGCTCGGAGGACCA	3'-tRF	trna16_TyrGTA_6_+_26577332_26577420@47.76.30, trna17_TyrGTA_6_+_26595102_26595190@47.76.30	5.16836	35.961	3.88217e-10	2.26258e-08	7.84548	2.67712	7.77194	177.135
tRF-35-L2RRM38B8SOUPR	CGAGAGGTCCCGGGTTCAAATCCCGGACGAGCCCC	3'-tRF	trna12_ProAGG_6_+_26555498_26555569@39.73.35, trna3_ProTGG_14_+_21101165_21101236@39.73.35, trna9_ProAGG_16_+_3239634_3239705@39.73.35, trna23_ProAGG_14_-_21077495_21077566@39.73.35, trna14_ProTGG_5_-_180615854_180615925@39.73.35, trna65_ProAGG_1_-_167684725_167684796@39.73.35, trna8_ProTGG_16_+_3238094_3238165@39.73.35, trna2_ProAGG_7_+_128423504_128423575@39.73.35, trna37_ProCGG_17_-_8126151_81…	5.1467	35.4252	4.85068e-10	2.7335e-08	7.82382	2.67712	7.77194	174.491
tRF-38-EH623K76IR3DR2DV	ACGCGGGAGACCGGGGTTCAATTCCCCGACGGGGAGCC	3'-tRF	trna5_AspGTC_12_+_98897281_98897352@37.74.38	5.14113	35.2887	0.139845	0.686811	3.81836	-1.32278	0	10.5752
tRF-31-RM7KYUPRENRHD	GGGTCGTGGGTTCGAGCCCCACGTTGGGCGC	3'-tRF	trna11_LysCTT_5_-_180648979_180649051@44.74.31, trna9_LysCTT_5_+_180634755_180634827@44.74.31, trna13_LysCTT_14_-_58706613_58706685@44.74.31, trna13_LysCTT_6_+_26556774_26556846@44.74.31, trna119_LysCTT_1_-_145395522_145395594@44.74.31, trna32_LysCTT_16_-_3207406_3207478@44.74.31, trna7_LysCTT_16_+_3225692_3225764@44.74.31, trna10_LysCTT_16_+_3241501_3241573@44.74.31, trna2_LysCTT_15_+_79152904_7…	5.14113	35.2887	0.139845	0.686811	3.81836	-1.32278	0	10.5752
tRF-37-S4113KYU8R6Q46J	GTATGAGGCCCCGGGTTCGATCCCCGGCATCTCCACC	3'-tRF	trna119_AlaCGC_6_-_28641613_28641684@38.74.37, trna8_AlaTGC_5_+_180633868_180633939@38.74.37, trna13_AlaTGC_12_-_125406301_125406372@38.74.37	5.14113	35.2887	0.139845	0.686811	3.81836	-1.32278	0	10.5752
tRF-23-7SDR26N1V	GTTCGAATCCCACCACTGCCACC	3'-tRF	trna2_LeuTAG_14_+_21093529_21093610@62.84.23	5.14113	35.2887	0.139845	0.686811	3.81836	-1.32278	0	10.5752
tRF-23-7SH725RJV	GTTCGATCCTCACACGGGGCACC	3'-tRF	trna10_MetCAT_8_-_124169470_124169542@53.75.23	5.14113	35.2887	0.139845	0.686811	3.81836	-1.32278	0	10.5752
tRF-37-82FN5KYUHRYWRXJ	TCAGAAGATTGAGGGTTCGAATCCCTTCGTGGTTACC	3'-tRF	trna3_ArgTCG_6_+_26299905_26299977@39.75.37	5.14113	35.2887	0.139845	0.686811	3.81836	-1.32278	0	10.5752
tRF-23-YOH9R8U7D2	TTCAAATCTCGGTGGTACCTCCA	3'-tRF	trna23_GlnCTG_1_+_147825689_147825760@53.75.23	5.14113	35.2887	0.139845	0.686811	3.81836	-1.32278	0	10.5752
tRF-23-YOYSQSD2D2	TTCAATTCCGGCTCGAAGGACCA	3'-tRF	trna17_TyrGTA_14_-_21128117_21128210@54.76.23	5.14113	35.2887	0.139845	0.686811	3.81836	-1.32278	0	10.5752
tRF-38-EX62Z6EXEY0VWUD2	ACTTAGGAGATTTCAACTTAACTTGACCGCTCTGACCA	3'-tRF	trnaMT_ValTAC_MT_+_1602_1670@35.72.38	5.08614	33.9689	1.50529e-12	3.11012e-10	8.31785	3.23171	11.6579	245.874
tRF-36-KPQJ3KYU4RRWRBD	CCCAGGCGGCCCGGGTTCGACTCCCGGTGTGGGAAC	3'-tRF	trna11_GluTTC_15_-_26327381_26327452@38.73.36, trna3_GluTTC_13_-_45492062_45492133@38.73.36	5.0389	32.8745	2.58245e-12	4.21105e-10	8.2706	3.23171	11.6579	237.942
tRF-23-YU8RO546D2	TTCGATCCCCGACACCTCCACCA	3'-tRF	trna107_AlaTGC_6_-_28770577_28770647@52.74.23, trna104_AlaTGC_6_-_28785012_28785083@53.75.23	4.97191	31.3829	1.82875e-06	3.40596e-05	6.7365	1.76459	3.88597	81.9579
tRF-32-F1R3WE8RO86J2	AGACCGGGGTTCGATTCCCCGACGGGGAGCCA	3'-tRF	trna4_AspGTC_12_+_96429799_96429870@44.75.32, trna78_AspGTC_1_-_161418033_161418104@44.75.32, trna72_AspGTC_1_-_161432824_161432895@44.75.32, trna81_AspGTC_1_-_161410615_161410686@44.75.32, trna38_AspGTC_17_-_8125556_8125627@44.75.32, trna144_AspGTC_6_-_27551236_27551307@44.75.32, trna45_AspGTC_6_+_27447453_27447524@44.75.32, trna10_AspGTC_12_-_125424193_125424264@44.75.32, trna48_AspGTC_6_+_2747…	4.9356	30.603	5.04342e-09	1.97712e-07	7.61272	2.67712	7.77194	150.697
tRF-39-D7OKW4195R8FMKFV	AATCTGAAGGTCGTGAGTTCGATCCTCACACGGGGCACC	3'-tRF	trna10_MetCAT_8_-_124169470_124169542@37.75.39	4.91012	30.0672	6.45278e-09	2.43018e-07	7.58724	2.67712	7.77194	148.053
tRF-36-8KSWRNLJK578Q1B	TCAGGGTCGTGGGTTCGAGCCCCACGTTGGGCGCCA	3'-tRF	trna11_LysCTT_5_-_180648979_180649051@41.76.36, trna9_LysCTT_5_+_180634755_180634827@41.76.36, trna13_LysCTT_6_+_26556774_26556846@41.76.36, trna119_LysCTT_1_-_145395522_145395594@41.76.36, trna32_LysCTT_16_-_3207406_3207478@41.76.36, trna7_LysCTT_16_+_3225692_3225764@41.76.36, trna10_LysCTT_16_+_3241501_3241573@41.76.36	4.8871	29.5913	1.7052e-11	1.69722e-09	8.11881	3.23171	11.6579	214.148
tRF-37-EH623K76IR3DR2M	ACGCGGGAGACCGGGGTTCAATTCCCCGACGGGGAGC	3'-tRF	trna5_AspGTC_12_+_98897281_98897352@37.73.37	4.85776	28.9956	1.06398e-08	3.68141e-07	7.53488	2.67712	7.77194	142.765
tRF-36-307W5NLJ45N2P1B	CCGAGGTTGTGAGTTCGAGCCTCACCTGGAGCACCA	3'-tRF	trna55_IleTAT_6_+_27599200_27599293@42.77.36, trna29_IleTAT_6_+_26988125_26988218@42.77.36, trna5_IleTAT_2_+_43037676_43037768@42.77.36	4.80343	27.924	1.7719e-08	5.7299e-07	7.48055	2.67712	7.77194	137.478
tRF-24-7S1R27R3E2	GTTCGAGTCCCACCTGGGGTACCA	3'-tRF	trna18_ArgCCT_17_+_73030001_73030073@53.76.24	4.79531	27.7673	2.76222e-10	1.70037e-08	8.02702	3.23171	11.6579	200.929
tRF-31-RSI2WB0Q37Q5D	GGTCGATGGATCGAAACCATCCTCTGCTACC	3'-tRF	trna169_MetCAT_6_-_26330529_26330600@44.74.31, trna2_MetCAT_6_+_26286754_26286825@44.74.31, trna32_MetCAT_1_+_153643726_153643797@44.74.31, trna150_MetCAT_6_-_27300764_27300835@44.74.31, trna20_MetCAT_17_-_80452597_80452668@44.74.31, trna142_MetCAT_6_-_27560600_27560671@44.74.31, trna129_MetCAT_6_-_27870271_27870342@44.74.31, trna171_MetCAT_6_-_26313352_26313423@44.74.31	4.7734	27.3487	7.53307e-06	0.000118549	6.53799	1.76459	3.88597	71.3827
tRF-20-LNK8KEP1	CGATTCCCGGCCAATGCACC	3'-tRF	trna19_GlyGCC_2_-_157257659_157257729@54.73.20, trna68_GlyGCC_1_-_161493637_161493707@54.73.20, trna5_GlyGCC_17_+_8029064_8029134@54.73.20, trna24_GlyGCC_16_-_70812942_70813012@54.73.20, trna128_GlyGCC_6_-_27870686_27870756@54.73.20, trna19_GlyGCC_16_+_70823410_70823480@54.73.20	4.7569	27.0377	4.13092e-10	2.36264e-08	7.98861	3.23171	11.6579	195.641
tRF-37-KOBNZ3PD8OHB152	CCCAAAAATTTTGGTGCAACTCCAAATAAAAGTACCA	3'-tRF	trnaMT_LeuTAG_MT_+_12266_12336@38.74.37	4.74698	26.8524	2.9815e-08	8.96087e-07	7.4241	2.67712	7.77194	132.19
tRF-18-DRX90JDV	AATCCTGCTCACAGCGCC	3'-tRF	trna137_SerCGA_6_-_27640229_27640310@67.84.18, trna41_SerCGA_17_-_8042199_8042280@67.84.18, trna35_SerCGA_6_+_27177628_27177709@67.84.18	4.73966	26.7165	0.264706	1	3.41688	-1.32278	0	7.93141
tRF-19-D7M4S1J2	AATCTCGGTGGTACCTCCA	3'-tRF	trna23_GlnCTG_1_+_147825689_147825760@57.75.19	4.73966	26.7165	0.264706	1	3.41688	-1.32278	0	7.93141
tRF-29-F85SI1LQ3RE2	AGCGGGATCGATGCCCGCATCCTCCACCA	3'-tRF	trna6_AlaAGC_8_+_67026424_67026496@48.76.29, trna3_AlaAGC_2_+_27274082_27274154@48.76.29	4.73966	26.7165	0.264706	1	3.41688	-1.32278	0	7.93141
tRF-33-1IQ4YUH5S8R6D2	AGGCTGCGTGTTCGAATCACGTCGGGGTCACCA	3'-tRF	trna6_TrpCCA_12_+_98898030_98898101@43.75.33	4.73966	26.7165	0.264706	1	3.41688	-1.32278	0	7.93141
tRF-34-13KK761RNNMJI2	AGGGTCCAGGGTTCAAGTCCCTGTTCGGGCGCCA	3'-tRF	trna2_LysTTT_17_+_8022473_8022545@43.76.34, trna14_LysTTT_11_-_59327808_59327880@43.76.34, trna62_LysTTT_1_-_204476158_204476230@43.76.34, trna54_LysTTT_1_+_204475655_204475727@43.76.34, trna76_LysTTT_6_+_28918806_28918878@43.76.34	4.73966	26.7165	0.264706	1	3.41688	-1.32278	0	7.93141
tRF-32-1M58HUB689XXJ	AGGTCGATGGATCGAAACCATCCTCTGCTACC	3'-tRF	trna169_MetCAT_6_-_26330529_26330600@43.74.32, trna2_MetCAT_6_+_26286754_26286825@43.74.32, trna32_MetCAT_1_+_153643726_153643797@43.74.32, trna150_MetCAT_6_-_27300764_27300835@43.74.32, trna20_MetCAT_17_-_80452597_80452668@43.74.32, trna142_MetCAT_6_-_27560600_27560671@43.74.32, trna129_MetCAT_6_-_27870271_27870342@43.74.32, trna171_MetCAT_6_-_26313352_26313423@43.74.32	4.73966	26.7165	0.264706	1	3.41688	-1.32278	0	7.93141
tRF-25-1NLE3WMIE1	AGGTTCGAATCCTGTCGGCTACGCC	3'-tRF	trna148_SerTGA_6_-_27473607_27473688@60.84.25	4.73966	26.7165	0.264706	1	3.41688	-1.32278	0	7.93141
tRF-38-HPD3XW76D6MSRMV	ATCAGAAGGTTGCGTGTTCAAATCACGTCGGGGTCACC	3'-tRF	trna1_TrpCCA_7_+_99067307_99067378@37.74.38, trna170_TrpCCA_6_-_26319330_26319401@37.74.38, trna168_TrpCCA_6_-_26331672_26331743@37.74.38, trna6_TrpCCA_17_+_8089676_8089747@37.74.38, trna39_TrpCCA_17_-_8124187_8124258@37.74.38	4.73966	26.7165	0.264706	1	3.41688	-1.32278	0	7.93141
tRF-27-KKYU476YQSJ	CCAGGTTCGACTCCTGGCTGGCTCGCC	3'-tRF	trna7_ArgACG_14_+_23398910_23398982@49.75.27, trna8_ArgACG_6_+_26537726_26537798@49.75.27, trna6_ArgACG_6_+_26328368_26328440@49.75.27	4.73966	26.7165	0.264706	1	3.41688	-1.32278	0	7.93141
tRF-36-M2OSRN2NKSEK51B	CGGGAGACCGGGGTTCAATTCCCCGACGGGGAGCCA	3'-tRF	trna5_AspGTC_12_+_98897281_98897352@40.75.36	4.73966	26.7165	0.264706	1	3.41688	-1.32278	0	7.93141
tRF-45-PY8HM2OSRNLNKSEK51	GCCTGTCACGCGGGAGACCGGGGTTCGATTCCCCGACGGGGAGCC	3'-tRF	trna4_AspGTC_12_+_96429799_96429870@30.74.45, trna78_AspGTC_1_-_161418033_161418104@30.74.45, trna72_AspGTC_1_-_161432824_161432895@30.74.45, trna81_AspGTC_1_-_161410615_161410686@30.74.45, trna38_AspGTC_17_-_8125556_8125627@30.74.45, trna45_AspGTC_6_+_27447453_27447524@30.74.45, trna10_AspGTC_12_-_125424193_125424264@30.74.45, trna48_AspGTC_6_+_27471523_27471594@30.74.45, trna75_AspGTC_1_-_16142…	4.73966	26.7165	0.264706	1	3.41688	-1.32278	0	7.93141
tRF-24-R9OMK1QVFV	GGTTCGAATCCCACCGCTGCCACC	3'-tRF	trna1_LeuAAG_14_+_21078291_21078372@61.84.24, trna27_LeuTAG_16_-_22207032_22207113@61.84.24, trna19_LeuAAG_5_-_180524474_180524555@61.84.24, trna98_LeuAAG_6_-_28911399_28911480@61.84.24, trna7_LeuAAG_5_+_180614701_180614782@61.84.24, trna3_LeuAAG_5_+_180528840_180528921@61.84.24, trna16_LeuAAG_16_+_22308461_22308542@61.84.24, trna42_LeuTAG_17_-_8023632_8023713@61.84.24, trna16_LeuAAG_5_-_18060104…	4.73966	26.7165	0.264706	1	3.41688	-1.32278	0	7.93141
tRF-23-7SDR9SQ5DV	GTTCGAATCCTGTCGGCTACGCC	3'-tRF	trna148_SerTGA_6_-_27473607_27473688@62.84.23	4.73966	26.7165	0.264706	1	3.41688	-1.32278	0	7.93141
tRF-21-YLKZKWE5D	TTATACCCTTCCCGTACTACC	3'-tRF	trnaMT_MetCAT_MT_+_4402_4469@50.70.21	4.73966	26.7165	0.264706	1	3.41688	-1.32278	0	7.93141
tRF-44-Z90668K87SERM492E2	TTTTCACCCAGGCGGCCCGGGTTCGACTCCCGGTGTGGGAACCA	3'-tRF	trna11_GluTTC_15_-_26327381_26327452@32.75.44, trna3_GluTTC_13_-_45492062_45492133@32.75.44	4.73966	26.7165	0.264706	1	3.41688	-1.32278	0	7.93141
tRF-37-82FNPKYUS7PVRSJ	TCAGAAGATTGCAGGTTCGAGTCCTGCCGCGGTCGCC	3'-tRF	trna4_ArgTCG_15_+_89878304_89878376@39.75.37	4.73228	26.5802	5.69853e-12	7.5954e-10	8.3636	3.63131	15.5439	253.805
tRF-30-ZFR95MN1Q3L6	TTGCAGGTTCGAGTCCTGCCGCGGTCGCCA	3'-tRF	trna4_ArgTCG_15_+_89878304_89878376@47.76.30	4.73228	26.5802	5.69853e-12	7.5954e-10	8.3636	3.63131	15.5439	253.805
tRF-27-R3WE8RO86J2	GGGGTTCGATTCCCCGACGGGGAGCCA	3'-tRF	trna4_AspGTC_12_+_96429799_96429870@49.75.27, trna78_AspGTC_1_-_161418033_161418104@49.75.27, trna72_AspGTC_1_-_161432824_161432895@49.75.27, trna81_AspGTC_1_-_161410615_161410686@49.75.27, trna38_AspGTC_17_-_8125556_8125627@49.75.27, trna144_AspGTC_6_-_27551236_27551307@49.75.27, trna45_AspGTC_6_+_27447453_27447524@49.75.27, trna10_AspGTC_12_-_125424193_125424264@49.75.27, trna48_AspGTC_6_+_2747…	4.71919	26.3401	1.57535e-05	0.000224622	6.48378	1.76459	3.88597	68.7389
tRF-29-J0QXL13XZ512	CAGAGGCTTACGACCCCTTATTTACCCCA	3'-tRF	trnaMT_HisGTG_MT_+_12138_12206@44.72.29	4.68823	25.7808	5.07099e-08	1.44558e-06	7.36535	2.67712	7.77194	126.903
tRF-26-RNLEKQ3SW1B	GGGTTCGAATCCCATCCTCGTCGCCA	3'-tRF	trna62_SerGCT_6_+_28180815_28180896@60.85.26, trna175_SerGCT_6_-_26305718_26305801@62.87.26, trna123_SerGCT_6_-_28565117_28565198@60.85.26, trna7_SerGCT_17_+_8090184_8090265@60.85.26, trna10_SerGCT_15_-_40886023_40886104@60.85.26, trna8_SerGCT_11_+_66115591_66115672@60.85.26	4.66286	25.3316	2.29623e-05	0.000313416	6.42745	1.76459	3.88597	66.0951
tRF-23-YUBY68BFD2	TTCGAAACTGGGCGGAAACACCA	3'-tRF	trna98_ValCAC_1_-_149298555_149298627@54.76.23	4.59212	24.1193	2.74492e-09	1.18186e-07	7.82382	3.23171	11.6579	174.491
tRF-37-301M3KYOHR6HFRJ	CCGAGAGGTCCCGGGTTCAAATCCCGGACGAGCCCCC	3'-tRF	trna12_ProTGG_11_-_75946869_75946940@38.74.37	4.56301	23.6376	1.51753e-07	3.78224e-06	7.24013	2.67712	7.77194	116.327
tRF-23-7SIRMJ6VV	GTTCGATTCCCGGGCGGCGCACC	3'-tRF	trna34_GlyCCC_16_-_686736_686806@51.73.23, trna27_GlyCCC_2_-_70476123_70476193@51.73.23	4.5478	23.3897	4.26433e-09	1.69059e-07	7.77951	3.23171	11.6579	169.203
tRF-22-XLHQIXKD2	TGATAATCATATTTACCAACCA	3'-tRF	trnaMT_ArgTCG_MT_+_10405_10469@47.68.22	4.52993	23.1018	2.01077e-07	4.83088e-06	7.20706	2.67712	7.77194	113.684
tRF-22-8EK879652	TCAATCCCGGGTTTCGGCACCA	3'-tRF	trna103_PheGAA_6_-_28791093_28791166@56.77.22, trna106_PheGAA_6_-_28775610_28775682@55.76.22, trna13_PheGAA_11_-_59333853_59333925@55.76.22	4.50208	22.6601	6.67578e-09	2.50187e-07	7.73379	3.23171	11.6579	163.916
tRF-25-5NB2NZW7O6	GAGTTAAAGACTTTTTCTCTGACCA	3'-tRF	trnaMT_ProTGG_MT_-_15956_16023@47.71.25	4.48749	22.4321	1.03749e-10	7.68246e-09	8.11881	3.63131	15.5439	214.148
tRF-24-19OMW3RDHJ	AGTTCGAATCTCGGTGGGACCTCC	3'-tRF	trna64_GlnTTG_6_+_28557156_28557227@51.74.24	4.4845	22.3856	2.21387e-12	3.81283e-10	8.68517	4.20068	23.3158	317.256
tRF-24-7SBRMR71J2	GTTCGAACCCCGTCCGTGCCTCCA	3'-tRF	trna14_ThrCGT_17_+_29877093_29877164@52.75.24, trna15_ThrCGT_16_+_14379750_14379821@52.75.24	4.47852	22.293	1.46614e-11	1.54986e-09	8.42242	3.9439	19.4299	264.38
tRF-20-O9337KB6	GACTCCCGGTGTGGGAACCA	3'-tRF	trna11_GluTTC_15_-_26327381_26327452@56.75.20, trna3_GluTTC_13_-_45492062_45492133@56.75.20	4.43067	21.5657	1.32729e-08	4.46155e-07	7.66238	3.23171	11.6579	155.984
tRF-25-R9ODMJ6B26	GGTTCGAAACCGGGCGGAAACACCA	3'-tRF	trna2_ValAAC_3_+_169490018_169490090@52.76.25, trna90_ValCAC_1_-_149684088_149684161@53.77.25, trna9_ValCAC_6_+_26538282_26538354@52.76.25, trna85_ValCAC_1_-_161369490_161369562@52.76.25, trna10_ValCAC_5_-_180649395_180649467@52.76.25, trna18_ValCAC_5_-_180529253_180529325@52.76.25, trna15_ValAAC_5_-_180615416_180615488@52.76.25, trna132_ValAAC_6_-_27721179_27721251@52.76.25, trna136_ValAAC_6_-_2…	4.41969	21.4023	2.85125e-11	2.71454e-09	8.3636	3.9439	19.4299	253.805
tRF-25-R9ODMJFB26	GGTTCGAAACCGGGCAGAAACACCA	3'-tRF	trna37_ValAAC_6_+_27203288_27203360@52.76.25	4.41454	21.326	2.26405e-10	1.44597e-08	8.04585	3.63131	15.5439	203.573
tRF-22-YU4RRQRBJ	TTCGACTCCCGGTATGGGAACC	3'-tRF	trna20_GluTTC_2_-_131094701_131094772@53.74.22, trna5_GluTTC_13_-_41634874_41634945@53.74.22	4.38947	20.9586	8.6112e-07	1.72539e-05	7.06659	2.67712	7.77194	103.108
tRF-39-BSBKZ3R9512R121V	AACCGAAAGGTTGGTGGTTCGAGCCCACCCAGGGACGCC	3'-tRF	trna108_AsnGTT_1_-_148598314_148598387@38.76.39, trna4_AsnGTT_10_-_22518438_22518511@38.76.39, trna31_AsnGTT_17_-_36908034_36908107@38.76.39, trna7_AsnGTT_13_-_31248101_31248174@38.76.39, trna83_AsnGTT_1_-_161397867_161397940@38.76.39, trna107_AsnGTT_1_-_148760356_148760429@38.76.39, trna1_AsnGTT_19_+_1383562_1383635@38.76.39, trna26_AsnGTT_1_+_148248115_148248188@38.76.39	4.35909	20.5219	1.10588e-11	1.27451e-09	8.55977	4.20068	23.3158	290.818
tRF-36-381H93WB86N7O5D	CCTGGAGGCGTGGGTTCGAATCCCACTTCTGACACC	3'-tRF	trna17_LeuCAG_16_+_57333863_57333945@50.85.36, trna26_LeuCAG_16_-_57334392_57334474@50.85.36	4.35909	20.5219	1.10588e-11	1.27451e-09	8.55977	4.20068	23.3158	290.818
tRF-33-D3L87SHRM5R1V	AAGGTCGCGGGTTCGATCCCCGTACGGGCCACC	3'-tRF	trna57_IleAAT_6_+_27636362_27636435@44.76.33, trna11_IleAAT_6_+_26554350_26554423@44.76.33, trna80_IleAAT_6_+_58149254_58149327@44.76.33, trna165_IleAAT_6_-_26721221_26721294@44.76.33, trna158_IleAAT_6_-_27144994_27145067@44.76.33, trna9_IleAAT_17_+_8090911_8090984@44.76.33, trna10_IleAAT_14_+_102783429_102783502@44.76.33, trna154_IleAAT_6_-_27205350_27205423@44.76.33, trna28_IleAAT_6_+_26780832_…	4.35729	20.4963	4.13092e-10	2.36264e-08	7.98861	3.63131	15.5439	195.641
tRF-18-DR27WMDV	AATCCCACCTTCGTCGCC	3'-tRF	trna43_SerGCT_6_+_27265775_27265856@67.84.18	4.34261	20.2888	0.000164371	0.00182174	6.1072	1.76459	3.88597	52.8761
tRF-26-1NL33VL8W1B	AGGTTCGAGTCCTGCCGCGGTCGCCA	3'-tRF	trna4_ArgTCG_15_+_89878304_89878376@51.76.26	4.24435	18.9529	2.3431e-10	1.49025e-08	8.18825	3.9439	19.4299	224.723
tRF-22-WBK647R52	TCGAACCCCACTCCTGGTACCA	3'-tRF	trna83_LeuTAA_6_+_144537684_144537766@65.86.22	4.23384	18.8154	2.92973e-06	5.12636e-05	6.91097	2.67712	7.77194	92.5331
tRF-41-8NWE6WRNLEK5LYK1B	TCATTTCGATGGCGTGGGTTCGAATCCCACCGCTGCCACCA	3'-tRF	trna27_LeuTAG_16_-_22207032_22207113@45.85.41	4.19217	18.2796	4.01499e-06	6.77773e-05	6.86929	2.67712	7.77194	89.8893
tRF-20-BMNI2PL6	AAATCCTGCTCACAGCGCCA	3'-tRF	trna137_SerCGA_6_-_27640229_27640310@66.85.20, trna35_SerCGA_6_+_27177628_27177709@66.85.20	4.18145	18.1443	0.509804	1	2.85867	-1.32278	0	5.28761
tRF-20-BMW3R546	AAATCTCGGTGGTACCTCCA	3'-tRF	trna23_GlnCTG_1_+_147825689_147825760@56.75.20	4.18145	18.1443	0.509804	1	2.85867	-1.32278	0	5.28761
tRF-38-B6R3LU76D7LYR10J	AACCAGGGGTCGCGAGTTCAAATCTCGCTGGGGCCTCC	3'-tRF	trna4_ThrTGT_14_+_21149849_21149921@38.75.38, trna20_ThrTGT_14_-_21099319_21099391@38.75.38	4.18145	18.1443	0.509804	1	2.85867	-1.32278	0	5.28761
tRF-36-0UFMEKYU0RSSX7D	ACCGAAGATCACGGGTTCGAACCCCGTCCGTGCCTC	3'-tRF	trna15_ThrCGT_16_+_14379750_14379821@38.73.36	4.18145	18.1443	0.509804	1	2.85867	-1.32278	0	5.28761
tRF-37-F6RE987S1RJ7R3M	AGCCAGGGATTGTGGGTTCGAGTCCCATCTGGGGTGC	3'-tRF	trna3_ArgCCT_7_+_139025446_139025518@38.74.37	4.18145	18.1443	0.509804	1	2.85867	-1.32278	0	5.28761
tRF-19-1RJYSXI2	AGTCCCATTGGTCTAGCCA	3'-tRF	trnaMT_AsnGTT_MT_-_5657_5729@58.76.19, trnalookalike5_AsnGTT_1_-_566207_566279@58.76.19	4.18145	18.1443	0.509804	1	2.85867	-1.32278	0	5.28761
tRF-37-HPDEXP7S1RXSMMM	ATCAGAAGATTGCAGGTTCGAGTCCTGCCGCGGTCGC	3'-tRF	trna4_ArgTCG_15_+_89878304_89878376@38.74.37	4.18145	18.1443	0.509804	1	2.85867	-1.32278	0	5.28761
tRF-39-HPD3XW7616MSRME2	ATCAGAAGGTTGCGTGTTCAAGTCACGTCGGGGTCACCA	3'-tRF	trna12_TrpCCA_17_+_19411494_19411565@37.75.39	4.18145	18.1443	0.509804	1	2.85867	-1.32278	0	5.28761
tRF-36-H6QE30YOH9R8O7D	ATCCAGCGATCCGAGTTCAAATCTCGGTGGGACCTC	3'-tRF	trna16_GlnTTG_17_+_47269890_47269961@38.73.36, trna173_GlnTTG_6_-_26311975_26312046@38.73.36, trna130_GlnTTG_6_-_27763640_27763711@38.73.36, trna174_GlnTTG_6_-_26311424_26311495@38.73.36	4.18145	18.1443	0.509804	1	2.85867	-1.32278	0	5.28761
tRF-31-IWRNL3K53KS1B	ATTGTGGGTTCGAGTCCCACCCGGGGTACCA	3'-tRF	trna2_ArgCCT_16_+_3202901_3202973@46.76.31	4.18145	18.1443	0.509804	1	2.85867	-1.32278	0	5.28761
tRF-20-2DN1RJY6	CAAACCTGCCGGGGCTTCCA	3'-tRF	trnaMT_CysGCA_MT_-_5761_5826@50.69.20	4.18145	18.1443	0.509804	1	2.85867	-1.32278	0	5.28761
tRF-29-287SBRMR71J2	CACGGGTTCGAACCCCGTCCGTGCCTCCA	3'-tRF	trna15_ThrCGT_16_+_14379750_14379821@47.75.29	4.18145	18.1443	0.509804	1	2.85867	-1.32278	0	5.28761
tRF-43-JMI958M87SDR2SN1V	CAGTCATTTCGATGGCGTGGGTTCGAATCCCACCGCTGCCACC	3'-tRF	trna27_LeuTAG_16_-_22207032_22207113@42.84.43	4.18145	18.1443	0.509804	1	2.85867	-1.32278	0	5.28761
tRF-29-K87SHRMFWRE2	CCCGGGTTCGATCCCCGGCATCTCCACCA	3'-tRF	trna119_AlaCGC_6_-_28641613_28641684@47.75.29, trna10_AlaCGC_6_+_26553731_26553802@47.75.29, trna8_AlaTGC_5_+_180633868_180633939@47.75.29, trna13_AlaTGC_12_-_125406301_125406372@47.75.29, trna66_AlaTGC_6_+_28611222_28611293@47.75.29	4.18145	18.1443	0.509804	1	2.85867	-1.32278	0	5.28761
tRF-35-3B5SM3WBKS8WP9	CCGAAGATCGCGGGTTCGAACCCCGTCCGTGCCTC	3'-tRF	trna14_ThrCGT_17_+_29877093_29877164@39.73.35	4.18145	18.1443	0.509804	1	2.85867	-1.32278	0	5.28761
tRF-37-LBRRN28B0PQ2B52	CGAAAGGTCCCTGGATCAAAACCAGGCGGAAACACCA	3'-tRF	trna139_ValAAC_6_-_27618707_27618779@40.76.37	4.18145	18.1443	0.509804	1	2.85867	-1.32278	0	5.28761
tRF-26-L38BWS7209D	CGAGTTCAAATCTCGGTGGAACCTCC	3'-tRF	trna1_GlnCTG_6_+_18836402_18836473@49.74.26, trna99_GlnCTG_6_-_28909378_28909449@49.74.26, trna49_GlnCTG_6_+_27487308_27487379@49.74.26, trna42_GlnCTG_6_+_27263212_27263283@49.74.26, trna7_GlnCTG_15_-_66161400_66161471@49.74.26, trna3_GlnCTG_17_+_8023070_8023141@49.74.26	4.18145	18.1443	0.509804	1	2.85867	-1.32278	0	5.28761
tRF-26-M3WEKSU8P5D	CGGGTTCGATCCCCGTACGGGCCACC	3'-tRF	trna57_IleAAT_6_+_27636362_27636435@51.76.26, trna11_IleAAT_6_+_26554350_26554423@51.76.26, trna80_IleAAT_6_+_58149254_58149327@51.76.26, trna165_IleAAT_6_-_26721221_26721294@51.76.26, trna158_IleAAT_6_-_27144994_27145067@51.76.26, trna9_IleAAT_17_+_8090911_8090984@51.76.26, trna10_IleAAT_14_+_102783429_102783502@51.76.26, trna154_IleAAT_6_-_27205350_27205423@51.76.26, trna28_IleAAT_6_+_26780832_…	4.18145	18.1443	0.509804	1	2.85867	-1.32278	0	5.28761
tRF-27-MWWB8HWKS52	CGTGTTCGAATCACGTCGGGGTCACCA	3'-tRF	trna6_TrpCCA_12_+_98898030_98898101@49.75.27	4.18145	18.1443	0.509804	1	2.85867	-1.32278	0	5.28761
tRF-34-4BOPRN11WZY1E2	CTAAAGACAGGGGTTAGGCCTCTTTTTACCACCA	3'-tRF	trnaMT_TyrGTA_MT_-_5826_5891@36.69.34	4.18145	18.1443	0.509804	1	2.85867	-1.32278	0	5.28761
tRF-37-N0RR1380877S6V2	CTGAGGGTCCAGGGTTCAAGTCCCTGTTCGGGCGCCA	3'-tRF	trna2_LysTTT_17_+_8022473_8022545@40.76.37, trna14_LysTTT_11_-_59327808_59327880@40.76.37, trna62_LysTTT_1_-_204476158_204476230@40.76.37, trna54_LysTTT_1_+_204475655_204475727@40.76.37, trna76_LysTTT_6_+_28918806_28918878@40.76.37	4.18145	18.1443	0.509804	1	2.85867	-1.32278	0	5.28761
tRF-29-NH99OMEMR3FV	CTGCGTGTTCGAATCACGTCGGGGTCACC	3'-tRF	trna6_TrpCCA_12_+_98898030_98898101@46.74.29	4.18145	18.1443	0.509804	1	2.85867	-1.32278	0	5.28761
tRF-19-512RR21V	GAGCCCACCCGGGGACGCC	3'-tRF	trna113_AsnGTT_1_-_147520767_147520840@58.76.19, trna115_AsnGTT_1_-_145979034_145979107@58.76.19	4.18145	18.1443	0.509804	1	2.85867	-1.32278	0	5.28761
tRF-28-5KYUHRYWRXD2	GAGGGTTCGAATCCCTTCGTGGTTACCA	3'-tRF	trna3_ArgTCG_6_+_26299905_26299977@49.76.28	4.18145	18.1443	0.509804	1	2.85867	-1.32278	0	5.28761
tRF-27-5KYUHRYWRYJ	GAGGGTTCGAATCCCTTCGTGGTTGCC	3'-tRF	trna124_ArgTCG_6_-_28510891_28510963@49.75.27	4.18145	18.1443	0.509804	1	2.85867	-1.32278	0	5.28761
tRF-25-5NL3489B3R	GAGTTCGAGTCTCGGTGGAACCTCC	3'-tRF	trna15_GlnCTG_1_+_145963304_145963375@50.74.25, trna19_GlnCTG_1_+_147505038_147505109@50.74.25, trna28_GlnCTG_1_+_149186125_149186196@50.74.25, trna112_GlnCTG_1_-_147737382_147737453@50.74.25	4.18145	18.1443	0.509804	1	2.85867	-1.32278	0	5.28761
tRF-29-Q4R9OMK1YW1V	GCGTGGGTTCGAATCCCACCTTCGTCGCC	3'-tRF	trna43_SerGCT_6_+_27265775_27265856@56.84.29	4.18145	18.1443	0.509804	1	2.85867	-1.32278	0	5.28761
tRF-28-Q4YOS5S8R6D2	GCGTGTTCAAGTCACGTCGGGGTCACCA	3'-tRF	trna12_TrpCCA_17_+_19411494_19411565@48.75.28	4.18145	18.1443	0.509804	1	2.85867	-1.32278	0	5.28761
tRF-24-QXL13XZ512	GCTTACGACCCCTTATTTACCCCA	3'-tRF	trnaMT_HisGTG_MT_+_12138_12206@49.72.24	4.18145	18.1443	0.509804	1	2.85867	-1.32278	0	5.28761
tRF-34-6KM87SDR2ZNDE2	GGAGGCGTGGGTTCGAATCCCACTTCTGACACCA	3'-tRF	trna17_LeuCAG_16_+_57333863_57333945@53.86.34, trna141_LeuCAA_6_-_27570348_27570454@54.87.34, trna140_LeuCAA_6_-_27573417_27573524@54.87.34, trna74_LeuCAA_6_+_28908830_28908934@53.86.34, trna58_LeuCAA_1_+_249168054_249168159@54.87.34, trna100_LeuCAA_6_-_28864000_28864105@53.86.34, trna26_LeuCAG_16_-_57334392_57334474@53.86.34	4.18145	18.1443	0.509804	1	2.85867	-1.32278	0	5.28761
tRF-34-R008R959KUMKEV	GGGAGACCGGGGTTCGATTCCCCGACGGGGAGCC	3'-tRF	trna4_AspGTC_12_+_96429799_96429870@41.74.34, trna78_AspGTC_1_-_161418033_161418104@41.74.34, trna72_AspGTC_1_-_161432824_161432895@41.74.34, trna81_AspGTC_1_-_161410615_161410686@41.74.34, trna38_AspGTC_17_-_8125556_8125627@41.74.34, trna144_AspGTC_6_-_27551236_27551307@41.74.34, trna45_AspGTC_6_+_27447453_27447524@41.74.34, trna10_AspGTC_12_-_125424193_125424264@41.74.34, trna48_AspGTC_6_+_2747…	4.18145	18.1443	0.509804	1	2.85867	-1.32278	0	5.28761
tRF-26-RNLDKW343RB	GGGTTCGAACCCCGTCCGTGCCTCCA	3'-tRF	trna14_ThrCGT_17_+_29877093_29877164@50.75.26, trna15_ThrCGT_16_+_14379750_14379821@50.75.26	4.18145	18.1443	0.509804	1	2.85867	-1.32278	0	5.28761
tRF-25-RNLEK5LYK1	GGGTTCGAATCCCACCGCTGCCACC	3'-tRF	trna1_LeuAAG_14_+_21078291_21078372@60.84.25, trna27_LeuTAG_16_-_22207032_22207113@60.84.25, trna19_LeuAAG_5_-_180524474_180524555@60.84.25, trna98_LeuAAG_6_-_28911399_28911480@60.84.25, trna7_LeuAAG_5_+_180614701_180614782@60.84.25, trna3_LeuAAG_5_+_180528840_180528921@60.84.25, trna16_LeuAAG_16_+_22308461_22308542@60.84.25, trna42_LeuTAG_17_-_8023632_8023713@60.84.25, trna16_LeuAAG_5_-_18060104…	4.18145	18.1443	0.509804	1	2.85867	-1.32278	0	5.28761
tRF-23-R9OMKIWUD1	GGTTCGAATCCCACTTCTGACAC	3'-tRF	trna17_LeuCAG_16_+_57333863_57333945@62.84.23, trna141_LeuCAA_6_-_27570348_27570454@63.85.23, trna140_LeuCAA_6_-_27573417_27573524@63.85.23, trna74_LeuCAA_6_+_28908830_28908934@62.84.23, trna58_LeuCAA_1_+_249168054_249168159@63.85.23, trna100_LeuCAA_6_-_28864000_28864105@62.84.23, trna26_LeuCAG_16_-_57334392_57334474@62.84.23	4.18145	18.1443	0.509804	1	2.85867	-1.32278	0	5.28761
tRF-31-RY93W086K2SVD	GGTTGTGGGTTCGAGTCCCACCAGAGTCGCC	3'-tRF	trna3_ArgTCT_11_+_59318767_59318852@45.75.31, trna4_ArgTCT_9_-_131102355_131102445@45.75.31	4.18145	18.1443	0.509804	1	2.85867	-1.32278	0	5.28761
tRF-16-8P4U1DD	TCCAGCTCGAAGGACC	3'-tRF	trna18_TyrGTA_14_-_21125623_21125716@60.75.16	4.18145	18.1443	0.509804	1	2.85867	-1.32278	0	5.28761
tRF-46-8PW7W26WRNLEK5LYK1B	TCCAGTCTCTTCGGAGGCGTGGGTTCGAATCCCACCGCTGCCACCA	3'-tRF	trna19_LeuAAG_5_-_180524474_180524555@40.85.46, trna3_LeuAAG_5_+_180528840_180528921@40.85.46, trna42_LeuTAG_17_-_8023632_8023713@40.85.46, trna16_LeuAAG_5_-_180601044_180601125@40.85.46	4.18145	18.1443	0.509804	1	2.85867	-1.32278	0	5.28761
tRF-21-WB0UQ2B5D	TCGAAACCGAGCGGAAACACC	3'-tRF	trna40_ValTAC_6_+_27258405_27258477@55.75.21	4.18145	18.1443	0.509804	1	2.85867	-1.32278	0	5.28761
tRF-24-WO2F9IY9E2	TCTAACAACATGGCTTTCTCACCA	3'-tRF	trnaMT_SerGCT_MT_+_12207_12265@39.62.24	4.18145	18.1443	0.509804	1	2.85867	-1.32278	0	5.28761
tRF-26-X3W03638F5D	TGAGTTCGAGCCTCACCTGGAGCACC	3'-tRF	trna55_IleTAT_6_+_27599200_27599293@51.76.26, trna29_IleTAT_6_+_26988125_26988218@51.76.26, trna5_IleTAT_2_+_43037676_43037768@51.76.26	4.18145	18.1443	0.509804	1	2.85867	-1.32278	0	5.28761
tRF-27-93W08638RV2	TGGGTTCGAGTCCCACCTGGGGTGCCA	3'-tRF	trna21_ArgCCT_17_-_73030526_73030598@50.76.27	4.18145	18.1443	0.509804	1	2.85867	-1.32278	0	5.28761
tRF-22-YOH6RVK7J	TTCAAATCCAGGTGCCCCCTCC	3'-tRF	trna18_CysGCA_7_-_149310156_149310227@53.74.22, trna7_CysGCA_7_+_149243631_149243702@53.74.22, trna13_CysGCA_7_+_149332778_149332849@53.74.22, trna5_CysGCA_7_+_149007281_149007352@53.74.22, trna10_CysGCA_7_+_149281816_149281887@53.74.22, trna23_CysGCA_7_-_149072850_149072921@53.74.22, trna12_SerAGA_7_+_149305467_149305538@53.74.22, trna15_CysGCA_7_+_149404760_149404831@53.74.22, trna6_CysGCA_7_+_…	4.18145	18.1443	0.509804	1	2.85867	-1.32278	0	5.28761
tRF-22-YU8RO546J	TTCGATCCCCGACACCTCCACC	3'-tRF	trna107_AlaTGC_6_-_28770577_28770647@52.73.22, trna104_AlaTGC_6_-_28785012_28785083@53.74.22	4.18145	18.1443	0.509804	1	2.85867	-1.32278	0	5.28761
tRF-23-YUY6QSD2D2	TTCGATTCCAGCTCGAAGGACCA	3'-tRF	trna18_TyrGTA_14_-_21125623_21125716@54.76.23	4.18145	18.1443	0.509804	1	2.85867	-1.32278	0	5.28761
tRF-23-YUYRF6IFD2	TTCGATTCCCAGCCAATGCACCA	3'-tRF	trna2_GlyTCC_18_+_55345854_55345925@53.75.23	4.18145	18.1443	0.509804	1	2.85867	-1.32278	0	5.28761
tRF-37-Y8RH93WB86KIP52	TTCGGGGGCGTGGGTTCGAATCCCACCACTGCCACCA	3'-tRF	trna2_LeuTAG_14_+_21093529_21093610@49.85.37	4.18145	18.1443	0.509804	1	2.85867	-1.32278	0	5.28761
tRF-29-Z4195R8190FV	TTGTGAGTTCGATCCTCACCTGGAGCACC	3'-tRF	trna10_IleTAT_19_-_39902808_39902900@48.76.29	4.18145	18.1443	0.509804	1	2.85867	-1.32278	0	5.28761
tRF-42-Z4NY2V7KYUHRH7MSJ	TTGTGCTTTGCACGCGTGGGTTCGAATCCCATCCTCGTCGCC	3'-tRF	trna8_SerGCT_11_+_66115591_66115672@43.84.42	4.18145	18.1443	0.509804	1	2.85867	-1.32278	0	5.28761
tRF-37-ZSIJ7KYUHR0VX6J	TTTCGATGGCGTGGGTTCGAATCCCACCGCTGCCACC	3'-tRF	trna27_LeuTAG_16_-_22207032_22207113@48.84.37	4.18145	18.1443	0.509804	1	2.85867	-1.32278	0	5.28761
tRF-33-OB9Y7Q078SUXD2	GAAAATGTTGGTTATACCCTTCCCGTACTACCA	3'-tRF	trnaMT_MetCAT_MT_+_4402_4469@39.71.33	4.16331	17.9177	1.95094e-07	4.70188e-06	7.39502	3.23171	11.6579	129.546
tRF-30-SV9NLN3JWB61	GTCGCTGGTTCGATTCCGGCTCGAAGGACC	3'-tRF	trna16_TyrGTA_14_-_21131351_21131444@46.75.30, trna4_TyrGTA_8_+_67025602_67025694@46.75.30, trna5_TyrGTA_14_+_21151432_21151520@46.75.30, trna5_TyrGTA_8_+_67026223_67026311@46.75.30, trna2_TyrGTA_2_+_27273650_27273738@46.75.30, trna19_TyrGTA_14_-_21121258_21121351@46.75.30	4.16331	17.9177	1.95094e-07	4.70188e-06	7.39502	3.23171	11.6579	129.546
tRF-31-H5RNLDKW343RB	ATCACGGGTTCGAACCCCGTCCGTGCCTCCA	3'-tRF	trna15_ThrCGT_16_+_14379750_14379821@45.75.31	4.14925	17.7438	5.52293e-06	8.88305e-05	6.82637	2.67712	7.77194	87.2455
tRF-46-8Q9VWVEH93WB8689SVD	TCCATTGTGCTCTGCACGCGTGGGTTCGAATCCCATCCTCGTCGCC	3'-tRF	trna175_SerGCT_6_-_26305718_26305801@41.86.46, trna123_SerGCT_6_-_28565117_28565198@39.84.46, trna7_SerGCT_17_+_8090184_8090265@39.84.46, trna10_SerGCT_15_-_40886023_40886104@39.84.46	4.10962	17.2631	0.000575412	0.00566833	5.87421	1.76459	3.88597	44.9447
tRF-29-387SFRJ4O1E2	CCTGGGTTCGAGCCCCAGTGGAACCACCA	3'-tRF	trna17_ValTAC_11_-_59318102_59318174@48.76.29, trna16_ValTAC_11_-_59318460_59318532@48.76.29, trna4_ValTAC_X_-_18693029_18693101@48.76.29	4.08312	16.9489	1.28501e-09	6.17449e-08	8.02702	3.9439	19.4299	200.929
tRF-37-JB59V3WD8YQ84V2	CAGAAGATTCTAGGTTCGACTCCTGGCTGGCTCGCCA	3'-tRF	trna156_ArgACG_6_-_27181623_27181695@40.76.37, trna36_ArgACG_6_+_27182952_27183024@40.76.37, trna138_ArgACG_6_-_27638344_27638416@40.76.37, trna11_ArgACG_3_-_45730491_45730563@40.76.37	4.07732	16.8809	2.8509e-11	2.71454e-09	8.68517	4.60785	31.0878	317.256
tRF-24-7SDR26N1E2	GTTCGAATCCCACCACTGCCACCA	3'-tRF	trna2_LeuTAG_14_+_21093529_21093610@62.85.24	4.05938	16.6722	1.05718e-05	0.000159493	6.7365	2.67712	7.77194	81.9579
tRF-17-08P2B52	ACCGGGCAGAAACACCA	3'-tRF	trna37_ValAAC_6_+_27203288_27203360@60.76.17	4.01225	16.1364	1.47133e-05	0.000211761	6.68937	2.67712	7.77194	79.3141
tRF-24-195RWIRJHJ	AGTTCGATCCTCGCTGGGGCCTCC	3'-tRF	trna56_ThrTGT_1_+_222638347_222638419@52.75.24	4.01225	16.1364	1.47133e-05	0.000211761	6.68937	2.67712	7.77194	79.3141
tRF-21-LB3KJB01B	CGAAACCGGGCAGAAACACCA	3'-tRF	trna37_ValAAC_6_+_27203288_27203360@56.76.21	4.01225	16.1364	1.47133e-05	0.000211761	6.68937	2.67712	7.77194	79.3141
tRF-34-DE8P7SER9I69I2	AAGATTCCAGGTTCGACTCCTGGCTGGCTCGCCA	3'-tRF	trna7_ArgACG_14_+_23398910_23398982@43.76.34, trna8_ArgACG_6_+_26537726_26537798@43.76.34, trna6_ArgACG_6_+_26328368_26328440@43.76.34	4.00843	16.0937	7.29517e-07	1.50074e-05	7.24013	3.23171	11.6579	116.327
tRF-22-8F81KLB52	TCACATCACCCCATAAACACCA	3'-tRF	trnaMT_PheGAA_MT_+_577_647@53.74.22	4.00645	16.0717	1.67587e-08	5.45388e-07	7.63776	3.63131	15.5439	153.341
tRF-31-M0IBB7Z92K01B	CGGAGATGAAAACCTTTTTCCAAGGACACCA	3'-tRF	trnaMT_ThrTGT_MT_+_15888_15953@39.69.31	3.97535	15.7289	9.57367e-07	1.88619e-05	7.20706	3.23171	11.6579	113.684
tRF-22-YU8R6546J	TTCGATCCCCGGCACCTCCACC	3'-tRF	trna110_AlaTGC_6_-_28757547_28757618@53.74.22, trna113_AlaTGC_6_-_28726141_28726212@53.74.22	3.93036	15.246	0.00136958	0.0125706	5.69495	1.76459	3.88597	39.657
tRF-30-W419518FMK26	TCGTGAGTTCGAGCCTCACACGGGGCACCA	3'-tRF	trna22_MetCAT_16_-_87417628_87417700@47.76.30	3.87666	14.689	7.10818e-08	1.92839e-06	7.50797	3.63131	15.5439	140.122
tRF-32-59V3WD8YQ84V2	GATTCTAGGTTCGACTCCTGGCTGGCTCGCCA	3'-tRF	trna156_ArgACG_6_-_27181623_27181695@45.76.32, trna36_ArgACG_6_+_27182952_27183024@45.76.32, trna138_ArgACG_6_-_27638344_27638416@45.76.32, trna11_ArgACG_3_-_45730491_45730563@45.76.32	3.85853	14.5055	7.10013e-13	1.70048e-10	9.6231	5.76458	69.9475	608.075
tRF-21-LMKWEKK1B	CGATCCCCGTACGGGCCACCA	3'-tRF	trna57_IleAAT_6_+_27636362_27636435@57.77.21, trna11_IleAAT_6_+_26554350_26554423@57.77.21, trna80_IleAAT_6_+_58149254_58149327@57.77.21, trna165_IleAAT_6_-_26721221_26721294@57.77.21, trna158_IleAAT_6_-_27144994_27145067@57.77.21, trna9_IleAAT_17_+_8090911_8090984@57.77.21, trna10_IleAAT_14_+_102783429_102783502@57.77.21, trna154_IleAAT_6_-_27205350_27205423@57.77.21, trna28_IleAAT_6_+_26780832_…	3.84655	14.3855	4.5414e-11	4.02373e-09	8.90737	5.06082	42.7457	370.132
tRF-37-NBRSX3WE3628652	CTGAAGGTCGTGAGTTCGATCCTCACACGGGGCACCA	3'-tRF	trna10_MetCAT_8_-_124169470_124169542@40.76.37	3.82129	14.1359	1.17191e-07	3.00385e-06	7.4526	3.63131	15.5439	134.834
tRF-24-76HRMFWRE2	GTTCAATCCCCGGCATCTCCACCA	3'-tRF	trna8_AlaTGC_12_+_125424512_125424583@52.75.24, trna13_AlaCGC_2_+_157257281_157257352@52.75.24	3.80919	14.0178	1.83549e-12	3.51946e-10	9.49193	5.68274	66.0615	555.199
tRF-29-387SDRJH71J2	CCTGGGTTCGAATCCCAGCGGTGCCTCCA	3'-tRF	trna40_ThrAGT_17_-_8042770_8042843@49.77.29, trna36_ThrAGT_17_-_8129553_8129626@49.77.29, trna4_ThrAGT_19_+_33667963_33668036@49.77.29, trna8_ThrAGT_17_+_8090478_8090551@49.77.29	3.79752	13.9049	5.19332e-06	8.57793e-05	7.02923	3.23171	11.6579	100.465
tRF-18-BMEMR3D1	AAATCACGTCGGGGTCAC	3'-tRF	trna1_TrpCCA_7_+_99067307_99067378@56.73.18, trna170_TrpCCA_6_-_26319330_26319401@56.73.18, trna168_TrpCCA_6_-_26331672_26331743@56.73.18, trna6_TrpCCA_17_+_8089676_8089747@56.73.18, trna39_TrpCCA_17_-_8124187_8124258@56.73.18	3.75033	13.4575	0.000116677	0.00134065	6.42745	2.67712	7.77194	66.0951
tRF-24-7SBR29N3E2	GTTCGAACCCCACTCCTGGTACCA	3'-tRF	trna83_LeuTAA_6_+_144537684_144537766@63.86.24	3.75033	13.4575	0.000116677	0.00134065	6.42745	2.67712	7.77194	66.0951
tRF-23-KD09Z51UD2	CCAACACCTCTTTACAGTGACCA	3'-tRF	trnalookalike7_LysTTT_1_+_568844_568913@51.73.23, trnaMT_LysTTT_MT_+_8295_8364@51.73.23	3.72562	13.2289	0.00334606	0.0283048	5.49021	1.76459	3.88597	34.3694
tRF-24-7SH725RJE2	GTTCGATCCTCACACGGGGCACCA	3'-tRF	trna10_MetCAT_8_-_124169470_124169542@53.76.24	3.7179	13.1583	5.52464e-09	2.13304e-07	8.13649	4.41858	27.2018	216.792
tRF-40-JZL4Q4R9OMK1QV26	CATTTCGATGGCGTGGGTTCGAATCCCACCGCTGCCACCA	3'-tRF	trna27_LeuTAG_16_-_22207032_22207113@46.85.40	3.70373	13.0297	3.28061e-07	7.46071e-06	7.33505	3.63131	15.5439	124.259
tRF-25-R9DR3JH926	GGTTCAATCCCCGGCATCTCCACCA	3'-tRF	trna8_AlaTGC_12_+_125424512_125424583@51.75.25, trna13_AlaCGC_2_+_157257281_157257352@51.75.25	3.69172	12.9217	0.000167283	0.00184735	6.36884	2.67712	7.77194	63.4513
tRF-34-YKWIR9OMMIL0HV	TTAGGTCGCTGGTTCGAATCCGGCTCGAAGGACC	3'-tRF	trna14_TyrGTA_6_+_26569086_26569176@42.75.34, trna15_TyrGTA_6_+_26575798_26575887@42.75.34	3.64116	12.4766	5.57417e-07	1.18339e-05	7.27247	3.63131	15.5439	118.971
tRF-29-I363U0EZY9JR	ATGGTGGAGTTAAAGACTTTTTCTCTGAC	3'-tRF	trnaMT_ProTGG_MT_-_15956_16023@41.69.29	3.63062	12.3859	0.000240916	0.00258778	6.30774	2.67712	7.77194	60.8075
tRF-34-DEWP7SER9I69I2	AAGATTCTAGGTTCGACTCCTGGCTGGCTCGCCA	3'-tRF	trna156_ArgACG_6_-_27181623_27181695@43.76.34, trna36_ArgACG_6_+_27182952_27183024@43.76.34, trna138_ArgACG_6_-_27638344_27638416@43.76.34, trna11_ArgACG_3_-_45730491_45730563@43.76.34	3.62743	12.3585	4.13381e-12	6.21207e-10	9.74334	6.11591	89.3773	660.951
tRF-21-WB08Q2B5D	TCGAAACCGGGCGGAAACACC	3'-tRF	trna2_ValAAC_3_+_169490018_169490090@55.75.21, trna90_ValCAC_1_-_149684088_149684161@56.76.21, trna9_ValCAC_6_+_26538282_26538354@55.75.21, trna85_ValCAC_1_-_161369490_161369562@55.75.21, trna10_ValCAC_5_-_180649395_180649467@55.75.21, trna18_ValCAC_5_-_180529253_180529325@55.75.21, trna15_ValAAC_5_-_180615416_180615488@55.75.21, trna132_ValAAC_6_-_27721179_27721251@55.75.21, trna136_ValAAC_6_-_2…	3.62435	12.3322	6.35425e-10	3.40552e-08	8.68517	5.06082	42.7457	317.256
tRF-40-3L90Q4R9OMKIWU26	CCGTATGGAGGCGTGGGTTCGAATCCCACTTCTGACACCA	3'-tRF	trna140_LeuCAA_6_-_27573417_27573524@48.87.40	3.60882	12.2001	7.29517e-07	1.50074e-05	7.24013	3.63131	15.5439	116.327
tRF-39-HPDEXK7SDRNS9NI2	ATCAGAAGATTGAGGGTTCGAATCCCTTCGTGGTTGCCA	3'-tRF	trna124_ArgTCG_6_-_28510891_28510963@38.76.39	3.60844	12.1969	1.66167e-08	5.41917e-07	8.02702	4.41858	27.2018	200.929
tRF-18-HRRNWJV	ATCCCGGGTTTCGGCACC	3'-tRF	trna14_PheGAA_19_-_1383361_1383433@58.75.18, trna11_PheGAA_12_-_125412389_125412461@58.75.18, trna103_PheGAA_6_-_28791093_28791166@59.76.18, trna106_PheGAA_6_-_28775610_28775682@58.75.18, trna109_PheGAA_6_-_28758499_28758571@58.75.18, trna15_PheGAA_11_-_59324970_59325042@58.75.18, trna1_PheGAA_13_-_95201904_95201976@58.75.18, trna13_PheGAA_11_-_59333853_59333925@58.75.18, trna96_PheGAA_6_-_289494…	3.59466	12.0809	2.31155e-05	0.000314667	6.82637	3.23171	11.6579	87.2455
tRF-35-KKM1M3WD8S746D	CCAGGCGGCCCGGGTTCGACTCCCGGTGTGGGAAC	3'-tRF	trna11_GluTTC_15_-_26327381_26327452@39.73.35, trna3_GluTTC_13_-_45492062_45492133@39.73.35	3.59466	12.0809	2.31155e-05	0.000314667	6.82637	3.23171	11.6579	87.2455
tRF-38-HPDE8P7SER9I69DV	ATCAGAAGATTCCAGGTTCGACTCCTGGCTGGCTCGCC	3'-tRF	trna7_ArgACG_14_+_23398910_23398982@38.75.38, trna8_ArgACG_6_+_26537726_26537798@38.75.38, trna6_ArgACG_6_+_26328368_26328440@38.75.38	3.51096	11.3999	2.00311e-08	6.43683e-07	8.11881	4.60785	31.0878	214.148
tRF-38-0UFMQKYU0RSSX7D2	ACCGAAGATCGCGGGTTCGAACCCCGTCCGTGCCTCCA	3'-tRF	trna14_ThrCGT_17_+_29877093_29877164@38.75.38	3.5087	11.3821	4.68596e-07	1.01881e-05	7.4526	3.9439	19.4299	134.834
tRF-30-WIR959MIL0O6	TCGCTGGTTCGATTCCGGCTCGAAGGACCA	3'-tRF	trna16_TyrGTA_14_-_21131351_21131444@47.76.30, trna4_TyrGTA_8_+_67025602_67025694@47.76.30, trna5_TyrGTA_14_+_21151432_21151520@47.76.30, trna5_TyrGTA_8_+_67026223_67026311@47.76.30, trna2_TyrGTA_2_+_27273650_27273738@47.76.30, trna19_TyrGTA_14_-_21121258_21121351@47.76.30	3.50509	11.3537	6.75019e-11	5.44563e-09	9.26967	5.76458	69.9475	475.885
tRF-23-YOHSRVK7D2	TTCAAATCCGGGTGCCCCCTCCA	3'-tRF	trna21_CysGCA_7_-_149112229_149112300@53.75.23, trna3_CysGCA_4_-_124430005_124430076@53.75.23, trna27_CysGCA_17_-_37309987_37310058@53.75.23, trna8_CysGCA_14_+_73429679_73429750@53.75.23, trna26_CysGCA_17_-_37310744_37310815@53.75.23, trna3_CysGCA_15_+_80036997_80037069@54.76.23, trna15_CysGCA_17_+_37023898_37023969@53.75.23, trna127_CysGCA_1_-_93981834_93981906@54.76.23, trna29_CysGCA_17_-_37017…	3.50233	11.332	6.15505e-10	3.31034e-08	8.90737	5.40504	54.4036	370.132
tRF-36-9KIWRNL3KQNKW1B	TGGGGATTGTGGGTTCGAGTCCCATCTGGGTCGCCA	3'-tRF	trna23_ArgCCG_17_-_66016013_66016085@41.76.36	3.45766	10.9865	5.88889e-05	0.000723418	6.68937	3.23171	11.6579	79.3141
tRF-27-93WB8689SV2	TGGGTTCGAATCCCATCCTCGTCGCCA	3'-tRF	trna62_SerGCT_6_+_28180815_28180896@59.85.27, trna175_SerGCT_6_-_26305718_26305801@61.87.27, trna123_SerGCT_6_-_28565117_28565198@59.85.27, trna7_SerGCT_17_+_8090184_8090265@59.85.27, trna10_SerGCT_15_-_40886023_40886104@59.85.27, trna8_SerGCT_11_+_66115591_66115672@59.85.27	3.4321	10.7936	1.06777e-10	7.79367e-09	9.34762	5.91552	77.7194	502.323
tRF-21-LNK8QJP1B	CGATTCCCGGGCGGCGCACCA	3'-tRF	trna34_GlyCCC_16_-_686736_686806@54.74.21, trna27_GlyCCC_2_-_70476123_70476193@54.74.21	3.41917	10.6973	4.93737e-08	1.41452e-06	8.02702	4.60785	31.0878	200.929
tRF-22-YU89Q867J	TTCGATCCTCGCTGGGGCCTCC	3'-tRF	trna56_ThrTGT_1_+_222638347_222638419@54.75.22	3.40895	10.6217	8.09767e-05	0.000957725	6.64066	3.23171	11.6579	76.6703
tRF-23-R95933JKR	GGTTCGATTCCCGGTCAGGGAAC	3'-tRF	trna71_GluCTC_1_-_161439189_161439260@51.73.23, trna84_GluTTC_1_-_161391883_161391954@51.73.23, trna87_GluCTC_6_-_126101393_126101464@51.73.23, trna116_GluCTC_1_-_145399233_145399304@51.73.23, trna77_GluCTC_6_+_28949976_28950047@51.73.23, trna77_GluCTC_1_-_161424398_161424469@51.73.23, trna80_GluCTC_1_-_161417018_161417089@51.73.23, trna92_PheGAA_1_-_149672905_149672976@51.73.23, trna74_GluCTC_1_…	3.36019	10.2688	1.63986e-06	3.08793e-05	7.3041	3.9439	19.4299	121.615
tRF-32-M1M3WD8S746D2	CGGCCCGGGTTCGACTCCCGGTGTGGGAACCA	3'-tRF	trna11_GluTTC_15_-_26327381_26327452@44.75.32, trna3_GluTTC_13_-_45492062_45492133@44.75.32	3.35956	10.2643	2.41467e-05	0.00032754	6.99088	3.63131	15.5439	97.8207
tRF-22-WEKSUYP52	TCGATCCCCGTACTGGCCACCA	3'-tRF	trna153_IleAAT_6_-_27242990_27243063@56.77.22, trna59_IleAAT_6_+_27655967_27656040@56.77.22, trna163_IleAAT_6_-_26745255_26745328@56.77.22	3.35853	10.2569	0.000111734	0.00128772	6.59024	3.23171	11.6579	74.0265
tRF-28-70YUP90Y5FD2	GTGAGTTCGAGCCTCACCTGGAGCACCA	3'-tRF	trna55_IleTAT_6_+_27599200_27599293@50.77.28, trna29_IleTAT_6_+_26988125_26988218@50.77.28, trna5_IleTAT_2_+_43037676_43037768@50.77.28	3.35652	10.2427	0.00108459	0.0101184	6.03364	2.67712	7.77194	50.2323
tRF-25-5NLM45N2P1	GAGTTCGATCCTCACCTGGAGCACC	3'-tRF	trna10_IleTAT_19_-_39902808_39902900@52.76.25	3.33825	10.1138	2.63265e-07	6.08647e-06	7.75683	4.41858	27.2018	166.56
tRF-19-1R7HFEE2	AGTCCGTGCGAGAATACCA	3'-tRF	trnalookalike8_GluTTC_5_-_93905172_93905240@54.72.19, trnaMT_GluTTC_MT_-_14674_14742@54.72.19	3.3342	10.0855	7.73676e-07	1.5645e-05	7.53488	4.20068	23.3158	142.765
tRF-26-MNLM3KMB01B	CGGTTCGATCCCGGGCGGAAACACCA	3'-tRF	trna13_ValCAC_19_-_4724647_4724719@51.76.26	3.32946	10.0524	3.11386e-08	9.34036e-07	8.25451	4.92504	38.8597	235.298
tRF-38-FYRE987S1RJ7RMDV	AGCTGGGGATTGTGGGTTCGAGTCCCATCTGGGTCGCC	3'-tRF	trna23_ArgCCG_17_-_66016013_66016085@38.75.38	3.32408	10.0149	1.65052e-09	7.64323e-08	9.00682	5.68274	66.0615	396.57
tRF-21-YOH9R8B7D	TTCAAATCTCGGTGGAACCTC	3'-tRF	trna1_GlnCTG_6_+_18836402_18836473@53.73.21, trna99_GlnCTG_6_-_28909378_28909449@53.73.21, trna49_GlnCTG_6_+_27487308_27487379@53.73.21, trna42_GlnCTG_6_+_27263212_27263283@53.73.21, trna7_GlnCTG_15_-_66161400_66161471@53.73.21, trna3_GlnCTG_17_+_8023070_8023141@53.73.21	3.28014	9.71449	7.79371e-09	2.84723e-07	8.68517	5.40504	54.4036	317.256
tRF-35-O2Z0R95M3973L6	GAAGATTGAGGGTTCGAGTCCCTTCGTGGTCGCCA	3'-tRF	trna1_ArgCCG_16_+_3200675_3200747@42.76.35, trna114_ArgCCG_6_-_28710729_28710801@42.76.35, trna73_ArgCCG_6_+_28849165_28849237@42.76.35, trna19_ArgTCG_17_+_73031208_73031280@42.76.35	3.28006	9.71396	5.98252e-08	1.66425e-06	8.2051	4.92504	38.8597	227.367
tRF-25-739P8WQ0D5	GTGGTTGTAGTCCGTGCGAGAATAC	3'-tRF	trnalookalike8_GluTTC_5_-_93905172_93905240@46.70.25, trnaMT_GluTTC_MT_-_14674_14742@46.70.25	3.2606	9.58384	1.5266e-08	5.02141e-07	8.55977	5.29917	50.5176	290.818
tRF-30-Q4R9OMKM4WL6	GCGTGGGTTCGAATCCCATCCTCGTCGCCA	3'-tRF	trna175_SerGCT_6_-_26305718_26305801@58.87.30, trna123_SerGCT_6_-_28565117_28565198@56.85.30, trna7_SerGCT_17_+_8090184_8090265@56.85.30, trna10_SerGCT_15_-_40886023_40886104@56.85.30, trna8_SerGCT_11_+_66115591_66115672@56.85.30	3.25896	9.57296	2.71504e-07	6.24866e-06	7.86682	4.60785	31.0878	179.779
tRF-34-BKZ4R95MK1F31V	AAAGGTTGTGGGTTCGAGTCCCACCAGAGTCGCC	3'-tRF	trna3_ArgTCT_11_+_59318767_59318852@42.75.34, trna4_ArgTCT_9_-_131102355_131102445@42.75.34	3.25885	9.57216	1	1	1.93607	-1.32278	0	2.6438
tRF-21-BOJ8N981B	AACAACATGGCTTTCTCACCA	3'-tRF	trnaMT_SerGCT_MT_+_12207_12265@42.62.21	3.25885	9.57216	1	1	1.93607	-1.32278	0	2.6438
tRF-19-B54ZUPJR	AACACCTCTTTACAGTGAC	3'-tRF	trnalookalike7_LysTTT_1_+_568844_568913@53.71.19, trnaMT_LysTTT_MT_+_8295_8364@53.71.19	3.25885	9.57216	1	1	1.93607	-1.32278	0	2.6438
tRF-38-BP5E387SDRJH710J	AACAGGAGATCCTGGGTTCGAATCCCAGCGGTGCCTCC	3'-tRF	trna40_ThrAGT_17_-_8042770_8042843@39.76.38, trna36_ThrAGT_17_-_8129553_8129626@39.76.38, trna4_ThrAGT_19_+_33667963_33668036@39.76.38, trna8_ThrAGT_17_+_8090478_8090551@39.76.38	3.25885	9.57216	1	1	1.93607	-1.32278	0	2.6438
tRF-19-BRM5R1E2	AACCCCGTACGGGCCACCA	3'-tRF	trna34_IleAAT_17_-_8130309_8130382@59.77.19	3.25885	9.57216	1	1	1.93607	-1.32278	0	2.6438
tRF-18-BRX9QVDV	AACCCTGCTCGCTGCGCC	3'-tRF	trna2_SerTGA_10_+_69524261_69524342@67.84.18	3.25885	9.57216	1	1	1.93607	-1.32278	0	2.6438
tRF-18-BSF8BFD2	AACCGAGCGGAAACACCA	3'-tRF	trna40_ValTAC_6_+_27258405_27258477@59.76.18	3.25885	9.57216	1	1	1.93607	-1.32278	0	2.6438
tRF-17-BS6PBFJ	AACCGGGCAGAAACACC	3'-tRF	trna37_ValAAC_6_+_27203288_27203360@59.75.17	3.25885	9.57216	1	1	1.93607	-1.32278	0	2.6438
tRF-33-DEL87SBRMR710J	AAGATCGCGGGTTCGAACCCCGTCCGTGCCTCC	3'-tRF	trna14_ThrCGT_17_+_29877093_29877164@42.74.33	3.25885	9.57216	1	1	1.93607	-1.32278	0	2.6438
tRF-34-DEXK7SDRNS9NE2	AAGATTGAGGGTTCGAATCCCTTCGTGGTTACCA	3'-tRF	trna3_ArgTCG_6_+_26299905_26299977@43.76.34	3.25885	9.57216	1	1	1.93607	-1.32278	0	2.6438
tRF-39-DRFU8U7S17M4O1J2	AATCCAGCGATCCGAGTTCGAGTCTCGGTGGAACCTCCA	3'-tRF	trna15_GlnCTG_1_+_145963304_145963375@37.75.39, trna19_GlnCTG_1_+_147505038_147505109@37.75.39, trna28_GlnCTG_1_+_149186125_149186196@37.75.39, trna112_GlnCTG_1_-_147737382_147737453@37.75.39	3.25885	9.57216	1	1	1.93607	-1.32278	0	2.6438
tRF-39-D7JKW4R951KHZK1V	AATCTCAGGGTCGTGGGTTCGAGCCCCACGTTGGGCGCC	3'-tRF	trna11_LysCTT_5_-_180648979_180649051@37.75.39, trna9_LysCTT_5_+_180634755_180634827@37.75.39, trna13_LysCTT_6_+_26556774_26556846@37.75.39, trna119_LysCTT_1_-_145395522_145395594@37.75.39, trna32_LysCTT_16_-_3207406_3207478@37.75.39, trna7_LysCTT_16_+_3225692_3225764@37.75.39, trna10_LysCTT_16_+_3241501_3241573@37.75.39	3.25885	9.57216	1	1	1.93607	-1.32278	0	2.6438
tRF-40-D9BKYSR95M3J63L6	AATTCAAAGGTTCCGGGTTCGAGTCCCGGCGGAGTCGCCA	3'-tRF	trna9_ArgTCT_1_+_94313129_94313213@37.76.40	3.25885	9.57216	1	1	1.93607	-1.32278	0	2.6438
tRF-36-0KFMNKYUHRF867D	ACAGGAGATCCTGGGTTCGAATCCCAGCGGGGCCTC	3'-tRF	trna34_ThrAGT_6_+_27130050_27130123@40.75.36, trna135_ThrAGT_6_-_27652474_27652547@40.75.36, trna167_ThrAGT_6_-_26533145_26533218@40.75.36, trna121_ThrCGT_6_-_28615984_28616057@40.75.36	3.25885	9.57216	1	1	1.93607	-1.32278	0	2.6438
tRF-18-0RNQYXD2	ACCCCCTTATTTCTACCA	3'-tRF	trnaMT_IleGAT_MT_+_4263_4331@55.72.18	3.25885	9.57216	1	1	1.93607	-1.32278	0	2.6438
tRF-37-0UFMEKYU0RSSX7J	ACCGAAGATCACGGGTTCGAACCCCGTCCGTGCCTCC	3'-tRF	trna15_ThrCGT_16_+_14379750_14379821@38.74.37	3.25885	9.57216	1	1	1.93607	-1.32278	0	2.6438
tRF-17-0UQ2B52	ACCGAGCGGAAACACCA	3'-tRF	trna40_ValTAC_6_+_27258405_27258477@60.76.17	3.25885	9.57216	1	1	1.93607	-1.32278	0	2.6438
tRF-32-08F4BDNZ8O6FJ	ACCGGAGATGAAAACCTTTTTCCAAGGACACC	3'-tRF	trnaMT_ThrTGT_MT_+_15888_15953@37.68.32	3.25885	9.57216	1	1	1.93607	-1.32278	0	2.6438
tRF-19-EDKZIX1J	ACGACCCCTTATTTACCCC	3'-tRF	trnaMT_HisGTG_MT_+_12138_12206@53.71.19	3.25885	9.57216	1	1	1.93607	-1.32278	0	2.6438
tRF-19-E1LQWRE2	ACGCCCGCATTCTCCACCA	3'-tRF	trna24_AlaAGC_6_+_26730737_26730809@58.76.19, trna161_AlaAGC_6_-_26771290_26771362@58.76.19	3.25885	9.57216	1	1	1.93607	-1.32278	0	2.6438
tRF-38-EH6KK87SIRM1DVV	ACGCGGGAGGCCCGGGTTCGATTCCCGGCCAATGCACC	3'-tRF	trna19_GlyGCC_2_-_157257659_157257729@36.73.38, trna68_GlyGCC_1_-_161493637_161493707@36.73.38, trna5_GlyGCC_17_+_8029064_8029134@36.73.38, trna24_GlyGCC_16_-_70812942_70813012@36.73.38, trna128_GlyGCC_6_-_27870686_27870756@36.73.38, trna19_GlyGCC_16_+_70823410_70823480@36.73.38	3.25885	9.57216	1	1	1.93607	-1.32278	0	2.6438
tRF-27-EK45H5KQBFJ	ACGGGCTCACATCACCCCATAAACACC	3'-tRF	trnaMT_PheGAA_MT_+_577_647@47.73.27	3.25885	9.57216	1	1	1.93607	-1.32278	0	2.6438
tRF-39-EO7N987X1RJYSXI2	ACTAAGTGTTTGTGGGTTTAAGTCCCATTGGTCTAGCCA	3'-tRF	trnaMT_AsnGTT_MT_-_5657_5729@38.76.39, trnalookalike5_AsnGTT_1_-_566207_566279@38.76.39	3.25885	9.57216	1	1	1.93607	-1.32278	0	2.6438
tRF-45-ERFMF0QV7NLE2WMK81	ACTCCAGATCAGAAGGCTGCGTGTTCGAATCACGTCGGGGTCACC	3'-tRF	trna6_TrpCCA_12_+_98898030_98898101@30.74.45	3.25885	9.57216	1	1	1.93607	-1.32278	0	2.6438
tRF-39-EUD3947SFR06RDI2	ACTGAAAGGTTGGTGGTTCGAGCCCACCCAGGGACGCCA	3'-tRF	trna136_AsnGTT_1_-_16847080_16847153@39.77.39	3.25885	9.57216	1	1	1.93607	-1.32278	0	2.6438
tRF-45-E96MF0IURNLEKZM8Z1	ACTTCGGATCAGAAGATTGAGGGTTCGAATCCCTTCGTGGTTGCC	3'-tRF	trna124_ArgTCG_6_-_28510891_28510963@31.75.45	3.25885	9.57216	1	1	1.93607	-1.32278	0	2.6438
tRF-35-F0IR1NLI38NJW1	AGAAGATTCCAGGTTCGACTCCTGGCTGGCTCGCC	3'-tRF	trna7_ArgACG_14_+_23398910_23398982@41.75.35, trna8_ArgACG_6_+_26537726_26537798@41.75.35, trna6_ArgACG_6_+_26328368_26328440@41.75.35	3.25885	9.57216	1	1	1.93607	-1.32278	0	2.6438
tRF-36-F0IURNLEKZM8Y1B	AGAAGATTGAGGGTTCGAATCCCTTCGTGGTTACCA	3'-tRF	trna3_ArgTCG_6_+_26299905_26299977@41.76.36	3.25885	9.57216	1	1	1.93607	-1.32278	0	2.6438
tRF-34-F0IURNLEKZM8KM	AGAAGATTGAGGGTTCGAATCCCTTCGTGGTTGC	3'-tRF	trna124_ArgTCG_6_-_28510891_28510963@41.74.34	3.25885	9.57216	1	1	1.93607	-1.32278	0	2.6438
tRF-30-FFR3VJ4ZZ526	AGACAGGGGTTAGGCCTCTTTTTACCACCA	3'-tRF	trnaMT_TyrGTA_MT_-_5826_5891@40.69.30	3.25885	9.57216	1	1	1.93607	-1.32278	0	2.6438
tRF-30-F1R38E8RO86J	AGACCGGGGTTCAATTCCCCGACGGGGAGC	3'-tRF	trna5_AspGTC_12_+_98897281_98897352@44.73.30	3.25885	9.57216	1	1	1.93607	-1.32278	0	2.6438
tRF-34-FKYSR95M3JF2JV	AGAGGTTCCGGGTTCGAGTCCCGGCAGAGATGCC	3'-tRF	trna86_ArgTCT_1_-_159111401_159111474@43.76.34	3.25885	9.57216	1	1	1.93607	-1.32278	0	2.6438
tRF-34-FND0B601WZ03HV	AGATTAAGAGAACCAACACCTCTTTACAGTGACC	3'-tRF	trnalookalike7_LysTTT_1_+_568844_568913@39.72.34, trnaMT_LysTTT_MT_+_8295_8364@39.72.34	3.25885	9.57216	1	1	1.93607	-1.32278	0	2.6438
tRF-34-FO8U7SD7M461J2	AGCAATCCGAGTTCGAATCTCGGTGGGACCTCCA	3'-tRF	trna64_GlnTTG_6_+_28557156_28557227@42.75.34	3.25885	9.57216	1	1	1.93607	-1.32278	0	2.6438
tRF-28-FPN6B7P86ZD2	AGCAGCTTCAAACCTGCCGGGGCTTCCA	3'-tRF	trnaMT_CysGCA_MT_-_5761_5826@42.69.28	3.25885	9.57216	1	1	1.93607	-1.32278	0	2.6438
tRF-38-F6RE987S1R27R3V	AGCCAGGGATTGTGGGTTCGAGTCCCACCTGGGGTACC	3'-tRF	trna18_ArgCCT_17_+_73030001_73030073@38.75.38	3.25885	9.57216	1	1	1.93607	-1.32278	0	2.6438
tRF-38-F6RE987S1R27R3DV	AGCCAGGGATTGTGGGTTCGAGTCCCACCTGGGGTGCC	3'-tRF	trna21_ArgCCT_17_-_73030526_73030598@38.75.38	3.25885	9.57216	1	1	1.93607	-1.32278	0	2.6438
tRF-32-FU8U76D7M4615	AGCGATCCGAGTTCAAATCTCGGTGGGACCTC	3'-tRF	trna16_GlnTTG_17_+_47269890_47269961@42.73.32, trna173_GlnTTG_6_-_26311975_26312046@42.73.32, trna130_GlnTTG_6_-_27763640_27763711@42.73.32, trna174_GlnTTG_6_-_26311424_26311495@42.73.32	3.25885	9.57216	1	1	1.93607	-1.32278	0	2.6438
tRF-33-FU8U76D7M4610J	AGCGATCCGAGTTCAAATCTCGGTGGGACCTCC	3'-tRF	trna16_GlnTTG_17_+_47269890_47269961@42.74.33, trna173_GlnTTG_6_-_26311975_26312046@42.74.33, trna130_GlnTTG_6_-_27763640_27763711@42.74.33, trna174_GlnTTG_6_-_26311424_26311495@42.74.33	3.25885	9.57216	1	1	1.93607	-1.32278	0	2.6438
tRF-35-10H7RNLEKPM43R	AGGAGATCCTGGGTTCGAATCCCAGCGGTGCCTCC	3'-tRF	trna40_ThrAGT_17_-_8042770_8042843@42.76.35, trna36_ThrAGT_17_-_8129553_8129626@42.76.35, trna4_ThrAGT_19_+_33667963_33668036@42.76.35, trna8_ThrAGT_17_+_8090478_8090551@42.76.35	3.25885	9.57216	1	1	1.93607	-1.32278	0	2.6438
tRF-32-113KYO8R6546J	AGGCCCCGGGTTCAATCCCCGGCACCTCCACC	3'-tRF	trna101_AlaAGC_6_-_28831462_28831533@43.74.32, trna102_AlaAGC_6_-_28806221_28806292@43.74.32	3.25885	9.57216	1	1	1.93607	-1.32278	0	2.6438
tRF-31-11M3WE8SP6X5D	AGGCCCGGGTTCGATTCCCGGCCCATGCACC	3'-tRF	trna39_GlyGCC_1_+_161427898_161427968@43.73.31, trna37_GlyGCC_1_+_161420467_161420537@43.73.31, trna35_GlyGCC_1_+_161413094_161413164@43.73.31, trna41_GlyGCC_1_+_161435258_161435328@43.73.31, trna2_GlyGCC_21_-_18827107_18827177@43.73.31	3.25885	9.57216	1	1	1.93607	-1.32278	0	2.6438
tRF-32-1H93WB86N7O52	AGGCGTGGGTTCGAATCCCACTTCTGACACCA	3'-tRF	trna17_LeuCAG_16_+_57333863_57333945@55.86.32, trna141_LeuCAA_6_-_27570348_27570454@56.87.32, trna140_LeuCAA_6_-_27573417_27573524@56.87.32, trna74_LeuCAA_6_+_28908830_28908934@55.86.32, trna58_LeuCAA_1_+_249168054_249168159@56.87.32, trna100_LeuCAA_6_-_28864000_28864105@55.86.32, trna26_LeuCAG_16_-_57334392_57334474@55.86.32	3.25885	9.57216	1	1	1.93607	-1.32278	0	2.6438
tRF-32-1M3KYOHR6HFRJ	AGGTCCCGGGTTCAAATCCCGGACGAGCCCCC	3'-tRF	trna12_ProAGG_6_+_26555498_26555569@43.74.32, trna4_ProAGG_16_+_3210386_3210480@50.81.32, trna3_ProTGG_14_+_21101165_21101236@43.74.32, trna9_ProAGG_16_+_3239634_3239705@43.74.32, trna23_ProAGG_14_-_21077495_21077566@43.74.32, trna14_ProTGG_5_-_180615854_180615925@43.74.32, trna30_ProCGG_6_+_27059521_27059592@43.74.32, trna65_ProAGG_1_-_167684725_167684796@43.74.32, trna8_ProTGG_16_+_3238094_3238…	3.25885	9.57216	1	1	1.93607	-1.32278	0	2.6438
tRF-31-1MNKYUPR18B6D	AGGTCCTGGGTTCGAGCCCCAGTGGAACCAC	3'-tRF	trna17_ValTAC_11_-_59318102_59318174@44.74.31, trna16_ValTAC_11_-_59318460_59318532@44.74.31, trna4_ValTAC_X_-_18693029_18693101@44.74.31	3.25885	9.57216	1	1	1.93607	-1.32278	0	2.6438
tRF-32-1MQ8YUHSQSD2J	AGGTCGCTGGTTCGAATCCGGCTCGAAGGACC	3'-tRF	trna14_TyrGTA_6_+_26569086_26569176@44.75.32, trna15_TyrGTA_6_+_26575798_26575887@44.75.32	3.25885	9.57216	1	1	1.93607	-1.32278	0	2.6438
tRF-32-1M70YU890HRFJ	AGGTCGTGAGTTCGATCCTCACACGGGGCACC	3'-tRF	trna10_MetCAT_8_-_124169470_124169542@44.75.32	3.25885	9.57216	1	1	1.93607	-1.32278	0	2.6438
tRF-26-1NLE3WW4E1B	AGGTTCGAATCCTGTTCGTGACGCCA	3'-tRF	trna2_SerCGA_12_+_56584148_56584229@60.85.26	3.25885	9.57216	1	1	1.93607	-1.32278	0	2.6438
tRF-24-1NLI38NJJM	AGGTTCGACTCCTGGCTGGCTCGC	3'-tRF	trna156_ArgACG_6_-_27181623_27181695@51.74.24, trna36_ArgACG_6_+_27182952_27183024@51.74.24, trna138_ArgACG_6_-_27638344_27638416@51.74.24, trna11_ArgACG_3_-_45730491_45730563@51.74.24, trna7_ArgACG_14_+_23398910_23398982@51.74.24, trna8_ArgACG_6_+_26537726_26537798@51.74.24, trna6_ArgACG_6_+_26328368_26328440@51.74.24	3.25885	9.57216	1	1	1.93607	-1.32278	0	2.6438
tRF-23-1XDDZZ4YV	AGTTAAAGACTTTTTCTCTGACC	3'-tRF	trnaMT_ProTGG_MT_-_15956_16023@48.70.23	3.25885	9.57216	1	1	1.93607	-1.32278	0	2.6438
tRF-23-19BMW3RDDJ	AGTTCAAATCTCGGTGGGACCCC	3'-tRF	trna131_GlnCTG_6_-_27759135_27759206@51.73.23	3.25885	9.57216	1	1	1.93607	-1.32278	0	2.6438
tRF-23-195MW36DD5	AGTTCGAGTCTCGGTGGAACCTC	3'-tRF	trna15_GlnCTG_1_+_145963304_145963375@51.73.23, trna19_GlnCTG_1_+_147505038_147505109@51.73.23, trna28_GlnCTG_1_+_149186125_149186196@51.73.23, trna112_GlnCTG_1_-_147737382_147737453@51.73.23	3.25885	9.57216	1	1	1.93607	-1.32278	0	2.6438
tRF-37-HMI8W47W1R7HFE1	ATATCATTGGTCGTGGTTGTAGTCCGTGCGAGAATAC	3'-tRF	trnalookalike8_GluTTC_5_-_93905172_93905240@34.70.37, trnaMT_GluTTC_MT_-_14674_14742@34.70.37	3.25885	9.57216	1	1	1.93607	-1.32278	0	2.6438
tRF-18-H5KQBFD2	ATCACCCCATAAACACCA	3'-tRF	trnaMT_PheGAA_MT_+_577_647@57.74.18	3.25885	9.57216	1	1	1.93607	-1.32278	0	2.6438
tRF-39-HPDEXK7SDRNS9NE2	ATCAGAAGATTGAGGGTTCGAATCCCTTCGTGGTTACCA	3'-tRF	trna3_ArgTCG_6_+_26299905_26299977@38.76.39	3.25885	9.57216	1	1	1.93607	-1.32278	0	2.6438
tRF-19-HR06RDI2	ATCCCACCCAGGGACGCCA	3'-tRF	trna47_AsnGTT_1_+_161510031_161510104@59.77.19	3.25885	9.57216	1	1	1.93607	-1.32278	0	2.6438
tRF-29-HS19BMW36DHJ	ATCCGAGTTCAAATCTCGGTGGAACCTCC	3'-tRF	trna1_GlnCTG_6_+_18836402_18836473@46.74.29, trna99_GlnCTG_6_-_28909378_28909449@46.74.29, trna49_GlnCTG_6_+_27487308_27487379@46.74.29, trna42_GlnCTG_6_+_27263212_27263283@46.74.29, trna7_GlnCTG_15_-_66161400_66161471@46.74.29, trna3_GlnCTG_17_+_8023070_8023141@46.74.29	3.25885	9.57216	1	1	1.93607	-1.32278	0	2.6438
tRF-29-HS19BMW3RDHJ	ATCCGAGTTCAAATCTCGGTGGGACCTCC	3'-tRF	trna16_GlnTTG_17_+_47269890_47269961@46.74.29, trna173_GlnTTG_6_-_26311975_26312046@46.74.29, trna130_GlnTTG_6_-_27763640_27763711@46.74.29, trna174_GlnTTG_6_-_26311424_26311495@46.74.29	3.25885	9.57216	1	1	1.93607	-1.32278	0	2.6438
tRF-30-H7RNLEKPM43R	ATCCTGGGTTCGAATCCCAGCGGTGCCTCC	3'-tRF	trna40_ThrAGT_17_-_8042770_8042843@47.76.30, trna36_ThrAGT_17_-_8129553_8129626@47.76.30, trna4_ThrAGT_19_+_33667963_33668036@47.76.30, trna8_ThrAGT_17_+_8090478_8090551@47.76.30	3.25885	9.57216	1	1	1.93607	-1.32278	0	2.6438
tRF-23-HXB689XXD2	ATCTAAACCATCCTCTGCTACCA	3'-tRF	trna61_MetCAT_6_+_27745664_27745735@53.75.23	3.25885	9.57216	1	1	1.93607	-1.32278	0	2.6438
tRF-38-HXD3KY76HRRNWJV	ATCTAAAGGTCCCTGGTTCAATCCCGGGTTTCGGCACC	3'-tRF	trna106_PheGAA_6_-_28775610_28775682@38.75.38, trna13_PheGAA_11_-_59333853_59333925@38.75.38	3.25885	9.57216	1	1	1.93607	-1.32278	0	2.6438
tRF-39-HYD33U7SB7J0RJE2	ATCTGAAGGTCCTGAGTTCGAACCTCAGAGGGGGCACCA	3'-tRF	trna75_MetCAT_6_+_28912352_28912424@38.76.39, trna97_MetCAT_6_-_28921042_28921114@38.76.39	3.25885	9.57216	1	1	1.93607	-1.32278	0	2.6438
tRF-37-HY0DFKN5ORNQY1J	ATCTGACAACAGAGGCTTACGACCCCTTATTTACCCC	3'-tRF	trnaMT_HisGTG_MT_+_12138_12206@35.71.37	3.25885	9.57216	1	1	1.93607	-1.32278	0	2.6438
tRF-43-I2JQSSM87SBR29N3V	ATGGACATATGTCCGCGTGGGTTCGAACCCCACTCCTGGTACC	3'-tRF	trna83_LeuTAA_6_+_144537684_144537766@43.85.43	3.25885	9.57216	1	1	1.93607	-1.32278	0	2.6438
tRF-27-I2WO0Q37Q52	ATGGATCTAAACCATCCTCTGCTACCA	3'-tRF	trna61_MetCAT_6_+_27745664_27745735@49.75.27	3.25885	9.57216	1	1	1.93607	-1.32278	0	2.6438
tRF-27-IMUF04QZ452	ATGTCTAACAACATGGCTTTCTCACCA	3'-tRF	trnaMT_SerGCT_MT_+_12207_12265@36.62.27	3.25885	9.57216	1	1	1.93607	-1.32278	0	2.6438
tRF-27-INRXURYRSI1	ATGTTGGTTATACCCTTCCCGTACTAC	3'-tRF	trnaMT_MetCAT_MT_+_4402_4469@43.69.27	3.25885	9.57216	1	1	1.93607	-1.32278	0	2.6438
tRF-32-IO5BKD09Z51UJ	ATTAAGAGAACCAACACCTCTTTACAGTGACC	3'-tRF	trnalookalike7_LysTTT_1_+_568844_568913@41.72.32, trnaMT_LysTTT_MT_+_8295_8364@41.72.32	3.25885	9.57216	1	1	1.93607	-1.32278	0	2.6438
tRF-19-IRF9OKE2	ATTCCAGCTCGAAGGACCA	3'-tRF	trna18_TyrGTA_14_-_21125623_21125716@58.76.19	3.25885	9.57216	1	1	1.93607	-1.32278	0	2.6438
tRF-29-IR1NLI38NJJM	ATTCCAGGTTCGACTCCTGGCTGGCTCGC	3'-tRF	trna7_ArgACG_14_+_23398910_23398982@46.74.29, trna8_ArgACG_6_+_26537726_26537798@46.74.29, trna6_ArgACG_6_+_26328368_26328440@46.74.29	3.25885	9.57216	1	1	1.93607	-1.32278	0	2.6438
tRF-19-IRJ1BVE2	ATTCCCAGCCAACGCACCA	3'-tRF	trna3_GlyTCC_18_+_55346177_55346248@57.75.19	3.25885	9.57216	1	1	1.93607	-1.32278	0	2.6438
tRF-44-IRJ9ZH0SR9593KMHFV	ATTCCCATTCTTGCGACCCGGGTTCGATTCCCGGGCGGCGCACC	3'-tRF	trna34_GlyCCC_16_-_686736_686806@30.73.44, trna27_GlyCCC_2_-_70476123_70476193@30.73.44	3.25885	9.57216	1	1	1.93607	-1.32278	0	2.6438
tRF-19-IR91JVE2	ATTCCTGGCCCATGCACCA	3'-tRF	trna43_GlyGCC_1_+_161450356_161450426@56.74.19	3.25885	9.57216	1	1	1.93607	-1.32278	0	2.6438
tRF-30-IURNLEKZM8Z1	ATTGAGGGTTCGAATCCCTTCGTGGTTGCC	3'-tRF	trna124_ArgTCG_6_-_28510891_28510963@46.75.30	3.25885	9.57216	1	1	1.93607	-1.32278	0	2.6438
tRF-44-IWQ7PFM87SDRJRWMI2	ATTGTGCTCTGCACACGTGGGTTCGAATCCCATCCTCGTCGCCA	3'-tRF	trna62_SerGCT_6_+_28180815_28180896@42.85.44	3.25885	9.57216	1	1	1.93607	-1.32278	0	2.6438
tRF-30-IZRVB92EB0U6	ATTTTGGTGCAACTCCAAATAAAAGTACCA	3'-tRF	trnaMT_LeuTAG_MT_+_12266_12336@45.74.30	3.25885	9.57216	1	1	1.93607	-1.32278	0	2.6438
tRF-37-221R338B8871K92	CAAGAAGTCCCCGGTTCAAATCCGGGTGCCCCCTCCA	3'-tRF	trna29_CysGCA_17_-_37017937_37018008@39.75.37	3.25885	9.57216	1	1	1.93607	-1.32278	0	2.6438
tRF-35-22RR338B8871K9	CAAGAGGTCCCCGGTTCAAATCCGGGTGCCCCCTC	3'-tRF	trna21_CysGCA_7_-_149112229_149112300@39.73.35, trna3_CysGCA_4_-_124430005_124430076@39.73.35, trna27_CysGCA_17_-_37309987_37310058@39.73.35, trna8_CysGCA_14_+_73429679_73429750@39.73.35, trna26_CysGCA_17_-_37310744_37310815@39.73.35, trna3_CysGCA_15_+_80036997_80037069@40.74.35, trna15_CysGCA_17_+_37023898_37023969@39.73.35, trna127_CysGCA_1_-_93981834_93981906@40.74.35	3.25885	9.57216	1	1	1.93607	-1.32278	0	2.6438
tRF-35-22RRM38B8SOUPR	CAAGAGGTCCCGGGTTCAAATCCCGGACGAGCCCC	3'-tRF	trna4_ProAGG_16_+_3210386_3210480@46.80.35	3.25885	9.57216	1	1	1.93607	-1.32278	0	2.6438
tRF-20-2NK8KEP1	CAATTCCCGGCCAATGCACC	3'-tRF	trna133_GlyCCC_1_-_16872434_16872504@54.73.20, trna2_GlyCCC_1_+_17053780_17053850@54.73.20, trna4_GlyCCC_1_+_17188416_17188486@54.73.20	3.25885	9.57216	1	1	1.93607	-1.32278	0	2.6438
tRF-33-257KYUHRH7MSD2	CACACGTGGGTTCGAATCCCATCCTCGTCGCCA	3'-tRF	trna62_SerGCT_6_+_28180815_28180896@53.85.33	3.25885	9.57216	1	1	1.93607	-1.32278	0	2.6438
tRF-36-JB5YJ3W08Y3HSVD	CAGAAGATTGCAGGTTCGAGTCCTGCCGCGGTCGCC	3'-tRF	trna4_ArgTCG_15_+_89878304_89878376@40.75.36	3.25885	9.57216	1	1	1.93607	-1.32278	0	2.6438
tRF-34-JHHS19BMW3RDHJ	CAGCGATCCGAGTTCAAATCTCGGTGGGACCTCC	3'-tRF	trna16_GlnTTG_17_+_47269890_47269961@41.74.34, trna173_GlnTTG_6_-_26311975_26312046@41.74.34, trna130_GlnTTG_6_-_27763640_27763711@41.74.34, trna174_GlnTTG_6_-_26311424_26311495@41.74.34	3.25885	9.57216	1	1	1.93607	-1.32278	0	2.6438
tRF-25-JI8B3VMKNR	CAGCTTCAAACCTGCCGGGGCTTCC	3'-tRF	trnaMT_CysGCA_MT_-_5761_5826@44.68.25	3.25885	9.57216	1	1	1.93607	-1.32278	0	2.6438
tRF-26-JI8B3VMKNRB	CAGCTTCAAACCTGCCGGGGCTTCCA	3'-tRF	trnaMT_CysGCA_MT_-_5761_5826@44.69.26	3.25885	9.57216	1	1	1.93607	-1.32278	0	2.6438
tRF-36-JKSV5N2N4V9K3RB	CAGGGGTCGCGAGTTCAATTCTCGCTGGGGCCTCCA	3'-tRF	trna21_ThrTGT_14_-_21081949_21082021@41.76.36	3.25885	9.57216	1	1	1.93607	-1.32278	0	2.6438
tRF-34-JKW4R951KHZK1V	CAGGGTCGTGGGTTCGAGCCCCACGTTGGGCGCC	3'-tRF	trna11_LysCTT_5_-_180648979_180649051@42.75.34, trna9_LysCTT_5_+_180634755_180634827@42.75.34, trna13_LysCTT_14_-_58706613_58706685@42.75.34, trna13_LysCTT_6_+_26556774_26556846@42.75.34, trna119_LysCTT_1_-_145395522_145395594@42.75.34, trna32_LysCTT_16_-_3207406_3207478@42.75.34, trna7_LysCTT_16_+_3225692_3225764@42.75.34, trna10_LysCTT_16_+_3241501_3241573@42.75.34, trna2_LysCTT_15_+_79152904_7…	3.25885	9.57216	1	1	1.93607	-1.32278	0	2.6438
tRF-42-JMW9RKM87SDR2SN11	CAGTCTCTTCGGGGGCGTGGGTTCGAATCCCACCGCTGCCAC	3'-tRF	trna1_LeuAAG_14_+_21078291_21078372@42.83.42, trna98_LeuAAG_6_-_28911399_28911480@42.83.42, trna7_LeuAAG_5_+_180614701_180614782@42.83.42, trna16_LeuAAG_16_+_22308461_22308542@42.83.42	3.25885	9.57216	1	1	1.93607	-1.32278	0	2.6438
tRF-18-J6K6UDV	CATCACCCCATAAACACC	3'-tRF	trnaMT_PheGAA_MT_+_577_647@56.73.18	3.25885	9.57216	1	1	1.93607	-1.32278	0	2.6438
tRF-36-KBDZ942IKBUBS1B	CCAAAAATTTTGGTGCAACTCCAAATAAAAGTACCA	3'-tRF	trnaMT_LeuTAG_MT_+_12266_12336@39.74.36	3.25885	9.57216	1	1	1.93607	-1.32278	0	2.6438
tRF-34-K0SVRNLMKWEK11	CCAAGGTCGCGGGTTCGATCCCCGTACGGGCCAC	3'-tRF	trna57_IleAAT_6_+_27636362_27636435@42.75.34, trna11_IleAAT_6_+_26554350_26554423@42.75.34, trna80_IleAAT_6_+_58149254_58149327@42.75.34, trna165_IleAAT_6_-_26721221_26721294@42.75.34, trna158_IleAAT_6_-_27144994_27145067@42.75.34, trna9_IleAAT_17_+_8090911_8090984@42.75.34, trna10_IleAAT_14_+_102783429_102783502@42.75.34, trna154_IleAAT_6_-_27205350_27205423@42.75.34, trna28_IleAAT_6_+_26780832_…	3.25885	9.57216	1	1	1.93607	-1.32278	0	2.6438
tRF-37-KK5Y93W08638R52	CCAGGGATTGTGGGTTCGAGTCCCACCTGGGGTACCA	3'-tRF	trna18_ArgCCT_17_+_73030001_73030073@40.76.37	3.25885	9.57216	1	1	1.93607	-1.32278	0	2.6438
tRF-36-KKRSL38BWSNKP9D	CCAGGGGTCGCGAGTTCAAATCTCGCTGGGGCCTCC	3'-tRF	trna4_ThrTGT_14_+_21149849_21149921@40.75.36, trna20_ThrTGT_14_-_21099319_21099391@40.75.36	3.25885	9.57216	1	1	1.93607	-1.32278	0	2.6438
tRF-45-K34ZMKQ4R9OMK1EV26	CCAGTCTCTTCGGGGGCGTGGGTTCGAATCCCACCACTGCCACCA	3'-tRF	trna2_LeuTAG_14_+_21093529_21093610@41.85.45	3.25885	9.57216	1	1	1.93607	-1.32278	0	2.6438
tRF-36-KOBNZ3PD8OHB15D	CCCAAAAATTTTGGTGCAACTCCAAATAAAAGTACC	3'-tRF	trnaMT_LeuTAG_MT_+_12266_12336@38.73.36	3.25885	9.57216	1	1	1.93607	-1.32278	0	2.6438
tRF-17-KSB8P52	CCCCGAACGGGCCACCA	3'-tRF	trna39_IleAAT_6_+_27251864_27251937@61.77.17	3.25885	9.57216	1	1	1.93607	-1.32278	0	2.6438
tRF-33-KSLP7SDRX90JDV	CCCCGCGCAGGTTCGAATCCTGCTCACAGCGCC	3'-tRF	trna41_SerCGA_17_-_8042199_8042280@52.84.33	3.25885	9.57216	1	1	1.93607	-1.32278	0	2.6438
tRF-29-KSR95R3JH9FV	CCCCGGGTTCGATCCCCGGCATCTCCACC	3'-tRF	trna119_AlaCGC_6_-_28641613_28641684@46.74.29, trna8_AlaTGC_5_+_180633868_180633939@46.74.29, trna13_AlaTGC_12_-_125406301_125406372@46.74.29	3.25885	9.57216	1	1	1.93607	-1.32278	0	2.6438
tRF-39-K76KM87SDR29NDE2	CCCCTGGAGGCGTGGGTTCGAATCCCACTCCTGACACCA	3'-tRF	trna36_LeuCAG_1_+_161418741_161418823@48.86.39, trna38_LeuCAG_1_+_161426122_161426204@48.86.39, trna7_LeuCAG_6_+_26521436_26521518@48.86.39, trna67_LeuCAG_1_-_161500132_161500214@48.86.39, trna42_LeuCAG_1_+_161440913_161440995@48.86.39, trna40_LeuCAG_1_+_161433532_161433614@48.86.39, trna34_LeuCAG_1_+_161411323_161411405@48.86.39	3.25885	9.57216	1	1	1.93607	-1.32278	0	2.6438
tRF-32-KVPKYUH7PU4HJ	CCCGCGCAGGTTCGAATCCTGCCGACTACGCC	3'-tRF	trna5_SerAGA_6_+_26327817_26327898@53.84.32, trna147_SerAGA_6_-_27509554_27509635@53.84.32, trna44_SerAGA_6_+_27446591_27446672@53.84.32, trna46_SerAGA_6_+_27463593_27463674@53.84.32, trna47_SerAGA_6_+_27470818_27470899@53.84.32, trna145_SerAGA_6_-_27521192_27521273@53.84.32, trna11_SerAGA_8_-_96281885_96281966@53.84.32, trna35_SerAGA_17_-_8129928_8130009@53.84.32, trna172_SerTGA_6_-_26312824_263…	3.25885	9.57216	1	1	1.93607	-1.32278	0	2.6438
tRF-29-K87SERM492E2	CCCGGGTTCGACTCCCGGTGTGGGAACCA	3'-tRF	trna11_GluTTC_15_-_26327381_26327452@47.75.29, trna3_GluTTC_13_-_45492062_45492133@47.75.29	3.25885	9.57216	1	1	1.93607	-1.32278	0	2.6438
tRF-33-K91O7VD5YEYYD2	CCCTCAGTAAGTTGCAATACTTAATTTCTGCCA	3'-tRF	trnaMT_TrpTCA_MT_+_5512_5579@39.71.33, trnalookalike3_TrpTCA_1_+_566062_566129@39.71.33	3.25885	9.57216	1	1	1.93607	-1.32278	0	2.6438
tRF-38-301M3KYOHR6HFRD2	CCGAGAGGTCCCGGGTTCAAATCCCGGACGAGCCCCCA	3'-tRF	trna12_ProTGG_11_-_75946869_75946940@38.75.38	3.25885	9.57216	1	1	1.93607	-1.32278	0	2.6438
tRF-34-3HPSR9593JJK0V	CCGCGGCCCGGGTTCGATTCCCGGCCAGGGAACC	3'-tRF	trna5_GluTTC_1_+_17199078_17199149@41.74.34	3.25885	9.57216	1	1	1.93607	-1.32278	0	2.6438
tRF-38-3L90Q4R9OMKIWUD1	CCGTATGGAGGCGTGGGTTCGAATCCCACTTCTGACAC	3'-tRF	trna140_LeuCAA_6_-_27573417_27573524@48.85.38	3.25885	9.57216	1	1	1.93607	-1.32278	0	2.6438
tRF-31-36S0ZFHIUNWVD	CCTCAGTAAGTTGCAATACTTAATTTCTGCC	3'-tRF	trnaMT_TrpTCA_MT_+_5512_5579@40.70.31, trnalookalike3_TrpTCA_1_+_566062_566129@40.70.31	3.25885	9.57216	1	1	1.93607	-1.32278	0	2.6438
tRF-44-3V2VR0PSR9593J24FV	CCTGCCACGCGGGAGGCCCGGGTTCGATTCCCGGCCAATGCACC	3'-tRF	trna19_GlyGCC_2_-_157257659_157257729@30.73.44, trna68_GlyGCC_1_-_161493637_161493707@30.73.44, trna5_GlyGCC_17_+_8029064_8029134@30.73.44, trna24_GlyGCC_16_-_70812942_70813012@30.73.44, trna128_GlyGCC_6_-_27870686_27870756@30.73.44, trna19_GlyGCC_16_+_70823410_70823480@30.73.44	3.25885	9.57216	1	1	1.93607	-1.32278	0	2.6438
tRF-44-3V2VR0PSR9593JK4FV	CCTGCCACGCGGGAGGCCCGGGTTCGATTCCCGGCCCATGCACC	3'-tRF	trna39_GlyGCC_1_+_161427898_161427968@30.73.44, trna37_GlyGCC_1_+_161420467_161420537@30.73.44, trna35_GlyGCC_1_+_161413094_161413164@30.73.44, trna41_GlyGCC_1_+_161435258_161435328@30.73.44, trna2_GlyGCC_21_-_18827107_18827177@30.73.44	3.25885	9.57216	1	1	1.93607	-1.32278	0	2.6438
tRF-27-387SDRJH715	CCTGGGTTCGAATCCCAGCGGTGCCTC	3'-tRF	trna40_ThrAGT_17_-_8042770_8042843@49.75.27, trna36_ThrAGT_17_-_8129553_8129626@49.75.27, trna4_ThrAGT_19_+_33667963_33668036@49.75.27, trna8_ThrAGT_17_+_8090478_8090551@49.75.27	3.25885	9.57216	1	1	1.93607	-1.32278	0	2.6438
tRF-29-387SDRJL51J2	CCTGGGTTCGAATCCCAGTAGAGCCTCCA	3'-tRF	trna127_ThrTGT_6_-_28442329_28442402@49.77.29	3.25885	9.57216	1	1	1.93607	-1.32278	0	2.6438
tRF-44-392J1Y0SR9593J2HFV	CCTTCCAAGCAGTTGACCCGGGTTCGATTCCCGGCCAACGCACC	3'-tRF	trna79_GlyTCC_1_-_161417375_161417446@31.74.44, trna73_GlyTCC_1_-_161432166_161432237@31.74.44, trna76_GlyTCC_1_-_161424756_161424827@31.74.44, trna70_GlyTCC_1_-_161439547_161439618@31.74.44, trna45_GlyTCC_1_+_161500903_161500974@31.74.44, trna117_GlyTCC_1_-_145397864_145397935@31.74.44, trna2_GlyTCC_19_+_4724082_4724153@31.74.44, trna10_GlyTCC_17_+_8124866_8124937@31.74.44	3.25885	9.57216	1	1	1.93607	-1.32278	0	2.6438
tRF-21-LB30MB01B	CGAAACCGAGCGGAAACACCA	3'-tRF	trna40_ValTAC_6_+_27258405_27258477@56.76.21	3.25885	9.57216	1	1	1.93607	-1.32278	0	2.6438
tRF-20-LDKWEKK1	CGAACCCCGTACGGGCCACC	3'-tRF	trna34_IleAAT_17_-_8130309_8130382@57.76.20	3.25885	9.57216	1	1	1.93607	-1.32278	0	2.6438
tRF-21-LDKWEKK1B	CGAACCCCGTACGGGCCACCA	3'-tRF	trna34_IleAAT_17_-_8130309_8130382@57.77.21	3.25885	9.57216	1	1	1.93607	-1.32278	0	2.6438
tRF-34-L0DFQ9B1XSRIJ2	CGAAGAAGCAGCTTCAAACCTGCCGGGGCTTCCA	3'-tRF	trnaMT_CysGCA_MT_-_5761_5826@36.69.34	3.25885	9.57216	1	1	1.93607	-1.32278	0	2.6438
tRF-36-L0H5RNLDKW343RB	CGAAGATCACGGGTTCGAACCCCGTCCGTGCCTCCA	3'-tRF	trna15_ThrCGT_16_+_14379750_14379821@40.75.36	3.25885	9.57216	1	1	1.93607	-1.32278	0	2.6438
tRF-34-L0HVRNLDKW3415	CGAAGATCGCGGGTTCGAACCCCGTCCGTGCCTC	3'-tRF	trna14_ThrCGT_17_+_29877093_29877164@40.73.34	3.25885	9.57216	1	1	1.93607	-1.32278	0	2.6438
tRF-20-LEK52YK1	CGAATCCCACCACTGCCACC	3'-tRF	trna2_LeuTAG_14_+_21093529_21093610@65.84.20	3.25885	9.57216	1	1	1.93607	-1.32278	0	2.6438
tRF-21-LEK5ZY01B	CGAATCCCACTTTTGACACCA	3'-tRF	trna66_LeuCAA_1_-_161581736_161581819@67.87.21	3.25885	9.57216	1	1	1.93607	-1.32278	0	2.6438
tRF-20-LEKPMK3R	CGAATCCCAGCGGGGCCTCC	3'-tRF	trna34_ThrAGT_6_+_27130050_27130123@57.76.20, trna135_ThrAGT_6_-_27652474_27652547@57.76.20, trna167_ThrAGT_6_-_26533145_26533218@57.76.20, trna121_ThrCGT_6_-_28615984_28616057@57.76.20	3.25885	9.57216	1	1	1.93607	-1.32278	0	2.6438
tRF-20-LJK1JKE1	CGAGCCCACCCAGGGACGCC	3'-tRF	trna108_AsnGTT_1_-_148598314_148598387@57.76.20, trna4_AsnGTT_10_-_22518438_22518511@57.76.20, trna31_AsnGTT_17_-_36908034_36908107@57.76.20, trna7_AsnGTT_1_+_17216172_17216245@57.76.20, trna7_AsnGTT_13_-_31248101_31248174@57.76.20, trna83_AsnGTT_1_-_161397867_161397940@57.76.20, trna136_AsnGTT_1_-_16847080_16847153@57.76.20, trna107_AsnGTT_1_-_148760356_148760429@57.76.20, trna1_AsnGTT_19_+_1383…	3.25885	9.57216	1	1	1.93607	-1.32278	0	2.6438
tRF-34-LKZ419518190FV	CGAGGTTGTGAGTTCGAGCCTCACCTGGAGCACC	3'-tRF	trna55_IleTAT_6_+_27599200_27599293@43.76.34, trna29_IleTAT_6_+_26988125_26988218@43.76.34, trna5_IleTAT_2_+_43037676_43037768@43.76.34	3.25885	9.57216	1	1	1.93607	-1.32278	0	2.6438
tRF-35-LKZ4195R819026	CGAGGTTGTGAGTTCGATCCTCACCTGGAGCACCA	3'-tRF	trna10_IleTAT_19_-_39902808_39902900@43.77.35	3.25885	9.57216	1	1	1.93607	-1.32278	0	2.6438
tRF-21-L3KQNK71B	CGAGTCCCATCTGGGGTGCCA	3'-tRF	trna3_ArgCCT_7_+_139025446_139025518@56.76.21	3.25885	9.57216	1	1	1.93607	-1.32278	0	2.6438
tRF-27-L38EWSNKP92	CGAGTTCAATTCTCGCTGGGGCCTCCA	3'-tRF	trna21_ThrTGT_14_-_21081949_21082021@50.76.27	3.25885	9.57216	1	1	1.93607	-1.32278	0	2.6438
tRF-21-LMK827K1B	CGATCCCCGGCACCTCCACCA	3'-tRF	trna110_AlaTGC_6_-_28757547_28757618@55.75.21, trna113_AlaTGC_6_-_28726141_28726212@55.75.21	3.25885	9.57216	1	1	1.93607	-1.32278	0	2.6438
tRF-30-LML38BWS7K09	CGATCCGAGTTCAAATCTCGGTGGGACCTC	3'-tRF	trna16_GlnTTG_17_+_47269890_47269961@44.73.30, trna173_GlnTTG_6_-_26311975_26312046@44.73.30, trna130_GlnTTG_6_-_27763640_27763711@44.73.30, trna174_GlnTTG_6_-_26311424_26311495@44.73.30	3.25885	9.57216	1	1	1.93607	-1.32278	0	2.6438
tRF-21-LNKPKEP1B	CGATTCCCAGCCAATGCACCA	3'-tRF	trna2_GlyTCC_18_+_55345854_55345925@55.75.21	3.25885	9.57216	1	1	1.93607	-1.32278	0	2.6438
tRF-20-LNK8KDP1	CGATTCCCGGCCAACGCACC	3'-tRF	trna79_GlyTCC_1_-_161417375_161417446@55.74.20, trna73_GlyTCC_1_-_161432166_161432237@55.74.20, trna76_GlyTCC_1_-_161424756_161424827@55.74.20, trna70_GlyTCC_1_-_161439547_161439618@55.74.20, trna45_GlyTCC_1_+_161500903_161500974@55.74.20, trna117_GlyTCC_1_-_145397864_145397935@55.74.20, trna2_GlyTCC_19_+_4724082_4724153@55.74.20, trna10_GlyTCC_17_+_8124866_8124937@55.74.20	3.25885	9.57216	1	1	1.93607	-1.32278	0	2.6438
tRF-19-LN3JWBIR	CGATTCCGGCTCGAAGGAC	3'-tRF	trna16_TyrGTA_14_-_21131351_21131444@56.74.19, trna4_TyrGTA_8_+_67025602_67025694@56.74.19, trna5_TyrGTA_14_+_21151432_21151520@56.74.19, trna5_TyrGTA_8_+_67026223_67026311@56.74.19, trna2_TyrGTA_2_+_27273650_27273738@56.74.19, trna19_TyrGTA_14_-_21121258_21121351@56.74.19	3.25885	9.57216	1	1	1.93607	-1.32278	0	2.6438
tRF-29-LP7SDRXSE5I2	CGCAGGTTCGAATCCTGCCGACTACGCCA	3'-tRF	trna5_SerAGA_6_+_26327817_26327898@57.85.29, trna147_SerAGA_6_-_27509554_27509635@57.85.29, trna44_SerAGA_6_+_27446591_27446672@57.85.29, trna46_SerAGA_6_+_27463593_27463674@57.85.29, trna47_SerAGA_6_+_27470818_27470899@57.85.29, trna145_SerAGA_6_-_27521192_27521273@57.85.29, trna11_SerAGA_8_-_96281885_96281966@57.85.29, trna35_SerAGA_17_-_8129928_8130009@57.85.29, trna172_SerTGA_6_-_26312824_263…	3.25885	9.57216	1	1	1.93607	-1.32278	0	2.6438
tRF-29-LP7SDRX90JI2	CGCAGGTTCGAATCCTGCTCACAGCGCCA	3'-tRF	trna41_SerCGA_17_-_8042199_8042280@57.85.29	3.25885	9.57216	1	1	1.93607	-1.32278	0	2.6438
tRF-45-LPWR381H93WB86N7O5	CGCAGTCTCCCCTGGAGGCGTGGGTTCGAATCCCACTTCTGACAC	3'-tRF	trna17_LeuCAG_16_+_57333863_57333945@40.84.45, trna26_LeuCAG_16_-_57334392_57334474@40.84.45	3.25885	9.57216	1	1	1.93607	-1.32278	0	2.6438
tRF-38-L61MQKYU0RSH66D2	CGCCAAGGTCGCGGGTTCGAACCCCGTACGGGCCACCA	3'-tRF	trna34_IleAAT_17_-_8130309_8130382@40.77.38	3.25885	9.57216	1	1	1.93607	-1.32278	0	2.6438
tRF-36-LSM1M3WE8SSPODD	CGCCGCGGCCCGGGTTCGATTCCCGGTCAGGAAACC	3'-tRF	trna59_GluCTC_1_+_249168447_249168518@39.74.36	3.25885	9.57216	1	1	1.93607	-1.32278	0	2.6438
tRF-37-LUD3KS7SB1RHOD1	CGCGAAAGGTCCCCGGTTCGAAACCGGGCGGAAACAC	3'-tRF	trna2_ValAAC_3_+_169490018_169490090@38.74.37, trna9_ValCAC_6_+_26538282_26538354@38.74.37, trna85_ValCAC_1_-_161369490_161369562@38.74.37, trna10_ValCAC_5_-_180649395_180649467@38.74.37, trna18_ValCAC_5_-_180529253_180529325@38.74.37, trna15_ValAAC_5_-_180615416_180615488@38.74.37, trna132_ValAAC_6_-_27721179_27721251@38.74.37, trna12_ValAAC_5_-_180645270_180645342@38.74.37, trna5_ValAAC_5_+_180…	3.25885	9.57216	1	1	1.93607	-1.32278	0	2.6438
tRF-37-L85J3KYUYR6RIFJ	CGCGGGAGGCCCGGGTTCGATTCCCGGCCCATGCACC	3'-tRF	trna39_GlyGCC_1_+_161427898_161427968@37.73.37, trna37_GlyGCC_1_+_161420467_161420537@37.73.37, trna35_GlyGCC_1_+_161413094_161413164@37.73.37, trna41_GlyGCC_1_+_161435258_161435328@37.73.37, trna2_GlyGCC_21_-_18827107_18827177@37.73.37	3.25885	9.57216	1	1	1.93607	-1.32278	0	2.6438
tRF-29-L87SBRM5R1E2	CGCGGGTTCGAACCCCGTACGGGCCACCA	3'-tRF	trna34_IleAAT_17_-_8130309_8130382@49.77.29	3.25885	9.57216	1	1	1.93607	-1.32278	0	2.6438
tRF-30-LWRNLEK5NSW1	CGCGTGGGTTCGAATCCCACCTTCGTCGCC	3'-tRF	trna43_SerGCT_6_+_27265775_27265856@55.84.30	3.25885	9.57216	1	1	1.93607	-1.32278	0	2.6438
tRF-30-LWRNLEKQ3SW1	CGCGTGGGTTCGAATCCCATCCTCGTCGCC	3'-tRF	trna175_SerGCT_6_-_26305718_26305801@57.86.30, trna123_SerGCT_6_-_28565117_28565198@55.84.30, trna7_SerGCT_17_+_8090184_8090265@55.84.30, trna10_SerGCT_15_-_40886023_40886104@55.84.30, trna8_SerGCT_11_+_66115591_66115672@55.84.30	3.25885	9.57216	1	1	1.93607	-1.32278	0	2.6438
tRF-31-M1M3WD8S746DD	CGGCCCGGGTTCGACTCCCGGTGTGGGAACC	3'-tRF	trna11_GluTTC_15_-_26327381_26327452@44.74.31, trna3_GluTTC_13_-_45492062_45492133@44.74.31	3.25885	9.57216	1	1	1.93607	-1.32278	0	2.6438
tRF-30-M1M3WE8SSP6D	CGGCCCGGGTTCGATTCCCGGTCAGGGAAC	3'-tRF	trna71_GluCTC_1_-_161439189_161439260@44.73.30, trna84_GluTTC_1_-_161391883_161391954@44.73.30, trna87_GluCTC_6_-_126101393_126101464@44.73.30, trna116_GluCTC_1_-_145399233_145399304@44.73.30, trna77_GluCTC_6_+_28949976_28950047@44.73.30, trna77_GluCTC_1_-_161424398_161424469@44.73.30, trna80_GluCTC_1_-_161417018_161417089@44.73.30, trna92_PheGAA_1_-_149672905_149672976@44.73.30, trna74_GluCTC_1_…	3.25885	9.57216	1	1	1.93607	-1.32278	0	2.6438
tRF-28-MKYOSR99RHD2	CGGGGTTCAAGTCCCTGTTCGGGCGCCA	3'-tRF	trna5_LysTTT_11_+_59323902_59323974@49.76.28	3.25885	9.57216	1	1	1.93607	-1.32278	0	2.6438
tRF-27-M3WDKSQR852	CGGGTTCGACCCCCGGCTCCTCCACCA	3'-tRF	trna70_AlaCGC_6_+_28697092_28697163@49.75.27	3.25885	9.57216	1	1	1.93607	-1.32278	0	2.6438
tRF-26-M3WE8SP6X5D	CGGGTTCGATTCCCGGCCCATGCACC	3'-tRF	trna39_GlyGCC_1_+_161427898_161427968@48.73.26, trna37_GlyGCC_1_+_161420467_161420537@48.73.26, trna35_GlyGCC_1_+_161413094_161413164@48.73.26, trna41_GlyGCC_1_+_161435258_161435328@48.73.26, trna2_GlyGCC_21_-_18827107_18827177@48.73.26	3.25885	9.57216	1	1	1.93607	-1.32278	0	2.6438
tRF-26-MN2E3KXR3RB	CGGTTCAAATCCGGGTGCCCCCTCCA	3'-tRF	trna21_CysGCA_7_-_149112229_149112300@50.75.26, trna3_CysGCA_4_-_124430005_124430076@50.75.26, trna27_CysGCA_17_-_37309987_37310058@50.75.26, trna8_CysGCA_14_+_73429679_73429750@50.75.26, trna26_CysGCA_17_-_37310744_37310815@50.75.26, trna3_CysGCA_15_+_80036997_80037069@51.76.26, trna15_CysGCA_17_+_37023898_37023969@50.75.26, trna127_CysGCA_1_-_93981834_93981906@51.76.26, trna29_CysGCA_17_-_37017…	3.25885	9.57216	1	1	1.93607	-1.32278	0	2.6438
tRF-24-MNLB3KMBE1	CGGTTCGAAACCGGGCGGAAACAC	3'-tRF	trna2_ValAAC_3_+_169490018_169490090@51.74.24, trna90_ValCAC_1_-_149684088_149684161@52.75.24, trna9_ValCAC_6_+_26538282_26538354@51.74.24, trna85_ValCAC_1_-_161369490_161369562@51.74.24, trna10_ValCAC_5_-_180649395_180649467@51.74.24, trna18_ValCAC_5_-_180529253_180529325@51.74.24, trna15_ValAAC_5_-_180615416_180615488@51.74.24, trna132_ValAAC_6_-_27721179_27721251@51.74.24, trna136_ValAAC_6_-_2…	3.25885	9.57216	1	1	1.93607	-1.32278	0	2.6438
tRF-25-MNLB3KMB01	CGGTTCGAAACCGGGCGGAAACACC	3'-tRF	trna2_ValAAC_3_+_169490018_169490090@51.75.25, trna90_ValCAC_1_-_149684088_149684161@52.76.25, trna9_ValCAC_6_+_26538282_26538354@51.75.25, trna85_ValCAC_1_-_161369490_161369562@51.75.25, trna10_ValCAC_5_-_180649395_180649467@51.75.25, trna18_ValCAC_5_-_180529253_180529325@51.75.25, trna15_ValAAC_5_-_180615416_180615488@51.75.25, trna132_ValAAC_6_-_27721179_27721251@51.75.25, trna136_ValAAC_6_-_2…	3.25885	9.57216	1	1	1.93607	-1.32278	0	2.6438
tRF-25-MNLM3KMB01	CGGTTCGATCCCGGGCGGAAACACC	3'-tRF	trna13_ValCAC_19_-_4724647_4724719@51.75.25	3.25885	9.57216	1	1	1.93607	-1.32278	0	2.6438
tRF-29-M87SBR29N3E2	CGTGGGTTCGAACCCCACTCCTGGTACCA	3'-tRF	trna83_LeuTAA_6_+_144537684_144537766@58.86.29	3.25885	9.57216	1	1	1.93607	-1.32278	0	2.6438
tRF-29-M87SBR2ZN3E2	CGTGGGTTCGAACCCCACTTCTGGTACCA	3'-tRF	trna4_LeuTAA_11_+_59319228_59319310@58.86.29	3.25885	9.57216	1	1	1.93607	-1.32278	0	2.6438
tRF-27-M87SDRJRWMM	CGTGGGTTCGAATCCCATCCTCGTCGC	3'-tRF	trna62_SerGCT_6_+_28180815_28180896@57.83.27, trna175_SerGCT_6_-_26305718_26305801@59.85.27, trna123_SerGCT_6_-_28565117_28565198@57.83.27, trna7_SerGCT_17_+_8090184_8090265@57.83.27, trna10_SerGCT_15_-_40886023_40886104@57.83.27, trna8_SerGCT_11_+_66115591_66115672@57.83.27	3.25885	9.57216	1	1	1.93607	-1.32278	0	2.6438
tRF-26-MW808HWKS5D	CGTGTTCAAGTCACGTCGGGGTCACC	3'-tRF	trna12_TrpCCA_17_+_19411494_19411565@49.74.26	3.25885	9.57216	1	1	1.93607	-1.32278	0	2.6438
tRF-26-MWWB8HWKS5D	CGTGTTCGAATCACGTCGGGGTCACC	3'-tRF	trna6_TrpCCA_12_+_98898030_98898101@49.74.26	3.25885	9.57216	1	1	1.93607	-1.32278	0	2.6438
tRF-44-4QD7OKW4195R8FMKFV	CTCATAATCTGAAGGTCGTGAGTTCGATCCTCACACGGGGCACC	3'-tRF	trna10_MetCAT_8_-_124169470_124169542@32.75.44	3.25885	9.57216	1	1	1.93607	-1.32278	0	2.6438
tRF-44-4656OKNH99OMEMR3FV	CTCCAGATCAGAAGGCTGCGTGTTCGAATCACGTCGGGGTCACC	3'-tRF	trna6_TrpCCA_12_+_98898030_98898101@31.74.44	3.25885	9.57216	1	1	1.93607	-1.32278	0	2.6438
tRF-42-4S581H93WB86N7O52	CTCCGGATGGAGGCGTGGGTTCGAATCCCACTTCTGACACCA	3'-tRF	trna58_LeuCAA_1_+_249168054_249168159@46.87.42	3.25885	9.57216	1	1	1.93607	-1.32278	0	2.6438
tRF-43-4YDRFU8U7617M4O10J	CTCTGAATCCAGCGATCCGAGTTCAAGTCTCGGTGGAACCTCC	3'-tRF	trna146_GlnCTG_6_-_27515531_27515602@32.74.43	3.25885	9.57216	1	1	1.93607	-1.32278	0	2.6438
tRF-37-4Y2V7KYUHRH7MSJ	CTCTGCACGCGTGGGTTCGAATCCCATCCTCGTCGCC	3'-tRF	trna175_SerGCT_6_-_26305718_26305801@50.86.37, trna123_SerGCT_6_-_28565117_28565198@48.84.37, trna7_SerGCT_17_+_8090184_8090265@48.84.37, trna10_SerGCT_15_-_40886023_40886104@48.84.37	3.25885	9.57216	1	1	1.93607	-1.32278	0	2.6438
tRF-38-4Y2V7KYUHRH7MSD2	CTCTGCACGCGTGGGTTCGAATCCCATCCTCGTCGCCA	3'-tRF	trna175_SerGCT_6_-_26305718_26305801@50.87.38, trna123_SerGCT_6_-_28565117_28565198@48.85.38, trna7_SerGCT_17_+_8090184_8090265@48.85.38, trna10_SerGCT_15_-_40886023_40886104@48.85.38	3.25885	9.57216	1	1	1.93607	-1.32278	0	2.6438
tRF-40-4ZMKQ4R9BMK1QV26	CTCTTCGGGGGCGTGGGTTCAAATCCCACCGCTGCCACCA	3'-tRF	trna78_LeuAAG_6_+_28956779_28956860@46.85.40	3.25885	9.57216	1	1	1.93607	-1.32278	0	2.6438
tRF-45-NB57BK87R95RM3Y826	CTGAAGATCTAAAGGTCCCTGGTTCGATCCCGGGTTTCGGCACCA	3'-tRF	trna14_PheGAA_19_-_1383361_1383433@32.76.45, trna11_PheGAA_12_-_125412389_125412461@32.76.45, trna109_PheGAA_6_-_28758499_28758571@32.76.45, trna15_PheGAA_11_-_59324970_59325042@32.76.45, trna1_PheGAA_13_-_95201904_95201976@32.76.45, trna96_PheGAA_6_-_28949449_28949521@32.76.45	3.25885	9.57216	1	1	1.93607	-1.32278	0	2.6438
tRF-36-NDBP1IUUK7VZ0RB	CTGACAACAGAGGCTTACGACCCCTTATTTACCCCA	3'-tRF	trnaMT_HisGTG_MT_+_12138_12206@37.72.36	3.25885	9.57216	1	1	1.93607	-1.32278	0	2.6438
tRF-34-N26WRNLEK5YYE1	CTGGAGGCGTGGGTTCGAATCCCACTTCTGACAC	3'-tRF	trna17_LeuCAG_16_+_57333863_57333945@51.84.34, trna26_LeuCAG_16_-_57334392_57334474@51.84.34	3.25885	9.57216	1	1	1.93607	-1.32278	0	2.6438
tRF-28-NKYU4RF867D2	CTGGGTTCGACTCCCAGCGGGGCCTCCA	3'-tRF	trna69_ThrAGT_6_+_28693795_28693868@50.77.28	3.25885	9.57216	1	1	1.93607	-1.32278	0	2.6438
tRF-26-N38E884U1DD	CTGGTTCAATTCCGGCTCGAAGGACC	3'-tRF	trna17_TyrGTA_14_-_21128117_21128210@50.75.26	3.25885	9.57216	1	1	1.93607	-1.32278	0	2.6438
tRF-26-N3WEK87965D	CTGGTTCGATCCCGGGTTTCGGCACC	3'-tRF	trna14_PheGAA_19_-_1383361_1383433@50.75.26, trna11_PheGAA_12_-_125412389_125412461@50.75.26, trna109_PheGAA_6_-_28758499_28758571@50.75.26, trna15_PheGAA_11_-_59324970_59325042@50.75.26, trna1_PheGAA_13_-_95201904_95201976@50.75.26, trna96_PheGAA_6_-_28949449_28949521@50.75.26	3.25885	9.57216	1	1	1.93607	-1.32278	0	2.6438
tRF-43-NMEH623K76IR3DR2DV	CTGTCACGCGGGAGACCGGGGTTCAATTCCCCGACGGGGAGCC	3'-tRF	trna5_AspGTC_12_+_98897281_98897352@32.74.43	3.25885	9.57216	1	1	1.93607	-1.32278	0	2.6438
tRF-20-NONU3IND	CTTAACTTGACCGCTCTGAC	3'-tRF	trnaMT_ValTAC_MT_+_1602_1670@51.70.20	3.25885	9.57216	1	1	1.93607	-1.32278	0	2.6438
tRF-36-NPSV9NLE3JWB61B	CTTAGGTCGCTGGTTCGAATCCGGCTCGAAGGACCA	3'-tRF	trna14_TyrGTA_6_+_26569086_26569176@41.76.36, trna15_TyrGTA_6_+_26575798_26575887@41.76.36	3.25885	9.57216	1	1	1.93607	-1.32278	0	2.6438
tRF-22-N6B7P86ZJ	CTTCAAACCTGCCGGGGCTTCC	3'-tRF	trnaMT_CysGCA_MT_-_5761_5826@47.68.22	3.25885	9.57216	1	1	1.93607	-1.32278	0	2.6438
tRF-44-N90VL8K87SIRMM12E2	CTTTCACCGCCGCGGCCCGGGTTCGATTCCCGGTCAGGGAACCA	3'-tRF	trna84_GluTTC_1_-_161391883_161391954@32.75.44, trna134_GluTTC_1_-_16861774_16861845@32.75.44	3.25885	9.57216	1	1	1.93607	-1.32278	0	2.6438
tRF-32-NYRKYUY78ZZYJ	CTTTGGGGGGTTCGATTCCTTCCTTTTTTGCC	3'-tRF	trnalookalike6_SerTGA_1_-_567997_568065@40.71.32, trnaMT_SerTGA_MT_-_7446_7514@40.71.32	3.25885	9.57216	1	1	1.93607	-1.32278	0	2.6438
tRF-19-ODLJ6BFV	GAAACCGAGCGGAAACACC	3'-tRF	trna40_ValTAC_6_+_27258405_27258477@57.75.19	3.25885	9.57216	1	1	1.93607	-1.32278	0	2.6438
tRF-36-O0SRMNLB3KMB01B	GAAAGGTCCCCGGTTCGAAACCGGGCGGAAACACCA	3'-tRF	trna2_ValAAC_3_+_169490018_169490090@41.76.36, trna9_ValCAC_6_+_26538282_26538354@41.76.36, trna85_ValCAC_1_-_161369490_161369562@41.76.36, trna10_ValCAC_5_-_180649395_180649467@41.76.36, trna18_ValCAC_5_-_180529253_180529325@41.76.36, trna15_ValAAC_5_-_180615416_180615488@41.76.36, trna132_ValAAC_6_-_27721179_27721251@41.76.36, trna12_ValAAC_5_-_180645270_180645342@41.76.36, trna5_ValAAC_5_+_180…	3.25885	9.57216	1	1	1.93607	-1.32278	0	2.6438
tRF-33-O2Y6R9O9NJ9IDM	GAAGATTCCAGGTTCGACTCCTGGCTGGCTCGC	3'-tRF	trna7_ArgACG_14_+_23398910_23398982@42.74.33, trna8_ArgACG_6_+_26537726_26537798@42.74.33, trna6_ArgACG_6_+_26328368_26328440@42.74.33	3.25885	9.57216	1	1	1.93607	-1.32278	0	2.6438
tRF-35-O2Z0R9OM3R73U6	GAAGATTGAGGGTTCGAATCCCTCCGTGGTTACCA	3'-tRF	trna4_ArgTCG_6_+_26323046_26323118@42.76.35	3.25885	9.57216	1	1	1.93607	-1.32278	0	2.6438
tRF-35-OK8YR9D1K36D26	GAAGGTCCTGGGTTCAAGCCCCAGTGGAACCACCA	3'-tRF	trna6_ValTAC_10_-_5895674_5895746@42.76.35	3.25885	9.57216	1	1	1.93607	-1.32278	0	2.6438
tRF-18-OMKM4WDM	GAATCCCATCCTCGTCGC	3'-tRF	trna62_SerGCT_6_+_28180815_28180896@66.83.18, trna175_SerGCT_6_-_26305718_26305801@68.85.18, trna123_SerGCT_6_-_28565117_28565198@66.83.18, trna7_SerGCT_17_+_8090184_8090265@66.83.18, trna10_SerGCT_15_-_40886023_40886104@66.83.18, trna8_SerGCT_11_+_66115591_66115672@66.83.18	3.25885	9.57216	1	1	1.93607	-1.32278	0	2.6438
tRF-44-O9XEKJ5R5N2E48921J	GACTCTGAATCCAGCGATCCGAGTTCAAATCTCGGTGGGACCCC	3'-tRF	trna131_GlnCTG_6_-_27759135_27759206@30.73.44	3.25885	9.57216	1	1	1.93607	-1.32278	0	2.6438
tRF-46-O9XEKJ5R5NL3489B3RB	GACTCTGAATCCAGCGATCCGAGTTCGAGTCTCGGTGGAACCTCCA	3'-tRF	trna15_GlnCTG_1_+_145963304_145963375@30.75.46, trna19_GlnCTG_1_+_147505038_147505109@30.75.46, trna28_GlnCTG_1_+_149186125_149186196@30.75.46, trna112_GlnCTG_1_-_147737382_147737453@30.75.46	3.25885	9.57216	1	1	1.93607	-1.32278	0	2.6438
tRF-46-OYVE3XRSN3WB884U1DD	GACTGTAGATCCTTAGGTCGCTGGTTCGAATCCGGCTCGAAGGACC	3'-tRF	trna14_TyrGTA_6_+_26569086_26569176@30.75.46, trna15_TyrGTA_6_+_26575798_26575887@30.75.46	3.25885	9.57216	1	1	1.93607	-1.32278	0	2.6438
tRF-46-OZMEJB5YJ3W08Y3HSVD	GACTTCGGATCAGAAGATTGCAGGTTCGAGTCCTGCCGCGGTCGCC	3'-tRF	trna4_ArgTCG_15_+_89878304_89878376@30.75.46	3.25885	9.57216	1	1	1.93607	-1.32278	0	2.6438
tRF-40-5IR2Z4R95MKM93L6	GAGCTGGGGATTGTGGGTTCGAGTCCCATCTGGGTCGCCA	3'-tRF	trna23_ArgCCG_17_-_66016013_66016085@37.76.40	3.25885	9.57216	1	1	1.93607	-1.32278	0	2.6438
tRF-25-5IUDK7VZ41	GAGCTTAAACCCCCTTATTTCTACC	3'-tRF	trnaMT_IleGAT_MT_+_4263_4331@47.71.25	3.25885	9.57216	1	1	1.93607	-1.32278	0	2.6438
tRF-34-5JK87SHRMFWRE2	GAGGCCCCGGGTTCGATCCCCGGCATCTCCACCA	3'-tRF	trna119_AlaCGC_6_-_28641613_28641684@42.75.34, trna8_AlaTGC_5_+_180633868_180633939@42.75.34, trna13_AlaTGC_12_-_125406301_125406372@42.75.34	3.25885	9.57216	1	1	1.93607	-1.32278	0	2.6438
tRF-33-53K87SHRJFWRV	GAGGTCCCGGGTTCGATCCCCAGCATCTCCACC	3'-tRF	trna120_AlaAGC_6_-_28626014_28626085@42.74.33	3.25885	9.57216	1	1	1.93607	-1.32278	0	2.6438
tRF-33-539U7SF7276JV	GAGGTTGTGAGTTCGAGCCTCACCTGGAGCACC	3'-tRF	trna55_IleTAT_6_+_27599200_27599293@44.76.33, trna29_IleTAT_6_+_26988125_26988218@44.76.33, trna5_IleTAT_2_+_43037676_43037768@44.76.33	3.25885	9.57216	1	1	1.93607	-1.32278	0	2.6438
tRF-20-5MWW6D46	GAGTCTCTGTGGAACCTCCA	3'-tRF	trna22_GlnCTG_1_+_147800937_147801008@56.75.20	3.25885	9.57216	1	1	1.93607	-1.32278	0	2.6438
tRF-26-5NLD4P1KP1B	GAGTTCGAACCTCAGAGGGGGCACCA	3'-tRF	trna75_MetCAT_6_+_28912352_28912424@51.76.26, trna97_MetCAT_6_-_28921042_28921114@51.76.26	3.25885	9.57216	1	1	1.93607	-1.32278	0	2.6438
tRF-31-56M3WBKS8WP9D	GATCACGGGTTCGAACCCCGTCCGTGCCTCC	3'-tRF	trna15_ThrCGT_16_+_14379750_14379821@44.74.31	3.25885	9.57216	1	1	1.93607	-1.32278	0	2.6438
tRF-40-56O2Z0R95M3973L6	GATCAGAAGATTGAGGGTTCGAGTCCCTTCGTGGTCGCCA	3'-tRF	trna1_ArgCCG_16_+_3200675_3200747@37.76.40, trna114_ArgCCG_6_-_28710729_28710801@37.76.40, trna73_ArgCCG_6_+_28849165_28849237@37.76.40, trna19_ArgTCG_17_+_73031208_73031280@37.76.40	3.25885	9.57216	1	1	1.93607	-1.32278	0	2.6438
tRF-39-56OKNH99OMEMR3FV	GATCAGAAGGCTGCGTGTTCGAATCACGTCGGGGTCACC	3'-tRF	trna6_TrpCCA_12_+_98898030_98898101@36.74.39	3.25885	9.57216	1	1	1.93607	-1.32278	0	2.6438
tRF-20-5RKJ0926	GATCCCCAGCACCTCCACCA	3'-tRF	trna18_AlaTGC_11_-_50233879_50233950@56.75.20	3.25885	9.57216	1	1	1.93607	-1.32278	0	2.6438
tRF-31-5R93WB86S2P9D	GATCCTGGGTTCGAATCCCAGTAGAGCCTCC	3'-tRF	trna127_ThrTGT_6_-_28442329_28442402@46.76.31	3.25885	9.57216	1	1	1.93607	-1.32278	0	2.6438
tRF-19-59NRZZJV	GATTCCTTCCTTTTTTGCC	3'-tRF	trnalookalike6_SerTGA_1_-_567997_568065@53.71.19, trnaMT_SerTGA_MT_-_7446_7514@53.71.19	3.25885	9.57216	1	1	1.93607	-1.32278	0	2.6438
tRF-20-598LS7F6	GATTCTCATAGTCCTAGCCA	3'-tRF	trnalookalike2_GlnTTG_1_-_564879_564950@56.75.20, trnaMT_GlnTTG_MT_-_4329_4400@56.75.20	3.25885	9.57216	1	1	1.93607	-1.32278	0	2.6438
tRF-31-5YJ3W08Y3HSVD	GATTGCAGGTTCGAGTCCTGCCGCGGTCGCC	3'-tRF	trna4_ArgTCG_15_+_89878304_89878376@45.75.31	3.25885	9.57216	1	1	1.93607	-1.32278	0	2.6438
tRF-32-5Y93W086K8R52	GATTGTGGGTTCGAGTCCCACCCGGGGTACCA	3'-tRF	trna2_ArgCCT_16_+_3202901_3202973@45.76.32	3.25885	9.57216	1	1	1.93607	-1.32278	0	2.6438
tRF-33-PHM87SDR27WMDV	GCACGCGTGGGTTCGAATCCCACCTTCGTCGCC	3'-tRF	trna43_SerGCT_6_+_27265775_27265856@52.84.33	3.25885	9.57216	1	1	1.93607	-1.32278	0	2.6438
tRF-37-P41M3KYU8RFQ46J	GCATGAGGTCCCGGGTTCGATCCCCAGCATCTCCACC	3'-tRF	trna120_AlaAGC_6_-_28626014_28626085@38.74.37	3.25885	9.57216	1	1	1.93607	-1.32278	0	2.6438
tRF-46-PY8HM2OSRNLNKSEK51B	GCCTGTCACGCGGGAGACCGGGGTTCGATTCCCCGACGGGGAGCCA	3'-tRF	trna4_AspGTC_12_+_96429799_96429870@30.75.46, trna78_AspGTC_1_-_161418033_161418104@30.75.46, trna72_AspGTC_1_-_161432824_161432895@30.75.46, trna81_AspGTC_1_-_161410615_161410686@30.75.46, trna38_AspGTC_17_-_8125556_8125627@30.75.46, trna45_AspGTC_6_+_27447453_27447524@30.75.46, trna10_AspGTC_12_-_125424193_125424264@30.75.46, trna48_AspGTC_6_+_27471523_27471594@30.75.46, trna75_AspGTC_1_-_16142…	3.25885	9.57216	1	1	1.93607	-1.32278	0	2.6438
tRF-38-QB1MK8YUBY68BFD2	GCGAAAGGTCCCCGGTTCGAAACTGGGCGGAAACACCA	3'-tRF	trna98_ValCAC_1_-_149298555_149298627@39.76.38	3.25885	9.57216	1	1	1.93607	-1.32278	0	2.6438
tRF-33-QD3KYUYRRHQFD2	GCGACCCGGGTTCGATTCCCGGGCGGCGCACCA	3'-tRF	trna34_GlyCCC_16_-_686736_686806@42.74.33, trna27_GlyCCC_2_-_70476123_70476193@42.74.33	3.25885	9.57216	1	1	1.93607	-1.32278	0	2.6438
tRF-29-QFR9OMNI2P1V	GCGCAGGTTCGAATCCTGCTCACAGCGCC	3'-tRF	trna41_SerCGA_17_-_8042199_8042280@56.84.29	3.25885	9.57216	1	1	1.93607	-1.32278	0	2.6438
tRF-30-Q4R9OMKI3U26	GCGTGGGTTCGAATCCCACTCCTGACACCA	3'-tRF	trna36_LeuCAG_1_+_161418741_161418823@57.86.30, trna38_LeuCAG_1_+_161426122_161426204@57.86.30, trna7_LeuCAG_6_+_26521436_26521518@57.86.30, trna67_LeuCAG_1_-_161500132_161500214@57.86.30, trna42_LeuCAG_1_+_161440913_161440995@57.86.30, trna40_LeuCAG_1_+_161433532_161433614@57.86.30, trna34_LeuCAG_1_+_161411323_161411405@57.86.30	3.25885	9.57216	1	1	1.93607	-1.32278	0	2.6438
tRF-28-Q4R9OMKM4WDM	GCGTGGGTTCGAATCCCATCCTCGTCGC	3'-tRF	trna175_SerGCT_6_-_26305718_26305801@58.85.28, trna123_SerGCT_6_-_28565117_28565198@56.83.28, trna7_SerGCT_17_+_8090184_8090265@56.83.28, trna10_SerGCT_15_-_40886023_40886104@56.83.28, trna8_SerGCT_11_+_66115591_66115672@56.83.28	3.25885	9.57216	1	1	1.93607	-1.32278	0	2.6438
tRF-28-Q8YUHSQS52D2	GCTGGTTCGAATCCGGCTCGGAGGACCA	3'-tRF	trna16_TyrGTA_6_+_26577332_26577420@49.76.28, trna17_TyrGTA_6_+_26595102_26595190@49.76.28	3.25885	9.57216	1	1	1.93607	-1.32278	0	2.6438
tRF-43-QZR44ER81XDDZZ4YV	GCTTTGGGTGCTAATGGTGGAGTTAAAGACTTTTTCTCTGACC	3'-tRF	trnaMT_ProTGG_MT_-_15956_16023@28.70.43	3.25885	9.57216	1	1	1.93607	-1.32278	0	2.6438
tRF-30-62XB0ZZRD226	GGAGATGAAAACCTTTTTCCAAGGACACCA	3'-tRF	trnaMT_ThrTGT_MT_+_15888_15953@40.69.30	3.25885	9.57216	1	1	1.93607	-1.32278	0	2.6438
tRF-33-6N7KYUSRHYRSD2	GGATTGTGGGTTCGAGTCCCATCTGGGTCGCCA	3'-tRF	trna23_ArgCCG_17_-_66016013_66016085@44.76.33	3.25885	9.57216	1	1	1.93607	-1.32278	0	2.6438
tRF-32-6RM3WEKSP1852	GGCCCCGGGTTCGATCCCCGGCACCTCCACCA	3'-tRF	trna113_AlaTGC_6_-_28726141_28726212@44.75.32	3.25885	9.57216	1	1	1.93607	-1.32278	0	2.6438
tRF-33-68K87SERM492V	GGCGGCCCGGGTTCGACTCCCGGTGTGGGAACC	3'-tRF	trna11_GluTTC_15_-_26327381_26327452@42.74.33, trna3_GluTTC_13_-_45492062_45492133@42.74.33	3.25885	9.57216	1	1	1.93607	-1.32278	0	2.6438
tRF-31-6YMWWB8HWKS5D	GGCTGCGTGTTCGAATCACGTCGGGGTCACC	3'-tRF	trna6_TrpCCA_12_+_98898030_98898101@44.74.31	3.25885	9.57216	1	1	1.93607	-1.32278	0	2.6438
tRF-34-R008R9D9KUMKEV	GGGAGACCGGGGTTCAATTCCCCGACGGGGAGCC	3'-tRF	trna5_AspGTC_12_+_98897281_98897352@41.74.34	3.25885	9.57216	1	1	1.93607	-1.32278	0	2.6438
tRF-34-RE987S1R27R3I2	GGGATTGTGGGTTCGAGTCCCACCTGGGGTGCCA	3'-tRF	trna21_ArgCCT_17_-_73030526_73030598@43.76.34	3.25885	9.57216	1	1	1.93607	-1.32278	0	2.6438
tRF-31-RMJKYOSR99RHD	GGGTCCAGGGTTCAAGTCCCTGTTCGGGCGC	3'-tRF	trna2_LysTTT_17_+_8022473_8022545@44.74.31, trna14_LysTTT_11_-_59327808_59327880@44.74.31, trna62_LysTTT_1_-_204476158_204476230@44.74.31, trna54_LysTTT_1_+_204475655_204475727@44.74.31, trna76_LysTTT_6_+_28918806_28918878@44.74.31	3.25885	9.57216	1	1	1.93607	-1.32278	0	2.6438
tRF-26-RN2EK8E0KRB	GGGTTCAAATCCCGGACGAGCCCCCA	3'-tRF	trna12_ProAGG_6_+_26555498_26555569@50.75.26, trna4_ProAGG_16_+_3210386_3210480@57.82.26, trna3_ProTGG_14_+_21101165_21101236@50.75.26, trna9_ProAGG_16_+_3239634_3239705@50.75.26, trna23_ProAGG_14_-_21077495_21077566@50.75.26, trna14_ProTGG_5_-_180615854_180615925@50.75.26, trna30_ProCGG_6_+_27059521_27059592@50.75.26, trna65_ProAGG_1_-_167684725_167684796@50.75.26, trna8_ProTGG_16_+_3238094_3238…	3.25885	9.57216	1	1	1.93607	-1.32278	0	2.6438
tRF-26-RNLDK58YS1B	GGGTTCGAACCCCACTCCTGGTACCA	3'-tRF	trna83_LeuTAA_6_+_144537684_144537766@61.86.26	3.25885	9.57216	1	1	1.93607	-1.32278	0	2.6438
tRF-25-RNLEK58Y01	GGGTTCGAATCCCACTCCTGACACC	3'-tRF	trna36_LeuCAG_1_+_161418741_161418823@61.85.25, trna38_LeuCAG_1_+_161426122_161426204@61.85.25, trna7_LeuCAG_6_+_26521436_26521518@61.85.25, trna67_LeuCAG_1_-_161500132_161500214@61.85.25, trna42_LeuCAG_1_+_161440913_161440995@61.85.25, trna40_LeuCAG_1_+_161433532_161433614@61.85.25, trna34_LeuCAG_1_+_161411323_161411405@61.85.25	3.25885	9.57216	1	1	1.93607	-1.32278	0	2.6438
tRF-25-RNLEK5YY01	GGGTTCGAATCCCACTTCTGACACC	3'-tRF	trna17_LeuCAG_16_+_57333863_57333945@61.85.25, trna141_LeuCAA_6_-_27570348_27570454@62.86.25, trna140_LeuCAA_6_-_27573417_27573524@62.86.25, trna74_LeuCAA_6_+_28908830_28908934@61.85.25, trna58_LeuCAA_1_+_249168054_249168159@62.86.25, trna100_LeuCAA_6_-_28864000_28864105@61.85.25, trna26_LeuCAG_16_-_57334392_57334474@61.85.25	3.25885	9.57216	1	1	1.93607	-1.32278	0	2.6438
tRF-25-RNLIKPMK3R	GGGTTCGACTCCCAGCGGGGCCTCC	3'-tRF	trna69_ThrAGT_6_+_28693795_28693868@52.76.25	3.25885	9.57216	1	1	1.93607	-1.32278	0	2.6438
tRF-25-RNL3K5NKS1	GGGTTCGAGTCCCACCTGGGGTACC	3'-tRF	trna18_ArgCCT_17_+_73030001_73030073@51.75.25	3.25885	9.57216	1	1	1.93607	-1.32278	0	2.6438
tRF-26-RNLMKU27K1B	GGGTTCGATCCCCGACACCTCCACCA	3'-tRF	trna104_AlaTGC_6_-_28785012_28785083@50.75.26	3.25885	9.57216	1	1	1.93607	-1.32278	0	2.6438
tRF-32-RRM38EKSP1852	GGTCCCGGGTTCAATCCCCGGCACCTCCACCA	3'-tRF	trna65_AlaAGC_6_+_28574933_28575004@44.75.32	3.25885	9.57216	1	1	1.93607	-1.32278	0	2.6438
tRF-32-RR938EK6H1852	GGTCCTGGGTTCAATCCCCAATACCTCCACCA	3'-tRF	trna105_AlaAGC_6_-_28779849_28779920@44.75.32	3.25885	9.57216	1	1	1.93607	-1.32278	0	2.6438
tRF-30-RSN3WB88481D	GGTCGCTGGTTCGAATCCGGCTCGGAGGAC	3'-tRF	trna16_TyrGTA_6_+_26577332_26577420@45.74.30, trna17_TyrGTA_6_+_26595102_26595190@45.74.30	3.25885	9.57216	1	1	1.93607	-1.32278	0	2.6438
tRF-31-RSX3WE362865D	GGTCGTGAGTTCGATCCTCACACGGGGCACC	3'-tRF	trna10_MetCAT_8_-_124169470_124169542@45.75.31	3.25885	9.57216	1	1	1.93607	-1.32278	0	2.6438
tRF-30-RS9NS334L2H1	GGTCGTGGTTGTAGTCCGTGCGAGAATACC	3'-tRF	trnalookalike8_GluTTC_5_-_93905172_93905240@42.71.30, trnaMT_GluTTC_MT_-_14674_14742@42.71.30	3.25885	9.57216	1	1	1.93607	-1.32278	0	2.6438
tRF-25-R9BMJ3PR46	GGTTCAAATCCAGGTGCCCCCTCCA	3'-tRF	trna7_CysGCA_7_+_149243631_149243702@51.75.25, trna13_CysGCA_7_+_149332778_149332849@51.75.25, trna5_CysGCA_7_+_149007281_149007352@51.75.25, trna10_CysGCA_7_+_149281816_149281887@51.75.25, trna23_CysGCA_7_-_149072850_149072921@51.75.25, trna12_SerAGA_7_+_149305467_149305538@51.75.25, trna15_CysGCA_7_+_149404760_149404831@51.75.25, trna6_CysGCA_7_+_149028220_149028291@51.75.25, trna20_CysGCA_7_-_…	3.25885	9.57216	1	1	1.93607	-1.32278	0	2.6438
tRF-23-R9BM32LJDJ	GGTTCAAATCCCGGACGAGCCCC	3'-tRF	trna12_ProAGG_6_+_26555498_26555569@51.73.23, trna4_ProAGG_16_+_3210386_3210480@58.80.23, trna3_ProTGG_14_+_21101165_21101236@51.73.23, trna9_ProAGG_16_+_3239634_3239705@51.73.23, trna23_ProAGG_14_-_21077495_21077566@51.73.23, trna14_ProTGG_5_-_180615854_180615925@51.73.23, trna30_ProCGG_6_+_27059521_27059592@51.73.23, trna65_ProAGG_1_-_167684725_167684796@51.73.23, trna8_ProTGG_16_+_3238094_3238…	3.25885	9.57216	1	1	1.93607	-1.32278	0	2.6438
tRF-24-R9BMM3PRHJ	GGTTCAAATCCGGGTGCCCCCTCC	3'-tRF	trna21_CysGCA_7_-_149112229_149112300@51.74.24, trna3_CysGCA_4_-_124430005_124430076@51.74.24, trna27_CysGCA_17_-_37309987_37310058@51.74.24, trna8_CysGCA_14_+_73429679_73429750@51.74.24, trna26_CysGCA_17_-_37310744_37310815@51.74.24, trna3_CysGCA_15_+_80036997_80037069@52.75.24, trna15_CysGCA_17_+_37023898_37023969@51.74.24, trna127_CysGCA_1_-_93981834_93981906@52.75.24, trna29_CysGCA_17_-_37017…	3.25885	9.57216	1	1	1.93607	-1.32278	0	2.6438
tRF-25-R9D94ZNO26	GGTTCAATTCCTCTTCTTAACACCA	3'-tRF	trna86_ValTAC_6_-_156869046_156869120@54.78.25, trnaMT_LeuTAA_MT_+_3230_3304@54.78.25	3.25885	9.57216	1	1	1.93607	-1.32278	0	2.6438
tRF-25-R9OMK1EV26	GGTTCGAATCCCACCACTGCCACCA	3'-tRF	trna2_LeuTAG_14_+_21093529_21093610@61.85.25	3.25885	9.57216	1	1	1.93607	-1.32278	0	2.6438
tRF-25-R9OMKJ5J46	GGTTCGAATCCCAGCGAGGCCTCCA	3'-tRF	trna60_ThrAGT_6_+_27694473_27694546@53.77.25	3.25885	9.57216	1	1	1.93607	-1.32278	0	2.6438
tRF-23-R9OMN1OXDM	GGTTCGAATCCTGCCGACTACGC	3'-tRF	trna5_SerAGA_6_+_26327817_26327898@61.83.23, trna147_SerAGA_6_-_27509554_27509635@61.83.23, trna44_SerAGA_6_+_27446591_27446672@61.83.23, trna46_SerAGA_6_+_27463593_27463674@61.83.23, trna47_SerAGA_6_+_27470818_27470899@61.83.23, trna145_SerAGA_6_-_27521192_27521273@61.83.23, trna11_SerAGA_8_-_96281885_96281966@61.83.23, trna35_SerAGA_17_-_8129928_8130009@61.83.23, trna172_SerTGA_6_-_26312824_263…	3.25885	9.57216	1	1	1.93607	-1.32278	0	2.6438
tRF-25-R9OMNNMUL6	GGTTCGAATCCTGTTCGTGACGCCA	3'-tRF	trna2_SerCGA_12_+_56584148_56584229@61.85.25	3.25885	9.57216	1	1	1.93607	-1.32278	0	2.6438
tRF-25-R95MK1F3L6	GGTTCGAGTCCCACCAGAGTCGCCA	3'-tRF	trna3_ArgTCT_11_+_59318767_59318852@52.76.25, trna4_ArgTCT_9_-_131102355_131102445@52.76.25	3.25885	9.57216	1	1	1.93607	-1.32278	0	2.6438
tRF-25-R95M3J63L6	GGTTCGAGTCCCGGCGGAGTCGCCA	3'-tRF	trna9_ArgTCT_1_+_94313129_94313213@52.76.25	3.25885	9.57216	1	1	1.93607	-1.32278	0	2.6438
tRF-25-R95RKJH926	GGTTCGATCCCCAGCATCTCCACCA	3'-tRF	trna120_AlaAGC_6_-_28626014_28626085@51.75.25	3.25885	9.57216	1	1	1.93607	-1.32278	0	2.6438
tRF-24-R95RM3Y8FV	GGTTCGATCCCGGGTTTCGGCACC	3'-tRF	trna14_PheGAA_19_-_1383361_1383433@52.75.24, trna11_PheGAA_12_-_125412389_125412461@52.75.24, trna109_PheGAA_6_-_28758499_28758571@52.75.24, trna15_PheGAA_11_-_59324970_59325042@52.75.24, trna1_PheGAA_13_-_95201904_95201976@52.75.24, trna96_PheGAA_6_-_28949449_28949521@52.75.24	3.25885	9.57216	1	1	1.93607	-1.32278	0	2.6438
tRF-25-R9593J2H26	GGTTCGATTCCCGGCCAACGCACCA	3'-tRF	trna79_GlyTCC_1_-_161417375_161417446@51.75.25, trna73_GlyTCC_1_-_161432166_161432237@51.75.25, trna76_GlyTCC_1_-_161424756_161424827@51.75.25, trna70_GlyTCC_1_-_161439547_161439618@51.75.25, trna45_GlyTCC_1_+_161500903_161500974@51.75.25, trna117_GlyTCC_1_-_145397864_145397935@51.75.25, trna2_GlyTCC_19_+_4724082_4724153@51.75.25, trna10_GlyTCC_17_+_8124866_8124937@51.75.25	3.25885	9.57216	1	1	1.93607	-1.32278	0	2.6438
tRF-24-R9593KMHFV	GGTTCGATTCCCGGGCGGCGCACC	3'-tRF	trna34_GlyCCC_16_-_686736_686806@50.73.24, trna27_GlyCCC_2_-_70476123_70476193@50.73.24	3.25885	9.57216	1	1	1.93607	-1.32278	0	2.6438
tRF-32-RY73WEK5KKOV2	GGTTGGTGGTTCGATCCCACCCAGGGACGCCA	3'-tRF	trna47_AsnGTT_1_+_161510031_161510104@46.77.32	3.25885	9.57216	1	1	1.93607	-1.32278	0	2.6438
tRF-31-RYX3WE3638F5D	GGTTGTGAGTTCGATCCTCACCTGGAGCACC	3'-tRF	trna10_IleTAT_19_-_39902808_39902900@46.76.31	3.25885	9.57216	1	1	1.93607	-1.32278	0	2.6438
tRF-32-RYX3WE3638F52	GGTTGTGAGTTCGATCCTCACCTGGAGCACCA	3'-tRF	trna10_IleTAT_19_-_39902808_39902900@46.77.32	3.25885	9.57216	1	1	1.93607	-1.32278	0	2.6438
tRF-37-RZKSLP7SDRXSE5M	GGTTTCCCCGCGCAGGTTCGAATCCTGCCGACTACGC	3'-tRF	trna147_SerAGA_6_-_27509554_27509635@47.83.37, trna51_SerTGA_6_+_27513468_27513549@47.83.37	3.25885	9.57216	1	1	1.93607	-1.32278	0	2.6438
tRF-38-RZKSLP7SDRXSE5DV	GGTTTCCCCGCGCAGGTTCGAATCCTGCCGACTACGCC	3'-tRF	trna147_SerAGA_6_-_27509554_27509635@47.84.38, trna51_SerTGA_6_+_27513468_27513549@47.84.38	3.25885	9.57216	1	1	1.93607	-1.32278	0	2.6438
tRF-39-RZKSLP7SDRXSE5I2	GGTTTCCCCGCGCAGGTTCGAATCCTGCCGACTACGCCA	3'-tRF	trna147_SerAGA_6_-_27509554_27509635@47.85.39, trna51_SerTGA_6_+_27513468_27513549@47.85.39	3.25885	9.57216	1	1	1.93607	-1.32278	0	2.6438
tRF-30-SJREL4KVH7K1	GTAGCGGGATCGATGCCCGCATCCTCCACC	3'-tRF	trna6_AlaAGC_8_+_67026424_67026496@46.75.30, trna3_AlaAGC_2_+_27274082_27274154@46.75.30	3.25885	9.57216	1	1	1.93607	-1.32278	0	2.6438
tRF-37-S45J7KYUHRE9XFJ	GTATGGAGGCGTGGGTTCGAATCCCACTTCTGACACC	3'-tRF	trna140_LeuCAA_6_-_27573417_27573524@50.86.37	3.25885	9.57216	1	1	1.93607	-1.32278	0	2.6438
tRF-29-S6RN23KYY8IM	GTCCAGGGTTCAAGTCCCTGTTCGGGCGC	3'-tRF	trna2_LysTTT_17_+_8022473_8022545@46.74.29, trna14_LysTTT_11_-_59327808_59327880@46.74.29, trna62_LysTTT_1_-_204476158_204476230@46.74.29, trna54_LysTTT_1_+_204475655_204475727@46.74.29, trna76_LysTTT_6_+_28918806_28918878@46.74.29	3.25885	9.57216	1	1	1.93607	-1.32278	0	2.6438
tRF-18-SRI8WPD2	GTCCCATTGGTCTAGCCA	3'-tRF	trnaMT_AsnGTT_MT_-_5657_5729@59.76.18, trnalookalike5_AsnGTT_1_-_566207_566279@59.76.18	3.25885	9.57216	1	1	1.93607	-1.32278	0	2.6438
tRF-31-SRRN2EK8E0KRB	GTCCCGGGTTCAAATCCCGGACGAGCCCCCA	3'-tRF	trna12_ProAGG_6_+_26555498_26555569@45.75.31, trna4_ProAGG_16_+_3210386_3210480@52.82.31, trna3_ProTGG_14_+_21101165_21101236@45.75.31, trna9_ProAGG_16_+_3239634_3239705@45.75.31, trna23_ProAGG_14_-_21077495_21077566@45.75.31, trna14_ProTGG_5_-_180615854_180615925@45.75.31, trna30_ProCGG_6_+_27059521_27059592@45.75.31, trna65_ProAGG_1_-_167684725_167684796@45.75.31, trna8_ProTGG_16_+_3238094_3238…	3.25885	9.57216	1	1	1.93607	-1.32278	0	2.6438
tRF-30-SV9NLE3JWB61	GTCGCTGGTTCGAATCCGGCTCGAAGGACC	3'-tRF	trna14_TyrGTA_6_+_26569086_26569176@46.75.30, trna15_TyrGTA_6_+_26575798_26575887@46.75.30	3.25885	9.57216	1	1	1.93607	-1.32278	0	2.6438
tRF-29-SWRYVMMV5B2V	GTCGTGGTTGTAGTCCGTGCGAGAATACC	3'-tRF	trnalookalike8_GluTTC_5_-_93905172_93905240@43.71.29, trnaMT_GluTTC_MT_-_14674_14742@43.71.29	3.25885	9.57216	1	1	1.93607	-1.32278	0	2.6438
tRF-37-S9KVPKYU07QSNHJ	GTCTCCCCGCGCAGGTTCGAACCCTGCTCGCTGCGCC	3'-tRF	trna2_SerTGA_10_+_69524261_69524342@48.84.37	3.25885	9.57216	1	1	1.93607	-1.32278	0	2.6438
tRF-41-S9Y8RH93WB863IP5D	GTCTCTTCGGGGGCGTGGGTTCGAATCCCACCGCTGCCACC	3'-tRF	trna1_LeuAAG_14_+_21078291_21078372@44.84.41, trna98_LeuAAG_6_-_28911399_28911480@44.84.41, trna7_LeuAAG_5_+_180614701_180614782@44.84.41, trna16_LeuAAG_16_+_22308461_22308542@44.84.41	3.25885	9.57216	1	1	1.93607	-1.32278	0	2.6438
tRF-27-7KYU0RER9LJ	GTGGGTTCGAACCCCACTCCTGGTACC	3'-tRF	trna83_LeuTAA_6_+_144537684_144537766@59.85.27	3.25885	9.57216	1	1	1.93607	-1.32278	0	2.6438
tRF-28-7KYUHR07MSD2	GTGGGTTCGAATCCCACCCTCGTCGCCA	3'-tRF	trna31_SerGCT_6_+_27065085_27065166@58.85.28	3.25885	9.57216	1	1	1.93607	-1.32278	0	2.6438
tRF-27-7KYUSRHYR4J	GTGGGTTCGAGTCCCATCTGGGGTGCC	3'-tRF	trna3_ArgCCT_7_+_139025446_139025518@49.75.27	3.25885	9.57216	1	1	1.93607	-1.32278	0	2.6438
tRF-22-76D6MSRM1	GTTCAAATCACGTCGGGGTCAC	3'-tRF	trna1_TrpCCA_7_+_99067307_99067378@52.73.22, trna170_TrpCCA_6_-_26319330_26319401@52.73.22, trna168_TrpCCA_6_-_26331672_26331743@52.73.22, trna6_TrpCCA_17_+_8089676_8089747@52.73.22, trna39_TrpCCA_17_-_8124187_8124258@52.73.22	3.25885	9.57216	1	1	1.93607	-1.32278	0	2.6438
tRF-24-76DR14K7J2	GTTCAAATCCAGGTGCCCCTTCCA	3'-tRF	trna17_CysGCA_7_-_149344046_149344117@52.75.24	3.25885	9.57216	1	1	1.93607	-1.32278	0	2.6438
tRF-24-76D7R4KRJ2	GTTCAAATCTGGGTGCCCCCTCCA	3'-tRF	trna14_CysGCA_7_+_149361915_149361986@52.75.24, trna11_CysGCA_7_+_149295046_149295117@52.75.24, trna25_CysGCA_7_-_149052766_149052837@52.75.24	3.25885	9.57216	1	1	1.93607	-1.32278	0	2.6438
tRF-22-761RNMJJM	GTTCAAGTCCCTGTCCAGGCGC	3'-tRF	trna53_LysTTT_6_+_27543846_27543918@53.74.22, trna149_LysTTT_6_-_27302769_27302841@53.74.22	3.25885	9.57216	1	1	1.93607	-1.32278	0	2.6438
tRF-23-76HRRNWJV	GTTCAATCCCGGGTTTCGGCACC	3'-tRF	trna103_PheGAA_6_-_28791093_28791166@54.76.23, trna106_PheGAA_6_-_28775610_28775682@53.75.23, trna13_PheGAA_11_-_59333853_59333925@53.75.23	3.25885	9.57216	1	1	1.93607	-1.32278	0	2.6438
tRF-23-76IRW9YDV	GTTCAATTCCTCTTCTTAACACC	3'-tRF	trna86_ValTAC_6_-_156869046_156869120@55.77.23, trnaMT_LeuTAA_MT_+_3230_3304@55.77.23	3.25885	9.57216	1	1	1.93607	-1.32278	0	2.6438
tRF-37-7R3HJ38B8Y45FV2	GTTCCCCGCGCAGGTTCAAATCCTGCTCACAGCGCCA	3'-tRF	trna137_SerCGA_6_-_27640229_27640310@49.85.37	3.25885	9.57216	1	1	1.93607	-1.32278	0	2.6438
tRF-24-7SBIRHODE2	GTTCGAAACTGGGCGGAAACACCA	3'-tRF	trna98_ValCAC_1_-_149298555_149298627@53.76.24	3.25885	9.57216	1	1	1.93607	-1.32278	0	2.6438
tRF-23-7SDR2ZNDV	GTTCGAATCCCACTTCTGACACC	3'-tRF	trna17_LeuCAG_16_+_57333863_57333945@63.85.23, trna141_LeuCAA_6_-_27570348_27570454@64.86.23, trna140_LeuCAA_6_-_27573417_27573524@64.86.23, trna74_LeuCAA_6_+_28908830_28908934@63.85.23, trna58_LeuCAA_1_+_249168054_249168159@64.86.23, trna100_LeuCAA_6_-_28864000_28864105@63.85.23, trna26_LeuCAG_16_-_57334392_57334474@63.85.23	3.25885	9.57216	1	1	1.93607	-1.32278	0	2.6438
tRF-24-7SDRNS9NI2	GTTCGAATCCCTTCGTGGTTGCCA	3'-tRF	trna124_ArgTCG_6_-_28510891_28510963@53.76.24	3.25885	9.57216	1	1	1.93607	-1.32278	0	2.6438
tRF-24-7SD79461J2	GTTCGAATCTTGGTGGGACCTCCA	3'-tRF	trna84_GlnTTG_6_+_145503859_145503930@52.75.24	3.25885	9.57216	1	1	1.93607	-1.32278	0	2.6438
tRF-24-7SFR0SRDI2	GTTCGAGCCCACCCGGGGACGCCA	3'-tRF	trna113_AsnGTT_1_-_147520767_147520840@54.77.24, trna115_AsnGTT_1_-_145979034_145979107@54.77.24	3.25885	9.57216	1	1	1.93607	-1.32278	0	2.6438
tRF-23-7S1R27R3V	GTTCGAGTCCCACCTGGGGTACC	3'-tRF	trna18_ArgCCT_17_+_73030001_73030073@53.75.23	3.25885	9.57216	1	1	1.93607	-1.32278	0	2.6438
tRF-22-7SIRM1JV1	GTTCGATTCCCGGCCCATGCAC	3'-tRF	trna39_GlyGCC_1_+_161427898_161427968@51.72.22, trna37_GlyGCC_1_+_161420467_161420537@51.72.22, trna35_GlyGCC_1_+_161413094_161413164@51.72.22, trna41_GlyGCC_1_+_161435258_161435328@51.72.22, trna2_GlyGCC_21_-_18827107_18827177@51.72.22	3.25885	9.57216	1	1	1.93607	-1.32278	0	2.6438
tRF-30-789NLJK1JKE1	GTTGGTGGTTCGAGCCCACCCAGGGACGCC	3'-tRF	trna108_AsnGTT_1_-_148598314_148598387@47.76.30, trna4_AsnGTT_10_-_22518438_22518511@47.76.30, trna31_AsnGTT_17_-_36908034_36908107@47.76.30, trna7_AsnGTT_13_-_31248101_31248174@47.76.30, trna83_AsnGTT_1_-_161397867_161397940@47.76.30, trna136_AsnGTT_1_-_16847080_16847153@47.76.30, trna107_AsnGTT_1_-_148760356_148760429@47.76.30, trna1_AsnGTT_19_+_1383562_1383635@47.76.30, trna26_AsnGTT_1_+_14824…	3.25885	9.57216	1	1	1.93607	-1.32278	0	2.6438
tRF-31-789NLJK1JKE1B	GTTGGTGGTTCGAGCCCACCCAGGGACGCCA	3'-tRF	trna108_AsnGTT_1_-_148598314_148598387@47.77.31, trna4_AsnGTT_10_-_22518438_22518511@47.77.31, trna31_AsnGTT_17_-_36908034_36908107@47.77.31, trna7_AsnGTT_13_-_31248101_31248174@47.77.31, trna83_AsnGTT_1_-_161397867_161397940@47.77.31, trna136_AsnGTT_1_-_16847080_16847153@47.77.31, trna107_AsnGTT_1_-_148760356_148760429@47.77.31, trna1_AsnGTT_19_+_1383562_1383635@47.77.31, trna26_AsnGTT_1_+_14824…	3.25885	9.57216	1	1	1.93607	-1.32278	0	2.6438
tRF-31-7W5NLJ45N2P1B	GTTGTGAGTTCGAGCCTCACCTGGAGCACCA	3'-tRF	trna55_IleTAT_6_+_27599200_27599293@47.77.31, trna29_IleTAT_6_+_26988125_26988218@47.77.31, trna5_IleTAT_2_+_43037676_43037768@47.77.31	3.25885	9.57216	1	1	1.93607	-1.32278	0	2.6438
tRF-38-79KV0KYUH77SXHD2	GTTTCCCCGCACAGGTTCGAATCCTGTTCGTGACGCCA	3'-tRF	trna2_SerCGA_12_+_56584148_56584229@48.85.38	3.25885	9.57216	1	1	1.93607	-1.32278	0	2.6438
tRF-31-U2O1B54ZUPX1B	TAAGAGAACCAACACCTCTTTACAGTGACCA	3'-tRF	trnalookalike7_LysTTT_1_+_568844_568913@43.73.31, trnaMT_LysTTT_MT_+_8295_8364@43.73.31	3.25885	9.57216	1	1	1.93607	-1.32278	0	2.6438
tRF-31-U4727OFIZ9WUD	TAATGGTGGAGTTAAAGACTTTTTCTCTGAC	3'-tRF	trnaMT_ProTGG_MT_-_15956_16023@39.69.31	3.25885	9.57216	1	1	1.93607	-1.32278	0	2.6438
tRF-36-V6Z3M8ZLSSXUOLD	TATCATTGGTCGTGGTTGTAGTCCGTGCGAGAATAC	3'-tRF	trnalookalike8_GluTTC_5_-_93905172_93905240@35.70.36, trnaMT_GluTTC_MT_-_14674_14742@35.70.36	3.25885	9.57216	1	1	1.93607	-1.32278	0	2.6438
tRF-36-VU6RM3WEKSPM85D	TATGAGGCCCCGGGTTCGATCCCCGGCATCTCCACC	3'-tRF	trna119_AlaCGC_6_-_28641613_28641684@39.74.36, trna8_AlaTGC_5_+_180633868_180633939@39.74.36, trna13_AlaTGC_12_-_125406301_125406372@39.74.36	3.25885	9.57216	1	1	1.93607	-1.32278	0	2.6438
tRF-24-VUUMHNU6E2	TATGATAATCATATTTACCAACCA	3'-tRF	trnaMT_ArgTCG_MT_+_10405_10469@45.68.24	3.25885	9.57216	1	1	1.93607	-1.32278	0	2.6438
tRF-21-8B3VMKNRB	TCAAACCTGCCGGGGCTTCCA	3'-tRF	trnaMT_CysGCA_MT_-_5761_5826@49.69.21	3.25885	9.57216	1	1	1.93607	-1.32278	0	2.6438
tRF-35-8BR9M3W08SQ2SV	TCAAAGGTTCCGGGTTCGAGTCCCGGCGGAGTCGC	3'-tRF	trna9_ArgTCT_1_+_94313129_94313213@40.74.35	3.25885	9.57216	1	1	1.93607	-1.32278	0	2.6438
tRF-36-8BRY93WB86K2SVD	TCAAAGGTTGTGGGTTCGAATCCCACCAGAGTCGCC	3'-tRF	trna4_ArgTCT_17_+_8024243_8024330@40.75.36	3.25885	9.57216	1	1	1.93607	-1.32278	0	2.6438
tRF-22-8BWS73092	TCAAATCTCGGTGGTACCTCCA	3'-tRF	trna23_GlnCTG_1_+_147825689_147825760@54.75.22	3.25885	9.57216	1	1	1.93607	-1.32278	0	2.6438
tRF-22-8E8SPOX52	TCAATTCCCGGCCAATGCACCA	3'-tRF	trna133_GlyCCC_1_-_16872434_16872504@53.74.22, trna2_GlyCCC_1_+_17053780_17053850@53.74.22, trna4_GlyCCC_1_+_17188416_17188486@53.74.22	3.25885	9.57216	1	1	1.93607	-1.32278	0	2.6438
tRF-29-8HR9O13MMVHJ	TCACGGGTTCGAACCCCGTCCGTGCCTCC	3'-tRF	trna15_ThrCGT_16_+_14379750_14379821@46.74.29	3.25885	9.57216	1	1	1.93607	-1.32278	0	2.6438
tRF-36-82FN5KYUHRYWRXD	TCAGAAGATTGAGGGTTCGAATCCCTTCGTGGTTAC	3'-tRF	trna3_ArgTCG_6_+_26299905_26299977@39.74.36	3.25885	9.57216	1	1	1.93607	-1.32278	0	2.6438
tRF-36-821IQ4YUH5S8R6D	TCAGAAGGCTGCGTGTTCGAATCACGTCGGGGTCAC	3'-tRF	trna6_TrpCCA_12_+_98898030_98898101@38.73.36	3.25885	9.57216	1	1	1.93607	-1.32278	0	2.6438
tRF-40-8NWE6WRNLEK5LYK1	TCATTTCGATGGCGTGGGTTCGAATCCCACCGCTGCCACC	3'-tRF	trna27_LeuTAG_16_-_22207032_22207113@45.84.40	3.25885	9.57216	1	1	1.93607	-1.32278	0	2.6438
tRF-45-8O9KWR3HJ3WB8Y45FV	TCCAATGGGGTCTCCCCGCGCAGGTTCGAATCCTGCTCACAGCGC	3'-tRF	trna41_SerCGA_17_-_8042199_8042280@39.83.45	3.25885	9.57216	1	1	1.93607	-1.32278	0	2.6438
tRF-35-8PLML38BWS7K09	TCCAGCGATCCGAGTTCAAATCTCGGTGGGACCTC	3'-tRF	trna16_GlnTTG_17_+_47269890_47269961@39.73.35, trna173_GlnTTG_6_-_26311975_26312046@39.73.35, trna130_GlnTTG_6_-_27763640_27763711@39.73.35, trna174_GlnTTG_6_-_26311424_26311495@39.73.35	3.25885	9.57216	1	1	1.93607	-1.32278	0	2.6438
tRF-35-8PLML380WS7209	TCCAGCGATCCGAGTTCAAGTCTCGGTGGAACCTC	3'-tRF	trna146_GlnCTG_6_-_27515531_27515602@39.73.35	3.25885	9.57216	1	1	1.93607	-1.32278	0	2.6438
tRF-29-8P7SER9I69I2	TCCAGGTTCGACTCCTGGCTGGCTCGCCA	3'-tRF	trna7_ArgACG_14_+_23398910_23398982@48.76.29, trna8_ArgACG_6_+_26537726_26537798@48.76.29, trna6_ArgACG_6_+_26328368_26328440@48.76.29	3.25885	9.57216	1	1	1.93607	-1.32278	0	2.6438
tRF-45-8PW7W26WRNLEK5LYK1	TCCAGTCTCTTCGGAGGCGTGGGTTCGAATCCCACCGCTGCCACC	3'-tRF	trna19_LeuAAG_5_-_180524474_180524555@40.84.45, trna3_LeuAAG_5_+_180528840_180528921@40.84.45, trna42_LeuTAG_17_-_8023632_8023713@40.84.45, trna16_LeuAAG_5_-_180601044_180601125@40.84.45	3.25885	9.57216	1	1	1.93607	-1.32278	0	2.6438
tRF-17-86K8R52	TCCCACCCGGGGTACCA	3'-tRF	trna2_ArgCCT_16_+_3202901_3202973@60.76.17	3.25885	9.57216	1	1	1.93607	-1.32278	0	2.6438
tRF-30-8SR9DR3JH926	TCCCGGGTTCAATCCCCGGCATCTCCACCA	3'-tRF	trna13_AlaCGC_2_+_157257281_157257352@46.75.30	3.25885	9.57216	1	1	1.93607	-1.32278	0	2.6438
tRF-30-87R95RM3Y826	TCCCTGGTTCGATCCCGGGTTTCGGCACCA	3'-tRF	trna14_PheGAA_19_-_1383361_1383433@47.76.30, trna11_PheGAA_12_-_125412389_125412461@47.76.30, trna109_PheGAA_6_-_28758499_28758571@47.76.30, trna15_PheGAA_11_-_59324970_59325042@47.76.30, trna1_PheGAA_13_-_95201904_95201976@47.76.30, trna96_PheGAA_6_-_28949449_28949521@47.76.30	3.25885	9.57216	1	1	1.93607	-1.32278	0	2.6438
tRF-30-8YR9DRKE0926	TCCTGGGTTCAATCCCCAATACCTCCACCA	3'-tRF	trna105_AlaAGC_6_-_28779849_28779920@46.75.30	3.25885	9.57216	1	1	1.93607	-1.32278	0	2.6438
tRF-30-8YR9O9KJRJ46	TCCTGGGTTCGACTCCCAGCGGGGCCTCCA	3'-tRF	trna69_ThrAGT_6_+_28693795_28693868@48.77.30	3.25885	9.57216	1	1	1.93607	-1.32278	0	2.6438
tRF-21-WBK6N7R5D	TCGAACCCCACTTCTGGTACC	3'-tRF	trna4_LeuTAA_11_+_59319228_59319310@65.85.21	3.25885	9.57216	1	1	1.93607	-1.32278	0	2.6438
tRF-35-WBOJFZ2DN1RJY6	TCGAAGAAGCAGCTTCAAACCTGCCGGGGCTTCCA	3'-tRF	trnaMT_CysGCA_MT_-_5761_5826@35.69.35	3.25885	9.57216	1	1	1.93607	-1.32278	0	2.6438
tRF-20-WB863IP5	TCGAATCCCACCGCTGCCAC	3'-tRF	trna1_LeuAAG_14_+_21078291_21078372@64.83.20, trna27_LeuTAG_16_-_22207032_22207113@64.83.20, trna19_LeuAAG_5_-_180524474_180524555@64.83.20, trna98_LeuAAG_6_-_28911399_28911480@64.83.20, trna7_LeuAAG_5_+_180614701_180614782@64.83.20, trna3_LeuAAG_5_+_180528840_180528921@64.83.20, trna16_LeuAAG_16_+_22308461_22308542@64.83.20, trna42_LeuTAG_17_-_8023632_8023713@64.83.20, trna16_LeuAAG_5_-_18060104…	3.25885	9.57216	1	1	1.93607	-1.32278	0	2.6438
tRF-22-W08638R52	TCGAGTCCCACCTGGGGTACCA	3'-tRF	trna18_ArgCCT_17_+_73030001_73030073@55.76.22	3.25885	9.57216	1	1	1.93607	-1.32278	0	2.6438
tRF-21-W087W4SVD	TCGAGTCCCTTCGTGGTCGCC	3'-tRF	trna1_ArgCCG_16_+_3200675_3200747@55.75.21, trna114_ArgCCG_6_-_28710729_28710801@55.75.21, trna73_ArgCCG_6_+_28849165_28849237@55.75.21, trna19_ArgTCG_17_+_73031208_73031280@55.75.21	3.25885	9.57216	1	1	1.93607	-1.32278	0	2.6438
tRF-21-W08Y3HSVD	TCGAGTCCTGCCGCGGTCGCC	3'-tRF	trna4_ArgTCG_15_+_89878304_89878376@55.75.21	3.25885	9.57216	1	1	1.93607	-1.32278	0	2.6438
tRF-21-WEKSP185D	TCGATCCCCGGCACCTCCACC	3'-tRF	trna110_AlaTGC_6_-_28757547_28757618@54.74.21, trna113_AlaTGC_6_-_28726141_28726212@54.74.21	3.25885	9.57216	1	1	1.93607	-1.32278	0	2.6438
tRF-20-WE884U1D	TCGATTCCGGCTCGAAGGAC	3'-tRF	trna16_TyrGTA_14_-_21131351_21131444@55.74.20, trna4_TyrGTA_8_+_67025602_67025694@55.74.20, trna5_TyrGTA_14_+_21151432_21151520@55.74.20, trna5_TyrGTA_8_+_67026223_67026311@55.74.20, trna2_TyrGTA_2_+_27273650_27273738@55.74.20, trna19_TyrGTA_14_-_21121258_21121351@55.74.20	3.25885	9.57216	1	1	1.93607	-1.32278	0	2.6438
tRF-28-WHR9O13MMVD5	TCGCGGGTTCGAACCCCGTCCGTGCCTC	3'-tRF	trna14_ThrCGT_17_+_29877093_29877164@46.73.28	3.25885	9.57216	1	1	1.93607	-1.32278	0	2.6438
tRF-29-WHR95R3LNJFV	TCGCGGGTTCGATCCCCGTACTGGCCACC	3'-tRF	trna153_IleAAT_6_-_27242990_27243063@48.76.29, trna59_IleAAT_6_+_27655967_27656040@48.76.29, trna163_IleAAT_6_-_26745255_26745328@48.76.29	3.25885	9.57216	1	1	1.93607	-1.32278	0	2.6438
tRF-28-WIR9OMMIL0DR	TCGCTGGTTCGAATCCGGCTCGAAGGAC	3'-tRF	trna14_TyrGTA_6_+_26569086_26569176@47.74.28, trna15_TyrGTA_6_+_26575798_26575887@47.74.28	3.25885	9.57216	1	1	1.93607	-1.32278	0	2.6438
tRF-28-WIR959MIL0DR	TCGCTGGTTCGATTCCGGCTCGAAGGAC	3'-tRF	trna16_TyrGTA_14_-_21131351_21131444@47.74.28, trna4_TyrGTA_8_+_67025602_67025694@47.74.28, trna5_TyrGTA_14_+_21151432_21151520@47.74.28, trna5_TyrGTA_8_+_67026223_67026311@47.74.28, trna2_TyrGTA_2_+_27273650_27273738@47.74.28, trna19_TyrGTA_14_-_21121258_21121351@47.74.28	3.25885	9.57216	1	1	1.93607	-1.32278	0	2.6438
tRF-35-WK6WRNLEK5LYK1	TCGGGGGCGTGGGTTCGAATCCCACCGCTGCCACC	3'-tRF	trna1_LeuAAG_14_+_21078291_21078372@50.84.35, trna98_LeuAAG_6_-_28911399_28911480@50.84.35, trna7_LeuAAG_5_+_180614701_180614782@50.84.35, trna16_LeuAAG_16_+_22308461_22308542@50.84.35	3.25885	9.57216	1	1	1.93607	-1.32278	0	2.6438
tRF-36-WK6WRNLEK5LYK1B	TCGGGGGCGTGGGTTCGAATCCCACCGCTGCCACCA	3'-tRF	trna1_LeuAAG_14_+_21078291_21078372@50.85.36, trna98_LeuAAG_6_-_28911399_28911480@50.85.36, trna7_LeuAAG_5_+_180614701_180614782@50.85.36, trna16_LeuAAG_16_+_22308461_22308542@50.85.36	3.25885	9.57216	1	1	1.93607	-1.32278	0	2.6438
tRF-29-W419518FMKFV	TCGTGAGTTCGAGCCTCACACGGGGCACC	3'-tRF	trna22_MetCAT_16_-_87417628_87417700@47.75.29	3.25885	9.57216	1	1	1.93607	-1.32278	0	2.6438
tRF-36-WO1M38YU8SRZMFD	TCTAAAGGTCCCTGGTTCGATCCCGGGTTTCGGCAC	3'-tRF	trna14_PheGAA_19_-_1383361_1383433@39.74.36, trna11_PheGAA_12_-_125412389_125412461@39.74.36, trna109_PheGAA_6_-_28758499_28758571@39.74.36, trna15_PheGAA_11_-_59324970_59325042@39.74.36, trna1_PheGAA_13_-_95201904_95201976@39.74.36, trna96_PheGAA_6_-_28949449_28949521@39.74.36	3.25885	9.57216	1	1	1.93607	-1.32278	0	2.6438
tRF-46-W6UMX0S75NLD4P1KP1B	TCTCATAATCTGAAGGTCCTGAGTTCGAACCTCAGAGGGGGCACCA	3'-tRF	trna75_MetCAT_6_+_28912352_28912424@31.76.46, trna97_MetCAT_6_-_28921042_28921114@31.76.46	3.25885	9.57216	1	1	1.93607	-1.32278	0	2.6438
tRF-37-WR3HJ3WBKY4VXV2	TCTCCCCGCGCAGGTTCGAACCCTGCTCGCTGCGCCA	3'-tRF	trna2_SerTGA_10_+_69524261_69524342@49.85.37	3.25885	9.57216	1	1	1.93607	-1.32278	0	2.6438
tRF-37-WR3HJ3WB8Y45FV2	TCTCCCCGCGCAGGTTCGAATCCTGCTCACAGCGCCA	3'-tRF	trna41_SerCGA_17_-_8042199_8042280@49.85.37	3.25885	9.57216	1	1	1.93607	-1.32278	0	2.6438
tRF-41-W7WK6WRN2EK5LYK1B	TCTCTTCGGGGGCGTGGGTTCAAATCCCACCGCTGCCACCA	3'-tRF	trna78_LeuAAG_6_+_28956779_28956860@45.85.41	3.25885	9.57216	1	1	1.93607	-1.32278	0	2.6438
tRF-40-W7WK6WRNLEK52YK1	TCTCTTCGGGGGCGTGGGTTCGAATCCCACCACTGCCACC	3'-tRF	trna2_LeuTAG_14_+_21093529_21093610@45.84.40	3.25885	9.57216	1	1	1.93607	-1.32278	0	2.6438
tRF-37-WU1MN0YU09FKRFJ	TCTGAAGGTCCTGAGTTCGAACCTCAGAGGGGGCACC	3'-tRF	trna75_MetCAT_6_+_28912352_28912424@39.75.37, trna97_MetCAT_6_-_28921042_28921114@39.75.37	3.25885	9.57216	1	1	1.93607	-1.32278	0	2.6438
tRF-36-WU1MN0YUP9F2RFD	TCTGAAGGTCCTGAGTTCGAGCCTCAGAGAGGGCAC	3'-tRF	trna164_MetCAT_6_-_26735574_26735646@39.74.36, trna162_MetCAT_6_-_26758550_26758622@39.74.36, trna27_MetCAT_6_+_26766444_26766516@39.74.36, trna20_MetCAT_16_+_71460396_71460468@39.74.36	3.25885	9.57216	1	1	1.93607	-1.32278	0	2.6438
tRF-36-WU2F5JYH0RYNURD	TCTGACAACAGAGGCTTACGACCCCTTATTTACCCC	3'-tRF	trnaMT_HisGTG_MT_+_12138_12206@36.71.36	3.25885	9.57216	1	1	1.93607	-1.32278	0	2.6438
tRF-38-W9RKM87SDR26N1V	TCTTCGGGGGCGTGGGTTCGAATCCCACCACTGCCACC	3'-tRF	trna2_LeuTAG_14_+_21093529_21093610@47.84.38	3.25885	9.57216	1	1	1.93607	-1.32278	0	2.6438
tRF-45-WYUDJKSV5N2E4V9K3R	TCTTGTAAACCAGGGGTCGCGAGTTCAAATCTCGCTGGGGCCTCC	3'-tRF	trna4_ThrTGT_14_+_21149849_21149921@31.75.45, trna20_ThrTGT_14_-_21099319_21099391@31.75.45	3.25885	9.57216	1	1	1.93607	-1.32278	0	2.6438
tRF-36-X0SW5NLJ45EKP1B	TGAAGGTCGTGAGTTCGAGCCTCACACGGGGCACCA	3'-tRF	trna22_MetCAT_16_-_87417628_87417700@41.76.36	3.25885	9.57216	1	1	1.93607	-1.32278	0	2.6438
tRF-36-X0SW5NLM45EKP1B	TGAAGGTCGTGAGTTCGATCCTCACACGGGGCACCA	3'-tRF	trna10_MetCAT_8_-_124169470_124169542@41.76.36	3.25885	9.57216	1	1	1.93607	-1.32278	0	2.6438
tRF-35-XF026ZEDKZIXK6	TGACAACAGAGGCTTACGACCCCTTATTTACCCCA	3'-tRF	trnaMT_HisGTG_MT_+_12138_12206@38.72.35	3.25885	9.57216	1	1	1.93607	-1.32278	0	2.6438
tRF-32-X1M3WE8SPOL52	TGACCCGGGTTCGATTCCCGGCCAACGCACCA	3'-tRF	trna79_GlyTCC_1_-_161417375_161417446@44.75.32, trna73_GlyTCC_1_-_161432166_161432237@44.75.32, trna76_GlyTCC_1_-_161424756_161424827@44.75.32, trna70_GlyTCC_1_-_161439547_161439618@44.75.32, trna45_GlyTCC_1_+_161500903_161500974@44.75.32, trna117_GlyTCC_1_-_145397864_145397935@44.75.32, trna2_GlyTCC_19_+_4724082_4724153@44.75.32, trna10_GlyTCC_17_+_8124866_8124937@44.75.32	3.25885	9.57216	1	1	1.93607	-1.32278	0	2.6438
tRF-46-XIP2801MK8YOHSRVK7D	TGACTGCAGATCAAGAGGTCCCCGGTTCAAATCCGGGTGCCCCCTC	3'-tRF	trna21_CysGCA_7_-_149112229_149112300@28.73.46, trna3_CysGCA_4_-_124430005_124430076@28.73.46, trna27_CysGCA_17_-_37309987_37310058@28.73.46, trna8_CysGCA_14_+_73429679_73429750@28.73.46, trna26_CysGCA_17_-_37310744_37310815@28.73.46, trna3_CysGCA_15_+_80036997_80037069@29.74.46, trna15_CysGCA_17_+_37023898_37023969@28.73.46, trna127_CysGCA_1_-_93981834_93981906@29.74.46	3.25885	9.57216	1	1	1.93607	-1.32278	0	2.6438
tRF-35-XKKSR95R3JH926	TGAGGCCCCGGGTTCGATCCCCGGCATCTCCACCA	3'-tRF	trna119_AlaCGC_6_-_28641613_28641684@41.75.35, trna8_AlaTGC_5_+_180633868_180633939@41.75.35, trna13_AlaTGC_12_-_125406301_125406372@41.75.35	3.25885	9.57216	1	1	1.93607	-1.32278	0	2.6438
tRF-35-XKS6RN23KYY8Q1	TGAGGGTCCAGGGTTCAAGTCCCTGTTCGGGCGCC	3'-tRF	trna2_LysTTT_17_+_8022473_8022545@41.75.35, trna14_LysTTT_11_-_59327808_59327880@41.75.35, trna62_LysTTT_1_-_204476158_204476230@41.75.35, trna54_LysTTT_1_+_204475655_204475727@41.75.35, trna76_LysTTT_6_+_28918806_28918878@41.75.35	3.25885	9.57216	1	1	1.93607	-1.32278	0	2.6438
tRF-27-XK7SDRNS9NM	TGAGGGTTCGAATCCCTTCGTGGTTGC	3'-tRF	trna124_ArgTCG_6_-_28510891_28510963@48.74.27	3.25885	9.57216	1	1	1.93607	-1.32278	0	2.6438
tRF-23-XO46DODLD2	TGCAACTCCAAATAAAAGTACCA	3'-tRF	trnaMT_LeuTAG_MT_+_12266_12336@52.74.23	3.25885	9.57216	1	1	1.93607	-1.32278	0	2.6438
tRF-34-90Q4R9OMKI3UFV	TGGAGGCGTGGGTTCGAATCCCACTCCTGACACC	3'-tRF	trna36_LeuCAG_1_+_161418741_161418823@52.85.34, trna38_LeuCAG_1_+_161426122_161426204@52.85.34, trna7_LeuCAG_6_+_26521436_26521518@52.85.34, trna67_LeuCAG_1_-_161500132_161500214@52.85.34, trna42_LeuCAG_1_+_161440913_161440995@52.85.34, trna40_LeuCAG_1_+_161433532_161433614@52.85.34, trna34_LeuCAG_1_+_161411323_161411405@52.85.34	3.25885	9.57216	1	1	1.93607	-1.32278	0	2.6438
tRF-26-93WBK6N7R5D	TGGGTTCGAACCCCACTTCTGGTACC	3'-tRF	trna4_LeuTAA_11_+_59319228_59319310@60.85.26	3.25885	9.57216	1	1	1.93607	-1.32278	0	2.6438
tRF-26-93W086W8RVD	TGGGTTCGAGTCCCATCTGGGGTGCC	3'-tRF	trna3_ArgCCT_7_+_139025446_139025518@50.75.26	3.25885	9.57216	1	1	1.93607	-1.32278	0	2.6438
tRF-44-9M8O90Q4R9OMKIWUFV	TGGTCTCCAATGGAGGCGTGGGTTCGAATCCCACTTCTGACACC	3'-tRF	trna74_LeuCAA_6_+_28908830_28908934@42.85.44, trna100_LeuCAA_6_-_28864000_28864105@42.85.44	3.25885	9.57216	1	1	1.93607	-1.32278	0	2.6438
tRF-25-9N2M3KZSP1	TGGTTCAATCCCGGGTTTCGGCACC	3'-tRF	trna103_PheGAA_6_-_28791093_28791166@52.76.25, trna106_PheGAA_6_-_28775610_28775682@51.75.25, trna13_PheGAA_11_-_59333853_59333925@51.75.25	3.25885	9.57216	1	1	1.93607	-1.32278	0	2.6438
tRF-26-9NLN3JWB61B	TGGTTCGATTCCGGCTCGAAGGACCA	3'-tRF	trna16_TyrGTA_14_-_21131351_21131444@51.76.26, trna4_TyrGTA_8_+_67025602_67025694@51.76.26, trna5_TyrGTA_14_+_21151432_21151520@51.76.26, trna5_TyrGTA_8_+_67026223_67026311@51.76.26, trna2_TyrGTA_2_+_27273650_27273738@51.76.26, trna19_TyrGTA_14_-_21121258_21121351@51.76.26	3.25885	9.57216	1	1	1.93607	-1.32278	0	2.6438
tRF-39-9Q53K87SHRMF3RE2	TGTATGAGGTCCCGGGTTCGATCCCCGGCACCTCCACCA	3'-tRF	trna110_AlaTGC_6_-_28757547_28757618@37.75.39	3.25885	9.57216	1	1	1.93607	-1.32278	0	2.6438
tRF-29-987S1R27R3E2	TGTGGGTTCGAGTCCCACCTGGGGTACCA	3'-tRF	trna18_ArgCCT_17_+_73030001_73030073@48.76.29	3.25885	9.57216	1	1	1.93607	-1.32278	0	2.6438
tRF-35-YKWIR9OMMIM0O6	TTAGGTCGCTGGTTCGAATCCGGCTCGGAGGACCA	3'-tRF	trna16_TyrGTA_6_+_26577332_26577420@42.76.35, trna17_TyrGTA_6_+_26595102_26595190@42.76.35	3.25885	9.57216	1	1	1.93607	-1.32278	0	2.6438
tRF-38-YO1N7KYUHR0P1SD2	TTCAAAGGTTGTGGGTTCGAATCCCACCAGAGTCGCCA	3'-tRF	trna4_ArgTCT_17_+_8024243_8024330@39.76.38	3.25885	9.57216	1	1	1.93607	-1.32278	0	2.6438
tRF-22-YOH9R8U7J	TTCAAATCTCGGTGGTACCTCC	3'-tRF	trna23_GlnCTG_1_+_147825689_147825760@53.74.22	3.25885	9.57216	1	1	1.93607	-1.32278	0	2.6438
tRF-23-YOYR66IFD2	TTCAATTCCCGGCCAATGCACCA	3'-tRF	trna133_GlyCCC_1_-_16872434_16872504@52.74.23, trna2_GlyCCC_1_+_17053780_17053850@52.74.23, trna4_GlyCCC_1_+_17188416_17188486@52.74.23	3.25885	9.57216	1	1	1.93607	-1.32278	0	2.6438
tRF-21-YU0RER9LD	TTCGAACCCCACTCCTGGTAC	3'-tRF	trna83_LeuTAA_6_+_144537684_144537766@64.84.21	3.25885	9.57216	1	1	1.93607	-1.32278	0	2.6438
tRF-22-YU0RSSX7J	TTCGAACCCCGTCCGTGCCTCC	3'-tRF	trna14_ThrCGT_17_+_29877093_29877164@53.74.22, trna15_ThrCGT_16_+_14379750_14379821@53.74.22	3.25885	9.57216	1	1	1.93607	-1.32278	0	2.6438
tRF-23-YUHR0ZMSD2	TTCGAATCCCACCTTCGTCGCCA	3'-tRF	trna43_SerGCT_6_+_27265775_27265856@63.85.23	3.25885	9.57216	1	1	1.93607	-1.32278	0	2.6438
tRF-21-YUH7PU4HD	TTCGAATCCTGCCGACTACGC	3'-tRF	trna5_SerAGA_6_+_26327817_26327898@63.83.21, trna147_SerAGA_6_-_27509554_27509635@63.83.21, trna44_SerAGA_6_+_27446591_27446672@63.83.21, trna46_SerAGA_6_+_27463593_27463674@63.83.21, trna47_SerAGA_6_+_27470818_27470899@63.83.21, trna145_SerAGA_6_-_27521192_27521273@63.83.21, trna11_SerAGA_8_-_96281885_96281966@63.83.21, trna35_SerAGA_17_-_8129928_8130009@63.83.21, trna172_SerTGA_6_-_26312824_263…	3.25885	9.57216	1	1	1.93607	-1.32278	0	2.6438
tRF-22-YUKR6946J	TTCGACCCCCGGCTCCTCCACC	3'-tRF	trna70_AlaCGC_6_+_28697092_28697163@53.74.22	3.25885	9.57216	1	1	1.93607	-1.32278	0	2.6438
tRF-21-YUSR0YR4D	TTCGAGTCCCACCTGGGGTGC	3'-tRF	trna21_ArgCCT_17_-_73030526_73030598@54.74.21	3.25885	9.57216	1	1	1.93607	-1.32278	0	2.6438
tRF-21-YU8R6546D	TTCGATCCCCGGCACCTCCAC	3'-tRF	trna110_AlaTGC_6_-_28757547_28757618@53.73.21, trna113_AlaTGC_6_-_28726141_28726212@53.73.21	3.25885	9.57216	1	1	1.93607	-1.32278	0	2.6438
tRF-21-YU8RSH66D	TTCGATCCCCGTACGGGCCAC	3'-tRF	trna57_IleAAT_6_+_27636362_27636435@55.75.21, trna11_IleAAT_6_+_26554350_26554423@55.75.21, trna80_IleAAT_6_+_58149254_58149327@55.75.21, trna165_IleAAT_6_-_26721221_26721294@55.75.21, trna158_IleAAT_6_-_27144994_27145067@55.75.21, trna9_IleAAT_17_+_8090911_8090984@55.75.21, trna10_IleAAT_14_+_102783429_102783502@55.75.21, trna154_IleAAT_6_-_27205350_27205423@55.75.21, trna28_IleAAT_6_+_26780832_…	3.25885	9.57216	1	1	1.93607	-1.32278	0	2.6438
tRF-22-YU890HRFJ	TTCGATCCTCACACGGGGCACC	3'-tRF	trna10_MetCAT_8_-_124169470_124169542@54.75.22	3.25885	9.57216	1	1	1.93607	-1.32278	0	2.6438
tRF-21-YUYR6RIFD	TTCGATTCCCGGCCCATGCAC	3'-tRF	trna39_GlyGCC_1_+_161427898_161427968@52.72.21, trna37_GlyGCC_1_+_161420467_161420537@52.72.21, trna35_GlyGCC_1_+_161413094_161413164@52.72.21, trna41_GlyGCC_1_+_161435258_161435328@52.72.21, trna2_GlyGCC_21_-_18827107_18827177@52.72.21	3.25885	9.57216	1	1	1.93607	-1.32278	0	2.6438
tRF-36-Y81H93WB863IP5D	TTCGGAGGCGTGGGTTCGAATCCCACCGCTGCCACC	3'-tRF	trna19_LeuAAG_5_-_180524474_180524555@49.84.36, trna3_LeuAAG_5_+_180528840_180528921@49.84.36, trna42_LeuTAG_17_-_8023632_8023713@49.84.36, trna16_LeuAAG_5_-_180601044_180601125@49.84.36	3.25885	9.57216	1	1	1.93607	-1.32278	0	2.6438
tRF-28-YXR9O9NJ9IDM	TTCTAGGTTCGACTCCTGGCTGGCTCGC	3'-tRF	trna156_ArgACG_6_-_27181623_27181695@47.74.28, trna36_ArgACG_6_+_27182952_27183024@47.74.28, trna138_ArgACG_6_-_27638344_27638416@47.74.28, trna11_ArgACG_3_-_45730491_45730563@47.74.28	3.25885	9.57216	1	1	1.93607	-1.32278	0	2.6438
tRF-32-ZD3KYUYR66EFJ	TTGACCCGGGTTCGATTCCCGGCCAACGCACC	3'-tRF	trna79_GlyTCC_1_-_161417375_161417446@43.74.32, trna73_GlyTCC_1_-_161432166_161432237@43.74.32, trna76_GlyTCC_1_-_161424756_161424827@43.74.32, trna70_GlyTCC_1_-_161439547_161439618@43.74.32, trna45_GlyTCC_1_+_161500903_161500974@43.74.32, trna117_GlyTCC_1_-_145397864_145397935@43.74.32, trna2_GlyTCC_19_+_4724082_4724153@43.74.32, trna10_GlyTCC_17_+_8124866_8124937@43.74.32	3.25885	9.57216	1	1	1.93607	-1.32278	0	2.6438
tRF-30-Z0R9OM3R73U6	TTGAGGGTTCGAATCCCTCCGTGGTTACCA	3'-tRF	trna4_ArgTCG_6_+_26323046_26323118@47.76.30	3.25885	9.57216	1	1	1.93607	-1.32278	0	2.6438
tRF-30-Z3R951UR12L6	TTGGTGGTTCGAGCCTACCCAGGGACGCCA	3'-tRF	trna93_AsnGTT_1_-_149670057_149670130@48.77.30, trna101_AsnGTT_1_-_149284503_149284576@48.77.30	3.25885	9.57216	1	1	1.93607	-1.32278	0	2.6438
tRF-41-Z44Y2V7KYUHRH7MSD	TTGTGCTCTGCACGCGTGGGTTCGAATCCCATCCTCGTCGC	3'-tRF	trna175_SerGCT_6_-_26305718_26305801@45.85.41, trna123_SerGCT_6_-_28565117_28565198@43.83.41, trna7_SerGCT_17_+_8090184_8090265@43.83.41, trna10_SerGCT_15_-_40886023_40886104@43.83.41	3.25885	9.57216	1	1	1.93607	-1.32278	0	2.6438
tRF-29-Z4R95MK19K2V	TTGTGGGTTCGAGTCCCACCTGGGGTACC	3'-tRF	trna18_ArgCCT_17_+_73030001_73030073@47.75.29	3.25885	9.57216	1	1	1.93607	-1.32278	0	2.6438
tRF-28-Z4R95MKM93DM	TTGTGGGTTCGAGTCCCATCTGGGTCGC	3'-tRF	trna23_ArgCCG_17_-_66016013_66016085@47.74.28	3.25885	9.57216	1	1	1.93607	-1.32278	0	2.6438
tRF-35-ZVEH93WB8689SV	TTTGCACGCGTGGGTTCGAATCCCATCCTCGTCGC	3'-tRF	trna8_SerGCT_11_+_66115591_66115672@49.83.35	3.25885	9.57216	1	1	1.93607	-1.32278	0	2.6438
tRF-41-Z87ID890YBOZZ7NDD	TTTGGGTGCTAATGGTGGAGTTAAAGACTTTTTCTCTGACC	3'-tRF	trnaMT_ProTGG_MT_-_15956_16023@30.70.41	3.25885	9.57216	1	1	1.93607	-1.32278	0	2.6438
tRF-44-Z906R8K87SERML92E2	TTTTCACCCAGGTGGCCCGGGTTCGACTCCCGGTATGGGAACCA	3'-tRF	trna20_GluTTC_2_-_131094701_131094772@32.75.44, trna5_GluTTC_13_-_41634874_41634945@32.75.44	3.25885	9.57216	1	1	1.93607	-1.32278	0	2.6438
tRF-30-WE6MODJRWVU6	TCGATGGATCGAAACCATCCTCTGCTACCA	3'-tRF	trna169_MetCAT_6_-_26330529_26330600@46.75.30, trna2_MetCAT_6_+_26286754_26286825@46.75.30, trna32_MetCAT_1_+_153643726_153643797@46.75.30, trna150_MetCAT_6_-_27300764_27300835@46.75.30, trna20_MetCAT_17_-_80452597_80452668@46.75.30, trna142_MetCAT_6_-_27560600_27560671@46.75.30, trna129_MetCAT_6_-_27870271_27870342@46.75.30, trna171_MetCAT_6_-_26313352_26313423@46.75.30	3.23763	9.43242	3.30354e-07	7.50173e-06	7.84548	4.60785	31.0878	177.135
tRF-24-9ELBKM4YH1	TGGATCGAAACCATCCTCTGCTAC	3'-tRF	trna169_MetCAT_6_-_26330529_26330600@50.73.24, trna2_MetCAT_6_+_26286754_26286825@50.73.24, trna32_MetCAT_1_+_153643726_153643797@50.73.24, trna150_MetCAT_6_-_27300764_27300835@50.73.24, trna20_MetCAT_17_-_80452597_80452668@50.73.24, trna142_MetCAT_6_-_27560600_27560671@50.73.24, trna129_MetCAT_6_-_27870271_27870342@50.73.24, trna171_MetCAT_6_-_26313352_26313423@50.73.24	3.2328	9.40088	1.59188e-07	3.94827e-06	8.00794	4.77515	34.9737	198.285
tRF-24-9NS334L2F1	TGGTTGTAGTCCGTGCGAGAATAC	3'-tRF	trnalookalike8_GluTTC_5_-_93905172_93905240@47.70.24, trnaMT_GluTTC_MT_-_14674_14742@47.70.24	3.2293	9.37811	4.66319e-06	7.78621e-05	7.1732	3.9439	19.4299	111.04
tRF-22-YUYR66IFJ	TTCGATTCCCGGCCAATGCACC	3'-tRF	trna19_GlyGCC_2_-_157257659_157257729@52.73.22, trna68_GlyGCC_1_-_161493637_161493707@52.73.22, trna5_GlyGCC_17_+_8029064_8029134@52.73.22, trna24_GlyGCC_16_-_70812942_70813012@52.73.22, trna128_GlyGCC_6_-_27870686_27870756@52.73.22, trna19_GlyGCC_16_+_70823410_70823480@52.73.22	3.19434	9.15363	2.52371e-06	4.48765e-05	7.39502	4.20068	23.3158	129.546
tRF-27-M87SFR2W9JM	CGTGGGTTCGAGCCCCACGTTGGGCGC	3'-tRF	trna11_LysCTT_5_-_180648979_180649051@48.74.27, trna9_LysCTT_5_+_180634755_180634827@48.74.27, trna13_LysCTT_14_-_58706613_58706685@48.74.27, trna13_LysCTT_6_+_26556774_26556846@48.74.27, trna119_LysCTT_1_-_145395522_145395594@48.74.27, trna32_LysCTT_16_-_3207406_3207478@48.74.27, trna7_LysCTT_16_+_3225692_3225764@48.74.27, trna10_LysCTT_16_+_3241501_3241573@48.74.27, trna2_LysCTT_15_+_79152904_7…	3.16094	8.94412	1.03242e-07	2.6959e-06	8.22176	5.06082	42.7457	230.011
tRF-26-7N232WMK81B	GTGTTCAAGTCACGTCGGGGTCACCA	3'-tRF	trna12_TrpCCA_17_+_19411494_19411565@50.75.26	3.15474	8.90574	3.26826e-08	9.78435e-07	8.55977	5.40504	54.4036	290.818
tRF-19-H7276JE2	ATCCTCACCTGGAGCACCA	3'-tRF	trna10_IleTAT_19_-_39902808_39902900@59.77.19	3.15082	8.88159	0.000102431	0.00119306	6.78213	3.63131	15.5439	84.6017
tRF-43-Z9HMI8W47W1R7HFEV	TTTTCATATCATTGGTCGTGGTTGTAGTCCGTGCGAGAATACC	3'-tRF	trnalookalike8_GluTTC_5_-_93905172_93905240@29.71.43, trnaMT_GluTTC_MT_-_14674_14742@29.71.43	3.15082	8.88159	0.000102431	0.00119306	6.78213	3.63131	15.5439	84.6017
tRF-36-K0SVRNLMKWEKK1B	CCAAGGTCGCGGGTTCGATCCCCGTACGGGCCACCA	3'-tRF	trna57_IleAAT_6_+_27636362_27636435@42.77.36, trna11_IleAAT_6_+_26554350_26554423@42.77.36, trna80_IleAAT_6_+_58149254_58149327@42.77.36, trna165_IleAAT_6_-_26721221_26721294@42.77.36, trna158_IleAAT_6_-_27144994_27145067@42.77.36, trna9_IleAAT_17_+_8090911_8090984@42.77.36, trna10_IleAAT_14_+_102783429_102783502@42.77.36, trna154_IleAAT_6_-_27205350_27205423@42.77.36, trna28_IleAAT_6_+_26780832_…	3.1163	8.67161	2.28665e-06	4.16764e-05	7.53488	4.41858	27.2018	142.765
tRF-22-7SBRX9QVM	GTTCGAACCCTGCTCGCTGCGC	3'-tRF	trna2_SerTGA_10_+_69524261_69524342@62.83.22	3.11024	8.63527	0.00351516	0.0295397	5.78736	2.67712	7.77194	42.3008
tRF-19-5RM3Y8FV	GATCCCGGGTTTCGGCACC	3'-tRF	trna14_PheGAA_19_-_1383361_1383433@57.75.19, trna11_PheGAA_12_-_125412389_125412461@57.75.19, trna109_PheGAA_6_-_28758499_28758571@57.75.19, trna15_PheGAA_11_-_59324970_59325042@57.75.19, trna1_PheGAA_13_-_95201904_95201976@57.75.19, trna96_PheGAA_6_-_28949449_28949521@57.75.19	3.10518	8.60505	0.000137915	0.00154982	6.7365	3.63131	15.5439	81.9579
tRF-36-KJ5R5N2E489B3RB	CCAGCGATCCGAGTTCAAATCTCGGTGGAACCTCCA	3'-tRF	trna1_GlnCTG_6_+_18836402_18836473@40.75.36, trna99_GlnCTG_6_-_28909378_28909449@40.75.36, trna49_GlnCTG_6_+_27487308_27487379@40.75.36, trna7_GlnCTG_15_-_66161400_66161471@40.75.36, trna3_GlnCTG_17_+_8023070_8023141@40.75.36	3.09167	8.52482	7.03988e-07	1.46414e-05	7.86682	4.77515	34.9737	179.779
tRF-43-JMW96KM87SDR2SN1V	CAGTCTCTTCGGAGGCGTGGGTTCGAATCCCACCGCTGCCACC	3'-tRF	trna19_LeuAAG_5_-_180524474_180524555@42.84.43, trna3_LeuAAG_5_+_180528840_180528921@42.84.43, trna42_LeuTAG_17_-_8023632_8023713@42.84.43, trna16_LeuAAG_5_-_180601044_180601125@42.84.43	3.07604	8.43294	0.000829981	0.00797115	6.30774	3.23171	11.6579	60.8075
tRF-23-7SIRM1DVV	GTTCGATTCCCGGCCAATGCACC	3'-tRF	trna19_GlyGCC_2_-_157257659_157257729@51.73.23, trna68_GlyGCC_1_-_161493637_161493707@51.73.23, trna5_GlyGCC_17_+_8029064_8029134@51.73.23, trna24_GlyGCC_16_-_70812942_70813012@51.73.23, trna128_GlyGCC_6_-_27870686_27870756@51.73.23, trna19_GlyGCC_16_+_70823410_70823480@51.73.23	3.07033	8.39967	8.52654e-07	1.71291e-05	7.84548	4.77515	34.9737	177.135
tRF-35-3BDW9NH1NRM5U6	CCGAAAATGTTGGTTATACCCTTCCCGTACTACCA	3'-tRF	trnaMT_MetCAT_MT_+_4402_4469@37.71.35	3.06443	8.36537	1.27147e-07	3.24818e-06	8.3636	5.29917	50.5176	253.805
tRF-29-WP7SER9I69I2	TCTAGGTTCGACTCCTGGCTGGCTCGCCA	3'-tRF	trna156_ArgACG_6_-_27181623_27181695@48.76.29, trna36_ArgACG_6_+_27182952_27183024@48.76.29, trna138_ArgACG_6_-_27638344_27638416@48.76.29, trna11_ArgACG_3_-_45730491_45730563@48.76.29	3.05611	8.31725	6.68246e-08	1.82582e-06	8.55977	5.50366	58.2896	290.818
tRF-35-M2OSRNLNKSEK51	CGGGAGACCGGGGTTCGATTCCCCGACGGGGAGCC	3'-tRF	trna4_AspGTC_12_+_96429799_96429870@40.74.35, trna78_AspGTC_1_-_161418033_161418104@40.74.35, trna72_AspGTC_1_-_161432824_161432895@40.74.35, trna81_AspGTC_1_-_161410615_161410686@40.74.35, trna38_AspGTC_17_-_8125556_8125627@40.74.35, trna144_AspGTC_6_-_27551236_27551307@40.74.35, trna45_AspGTC_6_+_27447453_27447524@40.74.35, trna10_AspGTC_12_-_125424193_125424264@40.74.35, trna48_AspGTC_6_+_2747…	3.04868	8.27452	1.03408e-06	2.02432e-05	7.82382	4.77515	34.9737	174.491
tRF-21-8F81KLB5D	TCACATCACCCCATAAACACC	3'-tRF	trnaMT_PheGAA_MT_+_577_647@53.73.21	3.03318	8.18611	0.0566303	0.339738	4.79777	1.76459	3.88597	21.1504
tRF-22-76D7M4O15	GTTCAAATCTCGGTGGAACCTC	3'-tRF	trna1_GlnCTG_6_+_18836402_18836473@52.73.22, trna99_GlnCTG_6_-_28909378_28909449@52.73.22, trna49_GlnCTG_6_+_27487308_27487379@52.73.22, trna42_GlnCTG_6_+_27263212_27263283@52.73.22, trna7_GlnCTG_15_-_66161400_66161471@52.73.22, trna3_GlnCTG_17_+_8023070_8023141@52.73.22	3.01461	8.08144	2.84018e-09	1.21266e-07	9.55901	6.54439	120.465	581.637
tRF-31-FN8DYDZDL9X1B	AGATTTCAACTTAACTTGACCGCTCTGACCA	3'-tRF	trnaMT_ValTAC_MT_+_1602_1670@42.72.31	3.00243	8.01351	6.27354e-08	1.73575e-06	8.68517	5.68274	66.0615	317.256
tRF-21-WB8HWKS5D	TCGAATCACGTCGGGGTCACC	3'-tRF	trna6_TrpCCA_12_+_98898030_98898101@54.74.21	2.97644	7.87041	7.19999e-06	0.000114483	7.39502	4.41858	27.2018	129.546
tRF-42-4YDRFU8U76D7M4O15	CTCTGAATCCAGCGATCCGAGTTCAAATCTCGGTGGAACCTC	3'-tRF	trna1_GlnCTG_6_+_18836402_18836473@32.73.42, trna99_GlnCTG_6_-_28909378_28909449@32.73.42, trna49_GlnCTG_6_+_27487308_27487379@32.73.42, trna7_GlnCTG_15_-_66161400_66161471@32.73.42, trna3_GlnCTG_17_+_8023070_8023141@32.73.42	2.96706	7.81942	4.26833e-05	0.000547947	6.91097	3.9439	19.4299	92.5331
tRF-24-7SDR29NDE2	GTTCGAATCCCACTCCTGACACCA	3'-tRF	trna36_LeuCAG_1_+_161418741_161418823@63.86.24, trna38_LeuCAG_1_+_161426122_161426204@63.86.24, trna7_LeuCAG_6_+_26521436_26521518@63.86.24, trna67_LeuCAG_1_-_161500132_161500214@63.86.24, trna42_LeuCAG_1_+_161440913_161440995@63.86.24, trna40_LeuCAG_1_+_161433532_161433614@63.86.24, trna34_LeuCAG_1_+_161411323_161411405@63.86.24	2.9206	7.57159	6.27354e-08	1.73575e-06	8.68517	5.76458	69.9475	317.256
tRF-19-HRM591E2	ATCCCCGTACTGGCCACCA	3'-tRF	trna153_IleAAT_6_-_27242990_27243063@59.77.19, trna59_IleAAT_6_+_27655967_27656040@59.77.19, trna163_IleAAT_6_-_26745255_26745328@59.77.19	2.91909	7.56368	0.00786477	0.0599459	5.59621	2.67712	7.77194	37.0132
tRF-22-YLKZKWE52	TTATACCCTTCCCGTACTACCA	3'-tRF	trnaMT_MetCAT_MT_+_4402_4469@50.71.22	2.91646	7.54993	1.15422e-05	0.000172101	7.33505	4.41858	27.2018	124.259
tRF-34-D3947SFR06RDI2	AAGGTTGGTGGTTCGAGCCCACCCAGGGACGCCA	3'-tRF	trna108_AsnGTT_1_-_148598314_148598387@44.77.34, trna4_AsnGTT_10_-_22518438_22518511@44.77.34, trna31_AsnGTT_17_-_36908034_36908107@44.77.34, trna7_AsnGTT_13_-_31248101_31248174@44.77.34, trna83_AsnGTT_1_-_161397867_161397940@44.77.34, trna136_AsnGTT_1_-_16847080_16847153@44.77.34, trna107_AsnGTT_1_-_148760356_148760429@44.77.34, trna1_AsnGTT_19_+_1383562_1383635@44.77.34, trna26_AsnGTT_1_+_14824…	2.90012	7.46489	7.49803e-06	0.000118549	7.50797	4.60785	31.0878	140.122
tRF-17-867KP92	TCCCAGTGGGGCCTCCA	3'-tRF	trna125_ThrCGT_6_-_28456770_28456843@61.77.17	2.84349	7.17755	0.0922987	0.50077	4.60808	1.76459	3.88597	18.5066
tRF-33-1MQKYU8RSH66D2	AGGTCGCGGGTTCGATCCCCGTACGGGCCACCA	3'-tRF	trna57_IleAAT_6_+_27636362_27636435@45.77.33, trna11_IleAAT_6_+_26554350_26554423@45.77.33, trna80_IleAAT_6_+_58149254_58149327@45.77.33, trna165_IleAAT_6_-_26721221_26721294@45.77.33, trna158_IleAAT_6_-_27144994_27145067@45.77.33, trna9_IleAAT_17_+_8090911_8090984@45.77.33, trna10_IleAAT_14_+_102783429_102783502@45.77.33, trna154_IleAAT_6_-_27205350_27205423@45.77.33, trna28_IleAAT_6_+_26780832_…	2.84349	7.17755	0.0922987	0.50077	4.60808	1.76459	3.88597	18.5066
tRF-45-392J1Y0SR9593J2H26	CCTTCCAAGCAGTTGACCCGGGTTCGATTCCCGGCCAACGCACCA	3'-tRF	trna79_GlyTCC_1_-_161417375_161417446@31.75.45, trna73_GlyTCC_1_-_161432166_161432237@31.75.45, trna76_GlyTCC_1_-_161424756_161424827@31.75.45, trna70_GlyTCC_1_-_161439547_161439618@31.75.45, trna45_GlyTCC_1_+_161500903_161500974@31.75.45, trna117_GlyTCC_1_-_145397864_145397935@31.75.45, trna2_GlyTCC_19_+_4724082_4724153@31.75.45, trna10_GlyTCC_17_+_8124866_8124937@31.75.45	2.84349	7.17755	0.0922987	0.50077	4.60808	1.76459	3.88597	18.5066
tRF-46-L981PV6RRNLNK88KO1B	CGCTCTCACCGCCGCGGCCCGGGTTCGATTCCCGGTCAGGGAACCA	3'-tRF	trna71_GluCTC_1_-_161439189_161439260@30.75.46, trna87_GluCTC_6_-_126101393_126101464@30.75.46, trna116_GluCTC_1_-_145399233_145399304@30.75.46, trna77_GluCTC_6_+_28949976_28950047@30.75.46, trna77_GluCTC_1_-_161424398_161424469@30.75.46, trna80_GluCTC_1_-_161417018_161417089@30.75.46, trna74_GluCTC_1_-_161431809_161431880@30.75.46	2.84349	7.17755	0.0922987	0.50077	4.60808	1.76459	3.88597	18.5066
tRF-23-7SB1RHODV	GTTCGAAACCGGGCGGAAACACC	3'-tRF	trna2_ValAAC_3_+_169490018_169490090@53.75.23, trna90_ValCAC_1_-_149684088_149684161@54.76.23, trna9_ValCAC_6_+_26538282_26538354@53.75.23, trna85_ValCAC_1_-_161369490_161369562@53.75.23, trna10_ValCAC_5_-_180649395_180649467@53.75.23, trna18_ValCAC_5_-_180529253_180529325@53.75.23, trna15_ValAAC_5_-_180615416_180615488@53.75.23, trna132_ValAAC_6_-_27721179_27721251@53.75.23, trna136_ValAAC_6_-_2…	2.84126	7.16647	3.53799e-08	1.04894e-06	9.18726	6.346	104.921	449.447
tRF-23-YU8RSH66D2	TTCGATCCCCGTACGGGCCACCA	3'-tRF	trna57_IleAAT_6_+_27636362_27636435@55.77.23, trna11_IleAAT_6_+_26554350_26554423@55.77.23, trna80_IleAAT_6_+_58149254_58149327@55.77.23, trna165_IleAAT_6_-_26721221_26721294@55.77.23, trna158_IleAAT_6_-_27144994_27145067@55.77.23, trna9_IleAAT_17_+_8090911_8090984@55.77.23, trna10_IleAAT_14_+_102783429_102783502@55.77.23, trna154_IleAAT_6_-_27205350_27205423@55.77.23, trna28_IleAAT_6_+_26780832_…	2.82644	7.09323	5.68315e-07	1.20319e-05	8.42242	5.59598	62.1755	264.38
tRF-38-F6RE987S1RJ7R3DV	AGCCAGGGATTGTGGGTTCGAGTCCCATCTGGGGTGCC	3'-tRF	trna3_ArgCCT_7_+_139025446_139025518@38.75.38	2.82155	7.06922	2.37703e-05	0.000323006	7.24013	4.41858	27.2018	116.327
tRF-39-0VL8K87SIRMM12E2	ACCGCCGCGGCCCGGGTTCGATTCCCGGTCAGGGAACCA	3'-tRF	trna71_GluCTC_1_-_161439189_161439260@37.75.39, trna84_GluTTC_1_-_161391883_161391954@37.75.39, trna87_GluCTC_6_-_126101393_126101464@37.75.39, trna116_GluCTC_1_-_145399233_145399304@37.75.39, trna77_GluCTC_6_+_28949976_28950047@37.75.39, trna77_GluCTC_1_-_161424398_161424469@37.75.39, trna80_GluCTC_1_-_161417018_161417089@37.75.39, trna74_GluCTC_1_-_161431809_161431880@37.75.39, trna134_GluTTC_1…	2.81672	7.0456	9.96636e-07	1.95601e-05	8.22176	5.40504	54.4036	230.011
tRF-16-3KJB01B	CCGGGCAGAAACACCA	3'-tRF	trna37_ValAAC_6_+_27203288_27203360@61.76.16	2.81309	7.02788	0.0118324	0.0872378	5.49021	2.67712	7.77194	34.3694
tRF-21-V5393L41B	TATACCCTTCCCGTACTACCA	3'-tRF	trnaMT_MetCAT_MT_+_4402_4469@51.71.21	2.80875	7.00676	5.25939e-06	8.60362e-05	7.73379	4.92504	38.8597	163.916
tRF-19-URYRSIE2	TACCCTTCCCGTACTACCA	3'-tRF	trnaMT_MetCAT_MT_+_4402_4469@53.71.19	2.79259	6.92874	0.000137915	0.00154982	6.7365	3.9439	19.4299	81.9579
tRF-37-KKM1M3WD8S746D2	CCAGGCGGCCCGGGTTCGACTCCCGGTGTGGGAACCA	3'-tRF	trna11_GluTTC_15_-_26327381_26327452@39.75.37, trna3_GluTTC_13_-_45492062_45492133@39.75.37	2.78717	6.90274	1.83216e-05	0.000259311	7.39502	4.60785	31.0878	129.546
tRF-27-Z6EXEY0VWUJ	TTTCAACTTAACTTGACCGCTCTGACC	3'-tRF	trnaMT_ValTAC_MT_+_1602_1670@45.71.27	2.75974	6.77272	1.44109e-05	0.000209081	7.53488	4.77515	34.9737	142.765
tRF-24-7SIRM1DVE2	GTTCGATTCCCGGCCAATGCACCA	3'-tRF	trna19_GlyGCC_2_-_157257659_157257729@51.74.24, trna68_GlyGCC_1_-_161493637_161493707@51.74.24, trna5_GlyGCC_17_+_8029064_8029134@51.74.24, trna24_GlyGCC_16_-_70812942_70813012@51.74.24, trna128_GlyGCC_6_-_27870686_27870756@51.74.24, trna19_GlyGCC_16_+_70823410_70823480@51.74.24	2.75386	6.7452	8.78928e-08	2.33487e-06	9.09986	6.346	104.921	423.008
tRF-35-12Z4R95MK19KU6	AGGGATTGTGGGTTCGAGTCCCACCTGGGGTACCA	3'-tRF	trna18_ArgCCT_17_+_73030001_73030073@42.76.35	2.7508	6.73088	9.21983e-05	0.00108127	6.95147	4.20068	23.3158	95.1769
tRF-21-232WMK81B	CAAGTCACGTCGGGGTCACCA	3'-tRF	trna12_TrpCCA_17_+_19411494_19411565@55.75.21	2.74839	6.71967	2.03109e-07	4.86447e-06	8.80054	6.05215	85.4913	343.694
tRF-36-LBRY73W0K5KKOVD	CGAAAGGTTGGTGGTTCGAGCCCACCCAGGGACGCC	3'-tRF	trna108_AsnGTT_1_-_148598314_148598387@41.76.36, trna4_AsnGTT_10_-_22518438_22518511@41.76.36, trna31_AsnGTT_17_-_36908034_36908107@41.76.36, trna7_AsnGTT_13_-_31248101_31248174@41.76.36, trna83_AsnGTT_1_-_161397867_161397940@41.76.36, trna107_AsnGTT_1_-_148760356_148760429@41.76.36, trna1_AsnGTT_19_+_1383562_1383635@41.76.36, trna26_AsnGTT_1_+_148248115_148248188@41.76.36	2.74669	6.71173	2.84122e-06	5.00577e-05	8.04585	5.29917	50.5176	203.573
tRF-25-63U0EZY9X1	GGAGTTAAAGACTTTTTCTCTGACC	3'-tRF	trnaMT_ProTGG_MT_-_15956_16023@46.70.25	2.74547	6.70607	0.000186219	0.00204321	6.68937	3.9439	19.4299	79.3141
tRF-24-7SIRM1BVE2	GTTCGATTCCCGGCCAACGCACCA	3'-tRF	trna79_GlyTCC_1_-_161417375_161417446@52.75.24, trna73_GlyTCC_1_-_161432166_161432237@52.75.24, trna76_GlyTCC_1_-_161424756_161424827@52.75.24, trna70_GlyTCC_1_-_161439547_161439618@52.75.24, trna45_GlyTCC_1_+_161500903_161500974@52.75.24, trna117_GlyTCC_1_-_145397864_145397935@52.75.24, trna2_GlyTCC_19_+_4724082_4724153@52.75.24, trna10_GlyTCC_17_+_8124866_8124937@52.75.24	2.74409	6.69966	4.58839e-06	7.67804e-05	7.929	5.18491	46.6316	187.71
tRF-37-381H93WB86N7O52	CCTGGAGGCGTGGGTTCGAATCCCACTTCTGACACCA	3'-tRF	trna17_LeuCAG_16_+_57333863_57333945@50.86.37, trna26_LeuCAG_16_-_57334392_57334474@50.86.37	2.73145	6.64123	2.51028e-06	4.47935e-05	8.13649	5.40504	54.4036	216.792
tRF-26-V3WD8YQ84VD	TAGGTTCGACTCCTGGCTGGCTCGCC	3'-tRF	trna156_ArgACG_6_-_27181623_27181695@50.75.26, trna36_ArgACG_6_+_27182952_27183024@50.75.26, trna138_ArgACG_6_-_27638344_27638416@50.75.26, trna11_ArgACG_3_-_45730491_45730563@50.75.26	2.73041	6.63642	1.76711e-07	4.31999e-06	8.90737	6.17696	93.2633	370.132
tRF-33-08F4BDNZ8O6FD2	ACCGGAGATGAAAACCTTTTTCCAAGGACACCA	3'-tRF	trnaMT_ThrTGT_MT_+_15888_15953@37.69.33	2.71869	6.58275	7.80284e-06	0.000121918	7.77951	5.06082	42.7457	169.203
tRF-26-N3WE884U1DD	CTGGTTCGATTCCGGCTCGAAGGACC	3'-tRF	trna16_TyrGTA_14_-_21131351_21131444@50.75.26, trna4_TyrGTA_8_+_67025602_67025694@50.75.26, trna5_TyrGTA_14_+_21151432_21151520@50.75.26, trna5_TyrGTA_8_+_67026223_67026311@50.75.26, trna2_TyrGTA_2_+_27273650_27273738@50.75.26, trna19_TyrGTA_14_-_21121258_21121351@50.75.26	2.715	6.56592	1.55774e-07	3.86987e-06	9.00682	6.29182	101.035	396.57
tRF-20-2E4V9K3R	CAAATCTCGCTGGGGCCTCC	3'-tRF	trna13_ThrTGT_5_-_180618687_180618758@55.74.20, trna4_ThrTGT_14_+_21149849_21149921@56.75.20, trna20_ThrTGT_14_-_21099319_21099391@56.75.20	2.70541	6.52242	2.20899e-05	0.000304765	7.48055	4.77515	34.9737	137.478
tRF-24-7SERML92E2	GTTCGACTCCCGGTATGGGAACCA	3'-tRF	trna20_GluTTC_2_-_131094701_131094772@52.75.24, trna5_GluTTC_13_-_41634874_41634945@52.75.24	2.69972	6.49676	3.68507e-07	8.13902e-06	8.68517	5.98545	81.6054	317.256
tRF-21-LM3KMB01B	CGATCCCGGGCGGAAACACCA	3'-tRF	trna13_ValCAC_19_-_4724647_4724719@56.76.21	2.69675	6.4834	0.000252157	0.00268407	6.64066	3.9439	19.4299	76.6703
tRF-24-7SDR69OKE2	GTTCGAATCCGGCTCGAAGGACCA	3'-tRF	trna14_TyrGTA_6_+_26569086_26569176@53.76.24, trna15_TyrGTA_6_+_26575798_26575887@53.76.24	2.69651	6.48232	6.1282e-09	2.32508e-07	10.6227	7.92623	314.764	1216.15
tRF-26-1NLD3VWIQ1B	AGGTTCGAACCCTGCTCGCTGCGCCA	3'-tRF	trna2_SerTGA_10_+_69524261_69524342@60.85.26	2.69588	6.47947	3.43834e-06	5.96861e-05	8.10091	5.40504	54.4036	211.504
tRF-27-L38BWS7K092	CGAGTTCAAATCTCGGTGGGACCTCCA	3'-tRF	trna16_GlnTTG_17_+_47269890_47269961@49.75.27, trna173_GlnTTG_6_-_26311975_26312046@49.75.27, trna130_GlnTTG_6_-_27763640_27763711@49.75.27, trna174_GlnTTG_6_-_26311424_26311495@49.75.27	2.68443	6.42826	8.24462e-05	0.000972853	7.10301	4.41858	27.2018	105.752
tRF-18-BS6PBFD2	AACCGGGCAGAAACACCA	3'-tRF	trna37_ValAAC_6_+_27203288_27203360@59.76.18	2.67297	6.37741	1.13627e-05	0.000169589	7.73379	5.06082	42.7457	163.916
tRF-23-YU4RRWRBD2	TTCGACTCCCGGTGTGGGAACCA	3'-tRF	trna11_GluTTC_15_-_26327381_26327452@53.75.23, trna3_GluTTC_13_-_45492062_45492133@53.75.23	2.66754	6.35344	3.51107e-06	6.08109e-05	8.1712	5.50366	58.2896	222.079
tRF-22-YUHR0VX6J	TTCGAATCCCACCGCTGCCACC	3'-tRF	trna1_LeuAAG_14_+_21078291_21078372@63.84.22, trna27_LeuTAG_16_-_22207032_22207113@63.84.22, trna19_LeuAAG_5_-_180524474_180524555@63.84.22, trna98_LeuAAG_6_-_28911399_28911480@63.84.22, trna7_LeuAAG_5_+_180614701_180614782@63.84.22, trna3_LeuAAG_5_+_180528840_180528921@63.84.22, trna16_LeuAAG_16_+_22308461_22308542@63.84.22, trna42_LeuTAG_17_-_8023632_8023713@63.84.22, trna16_LeuAAG_5_-_18060104…	2.64633	6.26073	0.000342416	0.00354872	6.59024	3.9439	19.4299	74.0265
tRF-21-WBK647R5D	TCGAACCCCACTCCTGGTACC	3'-tRF	trna83_LeuTAA_6_+_144537684_144537766@65.85.21	2.62504	6.169	0.150691	0.712899	4.38963	1.76459	3.88597	15.8628
tRF-18-DRJRWMDV	AATCCCATCCTCGTCGCC	3'-tRF	trna62_SerGCT_6_+_28180815_28180896@67.84.18, trna175_SerGCT_6_-_26305718_26305801@69.86.18, trna123_SerGCT_6_-_28565117_28565198@67.84.18, trna7_SerGCT_17_+_8090184_8090265@67.84.18, trna10_SerGCT_15_-_40886023_40886104@67.84.18, trna8_SerGCT_11_+_66115591_66115672@67.84.18	2.61263	6.11617	0.00314942	0.0268219	6.24394	3.63131	15.5439	58.1637
tRF-21-LEKPV03RB	CGAATCCCAGTAGAGCCTCCA	3'-tRF	trna127_ThrTGT_6_-_28442329_28442402@57.77.21	2.6094	6.1025	1.08865e-05	0.000163437	7.90857	5.29917	50.5176	185.066
tRF-21-YBOZZ7NDD	TTAAAGACTTTTTCTCTGACC	3'-tRF	trnaMT_ProTGG_MT_-_15956_16023@50.70.21	2.5992	6.05951	7.36758e-05	0.000889916	7.20706	4.60785	31.0878	113.684
tRF-24-7SDRJRWMI2	GTTCGAATCCCATCCTCGTCGCCA	3'-tRF	trna62_SerGCT_6_+_28180815_28180896@62.85.24, trna175_SerGCT_6_-_26305718_26305801@64.87.24, trna123_SerGCT_6_-_28565117_28565198@62.85.24, trna7_SerGCT_17_+_8090184_8090265@62.85.24, trna10_SerGCT_15_-_40886023_40886104@62.85.24, trna8_SerGCT_11_+_66115591_66115672@62.85.24	2.56765	5.92843	1.53782e-05	0.000220916	7.86682	5.29917	50.5176	179.779
tRF-26-9ELBKM4Y41B	TGGATCGAAACCATCCTCTGCTACCA	3'-tRF	trna169_MetCAT_6_-_26330529_26330600@50.75.26, trna2_MetCAT_6_+_26286754_26286825@50.75.26, trna32_MetCAT_1_+_153643726_153643797@50.75.26, trna150_MetCAT_6_-_27300764_27300835@50.75.26, trna20_MetCAT_17_-_80452597_80452668@50.75.26, trna142_MetCAT_6_-_27560600_27560671@50.75.26, trna129_MetCAT_6_-_27870271_27870342@50.75.26, trna171_MetCAT_6_-_26313352_26313423@50.75.26	2.5397	5.81468	1.10671e-07	2.88497e-06	9.7999	7.2602	198.184	687.389
tRF-33-V3LY7SDR69OKV	TAGGTCGCTGGTTCGAATCCGGCTCGAAGGACC	3'-tRF	trna14_TyrGTA_6_+_26569086_26569176@43.75.33, trna15_TyrGTA_6_+_26575798_26575887@43.75.33	2.53582	5.79906	0.000372105	0.00382794	6.7365	4.20068	23.3158	81.9579
tRF-22-YOH9Q867J	TTCAAATCTCGCTGGGGCCTCC	3'-tRF	trna13_ThrTGT_5_-_180618687_180618758@53.74.22, trna4_ThrTGT_14_+_21149849_21149921@54.75.22, trna20_ThrTGT_14_-_21099319_21099391@54.75.22	2.50953	5.69434	8.99233e-07	1.79683e-05	9.00682	6.49729	116.579	396.57
tRF-20-LB3KMB01	CGAAACCGGGCGGAAACACC	3'-tRF	trna2_ValAAC_3_+_169490018_169490090@56.75.20, trna90_ValCAC_1_-_149684088_149684161@57.76.20, trna9_ValCAC_6_+_26538282_26538354@56.75.20, trna85_ValCAC_1_-_161369490_161369562@56.75.20, trna10_ValCAC_5_-_180649395_180649467@56.75.20, trna18_ValCAC_5_-_180529253_180529325@56.75.20, trna15_ValAAC_5_-_180615416_180615488@56.75.20, trna132_ValAAC_6_-_27721179_27721251@56.75.20, trna136_ValAAC_6_-_2…	2.50762	5.6868	2.29352e-06	4.17024e-05	8.55977	6.05215	85.4913	290.818
tRF-29-LY7SDR69OKE2	CGCTGGTTCGAATCCGGCTCGAAGGACCA	3'-tRF	trna14_TyrGTA_6_+_26569086_26569176@48.76.29, trna15_TyrGTA_6_+_26575798_26575887@48.76.29	2.48034	5.5803	3.10494e-05	0.00040887	7.77951	5.29917	50.5176	169.203
tRF-23-YUHRH7MSD2	TTCGAATCCCATCCTCGTCGCCA	3'-tRF	trna62_SerGCT_6_+_28180815_28180896@63.85.23, trna175_SerGCT_6_-_26305718_26305801@65.87.23, trna123_SerGCT_6_-_28565117_28565198@63.85.23, trna7_SerGCT_17_+_8090184_8090265@63.85.23, trna10_SerGCT_15_-_40886023_40886104@63.85.23, trna8_SerGCT_11_+_66115591_66115672@63.85.23	2.47746	5.56918	4.03113e-05	0.00052011	7.66238	5.18491	46.6316	155.984
tRF-23-7SHRRHODV	GTTCGATCCCGGGCGGAAACACC	3'-tRF	trna13_ValCAC_19_-_4724647_4724719@53.75.23	2.47589	5.56309	0.00607288	0.0486338	6.1072	3.63131	15.5439	52.8761
tRF-26-1NLE3WMIE1B	AGGTTCGAATCCTGTCGGCTACGCCA	3'-tRF	trna148_SerTGA_6_-_27473607_27473688@60.85.26	2.44987	5.46369	1.85858e-05	0.000262323	8.04585	5.59598	62.1755	203.573
tRF-38-HPDEXK7SDRNS9NDV	ATCAGAAGATTGAGGGTTCGAATCCCTTCGTGGTTGCC	3'-tRF	trna124_ArgTCG_6_-_28510891_28510963@38.75.38	2.43842	5.42048	0.041032	0.256187	5.11554	2.67712	7.77194	26.438
tRF-37-3B1NR8YUP6KP6HJ	CCGAAAGGTTGGTGGTTCGAGCCCACCCAGGGACGCC	3'-tRF	trna108_AsnGTT_1_-_148598314_148598387@40.76.37, trna4_AsnGTT_10_-_22518438_22518511@40.76.37, trna31_AsnGTT_17_-_36908034_36908107@40.76.37, trna7_AsnGTT_13_-_31248101_31248174@40.76.37, trna83_AsnGTT_1_-_161397867_161397940@40.76.37, trna107_AsnGTT_1_-_148760356_148760429@40.76.37, trna1_AsnGTT_19_+_1383562_1383635@40.76.37, trna26_AsnGTT_1_+_148248115_148248188@40.76.37	2.37974	5.20442	1.103e-05	0.000165428	8.22176	5.84202	73.8334	230.011
tRF-27-93WB863IP52	TGGGTTCGAATCCCACCGCTGCCACCA	3'-tRF	trna1_LeuAAG_14_+_21078291_21078372@59.85.27, trna27_LeuTAG_16_-_22207032_22207113@59.85.27, trna19_LeuAAG_5_-_180524474_180524555@59.85.27, trna98_LeuAAG_6_-_28911399_28911480@59.85.27, trna7_LeuAAG_5_+_180614701_180614782@59.85.27, trna3_LeuAAG_5_+_180528840_180528921@59.85.27, trna16_LeuAAG_16_+_22308461_22308542@59.85.27, trna42_LeuTAG_17_-_8023632_8023713@59.85.27, trna16_LeuAAG_5_-_18060104…	2.37905	5.20196	0.000172494	0.00190215	7.3041	4.92504	38.8597	121.615
tRF-36-82FN5KYUSRYWRSD	TCAGAAGATTGAGGGTTCGAGTCCCTTCGTGGTCGC	3'-tRF	trna1_ArgCCG_16_+_3200675_3200747@39.74.36, trna114_ArgCCG_6_-_28710729_28710801@39.74.36, trna73_ArgCCG_6_+_28849165_28849237@39.74.36, trna19_ArgTCG_17_+_73031208_73031280@39.74.36	2.36749	5.16044	0.245788	1	4.13208	1.76459	3.88597	13.219
tRF-39-XQ53K87SHRJFWRE2	TGCATGAGGTCCCGGGTTCGATCCCCAGCATCTCCACCA	3'-tRF	trna120_AlaAGC_6_-_28626014_28626085@37.75.39	2.36749	5.16044	0.245788	1	4.13208	1.76459	3.88597	13.219
tRF-21-2E4892KRB	CAAATCTCGGTGGGACCCCCA	3'-tRF	trna131_GlnCTG_6_-_27759135_27759206@55.75.21	2.36749	5.16044	0.245788	1	4.13208	1.76459	3.88597	13.219
tRF-25-8DYDZDL9X1	TCAACTTAACTTGACCGCTCTGACC	3'-tRF	trnaMT_ValTAC_MT_+_1602_1670@47.71.25	2.36384	5.14738	0.00528628	0.0426373	6.30774	3.9439	19.4299	60.8075
tRF-26-5NLM45N2P1B	GAGTTCGATCCTCACCTGGAGCACCA	3'-tRF	trna10_IleTAT_19_-_39902808_39902900@52.77.26	2.36315	5.14494	5.20713e-05	0.000648902	7.86682	5.50366	58.2896	179.779
tRF-18-DR2SN1V	AATCCCACCGCTGCCACC	3'-tRF	trna1_LeuAAG_14_+_21078291_21078372@67.84.18, trna27_LeuTAG_16_-_22207032_22207113@67.84.18, trna19_LeuAAG_5_-_180524474_180524555@67.84.18, trna98_LeuAAG_6_-_28911399_28911480@67.84.18, trna7_LeuAAG_5_+_180614701_180614782@67.84.18, trna78_LeuAAG_6_+_28956779_28956860@67.84.18, trna3_LeuAAG_5_+_180528840_180528921@67.84.18, trna16_LeuAAG_16_+_22308461_22308542@67.84.18, trna42_LeuTAG_17_-_802363…	2.34362	5.07575	0.000519431	0.00516667	6.95147	4.60785	31.0878	95.1769
tRF-30-I71NLI38NJW1	ATTCTAGGTTCGACTCCTGGCTGGCTCGCC	3'-tRF	trna156_ArgACG_6_-_27181623_27181695@46.75.30, trna36_ArgACG_6_+_27182952_27183024@46.75.30, trna138_ArgACG_6_-_27638344_27638416@46.75.30, trna11_ArgACG_3_-_45730491_45730563@46.75.30	2.33917	5.06013	6.39784e-06	0.000102365	8.68517	6.346	104.921	317.256
tRF-22-YUHSQS52J	TTCGAATCCGGCTCGGAGGACC	3'-tRF	trna16_TyrGTA_6_+_26577332_26577420@54.75.22, trna17_TyrGTA_6_+_26595102_26595190@54.75.22	2.3342	5.04272	0.000180546	0.00198523	7.39502	5.06082	42.7457	129.546
tRF-23-YUYR66EFD2	TTCGATTCCCGGCCAACGCACCA	3'-tRF	trna79_GlyTCC_1_-_161417375_161417446@53.75.23, trna73_GlyTCC_1_-_161432166_161432237@53.75.23, trna76_GlyTCC_1_-_161424756_161424827@53.75.23, trna70_GlyTCC_1_-_161439547_161439618@53.75.23, trna45_GlyTCC_1_+_161500903_161500974@53.75.23, trna117_GlyTCC_1_-_145397864_145397935@53.75.23, trna2_GlyTCC_19_+_4724082_4724153@53.75.23, trna10_GlyTCC_17_+_8124866_8124937@53.75.23	2.3342	5.04272	0.000180546	0.00198523	7.39502	5.06082	42.7457	129.546
tRF-22-YOH5S8R6J	TTCAAATCACGTCGGGGTCACC	3'-tRF	trna1_TrpCCA_7_+_99067307_99067378@53.74.22, trna170_TrpCCA_6_-_26319330_26319401@53.74.22, trna168_TrpCCA_6_-_26331672_26331743@53.74.22, trna6_TrpCCA_17_+_8089676_8089747@53.74.22, trna39_TrpCCA_17_-_8124187_8124258@53.74.22	2.3324	5.03641	1.35076e-05	0.000196811	8.31785	5.98545	81.6054	245.874
tRF-38-82FN4KYU476YQSD2	TCAGAAGATTCTAGGTTCGACTCCTGGCTGGCTCGCCA	3'-tRF	trna156_ArgACG_6_-_27181623_27181695@39.76.38, trna36_ArgACG_6_+_27182952_27183024@39.76.38, trna138_ArgACG_6_-_27638344_27638416@39.76.38, trna11_ArgACG_3_-_45730491_45730563@39.76.38	2.31259	4.96774	6.53258e-05	0.000797224	7.90857	5.59598	62.1755	185.066
tRF-25-5N23489B3R	GAGTTCAAGTCTCGGTGGAACCTCC	3'-tRF	trna146_GlnCTG_6_-_27515531_27515602@50.74.25	2.30453	4.94005	0.000221986	0.0023962	7.36535	5.06082	42.7457	126.903
tRF-25-19OMW3RD46	AGTTCGAATCTCGGTGGGACCTCCA	3'-tRF	trna64_GlnTTG_6_+_28557156_28557227@51.75.25	2.29881	4.92052	1.43494e-06	2.74592e-05	9.55901	7.2602	198.184	581.637
tRF-26-M8ZLSSXUOLD	CGTGGTTGTAGTCCGTGCGAGAATAC	3'-tRF	trnalookalike8_GluTTC_5_-_93905172_93905240@45.70.26, trnaMT_GluTTC_MT_-_14674_14742@45.70.26	2.29145	4.89546	0.000521035	0.00517927	7.06659	4.77515	34.9737	103.108
tRF-25-R9O1NILYL6	GGTTCGAACCCTGCTCGCTGCGCCA	3'-tRF	trna2_SerTGA_10_+_69524261_69524342@61.85.25	2.28827	4.88469	0.0623388	0.369073	4.96539	2.67712	7.77194	23.7942
tRF-23-YUYSQSD2D2	TTCGATTCCGGCTCGAAGGACCA	3'-tRF	trna16_TyrGTA_14_-_21131351_21131444@54.76.23, trna4_TyrGTA_8_+_67025602_67025694@54.76.23, trna5_TyrGTA_14_+_21151432_21151520@54.76.23, trna5_TyrGTA_8_+_67026223_67026311@54.76.23, trna2_TyrGTA_2_+_27273650_27273738@54.76.23, trna19_TyrGTA_14_-_21121258_21121351@54.76.23	2.27003	4.82334	3.23084e-07	7.38036e-06	11.347	9.07693	699.475	2009.29
tRF-21-LE3JWB61B	CGAATCCGGCTCGAAGGACCA	3'-tRF	trna14_TyrGTA_6_+_26569086_26569176@56.76.21, trna15_TyrGTA_6_+_26575798_26575887@56.76.21	2.26731	4.81426	1.23887e-06	2.39766e-05	9.85432	7.58701	248.702	713.827
tRF-33-ZPEK45H5KQBFD2	TTTAGACGGGCTCACATCACCCCATAAACACCA	3'-tRF	trnaMT_PheGAA_MT_+_577_647@42.74.33	2.26213	4.797	0.000192772	0.00210271	7.5613	5.29917	50.5176	145.409
tRF-34-R2Z4R95MKM931V	GGGGATTGTGGGTTCGAGTCCCATCTGGGTCGCC	3'-tRF	trna23_ArgCCG_17_-_66016013_66016085@42.75.34	2.26143	4.79468	0.000860935	0.00816104	6.86929	4.60785	31.0878	89.8893
tRF-30-Z3R9512R12L6	TTGGTGGTTCGAGCCCACCCAGGGACGCCA	3'-tRF	trna108_AsnGTT_1_-_148598314_148598387@48.77.30, trna4_AsnGTT_10_-_22518438_22518511@48.77.30, trna31_AsnGTT_17_-_36908034_36908107@48.77.30, trna7_AsnGTT_1_+_17216172_17216245@48.77.30, trna7_AsnGTT_13_-_31248101_31248174@48.77.30, trna83_AsnGTT_1_-_161397867_161397940@48.77.30, trna136_AsnGTT_1_-_16847080_16847153@48.77.30, trna107_AsnGTT_1_-_148760356_148760429@48.77.30, trna1_AsnGTT_19_+_1383…	2.25734	4.78109	0.000138064	0.00155037	7.66238	5.40504	54.4036	155.984
tRF-25-19BMWIRJ46	AGTTCAAATCTCGCTGGGGCCTCCA	3'-tRF	trna13_ThrTGT_5_-_180618687_180618758@51.75.25, trna4_ThrTGT_14_+_21149849_21149921@52.76.25, trna20_ThrTGT_14_-_21099319_21099391@52.76.25	2.2561	4.77697	7.14515e-07	1.48402e-05	10.4568	8.20068	380.825	1083.96
tRF-20-OML32826	GAATCCGAGTCACGGCACCA	3'-tRF	trna9_HisGTG_15_-_45490804_45490875@56.75.20, trna7_HisGTG_9_-_14433938_14434009@56.75.20, trna33_HisGTG_6_+_27125906_27125977@56.75.20, trna111_HisGTG_1_-_147774845_147774916@56.75.20, trna8_HisGTG_15_-_45492611_45492682@56.75.20, trna106_HisGTG_1_-_149155828_149155899@56.75.20, trna118_HisGTG_1_-_145396881_145396952@56.75.20, trna1_HisGTG_15_+_45493349_45493420@56.75.20, trna16_HisGTG_1_+_14654…	2.2363	4.71189	3.01212e-05	0.000401446	8.22176	5.98545	81.6054	230.011
tRF-20-5R3LMJ26	GATCCCCGTACGGGCCACCA	3'-tRF	trna57_IleAAT_6_+_27636362_27636435@58.77.20, trna11_IleAAT_6_+_26554350_26554423@58.77.20, trna80_IleAAT_6_+_58149254_58149327@58.77.20, trna165_IleAAT_6_-_26721221_26721294@58.77.20, trna158_IleAAT_6_-_27144994_27145067@58.77.20, trna9_IleAAT_17_+_8090911_8090984@58.77.20, trna10_IleAAT_14_+_102783429_102783502@58.77.20, trna154_IleAAT_6_-_27205350_27205423@58.77.20, trna28_IleAAT_6_+_26780832_…	2.2363	4.71189	3.01212e-05	0.000401446	8.22176	5.98545	81.6054	230.011
tRF-44-Z9HMI8W47W1R7HFEE2	TTTTCATATCATTGGTCGTGGTTGTAGTCCGTGCGAGAATACCA	3'-tRF	trnalookalike8_GluTTC_5_-_93905172_93905240@29.72.44, trnaMT_GluTTC_MT_-_14674_14742@29.72.44	2.20077	4.59725	2.17259e-06	3.97866e-05	9.95737	7.7566	279.79	766.703
tRF-25-19BMW36D46	AGTTCAAATCTCGGTGGAACCTCCA	3'-tRF	trna1_GlnCTG_6_+_18836402_18836473@51.75.25, trna99_GlnCTG_6_-_28909378_28909449@51.75.25, trna49_GlnCTG_6_+_27487308_27487379@51.75.25, trna42_GlnCTG_6_+_27263212_27263283@51.75.25, trna7_GlnCTG_15_-_66161400_66161471@51.75.25, trna3_GlnCTG_17_+_8023070_8023141@51.75.25	2.19276	4.5718	3.39508e-07	7.69819e-06	14.1212	11.9284	5051.76	13747.8
tRF-23-YOH5S8R6D2	TTCAAATCACGTCGGGGTCACCA	3'-tRF	trna1_TrpCCA_7_+_99067307_99067378@53.75.23, trna170_TrpCCA_6_-_26319330_26319401@53.75.23, trna168_TrpCCA_6_-_26331672_26331743@53.75.23, trna6_TrpCCA_17_+_8089676_8089747@53.75.23, trna39_TrpCCA_17_-_8124187_8124258@53.75.23	2.19194	4.56919	8.23489e-07	1.65867e-05	11.0991	8.90713	621.755	1692.03
tRF-27-I2WB0Q37Q52	ATGGATCGAAACCATCCTCTGCTACCA	3'-tRF	trna169_MetCAT_6_-_26330529_26330600@49.75.27, trna2_MetCAT_6_+_26286754_26286825@49.75.27, trna32_MetCAT_1_+_153643726_153643797@49.75.27, trna150_MetCAT_6_-_27300764_27300835@49.75.27, trna20_MetCAT_17_-_80452597_80452668@49.75.27, trna142_MetCAT_6_-_27560600_27560671@49.75.27, trna129_MetCAT_6_-_27870271_27870342@49.75.27, trna171_MetCAT_6_-_26313352_26313423@49.75.27	2.19194	4.56919	8.23489e-07	1.65867e-05	11.0991	8.90713	621.755	1692.03
tRF-23-7616MSRMV	GTTCAAGTCACGTCGGGGTCACC	3'-tRF	trna12_TrpCCA_17_+_19411494_19411565@52.74.23	2.18456	4.5459	0.000113566	0.00130784	7.94914	5.76458	69.9475	190.354
tRF-20-5MW36D46	GAGTCTCGGTGGAACCTCCA	3'-tRF	trna15_GlnCTG_1_+_145963304_145963375@56.75.20, trna19_GlnCTG_1_+_147505038_147505109@56.75.20, trna28_GlnCTG_1_+_149186125_149186196@56.75.20, trna112_GlnCTG_1_-_147737382_147737453@56.75.20	2.18139	4.5359	0.00033982	0.00352658	7.48055	5.29917	50.5176	137.478
tRF-22-8EWSNKP92	TCAATTCTCGCTGGGGCCTCCA	3'-tRF	trna21_ThrTGT_14_-_21081949_21082021@55.76.22	2.17931	4.52938	0.000513333	0.00514846	7.24013	5.06082	42.7457	116.327
tRF-37-W6RM7KYUPRENRHJ	TCTCAGGGTCGTGGGTTCGAGCCCCACGTTGGGCGCC	3'-tRF	trna11_LysCTT_5_-_180648979_180649051@39.75.37, trna9_LysCTT_5_+_180634755_180634827@39.75.37, trna13_LysCTT_6_+_26556774_26556846@39.75.37, trna119_LysCTT_1_-_145395522_145395594@39.75.37, trna32_LysCTT_16_-_3207406_3207478@39.75.37, trna7_LysCTT_16_+_3225692_3225764@39.75.37, trna10_LysCTT_16_+_3241501_3241573@39.75.37	2.17428	4.5136	0.0014361	0.0130424	6.78213	4.60785	31.0878	84.6017
tRF-28-5KYUSRYWRSD2	GAGGGTTCGAGTCCCTTCGTGGTCGCCA	3'-tRF	trna1_ArgCCG_16_+_3200675_3200747@49.76.28, trna114_ArgCCG_6_-_28710729_28710801@49.76.28, trna73_ArgCCG_6_+_28849165_28849237@49.76.28, trna19_ArgTCG_17_+_73031208_73031280@49.76.28	2.16816	4.4945	0.00390492	0.0324944	6.36884	4.20068	23.3158	63.4513
tRF-22-7SD7M4615	GTTCGAATCTCGGTGGGACCTC	3'-tRF	trna64_GlnTTG_6_+_28557156_28557227@52.73.22	2.16816	4.4945	0.00390492	0.0324944	6.36884	4.20068	23.3158	63.4513
tRF-17-HSRVK7J	ATCCGGGTGCCCCCTCC	3'-tRF	trna21_CysGCA_7_-_149112229_149112300@58.74.17, trna3_CysGCA_4_-_124430005_124430076@58.74.17, trna27_CysGCA_17_-_37309987_37310058@58.74.17, trna8_CysGCA_14_+_73429679_73429750@58.74.17, trna26_CysGCA_17_-_37310744_37310815@58.74.17, trna3_CysGCA_15_+_80036997_80037069@59.75.17, trna15_CysGCA_17_+_37023898_37023969@58.74.17, trna127_CysGCA_1_-_93981834_93981906@59.75.17, trna29_CysGCA_17_-_37017…	2.15605	4.45692	0.0230709	0.155922	5.78736	3.63131	15.5439	42.3008
tRF-20-H1NRM5U6	ATACCCTTCCCGTACTACCA	3'-tRF	trnaMT_MetCAT_MT_+_4402_4469@52.71.20	2.12864	4.37306	0.00185899	0.0166028	6.7365	4.60785	31.0878	81.9579
tRF-28-KK761RNNMJDV	CCAGGGTTCAAGTCCCTGTTCGGGCGCC	3'-tRF	trna2_LysTTT_17_+_8022473_8022545@48.75.28, trna14_LysTTT_11_-_59327808_59327880@48.75.28, trna62_LysTTT_1_-_204476158_204476230@48.75.28, trna54_LysTTT_1_+_204475655_204475727@48.75.28, trna76_LysTTT_6_+_28918806_28918878@48.75.28	2.12864	4.37306	0.00185899	0.0166028	6.7365	4.60785	31.0878	81.9579
tRF-22-WB884U1D2	TCGAATCCGGCTCGAAGGACCA	3'-tRF	trna14_TyrGTA_6_+_26569086_26569176@55.76.22, trna15_TyrGTA_6_+_26575798_26575887@55.76.22	2.1256	4.36385	5.1563e-06	8.57793e-05	9.7999	7.67429	264.246	687.389
tRF-27-J3WD8YQ84V2	CAGGTTCGACTCCTGGCTGGCTCGCCA	3'-tRF	trna7_ArgACG_14_+_23398910_23398982@50.76.27, trna8_ArgACG_6_+_26537726_26537798@50.76.27, trna6_ArgACG_6_+_26328368_26328440@50.76.27	2.12282	4.35544	2.982e-06	5.21187e-05	10.3087	8.1859	376.939	978.207
tRF-30-5Z2IUIX1Q7O6	GATTTCAACTTAACTTGACCGCTCTGACCA	3'-tRF	trnaMT_ValTAC_MT_+_1602_1670@43.72.30	2.12232	4.35393	6.50671e-05	0.000795334	8.23823	6.11591	89.3773	232.655
tRF-19-D7M46112	AATCTCGGTGGGACCCCCA	3'-tRF	trna131_GlnCTG_6_-_27759135_27759206@57.75.19	2.12065	4.34889	0.143685	0.69389	4.79777	2.67712	7.77194	21.1504
tRF-19-LE489215	CGAATCTCGGTGGGACCTC	3'-tRF	trna64_GlnTTG_6_+_28557156_28557227@55.73.19	2.12065	4.34889	0.143685	0.69389	4.79777	2.67712	7.77194	21.1504
tRF-20-5RMJ6B26	GATCCCGGGCGGAAACACCA	3'-tRF	trna13_ValCAC_19_-_4724647_4724719@57.76.20	2.11919	4.34449	0.000619733	0.00608537	7.3041	5.18491	46.6316	121.615
tRF-39-W9RKM87SDR2SN1E2	TCTTCGGGGGCGTGGGTTCGAATCCCACCGCTGCCACCA	3'-tRF	trna1_LeuAAG_14_+_21078291_21078372@47.85.39, trna98_LeuAAG_6_-_28911399_28911480@47.85.39, trna7_LeuAAG_5_+_180614701_180614782@47.85.39, trna16_LeuAAG_16_+_22308461_22308542@47.85.39	2.11117	4.32041	4.56261e-05	0.000583284	8.55977	6.4486	112.693	290.818
tRF-32-QJ3KYU4RRWRBJ	GCGGCCCGGGTTCGACTCCCGGTGTGGGAACC	3'-tRF	trna11_GluTTC_15_-_26327381_26327452@43.74.32, trna3_GluTTC_13_-_45492062_45492133@43.74.32	2.10706	4.30814	0.00528628	0.0426373	6.30774	4.20068	23.3158	60.8075
tRF-24-7SDR9SQ5I2	GTTCGAATCCTGTCGGCTACGCCA	3'-tRF	trna148_SerTGA_6_-_27473607_27473688@62.85.24	2.09677	4.27751	0.000284633	0.00301177	7.77951	5.68274	66.0615	169.203
tRF-35-1HPSR9O9337KB6	AGGCGGCCCGGGTTCGACTCCCGGTGTGGGAACCA	3'-tRF	trna11_GluTTC_15_-_26327381_26327452@41.75.35, trna3_GluTTC_13_-_45492062_45492133@41.75.35	2.09242	4.26464	0.000116885	0.00134204	8.00794	5.91552	77.7194	198.285
tRF-26-5NLM4V9K3RB	GAGTTCGATCCTCGCTGGGGCCTCCA	3'-tRF	trna56_ThrTGT_1_+_222638347_222638419@51.76.26	2.08177	4.23326	2.77463e-05	0.000373394	8.80054	6.71877	136.009	343.694
tRF-38-KY5J7KYUHRE9XFD2	CCCTGGAGGCGTGGGTTCGAATCCCACTTCTGACACCA	3'-tRF	trna17_LeuCAG_16_+_57333863_57333945@49.86.38, trna26_LeuCAG_16_-_57334392_57334474@49.86.38	2.07754	4.22088	8.70501e-05	0.0010256	8.25451	6.17696	93.2633	235.298
tRF-22-WB8689SV2	TCGAATCCCATCCTCGTCGCCA	3'-tRF	trna62_SerGCT_6_+_28180815_28180896@64.85.22, trna175_SerGCT_6_-_26305718_26305801@66.87.22, trna123_SerGCT_6_-_28565117_28565198@64.85.22, trna7_SerGCT_17_+_8090184_8090265@64.85.22, trna10_SerGCT_15_-_40886023_40886104@64.85.22, trna8_SerGCT_11_+_66115591_66115672@64.85.22	2.06583	4.18676	0.00160897	0.0145073	6.99088	4.92504	38.8597	97.8207
tRF-35-R008R959KUMKF6	GGGAGACCGGGGTTCGATTCCCCGACGGGGAGCCA	3'-tRF	trna4_AspGTC_12_+_96429799_96429870@41.75.35, trna78_AspGTC_1_-_161418033_161418104@41.75.35, trna72_AspGTC_1_-_161432824_161432895@41.75.35, trna81_AspGTC_1_-_161410615_161410686@41.75.35, trna38_AspGTC_17_-_8125556_8125627@41.75.35, trna144_AspGTC_6_-_27551236_27551307@41.75.35, trna45_AspGTC_6_+_27447453_27447524@41.75.35, trna10_AspGTC_12_-_125424193_125424264@41.75.35, trna48_AspGTC_6_+_2747…	2.05377	4.15188	0.398816	1	3.81836	1.76459	3.88597	10.5752
tRF-23-7S1RJ7RMDV	GTTCGAGTCCCATCTGGGTCGCC	3'-tRF	trna23_ArgCCG_17_-_66016013_66016085@53.75.23	2.05377	4.15188	0.398816	1	3.81836	1.76459	3.88597	10.5752
tRF-33-D3947SFR06RDDV	AAGGTTGGTGGTTCGAGCCCACCCAGGGACGCC	3'-tRF	trna108_AsnGTT_1_-_148598314_148598387@44.76.33, trna4_AsnGTT_10_-_22518438_22518511@44.76.33, trna31_AsnGTT_17_-_36908034_36908107@44.76.33, trna7_AsnGTT_13_-_31248101_31248174@44.76.33, trna83_AsnGTT_1_-_161397867_161397940@44.76.33, trna136_AsnGTT_1_-_16847080_16847153@44.76.33, trna107_AsnGTT_1_-_148760356_148760429@44.76.33, trna1_AsnGTT_19_+_1383562_1383635@44.76.33, trna26_AsnGTT_1_+_14824…	2.05377	4.15188	0.398816	1	3.81836	1.76459	3.88597	10.5752
tRF-37-JB59J3WD8YQ84V2	CAGAAGATTCCAGGTTCGACTCCTGGCTGGCTCGCCA	3'-tRF	trna7_ArgACG_14_+_23398910_23398982@40.76.37, trna8_ArgACG_6_+_26537726_26537798@40.76.37, trna6_ArgACG_6_+_26328368_26328440@40.76.37	2.05377	4.15188	0.398816	1	3.81836	1.76459	3.88597	10.5752
tRF-28-3KYUYRR6RBD2	CCGGGTTCGATTCCCGGTCAGGGAACCA	3'-tRF	trna71_GluCTC_1_-_161439189_161439260@48.75.28, trna84_GluTTC_1_-_161391883_161391954@48.75.28, trna87_GluCTC_6_-_126101393_126101464@48.75.28, trna116_GluCTC_1_-_145399233_145399304@48.75.28, trna77_GluCTC_6_+_28949976_28950047@48.75.28, trna77_GluCTC_1_-_161424398_161424469@48.75.28, trna80_GluCTC_1_-_161417018_161417089@48.75.28, trna92_PheGAA_1_-_149672905_149672976@48.75.28, trna74_GluCTC_1_…	2.05377	4.15188	0.398816	1	3.81836	1.76459	3.88597	10.5752
tRF-27-5KYUSRYWRSJ	GAGGGTTCGAGTCCCTTCGTGGTCGCC	3'-tRF	trna1_ArgCCG_16_+_3200675_3200747@49.75.27, trna114_ArgCCG_6_-_28710729_28710801@49.75.27, trna73_ArgCCG_6_+_28849165_28849237@49.75.27, trna19_ArgTCG_17_+_73031208_73031280@49.75.27	2.05377	4.15188	0.398816	1	3.81836	1.76459	3.88597	10.5752
tRF-20-8B8SOUPR	TCAAATCCCGGACGAGCCCC	3'-tRF	trna12_ProAGG_6_+_26555498_26555569@54.73.20, trna4_ProAGG_16_+_3210386_3210480@61.80.20, trna3_ProTGG_14_+_21101165_21101236@54.73.20, trna9_ProAGG_16_+_3239634_3239705@54.73.20, trna23_ProAGG_14_-_21077495_21077566@54.73.20, trna14_ProTGG_5_-_180615854_180615925@54.73.20, trna30_ProCGG_6_+_27059521_27059592@54.73.20, trna65_ProAGG_1_-_167684725_167684796@54.73.20, trna8_ProTGG_16_+_3238094_3238…	2.05122	4.14456	0.00220539	0.0194054	6.82637	4.77515	34.9737	87.2455
tRF-22-WE8SPOL52	TCGATTCCCGGCCAACGCACCA	3'-tRF	trna79_GlyTCC_1_-_161417375_161417446@54.75.22, trna73_GlyTCC_1_-_161432166_161432237@54.75.22, trna76_GlyTCC_1_-_161424756_161424827@54.75.22, trna70_GlyTCC_1_-_161439547_161439618@54.75.22, trna45_GlyTCC_1_+_161500903_161500974@54.75.22, trna117_GlyTCC_1_-_145397864_145397935@54.75.22, trna2_GlyTCC_19_+_4724082_4724153@54.75.22, trna10_GlyTCC_17_+_8124866_8124937@54.75.22	2.05105	4.14408	0.000392948	0.00401541	7.73379	5.68274	66.0615	163.916
tRF-21-WB86N7O5D	TCGAATCCCACTTCTGACACC	3'-tRF	trna17_LeuCAG_16_+_57333863_57333945@65.85.21, trna141_LeuCAA_6_-_27570348_27570454@66.86.21, trna140_LeuCAA_6_-_27573417_27573524@66.86.21, trna74_LeuCAA_6_+_28908830_28908934@65.85.21, trna58_LeuCAA_1_+_249168054_249168159@66.86.21, trna100_LeuCAA_6_-_28864000_28864105@65.85.21, trna26_LeuCAG_16_-_57334392_57334474@65.85.21	2.04128	4.11611	3.82542e-05	0.000494819	8.80054	6.75926	139.895	343.694
tRF-39-FYRE987S1RJ7RMI2	AGCTGGGGATTGTGGGTTCGAGTCCCATCTGGGTCGCCA	3'-tRF	trna23_ArgCCG_17_-_66016013_66016085@38.76.39	2.0328	4.09199	0.00312822	0.0266979	6.64066	4.60785	31.0878	76.6703
tRF-26-7N2E2WMK81B	GTGTTCAAATCACGTCGGGGTCACCA	3'-tRF	trna1_TrpCCA_7_+_99067307_99067378@50.75.26, trna170_TrpCCA_6_-_26319330_26319401@50.75.26, trna168_TrpCCA_6_-_26331672_26331743@50.75.26, trna6_TrpCCA_17_+_8089676_8089747@50.75.26, trna39_TrpCCA_17_-_8124187_8124258@50.75.26	2.00346	4.0096	0.000444487	0.00450602	7.84548	5.84202	73.8334	177.135
tRF-35-8NRS9NS334L2H1	TCATTGGTCGTGGTTGTAGTCCGTGCGAGAATACC	3'-tRF	trnalookalike8_GluTTC_5_-_93905172_93905240@37.71.35, trnaMT_GluTTC_MT_-_14674_14742@37.71.35	2.00315	4.00875	0.000211708	0.00229171	7.98861	5.98545	81.6054	195.641
tRF-25-195R819026	AGTTCGATCCTCACCTGGAGCACCA	3'-tRF	trna10_IleTAT_19_-_39902808_39902900@53.77.25	1.99663	3.99067	5.17805e-05	0.000645803	8.90737	6.91073	155.439	370.132
tRF-26-JKYOSR99RHD	CAGGGTTCAAGTCCCTGTTCGGGCGC	3'-tRF	trna2_LysTTT_17_+_8022473_8022545@49.74.26, trna14_LysTTT_11_-_59327808_59327880@49.74.26, trna62_LysTTT_1_-_204476158_204476230@49.74.26, trna54_LysTTT_1_+_204475655_204475727@49.74.26, trna76_LysTTT_6_+_28918806_28918878@49.74.26	1.96489	3.90384	0.0452022	0.279266	5.59621	3.63131	15.5439	37.0132
tRF-26-MNLE308HP1B	CGGTTCGAATCCGAGTCACGGCACCA	3'-tRF	trna9_HisGTG_15_-_45490804_45490875@50.75.26, trna7_HisGTG_9_-_14433938_14434009@50.75.26, trna33_HisGTG_6_+_27125906_27125977@50.75.26, trna111_HisGTG_1_-_147774845_147774916@50.75.26, trna8_HisGTG_15_-_45492611_45492682@50.75.26, trna106_HisGTG_1_-_149155828_149155899@50.75.26, trna118_HisGTG_1_-_145396881_145396952@50.75.26, trna1_HisGTG_15_+_45493349_45493420@50.75.26, trna16_HisGTG_1_+_14654…	1.96489	3.90384	0.0452022	0.279266	5.59621	3.63131	15.5439	37.0132
tRF-23-7SDR2SN1V	GTTCGAATCCCACCGCTGCCACC	3'-tRF	trna1_LeuAAG_14_+_21078291_21078372@62.84.23, trna27_LeuTAG_16_-_22207032_22207113@62.84.23, trna19_LeuAAG_5_-_180524474_180524555@62.84.23, trna98_LeuAAG_6_-_28911399_28911480@62.84.23, trna7_LeuAAG_5_+_180614701_180614782@62.84.23, trna3_LeuAAG_5_+_180528840_180528921@62.84.23, trna16_LeuAAG_16_+_22308461_22308542@62.84.23, trna42_LeuTAG_17_-_8023632_8023713@62.84.23, trna16_LeuAAG_5_-_18060104…	1.96489	3.90384	0.0452022	0.279266	5.59621	3.63131	15.5439	37.0132
tRF-19-IRMJ6VE2	ATTCCCGGGCGGCGCACCA	3'-tRF	trna34_GlyCCC_16_-_686736_686806@56.74.19, trna27_GlyCCC_2_-_70476123_70476193@56.74.19	1.96356	3.90023	7.03043e-05	0.000854579	8.80054	6.83699	147.667	343.694
tRF-36-HQ9M739P8WQ0D5D	ATCATTGGTCGTGGTTGTAGTCCGTGCGAGAATACC	3'-tRF	trnalookalike8_GluTTC_5_-_93905172_93905240@36.71.36, trnaMT_GluTTC_MT_-_14674_14742@36.71.36	1.95718	3.88302	5.62536e-05	0.000698749	9.09986	7.14268	182.641	423.008
tRF-33-L8K87SIRMM12V	CGCGGCCCGGGTTCGATTCCCGGTCAGGGAACC	3'-tRF	trna71_GluCTC_1_-_161439189_161439260@42.74.33, trna84_GluTTC_1_-_161391883_161391954@42.74.33, trna87_GluCTC_6_-_126101393_126101464@42.74.33, trna116_GluCTC_1_-_145399233_145399304@42.74.33, trna77_GluCTC_6_+_28949976_28950047@42.74.33, trna77_GluCTC_1_-_161424398_161424469@42.74.33, trna80_GluCTC_1_-_161417018_161417089@42.74.33, trna74_GluCTC_1_-_161431809_161431880@42.74.33, trna134_GluTTC_1…	1.95718	3.88302	5.62536e-05	0.000698749	9.09986	7.14268	182.641	423.008
tRF-29-W47W1R7HFEE2	TCGTGGTTGTAGTCCGTGCGAGAATACCA	3'-tRF	trnalookalike8_GluTTC_5_-_93905172_93905240@44.72.29, trnaMT_GluTTC_MT_-_14674_14742@44.72.29	1.95077	3.86581	1.24992e-05	0.00018502	10.5586	8.60785	505.176	1163.27
tRF-28-LY7SIR69OKV	CGCTGGTTCGATTCCGGCTCGAAGGACC	3'-tRF	trna16_TyrGTA_14_-_21131351_21131444@48.75.28, trna4_TyrGTA_8_+_67025602_67025694@48.75.28, trna5_TyrGTA_14_+_21151432_21151520@48.75.28, trna5_TyrGTA_8_+_67026223_67026311@48.75.28, trna2_TyrGTA_2_+_27273650_27273738@48.75.28, trna19_TyrGTA_14_-_21121258_21121351@48.75.28	1.94599	3.85301	2.22699e-05	0.000306697	9.85432	7.90834	310.878	713.827
tRF-25-5N2E48923R	GAGTTCAAATCTCGGTGGGACCTCC	3'-tRF	trna16_GlnTTG_17_+_47269890_47269961@50.74.25, trna173_GlnTTG_6_-_26311975_26312046@50.74.25, trna130_GlnTTG_6_-_27763640_27763711@50.74.25, trna174_GlnTTG_6_-_26311424_26311495@50.74.25	1.9389	3.83414	0.00110661	0.0103176	7.53488	5.59598	62.1755	142.765
tRF-37-KPQJ3KYU4RRWRBJ	CCCAGGCGGCCCGGGTTCGACTCCCGGTGTGGGAACC	3'-tRF	trna11_GluTTC_15_-_26327381_26327452@38.74.37, trna3_GluTTC_13_-_45492062_45492133@38.74.37	1.93096	3.81309	0.217138	0.982375	4.60808	2.67712	7.77194	18.5066
tRF-38-82FN5KYUHRYWRYD2	TCAGAAGATTGAGGGTTCGAATCCCTTCGTGGTTGCCA	3'-tRF	trna124_ArgTCG_6_-_28510891_28510963@39.76.38	1.93096	3.81309	0.217138	0.982375	4.60808	2.67712	7.77194	18.5066
tRF-25-R9OMKJRV46	GGTTCGAATCCCAGCGGTGCCTCCA	3'-tRF	trna40_ThrAGT_17_-_8042770_8042843@53.77.25, trna36_ThrAGT_17_-_8129553_8129626@53.77.25, trna4_ThrAGT_19_+_33667963_33668036@53.77.25, trna8_ThrAGT_17_+_8090478_8090551@53.77.25	1.93014	3.81091	0.00529072	0.0426373	6.53799	4.60785	31.0878	71.3827
tRF-28-Z6EXEY0VWUD2	TTTCAACTTAACTTGACCGCTCTGACCA	3'-tRF	trnaMT_ValTAC_MT_+_1602_1670@45.72.28	1.92992	3.81035	0.000214792	0.00232181	8.37853	6.4486	112.693	256.449
tRF-24-7SERM492E2	GTTCGACTCCCGGTGTGGGAACCA	3'-tRF	trna11_GluTTC_15_-_26327381_26327452@52.75.24, trna3_GluTTC_13_-_45492062_45492133@52.75.24	1.92866	3.80702	1.76484e-05	0.000250708	10.4212	8.4925	466.316	1057.52
tRF-36-JKIWRNL3KQNK71B	CAGGGATTGTGGGTTCGAGTCCCATCTGGGGTGCCA	3'-tRF	trna3_ArgCCT_7_+_139025446_139025518@41.76.36	1.92591	3.79977	0.000108227	0.0012577	8.68517	6.75926	139.895	317.256
tRF-21-LNK8KEP1B	CGATTCCCGGCCAATGCACCA	3'-tRF	trna19_GlyGCC_2_-_157257659_157257729@54.74.21, trna68_GlyGCC_1_-_161493637_161493707@54.74.21, trna5_GlyGCC_17_+_8029064_8029134@54.74.21, trna24_GlyGCC_16_-_70812942_70813012@54.74.21, trna128_GlyGCC_6_-_27870686_27870756@54.74.21, trna19_GlyGCC_16_+_70823410_70823480@54.74.21	1.92311	3.79241	0.000436041	0.00442332	7.90857	5.98545	81.6054	185.066
tRF-19-HRRNWJE2	ATCCCGGGTTTCGGCACCA	3'-tRF	trna14_PheGAA_19_-_1383361_1383433@58.76.19, trna11_PheGAA_12_-_125412389_125412461@58.76.19, trna103_PheGAA_6_-_28791093_28791166@59.77.19, trna106_PheGAA_6_-_28775610_28775682@58.76.19, trna109_PheGAA_6_-_28758499_28758571@58.76.19, trna15_PheGAA_11_-_59324970_59325042@58.76.19, trna1_PheGAA_13_-_95201904_95201976@58.76.19, trna13_PheGAA_11_-_59333853_59333925@58.76.19, trna96_PheGAA_6_-_289494…	1.90652	3.74904	0.0132311	0.09508	6.1072	4.20068	23.3158	52.8761
tRF-25-R9OMK1QV26	GGTTCGAATCCCACCGCTGCCACCA	3'-tRF	trna1_LeuAAG_14_+_21078291_21078372@61.85.25, trna27_LeuTAG_16_-_22207032_22207113@61.85.25, trna19_LeuAAG_5_-_180524474_180524555@61.85.25, trna98_LeuAAG_6_-_28911399_28911480@61.85.25, trna7_LeuAAG_5_+_180614701_180614782@61.85.25, trna3_LeuAAG_5_+_180528840_180528921@61.85.25, trna16_LeuAAG_16_+_22308461_22308542@61.85.25, trna42_LeuTAG_17_-_8023632_8023713@61.85.25, trna16_LeuAAG_5_-_18060104…	1.9045	3.74379	0.00104984	0.00984823	7.58724	5.68274	66.0615	148.053
tRF-26-1NLI38NJW1B	AGGTTCGACTCCTGGCTGGCTCGCCA	3'-tRF	trna156_ArgACG_6_-_27181623_27181695@51.76.26, trna36_ArgACG_6_+_27182952_27183024@51.76.26, trna138_ArgACG_6_-_27638344_27638416@51.76.26, trna11_ArgACG_3_-_45730491_45730563@51.76.26, trna7_ArgACG_14_+_23398910_23398982@51.76.26, trna8_ArgACG_6_+_26537726_26537798@51.76.26, trna6_ArgACG_6_+_26328368_26328440@51.76.26	1.90209	3.73754	2.64085e-05	0.000356015	10.2692	8.36711	427.457	951.769
tRF-26-5N2E489B3RB	GAGTTCAAATCTCGGTGGAACCTCCA	3'-tRF	trna1_GlnCTG_6_+_18836402_18836473@50.75.26, trna99_GlnCTG_6_-_28909378_28909449@50.75.26, trna49_GlnCTG_6_+_27487308_27487379@50.75.26, trna42_GlnCTG_6_+_27263212_27263283@50.75.26, trna7_GlnCTG_15_-_66161400_66161471@50.75.26, trna3_GlnCTG_17_+_8023070_8023141@50.75.26	1.89752	3.72573	1.44452e-05	0.000209081	11.3279	9.43033	893.773	1982.85
tRF-38-QB1MK8YUBS68BFD2	GCGAAAGGTCCCCGGTTCGAAACCGGGCGGAAACACCA	3'-tRF	trna2_ValAAC_3_+_169490018_169490090@39.76.38, trna9_ValCAC_6_+_26538282_26538354@39.76.38, trna85_ValCAC_1_-_161369490_161369562@39.76.38, trna10_ValCAC_5_-_180649395_180649467@39.76.38, trna18_ValCAC_5_-_180529253_180529325@39.76.38, trna15_ValAAC_5_-_180615416_180615488@39.76.38, trna132_ValAAC_6_-_27721179_27721251@39.76.38, trna12_ValAAC_5_-_180645270_180645342@39.76.38, trna5_ValAAC_5_+_180…	1.89136	3.70984	0.00167756	0.0150372	7.39502	5.50366	58.2896	129.546
tRF-23-7SERM492V	GTTCGACTCCCGGTGTGGGAACC	3'-tRF	trna11_GluTTC_15_-_26327381_26327452@52.74.23, trna3_GluTTC_13_-_45492062_45492133@52.74.23	1.88916	3.70419	0.0108117	0.0805257	6.30774	4.41858	27.2018	60.8075
tRF-19-J6K6UDE2	CATCACCCCATAAACACCA	3'-tRF	trnaMT_PheGAA_MT_+_577_647@56.74.19	1.88384	3.69055	0.0923262	0.50077	5.11554	3.23171	11.6579	26.438
tRF-21-WB8647O5D	TCGAATCCCACTCCTGACACC	3'-tRF	trna36_LeuCAG_1_+_161418741_161418823@65.85.21, trna38_LeuCAG_1_+_161426122_161426204@65.85.21, trna7_LeuCAG_6_+_26521436_26521518@65.85.21, trna67_LeuCAG_1_-_161500132_161500214@65.85.21, trna42_LeuCAG_1_+_161440913_161440995@65.85.21, trna40_LeuCAG_1_+_161433532_161433614@65.85.21, trna34_LeuCAG_1_+_161411323_161411405@65.85.21	1.87403	3.66556	0.00238425	0.0208001	7.1732	5.29917	50.5176	111.04
tRF-24-7SIR69OKE2	GTTCGATTCCGGCTCGAAGGACCA	3'-tRF	trna16_TyrGTA_14_-_21131351_21131444@53.76.24, trna4_TyrGTA_8_+_67025602_67025694@53.76.24, trna5_TyrGTA_14_+_21151432_21151520@53.76.24, trna5_TyrGTA_8_+_67026223_67026311@53.76.24, trna2_TyrGTA_2_+_27273650_27273738@53.76.24, trna19_TyrGTA_14_-_21121258_21121351@53.76.24	1.86241	3.63615	1.50948e-05	0.000217048	12.2282	10.3658	1709.83	3701.32
tRF-18-HRMFWRV	ATCCCCGGCATCTCCACC	3'-tRF	trna119_AlaCGC_6_-_28641613_28641684@57.74.18, trna10_AlaCGC_6_+_26553731_26553802@57.74.18, trna8_AlaTGC_5_+_180633868_180633939@57.74.18, trna8_AlaTGC_12_+_125424512_125424583@57.74.18, trna13_AlaCGC_2_+_157257281_157257352@57.74.18, trna13_AlaTGC_12_-_125406301_125406372@57.74.18, trna66_AlaTGC_6_+_28611222_28611293@57.74.18	1.8589	3.6273	0.0632343	0.373221	5.49021	3.63131	15.5439	34.3694
tRF-24-76D7M4O1J2	GTTCAAATCTCGGTGGAACCTCCA	3'-tRF	trna1_GlnCTG_6_+_18836402_18836473@52.75.24, trna99_GlnCTG_6_-_28909378_28909449@52.75.24, trna49_GlnCTG_6_+_27487308_27487379@52.75.24, trna42_GlnCTG_6_+_27263212_27263283@52.75.24, trna7_GlnCTG_15_-_66161400_66161471@52.75.24, trna3_GlnCTG_17_+_8023070_8023141@52.75.24	1.8518	3.60951	1.25894e-05	0.00018502	15.3276	13.4758	14766.7	31725.6
tRF-27-727OFIZ9WUJ	GTGGAGTTAAAGACTTTTTCTCTGACC	3'-tRF	trnaMT_ProTGG_MT_-_15956_16023@44.70.27	1.84726	3.59815	0.000524355	0.00520889	8.08279	6.23554	97.1493	208.86
tRF-22-8EKSP1852	TCAATCCCCGGCACCTCCACCA	3'-tRF	trna101_AlaAGC_6_-_28831462_28831533@54.75.22, trna65_AlaAGC_6_+_28574933_28575004@54.75.22, trna102_AlaAGC_6_-_28806221_28806292@54.75.22	1.84432	3.59084	0.00398079	0.0330898	7.02923	5.18491	46.6316	100.465
tRF-22-W0K672052	TCGAGCCCCAGTGGAACCACCA	3'-tRF	trna17_ValTAC_11_-_59318102_59318174@55.76.22, trna16_ValTAC_11_-_59318460_59318532@55.76.22, trna4_ValTAC_X_-_18693029_18693101@55.76.22	1.84134	3.58343	2.46874e-05	0.000333988	11.2076	9.36624	854.913	1824.22
tRF-26-739P8WQ0D5D	GTGGTTGTAGTCCGTGCGAGAATACC	3'-tRF	trnalookalike8_GluTTC_5_-_93905172_93905240@46.71.26, trnaMT_GluTTC_MT_-_14674_14742@46.71.26	1.841	3.58258	0.000236019	0.00254052	8.55977	6.71877	136.009	290.818
tRF-25-19BMW3RD46	AGTTCAAATCTCGGTGGGACCTCCA	3'-tRF	trna16_GlnTTG_17_+_47269890_47269961@51.75.25, trna173_GlnTTG_6_-_26311975_26312046@51.75.25, trna130_GlnTTG_6_-_27763640_27763711@51.75.25, trna174_GlnTTG_6_-_26311424_26311495@51.75.25	1.83644	3.57129	1.94034e-05	0.000271128	12.3277	10.4913	1865.27	3965.7
tRF-19-BRX9QVI2	AACCCTGCTCGCTGCGCCA	3'-tRF	trna2_SerTGA_10_+_69524261_69524342@67.85.19	1.81145	3.50996	0.00648527	0.0517741	6.7365	4.92504	38.8597	81.9579
tRF-45-EZOMJHHS19BMW3RD46	ACTTTGAATCCAGCGATCCGAGTTCAAATCTCGGTGGGACCTCCA	3'-tRF	trna16_GlnTTG_17_+_47269890_47269961@31.75.45, trna173_GlnTTG_6_-_26311975_26312046@31.75.45, trna130_GlnTTG_6_-_27763640_27763711@31.75.45, trna174_GlnTTG_6_-_26311424_26311495@31.75.45	1.81145	3.50996	0.00648527	0.0517741	6.7365	4.92504	38.8597	81.9579
tRF-34-90Q4R9OMKIWUFV	TGGAGGCGTGGGTTCGAATCCCACTTCTGACACC	3'-tRF	trna17_LeuCAG_16_+_57333863_57333945@52.85.34, trna141_LeuCAA_6_-_27570348_27570454@53.86.34, trna140_LeuCAA_6_-_27573417_27573524@53.86.34, trna74_LeuCAA_6_+_28908830_28908934@52.85.34, trna58_LeuCAA_1_+_249168054_249168159@53.86.34, trna100_LeuCAA_6_-_28864000_28864105@52.85.34, trna26_LeuCAG_16_-_57334392_57334474@52.85.34	1.81145	3.50996	0.00648527	0.0517741	6.7365	4.92504	38.8597	81.9579
tRF-18-HR1PF7D2	ATCCCAGTAGAGCCTCCA	3'-tRF	trna127_ThrTGT_6_-_28442329_28442402@60.77.18	1.81084	3.50847	0.000254587	0.00270806	8.68517	6.87433	151.553	317.256
tRF-22-8BWS72092	TCAAATCTCGGTGGAACCTCCA	3'-tRF	trna1_GlnCTG_6_+_18836402_18836473@54.75.22, trna99_GlnCTG_6_-_28909378_28909449@54.75.22, trna49_GlnCTG_6_+_27487308_27487379@54.75.22, trna42_GlnCTG_6_+_27263212_27263283@54.75.22, trna7_GlnCTG_15_-_66161400_66161471@54.75.22, trna3_GlnCTG_17_+_8023070_8023141@54.75.22	1.80671	3.49843	2.55993e-05	0.000345715	12.3277	10.521	1904.13	3965.7
tRF-21-LE2WMK81B	CGAATCACGTCGGGGTCACCA	3'-tRF	trna6_TrpCCA_12_+_98898030_98898101@55.75.21	1.80632	3.4975	0.000130504	0.00147193	9.34762	7.5413	240.93	502.323
tRF-18-HRF8X7D2	ATCCCAGCGGTGCCTCCA	3'-tRF	trna40_ThrAGT_17_-_8042770_8042843@60.77.18, trna36_ThrAGT_17_-_8129553_8129626@60.77.18, trna4_ThrAGT_19_+_33667963_33668036@60.77.18, trna8_ThrAGT_17_+_8090478_8090551@60.77.18	1.79097	3.46047	0.000746335	0.00720846	8.08279	6.29182	101.035	208.86
tRF-35-12Z4R95MKM9KX6	AGGGATTGTGGGTTCGAGTCCCATCTGGGGTGCCA	3'-tRF	trna3_ArgCCT_7_+_139025446_139025518@42.76.35	1.77679	3.42663	6.54193e-05	0.00079773	10.3846	8.60785	505.176	1031.08
tRF-23-7SER9I69DV	GTTCGACTCCTGGCTGGCTCGCC	3'-tRF	trna156_ArgACG_6_-_27181623_27181695@53.75.23, trna36_ArgACG_6_+_27182952_27183024@53.75.23, trna138_ArgACG_6_-_27638344_27638416@53.75.23, trna11_ArgACG_3_-_45730491_45730563@53.75.23, trna7_ArgACG_14_+_23398910_23398982@53.75.23, trna8_ArgACG_6_+_26537726_26537798@53.75.23, trna6_ArgACG_6_+_26328368_26328440@53.75.23	1.77633	3.42553	0.000102353	0.00119306	9.85432	8.07799	349.737	713.827
tRF-21-WE884U1DD	TCGATTCCGGCTCGAAGGACC	3'-tRF	trna16_TyrGTA_14_-_21131351_21131444@55.75.21, trna4_TyrGTA_8_+_67025602_67025694@55.75.21, trna5_TyrGTA_14_+_21151432_21151520@55.75.21, trna5_TyrGTA_8_+_67026223_67026311@55.75.21, trna2_TyrGTA_2_+_27273650_27273738@55.75.21, trna19_TyrGTA_14_-_21121258_21121351@55.75.21	1.77359	3.41904	0.000619351	0.00608537	8.3636	6.59	124.351	253.805
tRF-20-5R3J0926	GATCCCCGGCACCTCCACCA	3'-tRF	trna110_AlaTGC_6_-_28757547_28757618@56.75.20, trna113_AlaTGC_6_-_28726141_28726212@56.75.20	1.76881	3.40772	0.0034764	0.0292943	7.27247	5.50366	58.2896	118.971
tRF-24-7SIRMJ6VE2	GTTCGATTCCCGGGCGGCGCACCA	3'-tRF	trna34_GlyCCC_16_-_686736_686806@51.74.24, trna27_GlyCCC_2_-_70476123_70476193@51.74.24	1.76881	3.40772	0.0034764	0.0292943	7.27247	5.50366	58.2896	118.971
tRF-21-LE3VLIE1B	CGAATCCTGCCGACTACGCCA	3'-tRF	trna5_SerAGA_6_+_26327817_26327898@65.85.21, trna147_SerAGA_6_-_27509554_27509635@65.85.21, trna44_SerAGA_6_+_27446591_27446672@65.85.21, trna46_SerAGA_6_+_27463593_27463674@65.85.21, trna47_SerAGA_6_+_27470818_27470899@65.85.21, trna145_SerAGA_6_-_27521192_27521273@65.85.21, trna11_SerAGA_8_-_96281885_96281966@65.85.21, trna35_SerAGA_17_-_8129928_8130009@65.85.21, trna172_SerTGA_6_-_26312824_263…	1.76099	3.3893	0.0153054	0.108763	6.36884	4.60785	31.0878	63.4513
tRF-24-76D6MSRME2	GTTCAAATCACGTCGGGGTCACCA	3'-tRF	trna1_TrpCCA_7_+_99067307_99067378@52.75.24, trna170_TrpCCA_6_-_26319330_26319401@52.75.24, trna168_TrpCCA_6_-_26331672_26331743@52.75.24, trna6_TrpCCA_17_+_8089676_8089747@52.75.24, trna39_TrpCCA_17_-_8124187_8124258@52.75.24	1.75793	3.38213	5.09128e-05	0.000635498	11.3085	9.55056	971.493	1956.41
tRF-23-76D7M4O10J	GTTCAAATCTCGGTGGAACCTCC	3'-tRF	trna1_GlnCTG_6_+_18836402_18836473@52.74.23, trna99_GlnCTG_6_-_28909378_28909449@52.74.23, trna49_GlnCTG_6_+_27487308_27487379@52.74.23, trna42_GlnCTG_6_+_27263212_27263283@52.74.23, trna7_GlnCTG_15_-_66161400_66161471@52.74.23, trna3_GlnCTG_17_+_8023070_8023141@52.74.23	1.74189	3.34472	5.03966e-05	0.000629567	12.0058	10.264	1593.25	3172.56
tRF-20-LJKP9BK1	CGAGCCCCAGTGGAACCACC	3'-tRF	trna17_ValTAC_11_-_59318102_59318174@56.75.20, trna16_ValTAC_11_-_59318460_59318532@56.75.20, trna4_ValTAC_X_-_18693029_18693101@56.75.20	1.74136	3.3435	0.00338979	0.0286274	7.4241	5.68274	66.0615	132.19
tRF-32-5EYONONU3IND2	GAGATTTCAACTTAACTTGACCGCTCTGACCA	3'-tRF	trnaMT_ValTAC_MT_+_1602_1670@41.72.32	1.73679	3.33293	0.00104373	0.00980289	8.08279	6.346	104.921	208.86
tRF-22-WB86N7O52	TCGAATCCCACTTCTGACACCA	3'-tRF	trna17_LeuCAG_16_+_57333863_57333945@65.86.22, trna141_LeuCAA_6_-_27570348_27570454@66.87.22, trna140_LeuCAA_6_-_27573417_27573524@66.87.22, trna74_LeuCAA_6_+_28908830_28908934@65.86.22, trna58_LeuCAA_1_+_249168054_249168159@66.87.22, trna100_LeuCAA_6_-_28864000_28864105@65.86.22, trna26_LeuCAG_16_-_57334392_57334474@65.86.22	1.72675	3.30982	6.58896e-05	0.000802827	11.4913	9.76458	1126.93	2220.79
tRF-45-3W2VR008R959KUMKF6	CCTGTCACGCGGGAGACCGGGGTTCGATTCCCCGACGGGGAGCCA	3'-tRF	trna4_AspGTC_12_+_96429799_96429870@31.75.45, trna78_AspGTC_1_-_161418033_161418104@31.75.45, trna72_AspGTC_1_-_161432824_161432895@31.75.45, trna81_AspGTC_1_-_161410615_161410686@31.75.45, trna38_AspGTC_17_-_8125556_8125627@31.75.45, trna45_AspGTC_6_+_27447453_27447524@31.75.45, trna10_AspGTC_12_-_125424193_125424264@31.75.45, trna48_AspGTC_6_+_27471523_27471594@31.75.45, trna75_AspGTC_1_-_16142…	1.72492	3.30562	0.00165203	0.0148431	7.71038	5.98545	81.6054	161.272
tRF-33-DE8P7SER9I69DV	AAGATTCCAGGTTCGACTCCTGGCTGGCTCGCC	3'-tRF	trna7_ArgACG_14_+_23398910_23398982@43.75.33, trna8_ArgACG_6_+_26537726_26537798@43.75.33, trna6_ArgACG_6_+_26328368_26328440@43.75.33	1.7125	3.27729	0.325869	1	4.38963	2.67712	7.77194	15.8628
tRF-24-76D7M4S1J2	GTTCAAATCTCGGTGGTACCTCCA	3'-tRF	trna23_GlnCTG_1_+_147825689_147825760@52.75.24	1.7125	3.27729	0.325869	1	4.38963	2.67712	7.77194	15.8628
tRF-40-W7WK6WRNLEK5LYK1	TCTCTTCGGGGGCGTGGGTTCGAATCCCACCGCTGCCACC	3'-tRF	trna1_LeuAAG_14_+_21078291_21078372@45.84.40, trna98_LeuAAG_6_-_28911399_28911480@45.84.40, trna7_LeuAAG_5_+_180614701_180614782@45.84.40, trna16_LeuAAG_16_+_22308461_22308542@45.84.40	1.7125	3.27729	0.325869	1	4.38963	2.67712	7.77194	15.8628
tRF-25-99OMEMR326	TGTTCGAATCACGTCGGGGTCACCA	3'-tRF	trna6_TrpCCA_12_+_98898030_98898101@51.75.25	1.71228	3.27679	0.00401511	0.0333389	7.39502	5.68274	66.0615	129.546
tRF-22-WE884U1D2	TCGATTCCGGCTCGAAGGACCA	3'-tRF	trna16_TyrGTA_14_-_21131351_21131444@55.76.22, trna4_TyrGTA_8_+_67025602_67025694@55.76.22, trna5_TyrGTA_14_+_21151432_21151520@55.76.22, trna5_TyrGTA_8_+_67026223_67026311@55.76.22, trna2_TyrGTA_2_+_27273650_27273738@55.76.22, trna19_TyrGTA_14_-_21121258_21121351@55.76.22	1.70317	3.25616	0.000100498	0.001175	10.932	9.22882	777.194	1506.97
tRF-21-8B8HWKS5D	TCAAATCACGTCGGGGTCACC	3'-tRF	trna1_TrpCCA_7_+_99067307_99067378@54.74.21, trna170_TrpCCA_6_-_26319330_26319401@54.74.21, trna168_TrpCCA_6_-_26331672_26331743@54.74.21, trna6_TrpCCA_17_+_8089676_8089747@54.74.21, trna39_TrpCCA_17_-_8124187_8124258@54.74.21	1.67719	3.19803	0.00160294	0.0144613	7.96901	6.29182	101.035	192.998
tRF-46-8Q9KWR3HJ3WB8Y3DUVD	TCCATTGGGGTCTCCCCGCGCAGGTTCGAATCCTGCCGACTACGCC	3'-tRF	trna5_SerAGA_6_+_26327817_26327898@39.84.46, trna44_SerAGA_6_+_27446591_27446672@39.84.46, trna46_SerAGA_6_+_27463593_27463674@39.84.46, trna47_SerAGA_6_+_27470818_27470899@39.84.46, trna11_SerAGA_8_-_96281885_96281966@39.84.46, trna35_SerAGA_17_-_8129928_8130009@39.84.46, trna172_SerTGA_6_-_26312824_26312905@39.84.46	1.67353	3.18995	0.0333763	0.219191	5.87421	4.20068	23.3158	44.9447
tRF-23-YU8RSI66D2	TTCGATCCCCGTACTGGCCACCA	3'-tRF	trna153_IleAAT_6_-_27242990_27243063@55.77.23, trna59_IleAAT_6_+_27655967_27656040@55.77.23, trna163_IleAAT_6_-_26745255_26745328@55.77.23	1.67044	3.18311	0.000696706	0.00678038	8.68517	7.01474	167.097	317.256
tRF-38-HPDEXK7S1RNS9MDV	ATCAGAAGATTGAGGGTTCGAGTCCCTTCGTGGTCGCC	3'-tRF	trna1_ArgCCG_16_+_3200675_3200747@38.75.38, trna114_ArgCCG_6_-_28710729_28710801@38.75.38, trna73_ArgCCG_6_+_28849165_28849237@38.75.38, trna19_ArgTCG_17_+_73031208_73031280@38.75.38	1.65952	3.15912	0.00503207	0.0409621	7.4241	5.76458	69.9475	132.19
tRF-39-YB5XF20O27NXJ4E2	TTAAAGATTAAGAGAACCAACACCTCTTTACAGTGACCA	3'-tRF	trnalookalike7_LysTTT_1_+_568844_568913@35.73.39, trnaMT_LysTTT_MT_+_8295_8364@35.73.39	1.65952	3.15912	0.00503207	0.0409621	7.4241	5.76458	69.9475	132.19
tRF-20-BMW36D46	AAATCTCGGTGGAACCTCCA	3'-tRF	trna1_GlnCTG_6_+_18836402_18836473@56.75.20, trna99_GlnCTG_6_-_28909378_28909449@56.75.20, trna49_GlnCTG_6_+_27487308_27487379@56.75.20, trna42_GlnCTG_6_+_27263212_27263283@56.75.20, trna7_GlnCTG_15_-_66161400_66161471@56.75.20, trna3_GlnCTG_17_+_8023070_8023141@56.75.20	1.65485	3.1489	9.40178e-05	0.00110176	13.1757	11.5208	3808.25	7138.27
tRF-30-Q4R9OMK1YWL6	GCGTGGGTTCGAATCCCACCTTCGTCGCCA	3'-tRF	trna43_SerGCT_6_+_27265775_27265856@56.85.30	1.65229	3.14333	0.63929	1	3.41688	1.76459	3.88597	7.93141
tRF-32-RR1380877S6V2	GGTCCAGGGTTCAAGTCCCTGTTCGGGCGCCA	3'-tRF	trna2_LysTTT_17_+_8022473_8022545@45.76.32, trna14_LysTTT_11_-_59327808_59327880@45.76.32, trna62_LysTTT_1_-_204476158_204476230@45.76.32, trna54_LysTTT_1_+_204475655_204475727@45.76.32, trna76_LysTTT_6_+_28918806_28918878@45.76.32	1.65229	3.14333	0.63929	1	3.41688	1.76459	3.88597	7.93141
tRF-24-7SB1RFODE2	GTTCGAAACCGGGCAGAAACACCA	3'-tRF	trna37_ValAAC_6_+_27203288_27203360@53.76.24	1.65229	3.14333	0.63929	1	3.41688	1.76459	3.88597	7.93141
tRF-37-VU6RM38EKSPM852	TATGAGGCCCCGGGTTCAATCCCCGGCATCTCCACCA	3'-tRF	trna8_AlaTGC_12_+_125424512_125424583@39.75.37	1.65229	3.14333	0.63929	1	3.41688	1.76459	3.88597	7.93141
tRF-36-WURMJKYOSR99RHD	TCTGAGGGTCCAGGGTTCAAGTCCCTGTTCGGGCGC	3'-tRF	trna2_LysTTT_17_+_8022473_8022545@39.74.36, trna14_LysTTT_11_-_59327808_59327880@39.74.36, trna62_LysTTT_1_-_204476158_204476230@39.74.36, trna54_LysTTT_1_+_204475655_204475727@39.74.36, trna76_LysTTT_6_+_28918806_28918878@39.74.36	1.65229	3.14333	0.63929	1	3.41688	1.76459	3.88597	7.93141
tRF-27-93WB86QKP92	TGGGTTCGAATCCCAGCGGGGCCTCCA	3'-tRF	trna34_ThrAGT_6_+_27130050_27130123@51.77.27, trna135_ThrAGT_6_-_27652474_27652547@51.77.27, trna167_ThrAGT_6_-_26533145_26533218@51.77.27, trna121_ThrCGT_6_-_28615984_28616057@51.77.27	1.65229	3.14333	0.63929	1	3.41688	1.76459	3.88597	7.93141
tRF-26-93W086W8SVD	TGGGTTCGAGTCCCATCTGGGTCGCC	3'-tRF	trna23_ArgCCG_17_-_66016013_66016085@50.75.26	1.65229	3.14333	0.63929	1	3.41688	1.76459	3.88597	7.93141
tRF-24-9NLN3JWBIR	TGGTTCGATTCCGGCTCGAAGGAC	3'-tRF	trna16_TyrGTA_14_-_21131351_21131444@51.74.24, trna4_TyrGTA_8_+_67025602_67025694@51.74.24, trna5_TyrGTA_14_+_21151432_21151520@51.74.24, trna5_TyrGTA_8_+_67026223_67026311@51.74.24, trna2_TyrGTA_2_+_27273650_27273738@51.74.24, trna19_TyrGTA_14_-_21121258_21121351@51.74.24	1.65229	3.14333	0.63929	1	3.41688	1.76459	3.88597	7.93141
tRF-38-YO1N3KYUSR681SD2	TTCAAAGGTTCCGGGTTCGAGTCCCGGCGGAGTCGCCA	3'-tRF	trna9_ArgTCT_1_+_94313129_94313213@39.76.38	1.65229	3.14333	0.63929	1	3.41688	1.76459	3.88597	7.93141
tRF-22-YU4RRWRBJ	TTCGACTCCCGGTGTGGGAACC	3'-tRF	trna11_GluTTC_15_-_26327381_26327452@53.74.22, trna3_GluTTC_13_-_45492062_45492133@53.74.22	1.65229	3.14333	0.63929	1	3.41688	1.76459	3.88597	7.93141
tRF-38-BSDEL87SBRMR710J	AACCGAAGATCGCGGGTTCGAACCCCGTCCGTGCCTCC	3'-tRF	trna14_ThrCGT_17_+_29877093_29877164@37.74.38	1.65229	3.14333	0.63929	1	3.41688	1.76459	3.88597	7.93141
tRF-38-0KFMNKYUHRF8X7D2	ACAGGAGATCCTGGGTTCGAATCCCAGCGGTGCCTCCA	3'-tRF	trna40_ThrAGT_17_-_8042770_8042843@40.77.38, trna36_ThrAGT_17_-_8129553_8129626@40.77.38, trna4_ThrAGT_19_+_33667963_33668036@40.77.38, trna8_ThrAGT_17_+_8090478_8090551@40.77.38	1.65229	3.14333	0.63929	1	3.41688	1.76459	3.88597	7.93141
tRF-25-1NLD3VWIQ1	AGGTTCGAACCCTGCTCGCTGCGCC	3'-tRF	trna2_SerTGA_10_+_69524261_69524342@60.84.25	1.65229	3.14333	0.63929	1	3.41688	1.76459	3.88597	7.93141
tRF-36-JB5Y13WB87W47VD	CAGAAGATTGAGGGTTCGAATCCCTTCGTGGTTGCC	3'-tRF	trna124_ArgTCG_6_-_28510891_28510963@40.75.36	1.65229	3.14333	0.63929	1	3.41688	1.76459	3.88597	7.93141
tRF-27-J3WB8Y3DUV2	CAGGTTCGAATCCTGCCGACTACGCCA	3'-tRF	trna5_SerAGA_6_+_26327817_26327898@59.85.27, trna147_SerAGA_6_-_27509554_27509635@59.85.27, trna44_SerAGA_6_+_27446591_27446672@59.85.27, trna46_SerAGA_6_+_27463593_27463674@59.85.27, trna47_SerAGA_6_+_27470818_27470899@59.85.27, trna145_SerAGA_6_-_27521192_27521273@59.85.27, trna11_SerAGA_8_-_96281885_96281966@59.85.27, trna35_SerAGA_17_-_8129928_8130009@59.85.27, trna172_SerTGA_6_-_26312824_263…	1.65229	3.14333	0.63929	1	3.41688	1.76459	3.88597	7.93141
tRF-43-JMW9RKM87SDR2SN1V	CAGTCTCTTCGGGGGCGTGGGTTCGAATCCCACCGCTGCCACC	3'-tRF	trna1_LeuAAG_14_+_21078291_21078372@42.84.43, trna98_LeuAAG_6_-_28911399_28911480@42.84.43, trna7_LeuAAG_5_+_180614701_180614782@42.84.43, trna16_LeuAAG_16_+_22308461_22308542@42.84.43	1.65229	3.14333	0.63929	1	3.41688	1.76459	3.88597	7.93141
tRF-25-M3WE8SSP6D	CGGGTTCGATTCCCGGTCAGGGAAC	3'-tRF	trna71_GluCTC_1_-_161439189_161439260@49.73.25, trna84_GluTTC_1_-_161391883_161391954@49.73.25, trna87_GluCTC_6_-_126101393_126101464@49.73.25, trna116_GluCTC_1_-_145399233_145399304@49.73.25, trna77_GluCTC_6_+_28949976_28950047@49.73.25, trna77_GluCTC_1_-_161424398_161424469@49.73.25, trna80_GluCTC_1_-_161417018_161417089@49.73.25, trna92_PheGAA_1_-_149672905_149672976@49.73.25, trna74_GluCTC_1_…	1.65229	3.14333	0.63929	1	3.41688	1.76459	3.88597	7.93141
tRF-37-PORSM3WEKSU8P52	GCCAAGGTCGCGGGTTCGATCCCCGTACGGGCCACCA	3'-tRF	trna57_IleAAT_6_+_27636362_27636435@41.77.37, trna11_IleAAT_6_+_26554350_26554423@41.77.37, trna80_IleAAT_6_+_58149254_58149327@41.77.37, trna165_IleAAT_6_-_26721221_26721294@41.77.37, trna158_IleAAT_6_-_27144994_27145067@41.77.37, trna9_IleAAT_17_+_8090911_8090984@41.77.37, trna10_IleAAT_14_+_102783429_102783502@41.77.37, trna154_IleAAT_6_-_27205350_27205423@41.77.37, trna28_IleAAT_6_+_26780832_…	1.65229	3.14333	0.63929	1	3.41688	1.76459	3.88597	7.93141
tRF-24-19BMW36DHJ	AGTTCAAATCTCGGTGGAACCTCC	3'-tRF	trna1_GlnCTG_6_+_18836402_18836473@51.74.24, trna99_GlnCTG_6_-_28909378_28909449@51.74.24, trna49_GlnCTG_6_+_27487308_27487379@51.74.24, trna42_GlnCTG_6_+_27263212_27263283@51.74.24, trna7_GlnCTG_15_-_66161400_66161471@51.74.24, trna3_GlnCTG_17_+_8023070_8023141@51.74.24	1.65122	3.14098	0.00023054	0.00248504	10.1437	8.4925	466.316	872.455
tRF-19-I7LYR1J2	ATTCTCGCTGGGGCCTCCA	3'-tRF	trna21_ThrTGT_14_-_21081949_21082021@58.76.19	1.64416	3.12565	0.00637015	0.0509346	7.24013	5.59598	62.1755	116.327
tRF-23-YOHR6HFRD2	TTCAAATCCCGGACGAGCCCCCA	3'-tRF	trna12_ProAGG_6_+_26555498_26555569@53.75.23, trna4_ProAGG_16_+_3210386_3210480@60.82.23, trna3_ProTGG_14_+_21101165_21101236@53.75.23, trna9_ProAGG_16_+_3239634_3239705@53.75.23, trna23_ProAGG_14_-_21077495_21077566@53.75.23, trna14_ProTGG_5_-_180615854_180615925@53.75.23, trna30_ProCGG_6_+_27059521_27059592@53.75.23, trna65_ProAGG_1_-_167684725_167684796@53.75.23, trna8_ProTGG_16_+_3238094_3238…	1.6373	3.11083	0.000137631	0.00154982	11.7137	10.0764	1398.95	2590.93
tRF-25-99BMEMR326	TGTTCAAATCACGTCGGGGTCACCA	3'-tRF	trna1_TrpCCA_7_+_99067307_99067378@51.75.25, trna170_TrpCCA_6_-_26319330_26319401@51.75.25, trna168_TrpCCA_6_-_26331672_26331743@51.75.25, trna6_TrpCCA_17_+_8089676_8089747@51.75.25, trna39_TrpCCA_17_-_8124187_8124258@51.75.25	1.63252	3.10054	0.000241717	0.00259457	10.3472	8.71466	544.036	1004.65
tRF-27-93WB86Q3P92	TGGGTTCGAATCCCAGCGGTGCCTCCA	3'-tRF	trna40_ThrAGT_17_-_8042770_8042843@51.77.27, trna36_ThrAGT_17_-_8129553_8129626@51.77.27, trna4_ThrAGT_19_+_33667963_33668036@51.77.27, trna8_ThrAGT_17_+_8090478_8090551@51.77.27	1.62757	3.08993	0.000849226	0.00813559	8.80054	7.17297	186.527	343.694
tRF-39-D7OOJ0QXL13XZ512	AATCTGACAACAGAGGCTTACGACCCCTTATTTACCCCA	3'-tRF	trnaMT_HisGTG_MT_+_12138_12206@34.72.39	1.62022	3.07422	0.123085	0.65327	5.25153	3.63131	15.5439	29.0818
tRF-22-WB88481D2	TCGAATCCGGCTCGGAGGACCA	3'-tRF	trna16_TyrGTA_6_+_26577332_26577420@55.76.22, trna17_TyrGTA_6_+_26595102_26595190@55.76.22	1.61203	3.05682	0.000714214	0.00693317	9.00682	7.39479	217.614	396.57
tRF-20-BMW3RD46	AAATCTCGGTGGGACCTCCA	3'-tRF	trna16_GlnTTG_17_+_47269890_47269961@56.75.20, trna173_GlnTTG_6_-_26311975_26312046@56.75.20, trna130_GlnTTG_6_-_27763640_27763711@56.75.20, trna174_GlnTTG_6_-_26311424_26311495@56.75.20	1.60763	3.0475	0.000171937	0.00189738	12.0058	10.3982	1748.69	3172.56
tRF-18-DR696KV	AATCCGGCTCGGAGGACC	3'-tRF	trna16_TyrGTA_6_+_26577332_26577420@58.75.18, trna17_TyrGTA_6_+_26595102_26595190@58.75.18	1.58668	3.00358	0.045436	0.280259	5.78736	4.20068	23.3158	42.3008
tRF-37-NK5Y93W086W8SV2	CTGGGGATTGTGGGTTCGAGTCCCATCTGGGTCGCCA	3'-tRF	trna23_ArgCCG_17_-_66016013_66016085@40.76.37	1.57987	2.98943	0.00359568	0.0301173	7.75683	6.17696	93.2633	166.56
tRF-17-D7M4O15	AATCTCGGTGGAACCTC	3'-tRF	trna1_GlnCTG_6_+_18836402_18836473@57.73.17, trna99_GlnCTG_6_-_28909378_28909449@57.73.17, trna49_GlnCTG_6_+_27487308_27487379@57.73.17, trna42_GlnCTG_6_+_27263212_27263283@57.73.17, trna7_GlnCTG_15_-_66161400_66161471@57.73.17, trna3_GlnCTG_17_+_8023070_8023141@57.73.17	1.56934	2.96769	0.0340884	0.223389	6.17719	4.60785	31.0878	55.5199
tRF-36-Q01M3KYOHR6HFRD	GCGAGAGGTCCCGGGTTCAAATCCCGGACGAGCCCC	3'-tRF	trna12_ProAGG_6_+_26555498_26555569@38.73.36, trna3_ProTGG_14_+_21101165_21101236@38.73.36, trna9_ProAGG_16_+_3239634_3239705@38.73.36, trna23_ProAGG_14_-_21077495_21077566@38.73.36, trna14_ProTGG_5_-_180615854_180615925@38.73.36, trna65_ProAGG_1_-_167684725_167684796@38.73.36, trna8_ProTGG_16_+_3238094_3238165@38.73.36, trna2_ProAGG_7_+_128423504_128423575@38.73.36, trna37_ProCGG_17_-_8126151_81…	1.56606	2.96095	0.274268	1	4.79777	3.23171	11.6579	21.1504
tRF-23-YOH9Q867D2	TTCAAATCTCGCTGGGGCCTCCA	3'-tRF	trna13_ThrTGT_5_-_180618687_180618758@53.75.23, trna4_ThrTGT_14_+_21149849_21149921@54.76.23, trna20_ThrTGT_14_-_21099319_21099391@54.76.23	1.5641	2.95692	0.000380631	0.00389733	10.5586	8.99453	660.615	1163.27
tRF-23-YUHSQSD2D2	TTCGAATCCGGCTCGAAGGACCA	3'-tRF	trna14_TyrGTA_6_+_26569086_26569176@54.76.23, trna15_TyrGTA_6_+_26575798_26575887@54.76.23	1.56105	2.95069	0.000489108	0.00494855	10.0535	8.4925	466.316	819.579
tRF-24-76D7M461J2	GTTCAAATCTCGGTGGGACCTCCA	3'-tRF	trna16_GlnTTG_17_+_47269890_47269961@52.75.24, trna173_GlnTTG_6_-_26311975_26312046@52.75.24, trna130_GlnTTG_6_-_27763640_27763711@52.75.24, trna174_GlnTTG_6_-_26311424_26311495@52.75.24	1.55035	2.92888	0.00023438	0.00252465	13.7783	12.228	6217.55	10839.6
tRF-21-LEK5LYK1B	CGAATCCCACCGCTGCCACCA	3'-tRF	trna1_LeuAAG_14_+_21078291_21078372@65.85.21, trna27_LeuTAG_16_-_22207032_22207113@65.85.21, trna19_LeuAAG_5_-_180524474_180524555@65.85.21, trna98_LeuAAG_6_-_28911399_28911480@65.85.21, trna7_LeuAAG_5_+_180614701_180614782@65.85.21, trna3_LeuAAG_5_+_180528840_180528921@65.85.21, trna16_LeuAAG_16_+_22308461_22308542@65.85.21, trna42_LeuTAG_17_-_8023632_8023713@65.85.21, trna16_LeuAAG_5_-_18060104…	1.54943	2.92701	0.00554986	0.0446787	7.53488	5.98545	81.6054	142.765
tRF-24-7SDRJH71J2	GTTCGAATCCCAGCGGTGCCTCCA	3'-tRF	trna40_ThrAGT_17_-_8042770_8042843@54.77.24, trna36_ThrAGT_17_-_8129553_8129626@54.77.24, trna4_ThrAGT_19_+_33667963_33668036@54.77.24, trna8_ThrAGT_17_+_8090478_8090551@54.77.24	1.54809	2.9243	0.00183382	0.0163995	8.42242	6.87433	151.553	264.38
tRF-21-LB3KMB01B	CGAAACCGGGCGGAAACACCA	3'-tRF	trna2_ValAAC_3_+_169490018_169490090@56.76.21, trna90_ValCAC_1_-_149684088_149684161@57.77.21, trna9_ValCAC_6_+_26538282_26538354@56.76.21, trna85_ValCAC_1_-_161369490_161369562@56.76.21, trna10_ValCAC_5_-_180649395_180649467@56.76.21, trna18_ValCAC_5_-_180529253_180529325@56.76.21, trna15_ValAAC_5_-_180615416_180615488@56.76.21, trna132_ValAAC_6_-_27721179_27721251@56.76.21, trna136_ValAAC_6_-_2…	1.54581	2.91968	0.0004232	0.0043016	10.6227	9.07693	699.475	1216.15
tRF-22-WB08P2F52	TCGAAACCGGGCAGAAGCACCA	3'-tRF	trna152_ValCAC_6_-_27248049_27248121@55.76.22	1.54503	2.91811	0.00182737	0.0163514	8.55977	7.01474	167.097	290.818
tRF-20-D94ZNO26	AATTCCTCTTCTTAACACCA	3'-tRF	trna86_ValTAC_6_-_156869046_156869120@59.78.20, trnaMT_LeuTAA_MT_+_3230_3304@59.78.20	1.54266	2.91332	0.00063875	0.00624809	9.74334	8.20068	380.825	660.951
tRF-37-82FN4KYU476YQSJ	TCAGAAGATTCTAGGTTCGACTCCTGGCTGGCTCGCC	3'-tRF	trna156_ArgACG_6_-_27181623_27181695@39.75.37, trna36_ArgACG_6_+_27182952_27183024@39.75.37, trna138_ArgACG_6_-_27638344_27638416@39.75.37, trna11_ArgACG_3_-_45730491_45730563@39.75.37	1.54249	2.91298	0.00167602	0.0150322	8.68517	7.14268	182.641	317.256
tRF-24-76D7LYR1J2	GTTCAAATCTCGCTGGGGCCTCCA	3'-tRF	trna13_ThrTGT_5_-_180618687_180618758@52.75.24, trna4_ThrTGT_14_+_21149849_21149921@53.76.24, trna20_ThrTGT_14_-_21099319_21099391@53.76.24	1.51454	2.85709	0.000383788	0.00392442	12.0058	10.4913	1865.27	3172.56
tRF-19-B1RHODE2	AAACCGGGCGGAAACACCA	3'-tRF	trna2_ValAAC_3_+_169490018_169490090@58.76.19, trna90_ValCAC_1_-_149684088_149684161@59.77.19, trna9_ValCAC_6_+_26538282_26538354@58.76.19, trna85_ValCAC_1_-_161369490_161369562@58.76.19, trna10_ValCAC_5_-_180649395_180649467@58.76.19, trna18_ValCAC_5_-_180529253_180529325@58.76.19, trna15_ValAAC_5_-_180615416_180615488@58.76.19, trna132_ValAAC_6_-_27721179_27721251@58.76.19, trna136_ValAAC_6_-_2…	1.51444	2.85687	0.000425877	0.00432594	11.5084	9.99396	1321.23	2247.23
tRF-24-7SHRRHODE2	GTTCGATCCCGGGCGGAAACACCA	3'-tRF	trna13_ValCAC_19_-_4724647_4724719@53.76.24	1.51391	2.85584	0.000655904	0.00641179	10.2286	8.71466	544.036	925.331
tRF-41-W7WK6WRNLEK52YK1B	TCTCTTCGGGGGCGTGGGTTCGAATCCCACCACTGCCACCA	3'-tRF	trna2_LeuTAG_14_+_21093529_21093610@45.85.41	1.51114	2.85035	0.00345477	0.0291441	8.18825	6.67711	132.123	224.723
tRF-45-JM8R90Q4R9OMKIWU26	CAGTCTCCCCTGGAGGCGTGGGTTCGAATCCCACTTCTGACACCA	3'-tRF	trna17_LeuCAG_16_+_57333863_57333945@42.86.45, trna26_LeuCAG_16_-_57334392_57334474@42.86.45	1.50858	2.8453	0.00726739	0.055949	7.4241	5.91552	77.7194	132.19
tRF-21-LEKPM43RB	CGAATCCCAGCGGTGCCTCCA	3'-tRF	trna40_ThrAGT_17_-_8042770_8042843@57.77.21, trna36_ThrAGT_17_-_8129553_8129626@57.77.21, trna4_ThrAGT_19_+_33667963_33668036@57.77.21, trna8_ThrAGT_17_+_8090478_8090551@57.77.21	1.50789	2.84394	0.0114402	0.0848765	7.27247	5.76458	69.9475	118.971
tRF-32-Y2MJ8F81KLB52	TTAGACGGGCTCACATCACCCCATAAACACCA	3'-tRF	trnaMT_PheGAA_MT_+_577_647@43.74.32	1.48788	2.80476	0.00303483	0.0259556	8.28653	6.79865	143.781	240.586
tRF-23-YUHRF8X7D2	TTCGAATCCCAGCGGTGCCTCCA	3'-tRF	trna40_ThrAGT_17_-_8042770_8042843@55.77.23, trna36_ThrAGT_17_-_8129553_8129626@55.77.23, trna4_ThrAGT_19_+_33667963_33668036@55.77.23, trna8_ThrAGT_17_+_8090478_8090551@55.77.23	1.48768	2.80439	0.00585889	0.047043	7.77951	6.29182	101.035	169.203
tRF-21-2E489B3RB	CAAATCTCGGTGGAACCTCCA	3'-tRF	trna1_GlnCTG_6_+_18836402_18836473@55.75.21, trna99_GlnCTG_6_-_28909378_28909449@55.75.21, trna49_GlnCTG_6_+_27487308_27487379@55.75.21, trna42_GlnCTG_6_+_27263212_27263283@55.75.21, trna7_GlnCTG_15_-_66161400_66161471@55.75.21, trna3_GlnCTG_17_+_8023070_8023141@55.75.21	1.48493	2.79904	0.000433346	0.00439889	13.0058	11.5208	3808.25	6345.13
tRF-29-SWRNLJK578IM	GTCGTGGGTTCGAGCCCCACGTTGGGCGC	3'-tRF	trna11_LysCTT_5_-_180648979_180649051@46.74.29, trna9_LysCTT_5_+_180634755_180634827@46.74.29, trna13_LysCTT_14_-_58706613_58706685@46.74.29, trna13_LysCTT_6_+_26556774_26556846@46.74.29, trna119_LysCTT_1_-_145395522_145395594@46.74.29, trna32_LysCTT_16_-_3207406_3207478@46.74.29, trna7_LysCTT_16_+_3225692_3225764@46.74.29, trna10_LysCTT_16_+_3241501_3241573@46.74.29, trna2_LysCTT_15_+_79152904_7…	1.48423	2.79768	0.17087	0.799726	5.11554	3.63131	15.5439	26.438
tRF-39-HPDEXK7S1RNS9MI2	ATCAGAAGATTGAGGGTTCGAGTCCCTTCGTGGTCGCCA	3'-tRF	trna1_ArgCCG_16_+_3200675_3200747@38.76.39, trna114_ArgCCG_6_-_28710729_28710801@38.76.39, trna73_ArgCCG_6_+_28849165_28849237@38.76.39, trna19_ArgTCG_17_+_73031208_73031280@38.76.39	1.48254	2.7944	0.00249343	0.0215078	8.68517	7.20264	190.413	317.256
tRF-26-5N23489B3RB	GAGTTCAAGTCTCGGTGGAACCTCCA	3'-tRF	trna146_GlnCTG_6_-_27515531_27515602@50.75.26	1.47418	2.77825	0.00326841	0.0278015	8.34851	6.87433	151.553	251.161
tRF-29-WIR959MIL0HV	TCGCTGGTTCGATTCCGGCTCGAAGGACC	3'-tRF	trna16_TyrGTA_14_-_21131351_21131444@47.75.29, trna4_TyrGTA_8_+_67025602_67025694@47.75.29, trna5_TyrGTA_14_+_21151432_21151520@47.75.29, trna5_TyrGTA_8_+_67026223_67026311@47.75.29, trna2_TyrGTA_2_+_27273650_27273738@47.75.29, trna19_TyrGTA_14_-_21121258_21121351@47.75.29	1.47361	2.77717	0.00153115	0.0138626	9.26967	7.79606	287.562	475.885
tRF-30-FH690M0RHB26	AGACGGGCTCACATCACCCCATAAACACCA	3'-tRF	trnaMT_PheGAA_MT_+_577_647@45.74.30	1.46501	2.76065	0.00667698	0.0532214	7.75683	6.29182	101.035	166.56
tRF-28-WP7SER9I69DV	TCTAGGTTCGACTCCTGGCTGGCTCGCC	3'-tRF	trna156_ArgACG_6_-_27181623_27181695@48.75.28, trna36_ArgACG_6_+_27182952_27183024@48.75.28, trna138_ArgACG_6_-_27638344_27638416@48.75.28, trna11_ArgACG_3_-_45730491_45730563@48.75.28	1.45893	2.74904	0.0036005	0.0301328	8.33326	6.87433	151.553	248.517
tRF-20-OMK3FJ46	GAATCCCAGTAGAGCCTCCA	3'-tRF	trna127_ThrTGT_6_-_28442329_28442402@58.77.20	1.45579	2.74307	0.0157099	0.111431	7.13853	5.68274	66.0615	108.396
tRF-36-L85DMKYOYRLHR0D	CGCGGGAGACCGGGGTTCAATTCCCCGACGGGGAGC	3'-tRF	trna5_AspGTC_12_+_98897281_98897352@38.73.36	1.45496	2.74149	0.483528	1	4.13208	2.67712	7.77194	13.219
tRF-45-46S9Y8RH93WB863IP5	CTCCAGTCTCTTCGGGGGCGTGGGTTCGAATCCCACCGCTGCCAC	3'-tRF	trna1_LeuAAG_14_+_21078291_21078372@39.83.45, trna98_LeuAAG_6_-_28911399_28911480@39.83.45, trna7_LeuAAG_5_+_180614701_180614782@39.83.45, trna16_LeuAAG_16_+_22308461_22308542@39.83.45	1.45496	2.74149	0.483528	1	4.13208	2.67712	7.77194	13.219
tRF-21-23489B3RB	CAAGTCTCGGTGGAACCTCCA	3'-tRF	trna146_GlnCTG_6_-_27515531_27515602@55.75.21	1.45469	2.74098	0.00129714	0.0120136	9.68447	8.22978	388.597	634.513
tRF-35-R2Z4R95MKM93L6	GGGGATTGTGGGTTCGAGTCCCATCTGGGTCGCCA	3'-tRF	trna23_ArgCCG_17_-_66016013_66016085@42.76.35	1.43576	2.70525	0.00825456	0.0627925	7.61272	6.17696	93.2633	150.697
tRF-33-1HPSR9O9337KR	AGGCGGCCCGGGTTCGACTCCCGGTGTGGGAAC	3'-tRF	trna11_GluTTC_15_-_26327381_26327452@41.73.33, trna3_GluTTC_13_-_45492062_45492133@41.73.33	1.43169	2.69762	0.00269624	0.0231659	8.80054	7.36886	213.728	343.694
tRF-19-DR696KE2	AATCCGGCTCGGAGGACCA	3'-tRF	trna16_TyrGTA_6_+_26577332_26577420@58.76.19, trna17_TyrGTA_6_+_26595102_26595190@58.76.19	1.43045	2.6953	0.0160701	0.113844	7.27247	5.84202	73.8334	118.971
tRF-30-WHR95R3LMJ26	TCGCGGGTTCGATCCCCGTACGGGCCACCA	3'-tRF	trna57_IleAAT_6_+_27636362_27636435@48.77.30, trna11_IleAAT_6_+_26554350_26554423@48.77.30, trna80_IleAAT_6_+_58149254_58149327@48.77.30, trna165_IleAAT_6_-_26721221_26721294@48.77.30, trna158_IleAAT_6_-_27144994_27145067@48.77.30, trna9_IleAAT_17_+_8090911_8090984@48.77.30, trna10_IleAAT_14_+_102783429_102783502@48.77.30, trna154_IleAAT_6_-_27205350_27205423@48.77.30, trna28_IleAAT_6_+_26780832_…	1.41898	2.67396	0.010695	0.0797342	7.53488	6.11591	89.3773	142.765
tRF-29-M87SFR2W9JI2	CGTGGGTTCGAGCCCCACGTTGGGCGCCA	3'-tRF	trna11_LysCTT_5_-_180648979_180649051@48.76.29, trna9_LysCTT_5_+_180634755_180634827@48.76.29, trna13_LysCTT_14_-_58706613_58706685@48.76.29, trna13_LysCTT_6_+_26556774_26556846@48.76.29, trna119_LysCTT_1_-_145395522_145395594@48.76.29, trna32_LysCTT_16_-_3207406_3207478@48.76.29, trna7_LysCTT_16_+_3225692_3225764@48.76.29, trna10_LysCTT_16_+_3241501_3241573@48.76.29, trna2_LysCTT_15_+_79152904_7…	1.41638	2.66915	0.00231145	0.0202457	9.26967	7.85329	299.22	475.885
tRF-28-727OFIZ9WUD2	GTGGAGTTAAAGACTTTTTCTCTGACCA	3'-tRF	trnaMT_ProTGG_MT_-_15956_16023@44.71.28	1.39704	2.6336	0.00361858	0.0302163	8.68517	7.28814	202.07	317.256
tRF-23-YUH5S8R6D2	TTCGAATCACGTCGGGGTCACCA	3'-tRF	trna6_TrpCCA_12_+_98898030_98898101@53.75.23	1.39332	2.62683	0.00200727	0.0178259	9.6231	8.22978	388.597	608.075
tRF-33-QJ3KYUYRR6RBD2	GCGGCCCGGGTTCGATTCCCGGTCAGGGAACCA	3'-tRF	trna71_GluCTC_1_-_161439189_161439260@43.75.33, trna84_GluTTC_1_-_161391883_161391954@43.75.33, trna87_GluCTC_6_-_126101393_126101464@43.75.33, trna116_GluCTC_1_-_145399233_145399304@43.75.33, trna77_GluCTC_6_+_28949976_28950047@43.75.33, trna77_GluCTC_1_-_161424398_161424469@43.75.33, trna80_GluCTC_1_-_161417018_161417089@43.75.33, trna74_GluCTC_1_-_161431809_161431880@43.75.33, trna134_GluTTC_1…	1.3813	2.60502	0.0102488	0.0765193	7.77951	6.39821	108.807	169.203
tRF-25-19BMW3RDK6	AGTTCAAATCTCGGTGGGACCCCCA	3'-tRF	trna131_GlnCTG_6_-_27759135_27759206@51.75.25	1.37637	2.59615	0.388527	1	4.60808	3.23171	11.6579	18.5066
tRF-29-Z3R9512R121V	TTGGTGGTTCGAGCCCACCCAGGGACGCC	3'-tRF	trna108_AsnGTT_1_-_148598314_148598387@48.76.29, trna4_AsnGTT_10_-_22518438_22518511@48.76.29, trna31_AsnGTT_17_-_36908034_36908107@48.76.29, trna7_AsnGTT_1_+_17216172_17216245@48.76.29, trna7_AsnGTT_13_-_31248101_31248174@48.76.29, trna83_AsnGTT_1_-_161397867_161397940@48.76.29, trna136_AsnGTT_1_-_16847080_16847153@48.76.29, trna107_AsnGTT_1_-_148760356_148760429@48.76.29, trna1_AsnGTT_19_+_1383…	1.37637	2.59615	0.388527	1	4.60808	3.23171	11.6579	18.5066
tRF-23-YUBS6PDFD2	TTCGAAACCGGGCAGAAGCACCA	3'-tRF	trna152_ValCAC_6_-_27248049_27248121@54.76.23	1.36663	2.57868	0.041904	0.261312	6.42745	5.06082	42.7457	66.0951
tRF-22-YUHSQSD2J	TTCGAATCCGGCTCGAAGGACC	3'-tRF	trna14_TyrGTA_6_+_26569086_26569176@54.75.22, trna15_TyrGTA_6_+_26575798_26575887@54.75.22	1.35862	2.56439	0.0116011	0.0859875	7.75683	6.39821	108.807	166.56
tRF-42-490VL8K87SIRMM121	CTCTCACCGCCGCGGCCCGGGTTCGATTCCCGGTCAGGGAAC	3'-tRF	trna71_GluCTC_1_-_161439189_161439260@32.73.42, trna87_GluCTC_6_-_126101393_126101464@32.73.42, trna116_GluCTC_1_-_145399233_145399304@32.73.42, trna77_GluCTC_6_+_28949976_28950047@32.73.42, trna77_GluCTC_1_-_161424398_161424469@32.73.42, trna80_GluCTC_1_-_161417018_161417089@32.73.42, trna74_GluCTC_1_-_161431809_161431880@32.73.42	1.33205	2.51761	0.0717909	0.419045	6.1072	4.77515	34.9737	52.8761
tRF-44-O9XEKJ5R5N2E489B15	GACTCTGAATCCAGCGATCCGAGTTCAAATCTCGGTGGAACCTC	3'-tRF	trna1_GlnCTG_6_+_18836402_18836473@30.73.44, trna99_GlnCTG_6_-_28909378_28909449@30.73.44, trna49_GlnCTG_6_+_27487308_27487379@30.73.44, trna7_GlnCTG_15_-_66161400_66161471@30.73.44, trna3_GlnCTG_17_+_8023070_8023141@30.73.44	1.3189	2.49476	0.0683736	0.400209	6.24394	4.92504	38.8597	58.1637
tRF-20-DR3J0926	AATCCCCGGCACCTCCACCA	3'-tRF	trna101_AlaAGC_6_-_28831462_28831533@56.75.20, trna65_AlaAGC_6_+_28574933_28575004@56.75.20, trna102_AlaAGC_6_-_28806221_28806292@56.75.20	1.31864	2.49432	0.0189024	0.132239	7.3041	5.98545	81.6054	121.615
tRF-22-8B8HWKS52	TCAAATCACGTCGGGGTCACCA	3'-tRF	trna1_TrpCCA_7_+_99067307_99067378@54.75.22, trna170_TrpCCA_6_-_26319330_26319401@54.75.22, trna168_TrpCCA_6_-_26331672_26331743@54.75.22, trna6_TrpCCA_17_+_8089676_8089747@54.75.22, trna39_TrpCCA_17_-_8124187_8124258@54.75.22	1.31192	2.48272	0.00424333	0.0349311	9.42158	8.10966	357.509	528.761
tRF-24-7617M4O1J2	GTTCAAGTCTCGGTGGAACCTCCA	3'-tRF	trna146_GlnCTG_6_-_27515531_27515602@52.75.24	1.30808	2.47612	0.00214165	0.0189097	11.6068	10.2987	1632.11	2405.86
tRF-20-YDZDL9X1	TTAACTTGACCGCTCTGACC	3'-tRF	trnaMT_ValTAC_MT_+_1602_1670@52.71.20	1.30802	2.47602	0.0652687	0.382966	6.36884	5.06082	42.7457	63.4513
tRF-21-2MK8J7K1B	CAATCCCCGGCATCTCCACCA	3'-tRF	trna8_AlaTGC_12_+_125424512_125424583@55.75.21, trna13_AlaCGC_2_+_157257281_157257352@55.75.21	1.30763	2.47534	0.206492	0.950485	5.25153	3.9439	19.4299	29.0818
tRF-21-2E48923RB	CAAATCTCGGTGGGACCTCCA	3'-tRF	trna16_GlnTTG_17_+_47269890_47269961@55.75.21, trna173_GlnTTG_6_-_26311975_26312046@55.75.21, trna130_GlnTTG_6_-_27763640_27763711@55.75.21, trna174_GlnTTG_6_-_26311424_26311495@55.75.21	1.2995	2.46143	0.00226674	0.0199224	11.4913	10.1918	1515.53	2220.79
tRF-24-5SB1H7NIE2	GATCGAAACCATCCTCTGCTACCA	3'-tRF	trna169_MetCAT_6_-_26330529_26330600@52.75.24, trna2_MetCAT_6_+_26286754_26286825@52.75.24, trna32_MetCAT_1_+_153643726_153643797@52.75.24, trna150_MetCAT_6_-_27300764_27300835@52.75.24, trna20_MetCAT_17_-_80452597_80452668@52.75.24, trna142_MetCAT_6_-_27560600_27560671@52.75.24, trna129_MetCAT_6_-_27870271_27870342@52.75.24, trna171_MetCAT_6_-_26313352_26313423@52.75.24	1.2916	2.44799	0.00370183	0.0308546	10.0063	8.71466	544.036	793.141
tRF-19-ODMJF0FV	GAAACCGGGCAGAAGCACC	3'-tRF	trna152_ValCAC_6_-_27248049_27248121@57.75.19	1.28953	2.44449	0.183239	0.853446	5.49021	4.20068	23.3158	34.3694
tRF-26-93WB86Q3P9D	TGGGTTCGAATCCCAGCGGTGCCTCC	3'-tRF	trna40_ThrAGT_17_-_8042770_8042843@51.76.26, trna36_ThrAGT_17_-_8129553_8129626@51.76.26, trna4_ThrAGT_19_+_33667963_33668036@51.76.26, trna8_ThrAGT_17_+_8090478_8090551@51.76.26	1.28953	2.44449	0.183239	0.853446	5.49021	4.20068	23.3158	34.3694
tRF-38-V6Z3M8ZLSSXUOLD2	TATCATTGGTCGTGGTTGTAGTCCGTGCGAGAATACCA	3'-tRF	trnalookalike8_GluTTC_5_-_93905172_93905240@35.72.38, trnaMT_GluTTC_MT_-_14674_14742@35.72.38	1.28584	2.43823	0.00229209	0.0200875	12.4208	11.135	2914.48	4230.08
tRF-21-LEK5YY01B	CGAATCCCACTTCTGACACCA	3'-tRF	trna17_LeuCAG_16_+_57333863_57333945@66.86.21, trna141_LeuCAA_6_-_27570348_27570454@67.87.21, trna140_LeuCAA_6_-_27573417_27573524@67.87.21, trna74_LeuCAA_6_+_28908830_28908934@66.86.21, trna58_LeuCAA_1_+_249168054_249168159@67.87.21, trna100_LeuCAA_6_-_28864000_28864105@66.86.21, trna26_LeuCAG_16_-_57334392_57334474@66.86.21	1.28523	2.43721	0.00356948	0.0299633	10.0993	8.81411	582.896	846.017
tRF-24-7SB1RHODE2	GTTCGAAACCGGGCGGAAACACCA	3'-tRF	trna2_ValAAC_3_+_169490018_169490090@53.76.24, trna90_ValCAC_1_-_149684088_149684161@54.77.24, trna9_ValCAC_6_+_26538282_26538354@53.76.24, trna85_ValCAC_1_-_161369490_161369562@53.76.24, trna10_ValCAC_5_-_180649395_180649467@53.76.24, trna18_ValCAC_5_-_180529253_180529325@53.76.24, trna15_ValAAC_5_-_180615416_180615488@53.76.24, trna132_ValAAC_6_-_27721179_27721251@53.76.24, trna136_ValAAC_6_-_2…	1.28378	2.43476	0.00252697	0.0217725	11.7137	10.4299	1787.55	2590.93
tRF-21-WB0Q37Q5D	TCGAAACCATCCTCTGCTACC	3'-tRF	trna169_MetCAT_6_-_26330529_26330600@54.74.21, trna2_MetCAT_6_+_26286754_26286825@54.74.21, trna32_MetCAT_1_+_153643726_153643797@54.74.21, trna150_MetCAT_6_-_27300764_27300835@54.74.21, trna20_MetCAT_17_-_80452597_80452668@54.74.21, trna142_MetCAT_6_-_27560600_27560671@54.74.21, trna129_MetCAT_6_-_27870271_27870342@54.74.21, trna171_MetCAT_6_-_26313352_26313423@54.74.21	1.28347	2.43424	0.0101902	0.0761186	8.3636	7.08013	174.869	253.805
tRF-18-XRPN46D2	TGCCCGCATTCTCCACCA	3'-tRF	trna166_AlaAGC_6_-_26572092_26572164@59.76.18, trna9_AlaAGC_14_+_89445442_89445514@59.76.18	1.26636	2.40553	0.098175	0.528566	5.87421	4.60785	31.0878	44.9447
tRF-18-HRH7MSD2	ATCCCATCCTCGTCGCCA	3'-tRF	trna62_SerGCT_6_+_28180815_28180896@68.85.18, trna175_SerGCT_6_-_26305718_26305801@70.87.18, trna123_SerGCT_6_-_28565117_28565198@68.85.18, trna7_SerGCT_17_+_8090184_8090265@68.85.18, trna10_SerGCT_15_-_40886023_40886104@68.85.18, trna8_SerGCT_11_+_66115591_66115672@68.85.18	1.26393	2.40148	0.0126712	0.0917435	8.10091	6.83699	147.667	211.504
tRF-21-2E4V9K3RB	CAAATCTCGCTGGGGCCTCCA	3'-tRF	trna13_ThrTGT_5_-_180618687_180618758@55.75.21, trna4_ThrTGT_14_+_21149849_21149921@56.76.21, trna20_ThrTGT_14_-_21099319_21099391@56.76.21	1.25599	2.38831	0.00537693	0.0433093	9.6231	8.36711	427.457	608.075
tRF-23-YU890Y5FD2	TTCGATCCTCACCTGGAGCACCA	3'-tRF	trna10_IleTAT_19_-_39902808_39902900@55.77.23	1.25185	2.38147	0.012195	0.0898248	8.3636	7.11174	178.755	253.805
tRF-17-86S2P92	TCCCAGTAGAGCCTCCA	3'-tRF	trna127_ThrTGT_6_-_28442329_28442402@61.77.17	1.2472	2.37381	0.0139261	0.0996077	8.04585	6.79865	143.781	203.573
tRF-23-YUH7S84HD2	TTCGAATCCTGTCGGCTACGCCA	3'-tRF	trna148_SerTGA_6_-_27473607_27473688@63.85.23	1.23882	2.36006	0.0598915	0.357066	6.53799	5.29917	50.5176	71.3827
tRF-34-M2OSRNLNKSEKH9	CGGGAGACCGGGGTTCGATTCCCCGACGGGGAGC	3'-tRF	trna4_AspGTC_12_+_96429799_96429870@40.73.34, trna78_AspGTC_1_-_161418033_161418104@40.73.34, trna72_AspGTC_1_-_161432824_161432895@40.73.34, trna81_AspGTC_1_-_161410615_161410686@40.73.34, trna38_AspGTC_17_-_8125556_8125627@40.73.34, trna144_AspGTC_6_-_27551236_27551307@40.73.34, trna45_AspGTC_6_+_27447453_27447524@40.73.34, trna10_AspGTC_12_-_125424193_125424264@40.73.34, trna48_AspGTC_6_+_2747…	1.23562	2.35482	0.0575636	0.344932	6.64066	5.40504	54.4036	76.6703
tRF-21-2EK8E0KRB	CAAATCCCGGACGAGCCCCCA	3'-tRF	trna12_ProAGG_6_+_26555498_26555569@55.75.21, trna4_ProAGG_16_+_3210386_3210480@62.82.21, trna3_ProTGG_14_+_21101165_21101236@55.75.21, trna9_ProAGG_16_+_3239634_3239705@55.75.21, trna23_ProAGG_14_-_21077495_21077566@55.75.21, trna14_ProTGG_5_-_180615854_180615925@55.75.21, trna30_ProCGG_6_+_27059521_27059592@55.75.21, trna65_ProAGG_1_-_167684725_167684796@55.75.21, trna8_ProTGG_16_+_3238094_3238…	1.2263	2.33966	0.00475865	0.0389224	10.5255	9.29917	816.054	1136.84
tRF-21-WD8YQ84VD	TCGACTCCTGGCTGGCTCGCC	3'-tRF	trna156_ArgACG_6_-_27181623_27181695@55.75.21, trna36_ArgACG_6_+_27182952_27183024@55.75.21, trna138_ArgACG_6_-_27638344_27638416@55.75.21, trna11_ArgACG_3_-_45730491_45730563@55.75.21, trna7_ArgACG_14_+_23398910_23398982@55.75.21, trna8_ArgACG_6_+_26537726_26537798@55.75.21, trna6_ArgACG_6_+_26328368_26328440@55.75.21	1.22215	2.33293	0.0144083	0.102817	8.30227	7.08013	174.869	243.23
tRF-36-NK5Y93W086W8SVD	CTGGGGATTGTGGGTTCGAGTCCCATCTGGGTCGCC	3'-tRF	trna23_ArgCCG_17_-_66016013_66016085@40.75.36	1.2153	2.32189	0.0245632	0.165497	7.5613	6.346	104.921	145.409
tRF-23-YUHR1PF7D2	TTCGAATCCCAGTAGAGCCTCCA	3'-tRF	trna127_ThrTGT_6_-_28442329_28442402@55.77.23	1.21022	2.31374	0.0210014	0.145726	7.929	6.71877	136.009	187.71
tRF-22-WD8YQ84V2	TCGACTCCTGGCTGGCTCGCCA	3'-tRF	trna156_ArgACG_6_-_27181623_27181695@55.76.22, trna36_ArgACG_6_+_27182952_27183024@55.76.22, trna138_ArgACG_6_-_27638344_27638416@55.76.22, trna11_ArgACG_3_-_45730491_45730563@55.76.22, trna7_ArgACG_14_+_23398910_23398982@55.76.22, trna8_ArgACG_6_+_26537726_26537798@55.76.22, trna6_ArgACG_6_+_26328368_26328440@55.76.22	1.19266	2.28574	0.00481999	0.0394031	11.7428	10.5502	1942.99	2643.8
tRF-31-I71NLI38NJW1B	ATTCTAGGTTCGACTCCTGGCTGGCTCGCCA	3'-tRF	trna156_ArgACG_6_-_27181623_27181695@46.76.31, trna36_ArgACG_6_+_27182952_27183024@46.76.31, trna138_ArgACG_6_-_27638344_27638416@46.76.31, trna11_ArgACG_3_-_45730491_45730563@46.76.31	1.19189	2.28453	0.00839865	0.0633536	9.55901	8.36711	427.457	581.637
tRF-22-YU476YQSJ	TTCGACTCCTGGCTGGCTCGCC	3'-tRF	trna156_ArgACG_6_-_27181623_27181695@54.75.22, trna36_ArgACG_6_+_27182952_27183024@54.75.22, trna138_ArgACG_6_-_27638344_27638416@54.75.22, trna11_ArgACG_3_-_45730491_45730563@54.75.22, trna7_ArgACG_14_+_23398910_23398982@54.75.22, trna8_ArgACG_6_+_26537726_26537798@54.75.22, trna6_ArgACG_6_+_26328368_26328440@54.75.22	1.1918	2.28437	0.00825462	0.0627925	9.42158	8.22978	388.597	528.761
tRF-22-YOHSRVK7J	TTCAAATCCGGGTGCCCCCTCC	3'-tRF	trna21_CysGCA_7_-_149112229_149112300@53.74.22, trna3_CysGCA_4_-_124430005_124430076@53.74.22, trna27_CysGCA_17_-_37309987_37310058@53.74.22, trna8_CysGCA_14_+_73429679_73429750@53.74.22, trna26_CysGCA_17_-_37310744_37310815@53.74.22, trna3_CysGCA_15_+_80036997_80037069@54.75.22, trna15_CysGCA_17_+_37023898_37023969@53.74.22, trna127_CysGCA_1_-_93981834_93981906@54.75.22, trna29_CysGCA_17_-_37017…	1.18928	2.28039	0.0270451	0.1807	7.68658	6.49729	116.579	158.628
tRF-37-Q86N7KYUSRHYRSJ	GCTGGGGATTGTGGGTTCGAGTCCCATCTGGGTCGCC	3'-tRF	trna23_ArgCCG_17_-_66016013_66016085@39.75.37	1.18916	2.2802	0.0273145	0.182271	7.63776	6.4486	112.693	153.341
tRF-22-YUPR18B6J	TTCGAGCCCCAGTGGAACCACC	3'-tRF	trna17_ValTAC_11_-_59318102_59318174@54.75.22, trna16_ValTAC_11_-_59318460_59318532@54.75.22, trna4_ValTAC_X_-_18693029_18693101@54.75.22	1.18216	2.26916	0.108539	0.580896	6.1072	4.92504	38.8597	52.8761
tRF-22-EXEY0VWUJ	ACTTAACTTGACCGCTCTGACC	3'-tRF	trnaMT_ValTAC_MT_+_1602_1670@50.71.22	1.18098	2.26731	0.117164	0.624006	5.95613	4.77515	34.9737	47.5885
tRF-22-76D7M4615	GTTCAAATCTCGGTGGGACCTC	3'-tRF	trna16_GlnTTG_17_+_47269890_47269961@52.73.22, trna173_GlnTTG_6_-_26311975_26312046@52.73.22, trna130_GlnTTG_6_-_27763640_27763711@52.73.22, trna174_GlnTTG_6_-_26311424_26311495@52.73.22	1.17363	2.25579	0.0116823	0.0865057	9.09986	7.92623	314.764	423.008
tRF-37-EX62Z6EXEY0VWUJ	ACTTAGGAGATTTCAACTTAACTTGACCGCTCTGACC	3'-tRF	trnaMT_ValTAC_MT_+_1602_1670@35.71.37	1.17164	2.25268	0.275999	1	5.11554	3.9439	19.4299	26.438
tRF-16-K8KDP1B	CCCGGCCAACGCACCA	3'-tRF	trna79_GlyTCC_1_-_161417375_161417446@60.75.16, trna73_GlyTCC_1_-_161432166_161432237@60.75.16, trna76_GlyTCC_1_-_161424756_161424827@60.75.16, trna70_GlyTCC_1_-_161439547_161439618@60.75.16, trna45_GlyTCC_1_+_161500903_161500974@60.75.16, trna117_GlyTCC_1_-_145397864_145397935@60.75.16, trna2_GlyTCC_19_+_4724082_4724153@60.75.16, trna10_GlyTCC_17_+_8124866_8124937@60.75.16	1.17164	2.25268	0.275999	1	5.11554	3.9439	19.4299	26.438
tRF-32-RS93W0K6MY6V2	GGTCGTGGGTTCGAGCCCCACGTTGGGCGCCA	3'-tRF	trna11_LysCTT_5_-_180648979_180649051@45.76.32, trna9_LysCTT_5_+_180634755_180634827@45.76.32, trna13_LysCTT_14_-_58706613_58706685@45.76.32, trna13_LysCTT_6_+_26556774_26556846@45.76.32, trna119_LysCTT_1_-_145395522_145395594@45.76.32, trna32_LysCTT_16_-_3207406_3207478@45.76.32, trna7_LysCTT_16_+_3225692_3225764@45.76.32, trna10_LysCTT_16_+_3241501_3241573@45.76.32, trna2_LysCTT_15_+_79152904_7…	1.16645	2.24459	0.439101	1	4.79777	3.63131	15.5439	21.1504
tRF-37-82FN5KYUHRYWRYJ	TCAGAAGATTGAGGGTTCGAATCCCTTCGTGGTTGCC	3'-tRF	trna124_ArgTCG_6_-_28510891_28510963@39.75.37	1.16645	2.24459	0.439101	1	4.79777	3.63131	15.5439	21.1504
tRF-29-Z0R95M39731V	TTGAGGGTTCGAGTCCCTTCGTGGTCGCC	3'-tRF	trna1_ArgCCG_16_+_3200675_3200747@47.75.29, trna114_ArgCCG_6_-_28710729_28710801@47.75.29, trna73_ArgCCG_6_+_28849165_28849237@47.75.29, trna19_ArgTCG_17_+_73031208_73031280@47.75.29	1.16645	2.24459	0.439101	1	4.79777	3.63131	15.5439	21.1504
tRF-22-YUHRERXFJ	TTCGAATCCCACTCCTGACACC	3'-tRF	trna36_LeuCAG_1_+_161418741_161418823@64.85.22, trna38_LeuCAG_1_+_161426122_161426204@64.85.22, trna7_LeuCAG_6_+_26521436_26521518@64.85.22, trna67_LeuCAG_1_-_161500132_161500214@64.85.22, trna42_LeuCAG_1_+_161440913_161440995@64.85.22, trna40_LeuCAG_1_+_161433532_161433614@64.85.22, trna34_LeuCAG_1_+_161411323_161411405@64.85.22	1.16197	2.23764	0.035924	0.232143	7.50797	6.346	104.921	140.122
tRF-20-BMEMR326	AAATCACGTCGGGGTCACCA	3'-tRF	trna1_TrpCCA_7_+_99067307_99067378@56.75.20, trna170_TrpCCA_6_-_26319330_26319401@56.75.20, trna168_TrpCCA_6_-_26331672_26331743@56.75.20, trna6_TrpCCA_17_+_8089676_8089747@56.75.20, trna39_TrpCCA_17_-_8124187_8124258@56.75.20	1.16071	2.23567	0.00730955	0.0562454	10.591	9.43033	893.773	1189.71
tRF-46-2IU5YKFN8DYDZDL9X1B	CAACTTACACTTAGGAGATTTCAACTTAACTTGACCGCTCTGACCA	3'-tRF	trnaMT_ValTAC_MT_+_1602_1670@27.72.46	1.15792	2.23135	0.54333	1	4.38963	3.23171	11.6579	15.8628
tRF-19-DMEMR3FV	AAGTCACGTCGGGGTCACC	3'-tRF	trna12_TrpCCA_17_+_19411494_19411565@56.74.19	1.15049	2.2199	0.0231639	0.156412	7.94914	6.79865	143.781	190.354
tRF-20-59MIL0O6	GATTCCGGCTCGAAGGACCA	3'-tRF	trna16_TyrGTA_14_-_21131351_21131444@57.76.20, trna4_TyrGTA_8_+_67025602_67025694@57.76.20, trna5_TyrGTA_14_+_21151432_21151520@57.76.20, trna5_TyrGTA_8_+_67026223_67026311@57.76.20, trna2_TyrGTA_2_+_27273650_27273738@57.76.20, trna19_TyrGTA_14_-_21121258_21121351@57.76.20	1.14975	2.21875	0.00590058	0.047353	13.4652	12.3154	6606.15	8724.55
tRF-28-LY7SDR69OKV	CGCTGGTTCGAATCCGGCTCGAAGGACC	3'-tRF	trna14_TyrGTA_6_+_26569086_26569176@48.75.28, trna15_TyrGTA_6_+_26575798_26575887@48.75.28	1.14587	2.2128	0.0218023	0.150061	8.34851	7.20264	190.413	251.161
tRF-22-WB863IP52	TCGAATCCCACCGCTGCCACCA	3'-tRF	trna1_LeuAAG_14_+_21078291_21078372@64.85.22, trna27_LeuTAG_16_-_22207032_22207113@64.85.22, trna19_LeuAAG_5_-_180524474_180524555@64.85.22, trna98_LeuAAG_6_-_28911399_28911480@64.85.22, trna7_LeuAAG_5_+_180614701_180614782@64.85.22, trna3_LeuAAG_5_+_180528840_180528921@64.85.22, trna16_LeuAAG_16_+_22308461_22308542@64.85.22, trna42_LeuTAG_17_-_8023632_8023713@64.85.22, trna16_LeuAAG_5_-_18060104…	1.14363	2.20936	0.0723694	0.420438	6.82637	5.68274	66.0615	87.2455
tRF-23-7SFRJ4O1V	GTTCGAGCCCCAGTGGAACCACC	3'-tRF	trna17_ValTAC_11_-_59318102_59318174@53.75.23, trna16_ValTAC_11_-_59318460_59318532@53.75.23, trna4_ValTAC_X_-_18693029_18693101@53.75.23	1.14218	2.20715	0.0336418	0.22084	7.68658	6.54439	120.465	158.628
tRF-36-JKIWRNL3K5NKS1B	CAGGGATTGTGGGTTCGAGTCCCACCTGGGGTACCA	3'-tRF	trna18_ArgCCT_17_+_73030001_73030073@41.76.36	1.14123	2.2057	0.704873	1	3.81836	2.67712	7.77194	10.5752
tRF-45-JYX9X5Q4R9OMKM4WL6	CATTGTGCTCTGCACGCGTGGGTTCGAATCCCATCCTCGTCGCCA	3'-tRF	trna175_SerGCT_6_-_26305718_26305801@43.87.45, trna123_SerGCT_6_-_28565117_28565198@41.85.45, trna7_SerGCT_17_+_8090184_8090265@41.85.45, trna10_SerGCT_15_-_40886023_40886104@41.85.45	1.14123	2.2057	0.704873	1	3.81836	2.67712	7.77194	10.5752
tRF-45-3R6J9KIWRNL3KQNKW1	CCTCCGGAGCTGGGGATTGTGGGTTCGAGTCCCATCTGGGTCGCC	3'-tRF	trna23_ArgCCG_17_-_66016013_66016085@31.75.45	1.14123	2.2057	0.704873	1	3.81836	2.67712	7.77194	10.5752
tRF-20-LEKPM43R	CGAATCCCAGCGGTGCCTCC	3'-tRF	trna40_ThrAGT_17_-_8042770_8042843@57.76.20, trna36_ThrAGT_17_-_8129553_8129626@57.76.20, trna4_ThrAGT_19_+_33667963_33668036@57.76.20, trna8_ThrAGT_17_+_8090478_8090551@57.76.20	1.14123	2.2057	0.704873	1	3.81836	2.67712	7.77194	10.5752
tRF-44-4YDRFU8U76D7M4O1J2	CTCTGAATCCAGCGATCCGAGTTCAAATCTCGGTGGAACCTCCA	3'-tRF	trna1_GlnCTG_6_+_18836402_18836473@32.75.44, trna99_GlnCTG_6_-_28909378_28909449@32.75.44, trna49_GlnCTG_6_+_27487308_27487379@32.75.44, trna7_GlnCTG_15_-_66161400_66161471@32.75.44, trna3_GlnCTG_17_+_8023070_8023141@32.75.44	1.14123	2.2057	0.704873	1	3.81836	2.67712	7.77194	10.5752
tRF-39-4ZMKQ4R9OMK1QVFV	CTCTTCGGGGGCGTGGGTTCGAATCCCACCGCTGCCACC	3'-tRF	trna1_LeuAAG_14_+_21078291_21078372@46.84.39, trna98_LeuAAG_6_-_28911399_28911480@46.84.39, trna7_LeuAAG_5_+_180614701_180614782@46.84.39, trna16_LeuAAG_16_+_22308461_22308542@46.84.39	1.14123	2.2057	0.704873	1	3.81836	2.67712	7.77194	10.5752
tRF-34-O2Z0R95M39731V	GAAGATTGAGGGTTCGAGTCCCTTCGTGGTCGCC	3'-tRF	trna1_ArgCCG_16_+_3200675_3200747@42.75.34, trna114_ArgCCG_6_-_28710729_28710801@42.75.34, trna73_ArgCCG_6_+_28849165_28849237@42.75.34, trna19_ArgTCG_17_+_73031208_73031280@42.75.34	1.14123	2.2057	0.704873	1	3.81836	2.67712	7.77194	10.5752
tRF-37-8BRY93W086K2SV2	TCAAAGGTTGTGGGTTCGAGTCCCACCAGAGTCGCCA	3'-tRF	trna3_ArgTCT_11_+_59318767_59318852@40.76.37, trna4_ArgTCT_9_-_131102355_131102445@40.76.37	1.14123	2.2057	0.704873	1	3.81836	2.67712	7.77194	10.5752
tRF-33-8RQFR9OMN1OXDM	TCCCCGCGCAGGTTCGAATCCTGCCGACTACGC	3'-tRF	trna5_SerAGA_6_+_26327817_26327898@51.83.33, trna147_SerAGA_6_-_27509554_27509635@51.83.33, trna44_SerAGA_6_+_27446591_27446672@51.83.33, trna46_SerAGA_6_+_27463593_27463674@51.83.33, trna47_SerAGA_6_+_27470818_27470899@51.83.33, trna145_SerAGA_6_-_27521192_27521273@51.83.33, trna11_SerAGA_8_-_96281885_96281966@51.83.33, trna35_SerAGA_17_-_8129928_8130009@51.83.33, trna172_SerTGA_6_-_26312824_263…	1.14123	2.2057	0.704873	1	3.81836	2.67712	7.77194	10.5752
tRF-21-LE3WMIE1B	CGAATCCTGTCGGCTACGCCA	3'-tRF	trna148_SerTGA_6_-_27473607_27473688@65.85.21	1.14047	2.20453	0.0341653	0.223701	7.63776	6.49729	116.579	153.341
tRF-39-HMI8W47W1R7HFEE2	ATATCATTGGTCGTGGTTGTAGTCCGTGCGAGAATACCA	3'-tRF	trnalookalike8_GluTTC_5_-_93905172_93905240@34.72.39, trnaMT_GluTTC_MT_-_14674_14742@34.72.39	1.13964	2.20326	0.0066825	0.0532377	12.4208	11.2812	3225.36	4230.08
tRF-41-W7WK6WRNLEK5LYK1B	TCTCTTCGGGGGCGTGGGTTCGAATCCCACCGCTGCCACCA	3'-tRF	trna1_LeuAAG_14_+_21078291_21078372@45.85.41, trna98_LeuAAG_6_-_28911399_28911480@45.85.41, trna7_LeuAAG_5_+_180614701_180614782@45.85.41, trna16_LeuAAG_16_+_22308461_22308542@45.85.41	1.13428	2.19509	0.0185073	0.129653	8.42242	7.28814	202.07	264.38
tRF-32-Z3M8ZLSSXUOLJ	TTGGTCGTGGTTGTAGTCCGTGCGAGAATACC	3'-tRF	trnalookalike8_GluTTC_5_-_93905172_93905240@40.71.32, trnaMT_GluTTC_MT_-_14674_14742@40.71.32	1.13061	2.18951	0.0114559	0.0849519	9.6231	8.4925	466.316	608.075
tRF-22-WE8SPOX52	TCGATTCCCGGCCAATGCACCA	3'-tRF	trna19_GlyGCC_2_-_157257659_157257729@53.74.22, trna68_GlyGCC_1_-_161493637_161493707@53.74.22, trna5_GlyGCC_17_+_8029064_8029134@53.74.22, trna24_GlyGCC_16_-_70812942_70813012@53.74.22, trna128_GlyGCC_6_-_27870686_27870756@53.74.22, trna19_GlyGCC_16_+_70823410_70823480@53.74.22	1.12498	2.18098	0.024204	0.16322	8.2051	7.08013	174.869	227.367
tRF-23-7SIR69OKV	GTTCGATTCCGGCTCGAAGGACC	3'-tRF	trna16_TyrGTA_14_-_21131351_21131444@53.75.23, trna4_TyrGTA_8_+_67025602_67025694@53.75.23, trna5_TyrGTA_14_+_21151432_21151520@53.75.23, trna5_TyrGTA_8_+_67026223_67026311@53.75.23, trna2_TyrGTA_2_+_27273650_27273738@53.75.23, trna19_TyrGTA_14_-_21121258_21121351@53.75.23	1.11447	2.16516	0.0211267	0.146463	8.55977	7.4453	225.386	290.818
tRF-30-YXR9O9NJ9IL6	TTCTAGGTTCGACTCCTGGCTGGCTCGCCA	3'-tRF	trna156_ArgACG_6_-_27181623_27181695@47.76.30, trna36_ArgACG_6_+_27182952_27183024@47.76.30, trna138_ArgACG_6_-_27638344_27638416@47.76.30, trna11_ArgACG_3_-_45730491_45730563@47.76.30	1.11447	2.16516	0.0211267	0.146463	8.55977	7.4453	225.386	290.818
tRF-23-5SB1H7NIV	GATCGAAACCATCCTCTGCTACC	3'-tRF	trna169_MetCAT_6_-_26330529_26330600@52.74.23, trna2_MetCAT_6_+_26286754_26286825@52.74.23, trna32_MetCAT_1_+_153643726_153643797@52.74.23, trna150_MetCAT_6_-_27300764_27300835@52.74.23, trna20_MetCAT_17_-_80452597_80452668@52.74.23, trna142_MetCAT_6_-_27560600_27560671@52.74.23, trna129_MetCAT_6_-_27870271_27870342@52.74.23, trna171_MetCAT_6_-_26313352_26313423@52.74.23	1.11269	2.16249	0.0391281	0.252104	7.5613	6.4486	112.693	145.409
tRF-37-V6Z3M8ZLSSXUOLJ	TATCATTGGTCGTGGTTGTAGTCCGTGCGAGAATACC	3'-tRF	trnalookalike8_GluTTC_5_-_93905172_93905240@35.71.37, trnaMT_GluTTC_MT_-_14674_14742@35.71.37	1.11269	2.16249	0.0391281	0.252104	7.5613	6.4486	112.693	145.409
tRF-23-YUHRE9XFD2	TTCGAATCCCACTTCTGACACCA	3'-tRF	trna17_LeuCAG_16_+_57333863_57333945@64.86.23, trna141_LeuCAA_6_-_27570348_27570454@65.87.23, trna140_LeuCAA_6_-_27573417_27573524@65.87.23, trna74_LeuCAA_6_+_28908830_28908934@64.86.23, trna58_LeuCAA_1_+_249168054_249168159@65.87.23, trna100_LeuCAA_6_-_28864000_28864105@64.86.23, trna26_LeuCAG_16_-_57334392_57334474@64.86.23	1.11013	2.15865	0.00904975	0.068064	11.1865	10.0764	1398.95	1797.79
tRF-23-YOH9R8B7D2	TTCAAATCTCGGTGGAACCTCCA	3'-tRF	trna1_GlnCTG_6_+_18836402_18836473@53.75.23, trna99_GlnCTG_6_-_28909378_28909449@53.75.23, trna49_GlnCTG_6_+_27487308_27487379@53.75.23, trna42_GlnCTG_6_+_27263212_27263283@53.75.23, trna7_GlnCTG_15_-_66161400_66161471@53.75.23, trna3_GlnCTG_17_+_8023070_8023141@53.75.23	1.0997	2.14311	0.00841567	0.0634508	13.3277	12.228	6217.55	7931.41
tRF-29-Q4R9OMKM4W1V	GCGTGGGTTCGAATCCCATCCTCGTCGCC	3'-tRF	trna175_SerGCT_6_-_26305718_26305801@58.86.29, trna123_SerGCT_6_-_28565117_28565198@56.84.29, trna7_SerGCT_17_+_8090184_8090265@56.84.29, trna10_SerGCT_15_-_40886023_40886104@56.84.29, trna8_SerGCT_11_+_66115591_66115672@56.84.29	1.09408	2.13477	1	1	2.85867	1.76459	3.88597	5.28761
tRF-34-RE987S1RJ7RMI2	GGGATTGTGGGTTCGAGTCCCATCTGGGTCGCCA	3'-tRF	trna23_ArgCCG_17_-_66016013_66016085@43.76.34	1.09408	2.13477	1	1	2.85867	1.76459	3.88597	5.28761
tRF-31-RSN3WB884U1DD	GGTCGCTGGTTCGAATCCGGCTCGAAGGACC	3'-tRF	trna14_TyrGTA_6_+_26569086_26569176@45.75.31, trna15_TyrGTA_6_+_26575798_26575887@45.75.31	1.09408	2.13477	1	1	2.85867	1.76459	3.88597	5.28761
tRF-25-R9DR3J0926	GGTTCAATCCCCGGCACCTCCACCA	3'-tRF	trna101_AlaAGC_6_-_28831462_28831533@51.75.25, trna65_AlaAGC_6_+_28574933_28575004@51.75.25, trna102_AlaAGC_6_-_28806221_28806292@51.75.25	1.09408	2.13477	1	1	2.85867	1.76459	3.88597	5.28761
tRF-25-R9593J2426	GGTTCGATTCCCGGCCAATGCACCA	3'-tRF	trna19_GlyGCC_2_-_157257659_157257729@50.74.25, trna68_GlyGCC_1_-_161493637_161493707@50.74.25, trna5_GlyGCC_17_+_8029064_8029134@50.74.25, trna24_GlyGCC_16_-_70812942_70813012@50.74.25, trna128_GlyGCC_6_-_27870686_27870756@50.74.25, trna19_GlyGCC_16_+_70823410_70823480@50.74.25	1.09408	2.13477	1	1	2.85867	1.76459	3.88597	5.28761
tRF-46-RZYQHQ9M739P8WQ0D5D	GGTTTTTCATATCATTGGTCGTGGTTGTAGTCCGTGCGAGAATACC	3'-tRF	trnalookalike8_GluTTC_5_-_93905172_93905240@26.71.46, trnaMT_GluTTC_MT_-_14674_14742@26.71.46	1.09408	2.13477	1	1	2.85867	1.76459	3.88597	5.28761
tRF-31-SU9ELBKM4Y41B	GTCGATGGATCGAAACCATCCTCTGCTACCA	3'-tRF	trna169_MetCAT_6_-_26330529_26330600@45.75.31, trna2_MetCAT_6_+_26286754_26286825@45.75.31, trna32_MetCAT_1_+_153643726_153643797@45.75.31, trna150_MetCAT_6_-_27300764_27300835@45.75.31, trna20_MetCAT_17_-_80452597_80452668@45.75.31, trna142_MetCAT_6_-_27560600_27560671@45.75.31, trna129_MetCAT_6_-_27870271_27870342@45.75.31, trna171_MetCAT_6_-_26313352_26313423@45.75.31	1.09408	2.13477	1	1	2.85867	1.76459	3.88597	5.28761
tRF-25-7NLE2WMK81	GTGTTCGAATCACGTCGGGGTCACC	3'-tRF	trna6_TrpCCA_12_+_98898030_98898101@50.74.25	1.09408	2.13477	1	1	2.85867	1.76459	3.88597	5.28761
tRF-22-7616MSRM1	GTTCAAGTCACGTCGGGGTCAC	3'-tRF	trna12_TrpCCA_17_+_19411494_19411565@52.73.22	1.09408	2.13477	1	1	2.85867	1.76459	3.88597	5.28761
tRF-24-7S1RNS9MI2	GTTCGAGTCCCTTCGTGGTCGCCA	3'-tRF	trna1_ArgCCG_16_+_3200675_3200747@53.76.24, trna114_ArgCCG_6_-_28710729_28710801@53.76.24, trna73_ArgCCG_6_+_28849165_28849237@53.76.24, trna19_ArgTCG_17_+_73031208_73031280@53.76.24	1.09408	2.13477	1	1	2.85867	1.76459	3.88597	5.28761
tRF-23-7SIRM1JVV	GTTCGATTCCCGGCCCATGCACC	3'-tRF	trna39_GlyGCC_1_+_161427898_161427968@51.73.23, trna37_GlyGCC_1_+_161420467_161420537@51.73.23, trna35_GlyGCC_1_+_161413094_161413164@51.73.23, trna41_GlyGCC_1_+_161435258_161435328@51.73.23, trna2_GlyGCC_21_-_18827107_18827177@51.73.23	1.09408	2.13477	1	1	2.85867	1.76459	3.88597	5.28761
tRF-22-8E884U1D2	TCAATTCCGGCTCGAAGGACCA	3'-tRF	trna17_TyrGTA_14_-_21128117_21128210@55.76.22	1.09408	2.13477	1	1	2.85867	1.76459	3.88597	5.28761
tRF-36-82FN4KYU476YQSD	TCAGAAGATTCTAGGTTCGACTCCTGGCTGGCTCGC	3'-tRF	trna156_ArgACG_6_-_27181623_27181695@39.74.36, trna36_ArgACG_6_+_27182952_27183024@39.74.36, trna138_ArgACG_6_-_27638344_27638416@39.74.36, trna11_ArgACG_3_-_45730491_45730563@39.74.36	1.09408	2.13477	1	1	2.85867	1.76459	3.88597	5.28761
tRF-45-8Q9VWVEH93WB8689SV	TCCATTGTGCTCTGCACGCGTGGGTTCGAATCCCATCCTCGTCGC	3'-tRF	trna175_SerGCT_6_-_26305718_26305801@41.85.45, trna123_SerGCT_6_-_28565117_28565198@39.83.45, trna7_SerGCT_17_+_8090184_8090265@39.83.45, trna10_SerGCT_15_-_40886023_40886104@39.83.45	1.09408	2.13477	1	1	2.85867	1.76459	3.88597	5.28761
tRF-22-WB86NZO52	TCGAATCCCACTTTTGACACCA	3'-tRF	trna66_LeuCAA_1_-_161581736_161581819@66.87.22	1.09408	2.13477	1	1	2.85867	1.76459	3.88597	5.28761
tRF-22-W0WS72092	TCGAGTCTCGGTGGAACCTCCA	3'-tRF	trna15_GlnCTG_1_+_145963304_145963375@54.75.22, trna19_GlnCTG_1_+_147505038_147505109@54.75.22, trna28_GlnCTG_1_+_149186125_149186196@54.75.22, trna112_GlnCTG_1_-_147737382_147737453@54.75.22	1.09408	2.13477	1	1	2.85867	1.76459	3.88597	5.28761
tRF-17-WS73092	TCTCGGTGGTACCTCCA	3'-tRF	trna23_GlnCTG_1_+_147825689_147825760@59.75.17	1.09408	2.13477	1	1	2.85867	1.76459	3.88597	5.28761
tRF-40-XZX5Q4R9OMKM4WL6	TGCTTTGCACGCGTGGGTTCGAATCCCATCCTCGTCGCCA	3'-tRF	trna8_SerGCT_11_+_66115591_66115672@46.85.40	1.09408	2.13477	1	1	2.85867	1.76459	3.88597	5.28761
tRF-27-93W08638R52	TGGGTTCGAGTCCCACCTGGGGTACCA	3'-tRF	trna18_ArgCCT_17_+_73030001_73030073@50.76.27	1.09408	2.13477	1	1	2.85867	1.76459	3.88597	5.28761
tRF-32-Y0FD2F37YF7D2	TTAAGAGAACCAACACCTCTTTACAGTGACCA	3'-tRF	trnalookalike7_LysTTT_1_+_568844_568913@42.73.32, trnaMT_LysTTT_MT_+_8295_8364@42.73.32	1.09408	2.13477	1	1	2.85867	1.76459	3.88597	5.28761
tRF-21-YK37ZXK1B	TTAGGCCTCTTTTTACCACCA	3'-tRF	trnaMT_TyrGTA_MT_-_5826_5891@49.69.21	1.09408	2.13477	1	1	2.85867	1.76459	3.88597	5.28761
tRF-37-YO1N7KYUSR0P1SJ	TTCAAAGGTTGTGGGTTCGAGTCCCACCAGAGTCGCC	3'-tRF	trna3_ArgTCT_11_+_59318767_59318852@39.75.37, trna4_ArgTCT_9_-_131102355_131102445@39.75.37	1.09408	2.13477	1	1	2.85867	1.76459	3.88597	5.28761
tRF-30-Z0R9OM3973U6	TTGAGGGTTCGAATCCCTTCGTGGTTACCA	3'-tRF	trna3_ArgTCG_6_+_26299905_26299977@47.76.30	1.09408	2.13477	1	1	2.85867	1.76459	3.88597	5.28761
tRF-35-DEU2O1B54ZUPX1	AAGATTAAGAGAACCAACACCTCTTTACAGTGACC	3'-tRF	trnalookalike7_LysTTT_1_+_568844_568913@38.72.35, trnaMT_LysTTT_MT_+_8295_8364@38.72.35	1.09408	2.13477	1	1	2.85867	1.76459	3.88597	5.28761
tRF-34-DEXP7S1RXSMMI2	AAGATTGCAGGTTCGAGTCCTGCCGCGGTCGCCA	3'-tRF	trna4_ArgTCG_15_+_89878304_89878376@43.76.34	1.09408	2.13477	1	1	2.85867	1.76459	3.88597	5.28761
tRF-39-D75K8PR9DM3WWK1V	AATCTGAGGGTCCAGGGTTCAAGTCCCTGTTCGGGCGCC	3'-tRF	trna2_LysTTT_17_+_8022473_8022545@37.75.39, trna14_LysTTT_11_-_59327808_59327880@37.75.39, trna62_LysTTT_1_-_204476158_204476230@37.75.39, trna54_LysTTT_1_+_204475655_204475727@37.75.39, trna76_LysTTT_6_+_28918806_28918878@37.75.39	1.09408	2.13477	1	1	2.85867	1.76459	3.88597	5.28761
tRF-28-0KRX67NZU6D2	ACAGGGGTTAGGCCTCTTTTTACCACCA	3'-tRF	trnaMT_TyrGTA_MT_-_5826_5891@42.69.28	1.09408	2.13477	1	1	2.85867	1.76459	3.88597	5.28761
tRF-28-0KYUH77SXHD2	ACAGGTTCGAATCCTGTTCGTGACGCCA	3'-tRF	trna2_SerCGA_12_+_56584148_56584229@58.85.28	1.09408	2.13477	1	1	2.85867	1.76459	3.88597	5.28761
tRF-38-0668K87SERM492V	ACCCAGGCGGCCCGGGTTCGACTCCCGGTGTGGGAACC	3'-tRF	trna11_GluTTC_15_-_26327381_26327452@37.74.38, trna3_GluTTC_13_-_45492062_45492133@37.74.38	1.09408	2.13477	1	1	2.85867	1.76459	3.88597	5.28761
tRF-45-E7UM8KSWRNLJK578Q1	ACTCTTAATCTCAGGGTCGTGGGTTCGAGCCCCACGTTGGGCGCC	3'-tRF	trna11_LysCTT_5_-_180648979_180649051@31.75.45, trna9_LysCTT_5_+_180634755_180634827@31.75.45, trna13_LysCTT_6_+_26556774_26556846@31.75.45, trna119_LysCTT_1_-_145395522_145395594@31.75.45, trna7_LysCTT_16_+_3225692_3225764@31.75.45, trna10_LysCTT_16_+_3241501_3241573@31.75.45	1.09408	2.13477	1	1	2.85867	1.76459	3.88597	5.28761
tRF-32-FN5KYUSRYWRSJ	AGATTGAGGGTTCGAGTCCCTTCGTGGTCGCC	3'-tRF	trna1_ArgCCG_16_+_3200675_3200747@44.75.32, trna114_ArgCCG_6_-_28710729_28710801@44.75.32, trna73_ArgCCG_6_+_28849165_28849237@44.75.32, trna19_ArgTCG_17_+_73031208_73031280@44.75.32	1.09408	2.13477	1	1	2.85867	1.76459	3.88597	5.28761
tRF-34-FU8U76D7M461J2	AGCGATCCGAGTTCAAATCTCGGTGGGACCTCCA	3'-tRF	trna16_GlnTTG_17_+_47269890_47269961@42.75.34, trna173_GlnTTG_6_-_26311975_26312046@42.75.34, trna130_GlnTTG_6_-_27763640_27763711@42.75.34, trna174_GlnTTG_6_-_26311424_26311495@42.75.34	1.09408	2.13477	1	1	2.85867	1.76459	3.88597	5.28761
tRF-33-1M3KYOHR6HFRD2	AGGTCCCGGGTTCAAATCCCGGACGAGCCCCCA	3'-tRF	trna12_ProAGG_6_+_26555498_26555569@43.75.33, trna4_ProAGG_16_+_3210386_3210480@50.82.33, trna3_ProTGG_14_+_21101165_21101236@43.75.33, trna9_ProAGG_16_+_3239634_3239705@43.75.33, trna23_ProAGG_14_-_21077495_21077566@43.75.33, trna14_ProTGG_5_-_180615854_180615925@43.75.33, trna30_ProCGG_6_+_27059521_27059592@43.75.33, trna65_ProAGG_1_-_167684725_167684796@43.75.33, trna8_ProTGG_16_+_3238094_3238…	1.09408	2.13477	1	1	2.85867	1.76459	3.88597	5.28761
tRF-33-1MQ8YUHSQSD2D2	AGGTCGCTGGTTCGAATCCGGCTCGAAGGACCA	3'-tRF	trna14_TyrGTA_6_+_26569086_26569176@44.76.33, trna15_TyrGTA_6_+_26575798_26575887@44.76.33	1.09408	2.13477	1	1	2.85867	1.76459	3.88597	5.28761
tRF-38-HPDJXW7SD6MSRMV	ATCAGAAGGCTGCGTGTTCGAATCACGTCGGGGTCACC	3'-tRF	trna6_TrpCCA_12_+_98898030_98898101@37.74.38	1.09408	2.13477	1	1	2.85867	1.76459	3.88597	5.28761
tRF-38-HXD3KY7SHRRNWJV	ATCTAAAGGTCCCTGGTTCGATCCCGGGTTTCGGCACC	3'-tRF	trna14_PheGAA_19_-_1383361_1383433@38.75.38, trna11_PheGAA_12_-_125412389_125412461@38.75.38, trna109_PheGAA_6_-_28758499_28758571@38.75.38, trna15_PheGAA_11_-_59324970_59325042@38.75.38, trna1_PheGAA_13_-_95201904_95201976@38.75.38, trna96_PheGAA_6_-_28949449_28949521@38.75.38	1.09408	2.13477	1	1	2.85867	1.76459	3.88597	5.28761
tRF-36-I0SRRNLMKPJ7K1B	ATGAGGTCCCGGGTTCGATCCCCAGCATCTCCACCA	3'-tRF	trna120_AlaAGC_6_-_28626014_28626085@40.75.36	1.09408	2.13477	1	1	2.85867	1.76459	3.88597	5.28761
tRF-35-I26WRNLEK5YY01	ATGGAGGCGTGGGTTCGAATCCCACTTCTGACACC	3'-tRF	trna141_LeuCAA_6_-_27570348_27570454@52.86.35, trna140_LeuCAA_6_-_27573417_27573524@52.86.35, trna74_LeuCAA_6_+_28908830_28908934@51.85.35, trna58_LeuCAA_1_+_249168054_249168159@52.86.35, trna100_LeuCAA_6_-_28864000_28864105@51.85.35	1.09408	2.13477	1	1	2.85867	1.76459	3.88597	5.28761
tRF-21-2NK8KEP1B	CAATTCCCGGCCAATGCACCA	3'-tRF	trna133_GlyCCC_1_-_16872434_16872504@54.74.21, trna2_GlyCCC_1_+_17053780_17053850@54.74.21, trna4_GlyCCC_1_+_17188416_17188486@54.74.21	1.09408	2.13477	1	1	2.85867	1.76459	3.88597	5.28761
tRF-37-JB5Y13WB87W4752	CAGAAGATTGAGGGTTCGAATCCCTTCGTGGTTACCA	3'-tRF	trna3_ArgTCG_6_+_26299905_26299977@40.76.37	1.09408	2.13477	1	1	2.85867	1.76459	3.88597	5.28761
tRF-33-JYSWRYVMMV5B01	CATTGGTCGTGGTTGTAGTCCGTGCGAGAATAC	3'-tRF	trnalookalike8_GluTTC_5_-_93905172_93905240@38.70.33, trnaMT_GluTTC_MT_-_14674_14742@38.70.33	1.09408	2.13477	1	1	2.85867	1.76459	3.88597	5.28761
tRF-35-KK5Y93W086W8RV	CCAGGGATTGTGGGTTCGAGTCCCATCTGGGGTGC	3'-tRF	trna3_ArgCCT_7_+_139025446_139025518@40.74.35	1.09408	2.13477	1	1	2.85867	1.76459	3.88597	5.28761
tRF-37-KKRSL38BWSNKP92	CCAGGGGTCGCGAGTTCAAATCTCGCTGGGGCCTCCA	3'-tRF	trna4_ThrTGT_14_+_21149849_21149921@40.76.37, trna20_ThrTGT_14_-_21099319_21099391@40.76.37	1.09408	2.13477	1	1	2.85867	1.76459	3.88597	5.28761
tRF-38-K76KM87SDR2ZNDV	CCCCTGGAGGCGTGGGTTCGAATCCCACTTCTGACACC	3'-tRF	trna17_LeuCAG_16_+_57333863_57333945@48.85.38, trna26_LeuCAG_16_-_57334392_57334474@48.85.38	1.09408	2.13477	1	1	2.85867	1.76459	3.88597	5.28761
tRF-33-KVPKYUH7PU4HD2	CCCGCGCAGGTTCGAATCCTGCCGACTACGCCA	3'-tRF	trna5_SerAGA_6_+_26327817_26327898@53.85.33, trna147_SerAGA_6_-_27509554_27509635@53.85.33, trna44_SerAGA_6_+_27446591_27446672@53.85.33, trna46_SerAGA_6_+_27463593_27463674@53.85.33, trna47_SerAGA_6_+_27470818_27470899@53.85.33, trna145_SerAGA_6_-_27521192_27521273@53.85.33, trna11_SerAGA_8_-_96281885_96281966@53.85.33, trna35_SerAGA_17_-_8129928_8130009@53.85.33, trna172_SerTGA_6_-_26312824_263…	1.09408	2.13477	1	1	2.85867	1.76459	3.88597	5.28761
tRF-27-K87SERM4921	CCCGGGTTCGACTCCCGGTGTGGGAAC	3'-tRF	trna11_GluTTC_15_-_26327381_26327452@47.73.27, trna3_GluTTC_13_-_45492062_45492133@47.73.27	1.09408	2.13477	1	1	2.85867	1.76459	3.88597	5.28761
tRF-35-L0HVRNLDKW343R	CGAAGATCGCGGGTTCGAACCCCGTCCGTGCCTCC	3'-tRF	trna14_ThrCGT_17_+_29877093_29877164@40.74.35	1.09408	2.13477	1	1	2.85867	1.76459	3.88597	5.28761
tRF-20-LE3WMIE1	CGAATCCTGTCGGCTACGCC	3'-tRF	trna148_SerTGA_6_-_27473607_27473688@65.84.20	1.09408	2.13477	1	1	2.85867	1.76459	3.88597	5.28761
tRF-21-L4KVI7K1B	CGATGCCCGCATTCTCCACCA	3'-tRF	trna166_AlaAGC_6_-_26572092_26572164@56.76.21, trna9_AlaAGC_14_+_89445442_89445514@56.76.21	1.09408	2.13477	1	1	2.85867	1.76459	3.88597	5.28761
tRF-29-L87SBRMR71J2	CGCGGGTTCGAACCCCGTCCGTGCCTCCA	3'-tRF	trna14_ThrCGT_17_+_29877093_29877164@47.75.29	1.09408	2.13477	1	1	2.85867	1.76459	3.88597	5.28761
tRF-25-MNLE308HP1	CGGTTCGAATCCGAGTCACGGCACC	3'-tRF	trna9_HisGTG_15_-_45490804_45490875@50.74.25, trna7_HisGTG_9_-_14433938_14434009@50.74.25, trna33_HisGTG_6_+_27125906_27125977@50.74.25, trna111_HisGTG_1_-_147774845_147774916@50.74.25, trna8_HisGTG_15_-_45492611_45492682@50.74.25, trna106_HisGTG_1_-_149155828_149155899@50.74.25, trna118_HisGTG_1_-_145396881_145396952@50.74.25, trna1_HisGTG_15_+_45493349_45493420@50.74.25, trna16_HisGTG_1_+_14654…	1.09408	2.13477	1	1	2.85867	1.76459	3.88597	5.28761
tRF-29-M87SDR2SN1E2	CGTGGGTTCGAATCCCACCGCTGCCACCA	3'-tRF	trna1_LeuAAG_14_+_21078291_21078372@57.85.29, trna27_LeuTAG_16_-_22207032_22207113@57.85.29, trna19_LeuAAG_5_-_180524474_180524555@57.85.29, trna98_LeuAAG_6_-_28911399_28911480@57.85.29, trna7_LeuAAG_5_+_180614701_180614782@57.85.29, trna3_LeuAAG_5_+_180528840_180528921@57.85.29, trna16_LeuAAG_16_+_22308461_22308542@57.85.29, trna42_LeuTAG_17_-_8023632_8023713@57.85.29, trna16_LeuAAG_5_-_18060104…	1.09408	2.13477	1	1	2.85867	1.76459	3.88597	5.28761
tRF-32-OB9Y7Q078SUXJ	GAAAATGTTGGTTATACCCTTCCCGTACTACC	3'-tRF	trnaMT_MetCAT_MT_+_4402_4469@39.70.32	1.09408	2.13477	1	1	2.85867	1.76459	3.88597	5.28761
tRF-34-O2Y6R9O9NJ9I1V	GAAGATTCCAGGTTCGACTCCTGGCTGGCTCGCC	3'-tRF	trna7_ArgACG_14_+_23398910_23398982@42.75.34, trna8_ArgACG_6_+_26537726_26537798@42.75.34, trna6_ArgACG_6_+_26328368_26328440@42.75.34	1.09408	2.13477	1	1	2.85867	1.76459	3.88597	5.28761
tRF-19-OMK1YW1V	GAATCCCACCTTCGTCGCC	3'-tRF	trna43_SerGCT_6_+_27265775_27265856@66.84.19	1.09408	2.13477	1	1	2.85867	1.76459	3.88597	5.28761
tRF-34-539U7SF7276JE2	GAGGTTGTGAGTTCGAGCCTCACCTGGAGCACCA	3'-tRF	trna55_IleTAT_6_+_27599200_27599293@44.77.34, trna29_IleTAT_6_+_26988125_26988218@44.77.34, trna5_IleTAT_2_+_43037676_43037768@44.77.34	1.09408	2.13477	1	1	2.85867	1.76459	3.88597	5.28761
tRF-36-LSM1M3WE8SSP6DD	CGCCGCGGCCCGGGTTCGATTCCCGGTCAGGGAACC	3'-tRF	trna71_GluCTC_1_-_161439189_161439260@39.74.36, trna84_GluTTC_1_-_161391883_161391954@39.74.36, trna87_GluCTC_6_-_126101393_126101464@39.74.36, trna116_GluCTC_1_-_145399233_145399304@39.74.36, trna77_GluCTC_6_+_28949976_28950047@39.74.36, trna77_GluCTC_1_-_161424398_161424469@39.74.36, trna80_GluCTC_1_-_161417018_161417089@39.74.36, trna74_GluCTC_1_-_161431809_161431880@39.74.36, trna134_GluTTC_1…	1.09266	2.13267	0.0133523	0.0958617	9.90677	8.81411	582.896	740.265
tRF-24-7SH7276JE2	GTTCGATCCTCACCTGGAGCACCA	3'-tRF	trna10_IleTAT_19_-_39902808_39902900@54.77.24	1.09053	2.12953	0.0121057	0.0892097	10.4568	9.36624	854.913	1083.96
tRF-27-M8ZLSSXUOLJ	CGTGGTTGTAGTCCGTGCGAGAATACC	3'-tRF	trnalookalike8_GluTTC_5_-_93905172_93905240@45.71.27, trnaMT_GluTTC_MT_-_14674_14742@45.71.27	1.08995	2.12866	0.0431193	0.268563	7.58724	6.49729	116.579	148.053
tRF-24-7SDR696KE2	GTTCGAATCCGGCTCGGAGGACCA	3'-tRF	trna16_TyrGTA_6_+_26577332_26577420@53.76.24, trna17_TyrGTA_6_+_26595102_26595190@53.76.24	1.08524	2.12172	0.0145644	0.103786	9.7999	8.71466	544.036	687.389
tRF-19-DRJRWMI2	AATCCCATCCTCGTCGCCA	3'-tRF	trna62_SerGCT_6_+_28180815_28180896@67.85.19, trna175_SerGCT_6_-_26305718_26305801@69.87.19, trna123_SerGCT_6_-_28565117_28565198@67.85.19, trna7_SerGCT_17_+_8090184_8090265@67.85.19, trna10_SerGCT_15_-_40886023_40886104@67.85.19, trna8_SerGCT_11_+_66115591_66115672@67.85.19	1.07787	2.11092	0.03331	0.219131	7.98861	6.91073	155.439	195.641
tRF-18-8S68BFD2	TCCCGGGCGGAAACACCA	3'-tRF	trna13_ValCAC_19_-_4724647_4724719@59.76.18	1.07163	2.1018	0.183239	0.853446	5.49021	4.41858	27.2018	34.3694
tRF-22-YUBS68BFJ	TTCGAAACCGGGCGGAAACACC	3'-tRF	trna2_ValAAC_3_+_169490018_169490090@54.75.22, trna90_ValCAC_1_-_149684088_149684161@55.76.22, trna9_ValCAC_6_+_26538282_26538354@54.75.22, trna85_ValCAC_1_-_161369490_161369562@54.75.22, trna10_ValCAC_5_-_180649395_180649467@54.75.22, trna18_ValCAC_5_-_180529253_180529325@54.75.22, trna15_ValAAC_5_-_180615416_180615488@54.75.22, trna132_ValAAC_6_-_27721179_27721251@54.75.22, trna136_ValAAC_6_-_2…	1.06967	2.09896	0.108379	0.580646	6.36884	5.29917	50.5176	63.4513
tRF-20-ODJRWVU6	GAAACCATCCTCTGCTACCA	3'-tRF	trna169_MetCAT_6_-_26330529_26330600@56.75.20, trna2_MetCAT_6_+_26286754_26286825@56.75.20, trna32_MetCAT_1_+_153643726_153643797@56.75.20, trna150_MetCAT_6_-_27300764_27300835@56.75.20, trna1_MetCAT_9_+_19403996_19404070@59.78.20, trna20_MetCAT_17_-_80452597_80452668@56.75.20, trna142_MetCAT_6_-_27560600_27560671@56.75.20, trna129_MetCAT_6_-_27870271_27870342@56.75.20, trna171_MetCAT_6_-_2631335…	1.06833	2.097	0.047268	0.291207	7.61272	6.54439	120.465	150.697
tRF-24-7SD7M461J2	GTTCGAATCTCGGTGGGACCTCCA	3'-tRF	trna64_GlnTTG_6_+_28557156_28557227@52.75.24	1.0612	2.08666	0.014133	0.100993	10.4915	9.43033	893.773	1110.4
tRF-32-9M739P8WQ0D52	TGGTCGTGGTTGTAGTCCGTGCGAGAATACCA	3'-tRF	trnalookalike8_GluTTC_5_-_93905172_93905240@41.72.32, trnaMT_GluTTC_MT_-_14674_14742@41.72.32	1.05955	2.08428	0.0110426	0.0820858	13.375	12.3154	6606.15	8195.79
tRF-23-76D7M4610J	GTTCAAATCTCGGTGGGACCTCC	3'-tRF	trna16_GlnTTG_17_+_47269890_47269961@52.74.23, trna173_GlnTTG_6_-_26311975_26312046@52.74.23, trna130_GlnTTG_6_-_27763640_27763711@52.74.23, trna174_GlnTTG_6_-_26311424_26311495@52.74.23	1.05492	2.0776	0.0153272	0.108867	10.4212	9.36624	854.913	1057.52
tRF-21-LJKP9BK1B	CGAGCCCCAGTGGAACCACCA	3'-tRF	trna17_ValTAC_11_-_59318102_59318174@56.76.21, trna16_ValTAC_11_-_59318460_59318532@56.76.21, trna4_ValTAC_X_-_18693029_18693101@56.76.21	1.05437	2.07681	0.0201174	0.140164	9.26967	8.2153	384.711	475.885
tRF-22-YOHR6HFRJ	TTCAAATCCCGGACGAGCCCCC	3'-tRF	trna12_ProAGG_6_+_26555498_26555569@53.74.22, trna4_ProAGG_16_+_3210386_3210480@60.81.22, trna3_ProTGG_14_+_21101165_21101236@53.74.22, trna9_ProAGG_16_+_3239634_3239705@53.74.22, trna23_ProAGG_14_-_21077495_21077566@53.74.22, trna14_ProTGG_5_-_180615854_180615925@53.74.22, trna30_ProCGG_6_+_27059521_27059592@53.74.22, trna65_ProAGG_1_-_167684725_167684796@53.74.22, trna8_ProTGG_16_+_3238094_3238…	1.05386	2.07608	0.0281757	0.187854	8.68517	7.63131	256.474	317.256
tRF-44-490VL8K87SIRMM12E2	CTCTCACCGCCGCGGCCCGGGTTCGATTCCCGGTCAGGGAACCA	3'-tRF	trna71_GluCTC_1_-_161439189_161439260@32.75.44, trna87_GluCTC_6_-_126101393_126101464@32.75.44, trna116_GluCTC_1_-_145399233_145399304@32.75.44, trna77_GluCTC_6_+_28949976_28950047@32.75.44, trna77_GluCTC_1_-_161424398_161424469@32.75.44, trna80_GluCTC_1_-_161417018_161417089@32.75.44, trna74_GluCTC_1_-_161431809_161431880@32.75.44	1.04638	2.06534	0.155393	0.73243	6.1072	5.06082	42.7457	52.8761
tRF-42-IWQ7PHM87SDRJRWMM	ATTGTGCTCTGCACGCGTGGGTTCGAATCCCATCCTCGTCGC	3'-tRF	trna175_SerGCT_6_-_26305718_26305801@44.85.42, trna123_SerGCT_6_-_28565117_28565198@42.83.42, trna7_SerGCT_17_+_8090184_8090265@42.83.42, trna10_SerGCT_15_-_40886023_40886104@42.83.42	1.03433	2.04816	0.114153	0.60903	6.53799	5.50366	58.2896	71.3827
tRF-20-DR3JH926	AATCCCCGGCATCTCCACCA	3'-tRF	trna8_AlaTGC_12_+_125424512_125424583@56.75.20, trna13_AlaCGC_2_+_157257281_157257352@56.75.20	1.02277	2.03181	0.0434095	0.27026	7.96901	6.94624	159.325	192.998
tRF-36-JB59J3WD8YQ84VD	CAGAAGATTCCAGGTTCGACTCCTGGCTGGCTCGCC	3'-tRF	trna7_ArgACG_14_+_23398910_23398982@40.75.36, trna8_ArgACG_6_+_26537726_26537798@40.75.36, trna6_ArgACG_6_+_26328368_26328440@40.75.36	1.02148	2.03001	0.366109	1	4.96539	3.9439	19.4299	23.7942
tRF-45-7Z8L8NRS9NS334L2H1	GTTTTTCATATCATTGGTCGTGGTTGTAGTCCGTGCGAGAATACC	3'-tRF	trnalookalike8_GluTTC_5_-_93905172_93905240@27.71.45, trnaMT_GluTTC_MT_-_14674_14742@27.71.45	1.02148	2.03001	0.366109	1	4.96539	3.9439	19.4299	23.7942
tRF-22-WB8647O52	TCGAATCCCACTCCTGACACCA	3'-tRF	trna36_LeuCAG_1_+_161418741_161418823@65.86.22, trna38_LeuCAG_1_+_161426122_161426204@65.86.22, trna7_LeuCAG_6_+_26521436_26521518@65.86.22, trna67_LeuCAG_1_-_161500132_161500214@65.86.22, trna42_LeuCAG_1_+_161440913_161440995@65.86.22, trna40_LeuCAG_1_+_161433532_161433614@65.86.22, trna34_LeuCAG_1_+_161411323_161411405@65.86.22	1.01847	2.02577	0.0354213	0.229184	8.55977	7.5413	240.93	290.818
tRF-20-LE3JWB61	CGAATCCGGCTCGAAGGACC	3'-tRF	trna14_TyrGTA_6_+_26569086_26569176@56.75.20, trna15_TyrGTA_6_+_26575798_26575887@56.75.20	1.01068	2.01486	0.0684073	0.400209	7.50797	6.49729	116.579	140.122
tRF-28-7KYUPRENRHD2	GTGGGTTCGAGCCCCACGTTGGGCGCCA	3'-tRF	trna11_LysCTT_5_-_180648979_180649051@49.76.28, trna9_LysCTT_5_+_180634755_180634827@49.76.28, trna13_LysCTT_14_-_58706613_58706685@49.76.28, trna13_LysCTT_6_+_26556774_26556846@49.76.28, trna119_LysCTT_1_-_145395522_145395594@49.76.28, trna32_LysCTT_16_-_3207406_3207478@49.76.28, trna7_LysCTT_16_+_3225692_3225764@49.76.28, trna10_LysCTT_16_+_3241501_3241573@49.76.28, trna2_LysCTT_15_+_79152904_7…	1.00247	2.00342	0.0447654	0.277687	8.2051	7.20264	190.413	227.367
tRF-22-YOH9R8B7J	TTCAAATCTCGGTGGAACCTCC	3'-tRF	trna1_GlnCTG_6_+_18836402_18836473@53.74.22, trna99_GlnCTG_6_-_28909378_28909449@53.74.22, trna49_GlnCTG_6_+_27487308_27487379@53.74.22, trna42_GlnCTG_6_+_27263212_27263283@53.74.22, trna7_GlnCTG_15_-_66161400_66161471@53.74.22, trna3_GlnCTG_17_+_8023070_8023141@53.74.22	0.999832	1.99977	0.0202703	0.141165	10.4915	9.4917	932.633	1110.4
tRF-24-7SFRJ4O1E2	GTTCGAGCCCCAGTGGAACCACCA	3'-tRF	trna17_ValTAC_11_-_59318102_59318174@53.76.24, trna16_ValTAC_11_-_59318460_59318532@53.76.24, trna4_ValTAC_X_-_18693029_18693101@53.76.24	0.990828	1.98733	0.0222228	0.152613	10.4212	9.43033	893.773	1057.52
tRF-31-9M739P8WQ0D5D	TGGTCGTGGTTGTAGTCCGTGCGAGAATACC	3'-tRF	trnalookalike8_GluTTC_5_-_93905172_93905240@41.71.31, trnaMT_GluTTC_MT_-_14674_14742@41.71.31	0.98986	1.98599	0.0354481	0.229261	8.68517	7.69531	268.132	317.256
tRF-22-76DRMD51J	GTTCAAATCCCGGACGAGCCCC	3'-tRF	trna12_ProAGG_6_+_26555498_26555569@52.73.22, trna4_ProAGG_16_+_3210386_3210480@59.80.22, trna3_ProTGG_14_+_21101165_21101236@52.73.22, trna9_ProAGG_16_+_3239634_3239705@52.73.22, trna23_ProAGG_14_-_21077495_21077566@52.73.22, trna14_ProTGG_5_-_180615854_180615925@52.73.22, trna30_ProCGG_6_+_27059521_27059592@52.73.22, trna65_ProAGG_1_-_167684725_167684796@52.73.22, trna8_ProTGG_16_+_3238094_3238…	0.987105	1.9822	0.0785654	0.438228	7.10301	6.11591	89.3773	105.752
tRF-35-3HPSR95933JKB6	CCGCGGCCCGGGTTCGATTCCCGGTCAGGGAACCA	3'-tRF	trna71_GluCTC_1_-_161439189_161439260@41.75.35, trna84_GluTTC_1_-_161391883_161391954@41.75.35, trna87_GluCTC_6_-_126101393_126101464@41.75.35, trna116_GluCTC_1_-_145399233_145399304@41.75.35, trna77_GluCTC_6_+_28949976_28950047@41.75.35, trna77_GluCTC_1_-_161424398_161424469@41.75.35, trna80_GluCTC_1_-_161417018_161417089@41.75.35, trna74_GluCTC_1_-_161431809_161431880@41.75.35, trna134_GluTTC_1…	0.976768	1.96805	0.588481	1	4.60808	3.63131	15.5439	18.5066
tRF-23-YU476YQSD2	TTCGACTCCTGGCTGGCTCGCCA	3'-tRF	trna156_ArgACG_6_-_27181623_27181695@54.76.23, trna36_ArgACG_6_+_27182952_27183024@54.76.23, trna138_ArgACG_6_-_27638344_27638416@54.76.23, trna11_ArgACG_3_-_45730491_45730563@54.76.23, trna7_ArgACG_14_+_23398910_23398982@54.76.23, trna8_ArgACG_6_+_26537726_26537798@54.76.23, trna6_ArgACG_6_+_26328368_26328440@54.76.23	0.972816	1.96267	0.0199746	0.139232	12.5083	11.5355	3847.11	4494.47
tRF-18-YRRHQFD2	TTCCCGGGCGGCGCACCA	3'-tRF	trna34_GlyCCC_16_-_686736_686806@57.74.18, trna27_GlyCCC_2_-_70476123_70476193@57.74.18	0.97115	1.9604	0.0601123	0.358104	7.84548	6.87433	151.553	177.135
tRF-22-WB0Q37Q52	TCGAAACCATCCTCTGCTACCA	3'-tRF	trna169_MetCAT_6_-_26330529_26330600@54.75.22, trna2_MetCAT_6_+_26286754_26286825@54.75.22, trna32_MetCAT_1_+_153643726_153643797@54.75.22, trna150_MetCAT_6_-_27300764_27300835@54.75.22, trna20_MetCAT_17_-_80452597_80452668@54.75.22, trna142_MetCAT_6_-_27560600_27560671@54.75.22, trna129_MetCAT_6_-_27870271_27870342@54.75.22, trna171_MetCAT_6_-_26313352_26313423@54.75.22	0.955556	1.93933	0.0250525	0.168571	10.9065	9.95091	1282.37	1480.53
tRF-38-HMI8W47W1R7HFEV	ATATCATTGGTCGTGGTTGTAGTCCGTGCGAGAATACC	3'-tRF	trnalookalike8_GluTTC_5_-_93905172_93905240@34.71.38, trnaMT_GluTTC_MT_-_14674_14742@34.71.38	0.948309	1.92961	0.0899024	0.496585	7.24013	6.29182	101.035	116.327
tRF-31-Z3M8ZLSSXUOLD	TTGGTCGTGGTTGTAGTCCGTGCGAGAATAC	3'-tRF	trnalookalike8_GluTTC_5_-_93905172_93905240@40.70.31, trnaMT_GluTTC_MT_-_14674_14742@40.70.31	0.938723	1.91683	0.10929	0.584506	6.99088	6.05215	85.4913	97.8207
tRF-26-RNLEKPM43RB	GGGTTCGAATCCCAGCGGTGCCTCCA	3'-tRF	trna40_ThrAGT_17_-_8042770_8042843@52.77.26, trna36_ThrAGT_17_-_8129553_8129626@52.77.26, trna4_ThrAGT_19_+_33667963_33668036@52.77.26, trna8_ThrAGT_17_+_8090478_8090551@52.77.26	0.935607	1.9127	0.0826523	0.459519	7.61272	6.67711	132.123	150.697
tRF-19-D7M4O1J2	AATCTCGGTGGAACCTCCA	3'-tRF	trna1_GlnCTG_6_+_18836402_18836473@57.75.19, trna99_GlnCTG_6_-_28909378_28909449@57.75.19, trna49_GlnCTG_6_+_27487308_27487379@57.75.19, trna42_GlnCTG_6_+_27263212_27263283@57.75.19, trna7_GlnCTG_15_-_66161400_66161471@57.75.19, trna3_GlnCTG_17_+_8023070_8023141@57.75.19	0.929792	1.905	0.0253911	0.170774	13.3277	12.3979	6994.75	7931.41
tRF-19-17M4O1J2	AGTCTCGGTGGAACCTCCA	3'-tRF	trna15_GlnCTG_1_+_145963304_145963375@57.75.19, trna19_GlnCTG_1_+_147505038_147505109@57.75.19, trna146_GlnCTG_6_-_27515531_27515602@57.75.19, trna28_GlnCTG_1_+_149186125_149186196@57.75.19, trna112_GlnCTG_1_-_147737382_147737453@57.75.19	0.929082	1.90406	0.0380534	0.24549	9.42158	8.4925	466.316	528.761
tRF-28-7KYUHRH7MSD2	GTGGGTTCGAATCCCATCCTCGTCGCCA	3'-tRF	trna62_SerGCT_6_+_28180815_28180896@58.85.28, trna175_SerGCT_6_-_26305718_26305801@60.87.28, trna123_SerGCT_6_-_28565117_28565198@58.85.28, trna7_SerGCT_17_+_8090184_8090265@58.85.28, trna10_SerGCT_15_-_40886023_40886104@58.85.28, trna8_SerGCT_11_+_66115591_66115672@58.85.28	0.928322	1.90306	0.0543416	0.332117	8.42242	7.4941	233.158	264.38
tRF-21-8BWS7209D	TCAAATCTCGGTGGAACCTCC	3'-tRF	trna1_GlnCTG_6_+_18836402_18836473@54.74.21, trna99_GlnCTG_6_-_28909378_28909449@54.74.21, trna49_GlnCTG_6_+_27487308_27487379@54.74.21, trna42_GlnCTG_6_+_27263212_27263283@54.74.21, trna7_GlnCTG_15_-_66161400_66161471@54.74.21, trna3_GlnCTG_17_+_8023070_8023141@54.74.21	0.928322	1.90306	0.0543416	0.332117	8.42242	7.4941	233.158	264.38
tRF-20-232WMK81	CAAGTCACGTCGGGGTCACC	3'-tRF	trna12_TrpCCA_17_+_19411494_19411565@55.74.20	0.914864	1.88539	0.403427	1	5.11554	4.20068	23.3158	26.438
tRF-19-593KMHFV	GATTCCCGGGCGGCGCACC	3'-tRF	trna34_GlyCCC_16_-_686736_686806@55.73.19, trna27_GlyCCC_2_-_70476123_70476193@55.73.19	0.914864	1.88539	0.403427	1	5.11554	4.20068	23.3158	26.438
tRF-22-YUHRE9XFJ	TTCGAATCCCACTTCTGACACC	3'-tRF	trna17_LeuCAG_16_+_57333863_57333945@64.85.22, trna141_LeuCAA_6_-_27570348_27570454@65.86.22, trna140_LeuCAA_6_-_27573417_27573524@65.86.22, trna74_LeuCAA_6_+_28908830_28908934@64.85.22, trna58_LeuCAA_1_+_249168054_249168159@65.86.22, trna100_LeuCAA_6_-_28864000_28864105@64.85.22, trna26_LeuCAG_16_-_57334392_57334474@64.85.22	0.912239	1.88196	0.0382821	0.246861	9.90677	8.99453	660.615	740.265
tRF-24-19DMW36DHJ	AGTTCAAGTCTCGGTGGAACCTCC	3'-tRF	trna146_GlnCTG_6_-_27515531_27515602@51.74.24	0.911728	1.8813	0.0773149	0.431882	7.71038	6.79865	143.781	161.272
tRF-18-B1RHODV	AAACCGGGCGGAAACACC	3'-tRF	trna2_ValAAC_3_+_169490018_169490090@58.75.18, trna90_ValCAC_1_-_149684088_149684161@59.76.18, trna9_ValCAC_6_+_26538282_26538354@58.75.18, trna85_ValCAC_1_-_161369490_161369562@58.75.18, trna10_ValCAC_5_-_180649395_180649467@58.75.18, trna18_ValCAC_5_-_180529253_180529325@58.75.18, trna15_ValAAC_5_-_180615416_180615488@58.75.18, trna132_ValAAC_6_-_27721179_27721251@58.75.18, trna136_ValAAC_6_-_2…	0.900666	1.86693	0.0951303	0.513074	7.53488	6.63422	128.237	142.765
tRF-30-DW9NH1NRM5U6	AATGTTGGTTATACCCTTCCCGTACTACCA	3'-tRF	trnaMT_MetCAT_MT_+_4402_4469@42.71.30	0.900376	1.86655	0.746295	1	4.13208	3.23171	11.6579	13.219
tRF-36-JKIWRNL3K53KS1B	CAGGGATTGTGGGTTCGAGTCCCACCCGGGGTACCA	3'-tRF	trna2_ArgCCT_16_+_3202901_3202973@41.76.36	0.900376	1.86655	0.746295	1	4.13208	3.23171	11.6579	13.219
tRF-43-3W2VR008R959KUMK9	CCTGTCACGCGGGAGACCGGGGTTCGATTCCCCGACGGGGAGC	3'-tRF	trna4_AspGTC_12_+_96429799_96429870@31.73.43, trna78_AspGTC_1_-_161418033_161418104@31.73.43, trna72_AspGTC_1_-_161432824_161432895@31.73.43, trna81_AspGTC_1_-_161410615_161410686@31.73.43, trna38_AspGTC_17_-_8125556_8125627@31.73.43, trna45_AspGTC_6_+_27447453_27447524@31.73.43, trna10_AspGTC_12_-_125424193_125424264@31.73.43, trna48_AspGTC_6_+_27471523_27471594@31.73.43, trna75_AspGTC_1_-_16142…	0.900376	1.86655	0.746295	1	4.13208	3.23171	11.6579	13.219
tRF-36-L2RRM38B8SOUPRD	CGAGAGGTCCCGGGTTCAAATCCCGGACGAGCCCCC	3'-tRF	trna12_ProAGG_6_+_26555498_26555569@39.74.36, trna3_ProTGG_14_+_21101165_21101236@39.74.36, trna9_ProAGG_16_+_3239634_3239705@39.74.36, trna23_ProAGG_14_-_21077495_21077566@39.74.36, trna14_ProTGG_5_-_180615854_180615925@39.74.36, trna65_ProAGG_1_-_167684725_167684796@39.74.36, trna8_ProTGG_16_+_3238094_3238165@39.74.36, trna2_ProAGG_7_+_128423504_128423575@39.74.36, trna37_ProCGG_17_-_8126151_81…	0.900376	1.86655	0.746295	1	4.13208	3.23171	11.6579	13.219
tRF-20-59JIL0O6	GATTCCAGCTCGAAGGACCA	3'-tRF	trna18_TyrGTA_14_-_21125623_21125716@57.76.20	0.900376	1.86655	0.746295	1	4.13208	3.23171	11.6579	13.219
tRF-32-ZPEK45H5KQBFJ	TTTAGACGGGCTCACATCACCCCATAAACACC	3'-tRF	trnaMT_PheGAA_MT_+_577_647@42.73.32	0.900376	1.86655	0.746295	1	4.13208	3.23171	11.6579	13.219
tRF-20-2E489B3R	CAAATCTCGGTGGAACCTCC	3'-tRF	trna1_GlnCTG_6_+_18836402_18836473@55.74.20, trna99_GlnCTG_6_-_28909378_28909449@55.74.20, trna49_GlnCTG_6_+_27487308_27487379@55.74.20, trna42_GlnCTG_6_+_27263212_27263283@55.74.20, trna7_GlnCTG_15_-_66161400_66161471@55.74.20, trna3_GlnCTG_17_+_8023070_8023141@55.74.20	0.899185	1.86501	0.0473467	0.291575	9.09986	8.20068	380.825	423.008
tRF-19-IR69OKE2	ATTCCGGCTCGAAGGACCA	3'-tRF	trna16_TyrGTA_14_-_21131351_21131444@58.76.19, trna4_TyrGTA_8_+_67025602_67025694@58.76.19, trna5_TyrGTA_14_+_21151432_21151520@58.76.19, trna5_TyrGTA_8_+_67026223_67026311@58.76.19, trna17_TyrGTA_14_-_21128117_21128210@58.76.19, trna2_TyrGTA_2_+_27273650_27273738@58.76.19, trna19_TyrGTA_14_-_21121258_21121351@58.76.19	0.89328	1.85739	0.0314098	0.208059	13.7062	12.8129	9326.33	10310.8
tRF-37-HQ9M739P8WQ0D52	ATCATTGGTCGTGGTTGTAGTCCGTGCGAGAATACCA	3'-tRF	trnalookalike8_GluTTC_5_-_93905172_93905240@36.72.37, trnaMT_GluTTC_MT_-_14674_14742@36.72.37	0.893206	1.8573	0.0328938	0.216971	12.1213	11.2281	3108.78	3436.94
tRF-23-YUYR66IFD2	TTCGATTCCCGGCCAATGCACCA	3'-tRF	trna19_GlyGCC_2_-_157257659_157257729@52.74.23, trna68_GlyGCC_1_-_161493637_161493707@52.74.23, trna5_GlyGCC_17_+_8029064_8029134@52.74.23, trna24_GlyGCC_16_-_70812942_70813012@52.74.23, trna128_GlyGCC_6_-_27870686_27870756@52.74.23, trna19_GlyGCC_16_+_70823410_70823480@52.74.23	0.892208	1.85601	0.0575162	0.344782	8.80054	7.90834	310.878	343.694
tRF-19-16MSRME2	AGTCACGTCGGGGTCACCA	3'-tRF	trna12_TrpCCA_17_+_19411494_19411565@57.75.19	0.8825	1.84357	0.0877991	0.486545	7.75683	6.87433	151.553	166.56
tRF-40-EFOK8YR951K36D26	ACGCAGAAGGTCCTGGGTTCGAGCCCCAGTGGAACCACCA	3'-tRF	trna17_ValTAC_11_-_59318102_59318174@37.76.40, trna16_ValTAC_11_-_59318460_59318532@37.76.40, trna4_ValTAC_X_-_18693029_18693101@37.76.40	0.88112	1.8418	0.0681791	0.399331	8.42242	7.5413	240.93	264.38
tRF-37-JBRR93W0K672052	CAGAAGGTCCTGGGTTCGAGCCCCAGTGGAACCACCA	3'-tRF	trna17_ValTAC_11_-_59318102_59318174@40.76.37, trna16_ValTAC_11_-_59318460_59318532@40.76.37, trna4_ValTAC_X_-_18693029_18693101@40.76.37	0.880156	1.84057	0.0839536	0.465909	8.08279	7.20264	190.413	208.86
tRF-31-59V3WD8YQ84VD	GATTCTAGGTTCGACTCCTGGCTGGCTCGCC	3'-tRF	trna156_ArgACG_6_-_27181623_27181695@45.75.31, trna36_ArgACG_6_+_27182952_27183024@45.75.31, trna138_ArgACG_6_-_27638344_27638416@45.75.31, trna11_ArgACG_3_-_45730491_45730563@45.75.31	0.86232	1.81796	0.264725	1	5.78736	4.92504	38.8597	42.3008
tRF-27-M3WEKSU8P52	CGGGTTCGATCCCCGTACGGGCCACCA	3'-tRF	trna57_IleAAT_6_+_27636362_27636435@51.77.27, trna11_IleAAT_6_+_26554350_26554423@51.77.27, trna80_IleAAT_6_+_58149254_58149327@51.77.27, trna165_IleAAT_6_-_26721221_26721294@51.77.27, trna158_IleAAT_6_-_27144994_27145067@51.77.27, trna9_IleAAT_17_+_8090911_8090984@51.77.27, trna10_IleAAT_14_+_102783429_102783502@51.77.27, trna154_IleAAT_6_-_27205350_27205423@51.77.27, trna28_IleAAT_6_+_26780832_…	0.861056	1.81637	0.124202	0.658743	7.20706	6.346	104.921	113.684
tRF-21-YDZDL9X1B	TTAACTTGACCGCTCTGACCA	3'-tRF	trnaMT_ValTAC_MT_+_1602_1670@52.72.21	0.858085	1.81263	0.075948	0.424666	8.42242	7.56434	244.816	264.38
tRF-35-JJ6RRNLIK898O1	CAGGCGGCCCGGGTTCGACTCCCGGTGTGGGAACC	3'-tRF	trna11_GluTTC_15_-_26327381_26327452@40.74.35, trna3_GluTTC_13_-_45492062_45492133@40.74.35	0.845801	1.79726	0.0815293	0.453769	8.18825	7.34245	209.842	224.723
tRF-20-LN3JWB61	CGATTCCGGCTCGAAGGACC	3'-tRF	trna16_TyrGTA_14_-_21131351_21131444@56.75.20, trna4_TyrGTA_8_+_67025602_67025694@56.75.20, trna5_TyrGTA_14_+_21151432_21151520@56.75.20, trna5_TyrGTA_8_+_67026223_67026311@56.75.20, trna2_TyrGTA_2_+_27273650_27273738@56.75.20, trna19_TyrGTA_14_-_21121258_21121351@56.75.20	0.844345	1.79545	0.058617	0.350969	9.55901	8.71466	544.036	581.637
tRF-22-YBOZZ7ND2	TTAAAGACTTTTTCTCTGACCA	3'-tRF	trnaMT_ProTGG_MT_-_15956_16023@50.71.22	0.843603	1.79453	0.0809296	0.450923	8.40794	7.56434	244.816	261.737
tRF-28-M87SFR2W9JDV	CGTGGGTTCGAGCCCCACGTTGGGCGCC	3'-tRF	trna11_LysCTT_5_-_180648979_180649051@48.75.28, trna9_LysCTT_5_+_180634755_180634827@48.75.28, trna13_LysCTT_14_-_58706613_58706685@48.75.28, trna13_LysCTT_6_+_26556774_26556846@48.75.28, trna119_LysCTT_1_-_145395522_145395594@48.75.28, trna32_LysCTT_16_-_3207406_3207478@48.75.28, trna7_LysCTT_16_+_3225692_3225764@48.75.28, trna10_LysCTT_16_+_3241501_3241573@48.75.28, trna2_LysCTT_15_+_79152904_7…	0.838908	1.7887	0.251805	1	6.24394	5.40504	54.4036	58.1637
tRF-19-BRMR71J2	AACCCCGTCCGTGCCTCCA	3'-tRF	trna14_ThrCGT_17_+_29877093_29877164@57.75.19, trna15_ThrCGT_16_+_14379750_14379821@57.75.19	0.825657	1.77234	0.207264	0.953464	6.59024	5.76458	69.9475	74.0265
tRF-20-OMKM4WL6	GAATCCCATCCTCGTCGCCA	3'-tRF	trna62_SerGCT_6_+_28180815_28180896@66.85.20, trna175_SerGCT_6_-_26305718_26305801@68.87.20, trna123_SerGCT_6_-_28565117_28565198@66.85.20, trna7_SerGCT_17_+_8090184_8090265@66.85.20, trna10_SerGCT_15_-_40886023_40886104@66.85.20, trna8_SerGCT_11_+_66115591_66115672@66.85.20	0.823312	1.76946	0.083658	0.464605	8.55977	7.73646	275.904	290.818
tRF-21-LEK58Y01B	CGAATCCCACTCCTGACACCA	3'-tRF	trna36_LeuCAG_1_+_161418741_161418823@66.86.21, trna38_LeuCAG_1_+_161426122_161426204@66.86.21, trna7_LeuCAG_6_+_26521436_26521518@66.86.21, trna67_LeuCAG_1_-_161500132_161500214@66.86.21, trna42_LeuCAG_1_+_161440913_161440995@66.86.21, trna40_LeuCAG_1_+_161433532_161433614@66.86.21, trna34_LeuCAG_1_+_161411323_161411405@66.86.21	0.820935	1.76655	0.0968874	0.522184	8.13649	7.31555	205.956	216.792
tRF-19-ODMJ6BFV	GAAACCGGGCGGAAACACC	3'-tRF	trna2_ValAAC_3_+_169490018_169490090@57.75.19, trna90_ValCAC_1_-_149684088_149684161@58.76.19, trna9_ValCAC_6_+_26538282_26538354@57.75.19, trna85_ValCAC_1_-_161369490_161369562@57.75.19, trna10_ValCAC_5_-_180649395_180649467@57.75.19, trna18_ValCAC_5_-_180529253_180529325@57.75.19, trna15_ValAAC_5_-_180615416_180615488@57.75.19, trna132_ValAAC_6_-_27721179_27721251@57.75.19, trna136_ValAAC_6_-_2…	0.82015	1.76559	0.0709749	0.41444	9.18726	8.36711	427.457	449.447
tRF-22-YU8R6Q46J	TTCGATCCCCGGCATCTCCACC	3'-tRF	trna119_AlaCGC_6_-_28641613_28641684@53.74.22, trna10_AlaCGC_6_+_26553731_26553802@53.74.22, trna8_AlaTGC_5_+_180633868_180633939@53.74.22, trna13_AlaTGC_12_-_125406301_125406372@53.74.22, trna66_AlaTGC_6_+_28611222_28611293@53.74.22	0.807717	1.75044	0.111268	0.594669	7.88784	7.08013	174.869	182.422
tRF-27-93W0K672052	TGGGTTCGAGCCCCAGTGGAACCACCA	3'-tRF	trna17_ValTAC_11_-_59318102_59318174@50.76.27, trna16_ValTAC_11_-_59318460_59318532@50.76.27, trna4_ValTAC_X_-_18693029_18693101@50.76.27	0.790654	1.72986	0.158991	0.748928	7.33505	6.54439	120.465	124.259
tRF-19-D7M461J2	AATCTCGGTGGGACCTCCA	3'-tRF	trna16_GlnTTG_17_+_47269890_47269961@57.75.19, trna64_GlnTTG_6_+_28557156_28557227@57.75.19, trna173_GlnTTG_6_-_26311975_26312046@57.75.19, trna130_GlnTTG_6_-_27763640_27763711@57.75.19, trna174_GlnTTG_6_-_26311424_26311495@57.75.19	0.788886	1.72774	0.0589517	0.352423	12.1213	11.3324	3341.93	3436.94
tRF-22-80WS72092	TCAAGTCTCGGTGGAACCTCCA	3'-tRF	trna146_GlnCTG_6_-_27515531_27515602@54.75.22	0.782136	1.71968	0.0937993	0.5084	8.90737	8.12523	361.395	370.132
tRF-23-YU8R6Q46D2	TTCGATCCCCGGCATCTCCACCA	3'-tRF	trna119_AlaCGC_6_-_28641613_28641684@53.75.23, trna10_AlaCGC_6_+_26553731_26553802@53.75.23, trna8_AlaTGC_5_+_180633868_180633939@53.75.23, trna13_AlaTGC_12_-_125406301_125406372@53.75.23, trna66_AlaTGC_6_+_28611222_28611293@53.75.23	0.777554	1.71422	0.0705056	0.411856	10.4915	9.71397	1088.07	1110.4
tRF-22-WB08Q2B52	TCGAAACCGGGCGGAAACACCA	3'-tRF	trna2_ValAAC_3_+_169490018_169490090@55.76.22, trna90_ValCAC_1_-_149684088_149684161@56.77.22, trna9_ValCAC_6_+_26538282_26538354@55.76.22, trna85_ValCAC_1_-_161369490_161369562@55.76.22, trna10_ValCAC_5_-_180649395_180649467@55.76.22, trna18_ValCAC_5_-_180529253_180529325@55.76.22, trna15_ValAAC_5_-_180615416_180615488@55.76.22, trna132_ValAAC_6_-_27721179_27721251@55.76.22, trna136_ValAAC_6_-_2…	0.777476	1.71413	0.0735827	0.420438	10.1437	9.36624	854.913	872.455
tRF-20-51K36D26	GAGCCCCAGTGGAACCACCA	3'-tRF	trna17_ValTAC_11_-_59318102_59318174@57.76.20, trna16_ValTAC_11_-_59318460_59318532@57.76.20, trna4_ValTAC_X_-_18693029_18693101@57.76.20	0.777268	1.71388	0.083058	0.46144	9.49193	8.71466	544.036	555.199
tRF-23-YOH9R8O7D2	TTCAAATCTCGGTGGGACCTCCA	3'-tRF	trna16_GlnTTG_17_+_47269890_47269961@53.75.23, trna173_GlnTTG_6_-_26311975_26312046@53.75.23, trna130_GlnTTG_6_-_27763640_27763711@53.75.23, trna174_GlnTTG_6_-_26311424_26311495@53.75.23	0.764677	1.69899	0.0678946	0.397816	11.8803	11.1156	2875.62	2908.18
tRF-25-99DMEMR326	TGTTCAAGTCACGTCGGGGTCACCA	3'-tRF	trna12_TrpCCA_17_+_19411494_19411565@51.75.25	0.75338	1.68574	0.203332	0.937062	6.86929	6.11591	89.3773	89.8893
tRF-35-F0IURNL3KZM8W1	AGAAGATTGAGGGTTCGAGTCCCTTCGTGGTCGCC	3'-tRF	trna1_ArgCCG_16_+_3200675_3200747@41.75.35, trna114_ArgCCG_6_-_28710729_28710801@41.75.35, trna73_ArgCCG_6_+_28849165_28849237@41.75.35, trna19_ArgTCG_17_+_73031208_73031280@41.75.35	0.73976	1.6699	1	1	3.41688	2.67712	7.77194	7.93141
tRF-33-1NR8YUP6KP6HD2	AGGTTGGTGGTTCGAGCCCACCCAGGGACGCCA	3'-tRF	trna108_AsnGTT_1_-_148598314_148598387@45.77.33, trna4_AsnGTT_10_-_22518438_22518511@45.77.33, trna31_AsnGTT_17_-_36908034_36908107@45.77.33, trna7_AsnGTT_13_-_31248101_31248174@45.77.33, trna83_AsnGTT_1_-_161397867_161397940@45.77.33, trna136_AsnGTT_1_-_16847080_16847153@45.77.33, trna107_AsnGTT_1_-_148760356_148760429@45.77.33, trna1_AsnGTT_19_+_1383562_1383635@45.77.33, trna26_AsnGTT_1_+_14824…	0.73976	1.6699	1	1	3.41688	2.67712	7.77194	7.93141
tRF-37-HY13KK761RNNMJM	ATCTGAGGGTCCAGGGTTCAAGTCCCTGTTCGGGCGC	3'-tRF	trna2_LysTTT_17_+_8022473_8022545@38.74.37, trna14_LysTTT_11_-_59327808_59327880@38.74.37, trna62_LysTTT_1_-_204476158_204476230@38.74.37, trna54_LysTTT_1_+_204475655_204475727@38.74.37, trna76_LysTTT_6_+_28918806_28918878@38.74.37	0.73976	1.6699	1	1	3.41688	2.67712	7.77194	7.93141
tRF-18-IRMJ6VV	ATTCCCGGGCGGCGCACC	3'-tRF	trna34_GlyCCC_16_-_686736_686806@56.73.18, trna27_GlyCCC_2_-_70476123_70476193@56.73.18	0.73976	1.6699	1	1	3.41688	2.67712	7.77194	7.93141
tRF-31-IWRNL3KQNKW1B	ATTGTGGGTTCGAGTCCCATCTGGGTCGCCA	3'-tRF	trna23_ArgCCG_17_-_66016013_66016085@46.76.31	0.73976	1.6699	1	1	3.41688	2.67712	7.77194	7.93141
tRF-36-KKM1M3WD8S746DD	CCAGGCGGCCCGGGTTCGACTCCCGGTGTGGGAACC	3'-tRF	trna11_GluTTC_15_-_26327381_26327452@39.74.36, trna3_GluTTC_13_-_45492062_45492133@39.74.36	0.73976	1.6699	1	1	3.41688	2.67712	7.77194	7.93141
tRF-27-KK761RNNMJM	CCAGGGTTCAAGTCCCTGTTCGGGCGC	3'-tRF	trna2_LysTTT_17_+_8022473_8022545@48.74.27, trna14_LysTTT_11_-_59327808_59327880@48.74.27, trna62_LysTTT_1_-_204476158_204476230@48.74.27, trna54_LysTTT_1_+_204475655_204475727@48.74.27, trna76_LysTTT_6_+_28918806_28918878@48.74.27	0.73976	1.6699	1	1	3.41688	2.67712	7.77194	7.93141
tRF-34-3BDW9NH1NRM52V	CCGAAAATGTTGGTTATACCCTTCCCGTACTACC	3'-tRF	trnaMT_MetCAT_MT_+_4402_4469@37.70.34	0.73976	1.6699	1	1	3.41688	2.67712	7.77194	7.93141
tRF-34-M2OSRN2NKSEKH9	CGGGAGACCGGGGTTCAATTCCCCGACGGGGAGC	3'-tRF	trna5_AspGTC_12_+_98897281_98897352@40.73.34	0.73976	1.6699	1	1	3.41688	2.67712	7.77194	7.93141
tRF-46-46S9Y81H93WB863IP5D	CTCCAGTCTCTTCGGAGGCGTGGGTTCGAATCCCACCGCTGCCACC	3'-tRF	trna19_LeuAAG_5_-_180524474_180524555@39.84.46, trna3_LeuAAG_5_+_180528840_180528921@39.84.46, trna42_LeuTAG_17_-_8023632_8023713@39.84.46, trna16_LeuAAG_5_-_180601044_180601125@39.84.46	0.73976	1.6699	1	1	3.41688	2.67712	7.77194	7.93141
tRF-26-N3WB884U1DD	CTGGTTCGAATCCGGCTCGAAGGACC	3'-tRF	trna14_TyrGTA_6_+_26569086_26569176@50.75.26, trna15_TyrGTA_6_+_26575798_26575887@50.75.26	0.73976	1.6699	1	1	3.41688	2.67712	7.77194	7.93141
tRF-46-NX2VF0S7RNLJKP9BK1B	CTTTACACGCAGAAGGTCCTGGGTTCGAGCCCCAGTGGAACCACCA	3'-tRF	trna17_ValTAC_11_-_59318102_59318174@31.76.46, trna16_ValTAC_11_-_59318460_59318532@31.76.46, trna4_ValTAC_X_-_18693029_18693101@31.76.46	0.73976	1.6699	1	1	3.41688	2.67712	7.77194	7.93141
tRF-44-PY8HM2OSRNLNKSEKH9	GCCTGTCACGCGGGAGACCGGGGTTCGATTCCCCGACGGGGAGC	3'-tRF	trna4_AspGTC_12_+_96429799_96429870@30.73.44, trna78_AspGTC_1_-_161418033_161418104@30.73.44, trna72_AspGTC_1_-_161432824_161432895@30.73.44, trna81_AspGTC_1_-_161410615_161410686@30.73.44, trna38_AspGTC_17_-_8125556_8125627@30.73.44, trna45_AspGTC_6_+_27447453_27447524@30.73.44, trna10_AspGTC_12_-_125424193_125424264@30.73.44, trna48_AspGTC_6_+_27471523_27471594@30.73.44, trna75_AspGTC_1_-_16142…	0.73976	1.6699	1	1	3.41688	2.67712	7.77194	7.93141
tRF-34-RE987S1R27R3E2	GGGATTGTGGGTTCGAGTCCCACCTGGGGTACCA	3'-tRF	trna18_ArgCCT_17_+_73030001_73030073@43.76.34	0.73976	1.6699	1	1	3.41688	2.67712	7.77194	7.93141
tRF-24-R9OMKJRVHJ	GGTTCGAATCCCAGCGGTGCCTCC	3'-tRF	trna40_ThrAGT_17_-_8042770_8042843@53.76.24, trna36_ThrAGT_17_-_8129553_8129626@53.76.24, trna4_ThrAGT_19_+_33667963_33668036@53.76.24, trna8_ThrAGT_17_+_8090478_8090551@53.76.24	0.73976	1.6699	1	1	3.41688	2.67712	7.77194	7.93141
tRF-25-R95R3J0926	GGTTCGATCCCCGGCACCTCCACCA	3'-tRF	trna110_AlaTGC_6_-_28757547_28757618@51.75.25, trna113_AlaTGC_6_-_28726141_28726212@51.75.25	0.73976	1.6699	1	1	3.41688	2.67712	7.77194	7.93141
tRF-23-76HRMFWRV	GTTCAATCCCCGGCATCTCCACC	3'-tRF	trna8_AlaTGC_12_+_125424512_125424583@52.74.23, trna13_AlaCGC_2_+_157257281_157257352@52.74.23	0.73976	1.6699	1	1	3.41688	2.67712	7.77194	7.93141
tRF-22-7SDRJH715	GTTCGAATCCCAGCGGTGCCTC	3'-tRF	trna40_ThrAGT_17_-_8042770_8042843@54.75.22, trna36_ThrAGT_17_-_8129553_8129626@54.75.22, trna4_ThrAGT_19_+_33667963_33668036@54.75.22, trna8_ThrAGT_17_+_8090478_8090551@54.75.22	0.73976	1.6699	1	1	3.41688	2.67712	7.77194	7.93141
tRF-23-7SERML92V	GTTCGACTCCCGGTATGGGAACC	3'-tRF	trna20_GluTTC_2_-_131094701_131094772@52.74.23, trna5_GluTTC_13_-_41634874_41634945@52.74.23	0.73976	1.6699	1	1	3.41688	2.67712	7.77194	7.93141
tRF-23-7SHRM591V	GTTCGATCCCCGTACTGGCCACC	3'-tRF	trna153_IleAAT_6_-_27242990_27243063@54.76.23, trna59_IleAAT_6_+_27655967_27656040@54.76.23, trna163_IleAAT_6_-_26745255_26745328@54.76.23	0.73976	1.6699	1	1	3.41688	2.67712	7.77194	7.93141
tRF-23-ZLSSXUOLD2	TTGTAGTCCGTGCGAGAATACCA	3'-tRF	trnalookalike8_GluTTC_5_-_93905172_93905240@50.72.23, trnaMT_GluTTC_MT_-_14674_14742@50.72.23	0.73976	1.6699	1	1	3.41688	2.67712	7.77194	7.93141
tRF-17-H7PU4HJ	ATCCTGCCGACTACGCC	3'-tRF	trna5_SerAGA_6_+_26327817_26327898@68.84.17, trna147_SerAGA_6_-_27509554_27509635@68.84.17, trna44_SerAGA_6_+_27446591_27446672@68.84.17, trna46_SerAGA_6_+_27463593_27463674@68.84.17, trna47_SerAGA_6_+_27470818_27470899@68.84.17, trna145_SerAGA_6_-_27521192_27521273@68.84.17, trna11_SerAGA_8_-_96281885_96281966@68.84.17, trna35_SerAGA_17_-_8129928_8130009@68.84.17, trna172_SerTGA_6_-_26312824_263…	0.734473	1.66379	0.334166	1	6.03364	5.29917	50.5176	50.2323
tRF-20-593J2H26	GATTCCCGGCCAACGCACCA	3'-tRF	trna79_GlyTCC_1_-_161417375_161417446@56.75.20, trna73_GlyTCC_1_-_161432166_161432237@56.75.20, trna76_GlyTCC_1_-_161424756_161424827@56.75.20, trna70_GlyTCC_1_-_161439547_161439618@56.75.20, trna45_GlyTCC_1_+_161500903_161500974@56.75.20, trna117_GlyTCC_1_-_145397864_145397935@56.75.20, trna2_GlyTCC_19_+_4724082_4724153@56.75.20, trna10_GlyTCC_17_+_8124866_8124937@56.75.20	0.733738	1.66294	0.160473	0.754979	7.84548	7.11174	178.755	177.135
tRF-20-ODMJFB26	GAAACCGGGCAGAAACACCA	3'-tRF	trna37_ValAAC_6_+_27203288_27203360@57.76.20	0.725135	1.65306	0.270736	1	6.64066	5.91552	77.7194	76.6703
tRF-20-DMEMR326	AAGTCACGTCGGGGTCACCA	3'-tRF	trna12_TrpCCA_17_+_19411494_19411565@56.75.20	0.715969	1.64259	0.102494	0.550464	9.6231	8.90713	621.755	608.075
tRF-19-OMW3RDHJ	GAATCTCGGTGGGACCTCC	3'-tRF	trna64_GlnTTG_6_+_28557156_28557227@56.74.19	0.715062	1.64155	0.37526	1	5.49021	4.77515	34.9737	34.3694
tRF-23-HUB689XXD2	ATCGAAACCATCCTCTGCTACCA	3'-tRF	trna169_MetCAT_6_-_26330529_26330600@53.75.23, trna2_MetCAT_6_+_26286754_26286825@53.75.23, trna32_MetCAT_1_+_153643726_153643797@53.75.23, trna150_MetCAT_6_-_27300764_27300835@53.75.23, trna20_MetCAT_17_-_80452597_80452668@53.75.23, trna142_MetCAT_6_-_27560600_27560671@53.75.23, trna129_MetCAT_6_-_27870271_27870342@53.75.23, trna171_MetCAT_6_-_26313352_26313423@53.75.23	0.70086	1.62547	0.0980541	0.528286	11.0991	10.3982	1748.69	1692.03
tRF-21-WB884U1DD	TCGAATCCGGCTCGAAGGACC	3'-tRF	trna14_TyrGTA_6_+_26569086_26569176@55.75.21, trna15_TyrGTA_6_+_26575798_26575887@55.75.21	0.69696	1.62108	0.403427	1	5.11554	4.41858	27.2018	26.438
tRF-27-4KYU476YQSJ	CTAGGTTCGACTCCTGGCTGGCTCGCC	3'-tRF	trna156_ArgACG_6_-_27181623_27181695@49.75.27, trna36_ArgACG_6_+_27182952_27183024@49.75.27, trna138_ArgACG_6_-_27638344_27638416@49.75.27, trna11_ArgACG_3_-_45730491_45730563@49.75.27	0.68148	1.60378	0.189794	0.881832	7.66238	6.9809	163.211	155.984
tRF-28-M8ZLSSXUOLD2	CGTGGTTGTAGTCCGTGCGAGAATACCA	3'-tRF	trnalookalike8_GluTTC_5_-_93905172_93905240@45.72.28, trnaMT_GluTTC_MT_-_14674_14742@45.72.28	0.666413	1.58712	0.128828	0.681159	9.74334	9.07693	699.475	660.951
tRF-19-BMW3RDHJ	AAATCTCGGTGGGACCTCC	3'-tRF	trna16_GlnTTG_17_+_47269890_47269961@56.74.19, trna173_GlnTTG_6_-_26311975_26312046@56.74.19, trna130_GlnTTG_6_-_27763640_27763711@56.74.19, trna174_GlnTTG_6_-_26311424_26311495@56.74.19	0.665821	1.58647	0.160346	0.754614	8.42242	7.7566	279.79	264.38
tRF-36-N26WRNLEK5YY01B	CTGGAGGCGTGGGTTCGAATCCCACTTCTGACACCA	3'-tRF	trna17_LeuCAG_16_+_57333863_57333945@51.86.36, trna26_LeuCAG_16_-_57334392_57334474@51.86.36	0.664178	1.58467	0.797614	1	4.60808	3.9439	19.4299	18.5066
tRF-22-YUHRF8X7J	TTCGAATCCCAGCGGTGCCTCC	3'-tRF	trna40_ThrAGT_17_-_8042770_8042843@55.76.22, trna36_ThrAGT_17_-_8129553_8129626@55.76.22, trna4_ThrAGT_19_+_33667963_33668036@55.76.22, trna8_ThrAGT_17_+_8090478_8090551@55.76.22	0.664178	1.58467	0.797614	1	4.60808	3.9439	19.4299	18.5066
tRF-20-BM32LJK6	AAATCCCGGACGAGCCCCCA	3'-tRF	trna12_ProAGG_6_+_26555498_26555569@56.75.20, trna4_ProAGG_16_+_3210386_3210480@63.82.20, trna3_ProTGG_14_+_21101165_21101236@56.75.20, trna9_ProAGG_16_+_3239634_3239705@56.75.20, trna23_ProAGG_14_-_21077495_21077566@56.75.20, trna14_ProTGG_5_-_180615854_180615925@56.75.20, trna30_ProCGG_6_+_27059521_27059592@56.75.20, trna65_ProAGG_1_-_167684725_167684796@56.75.20, trna8_ProTGG_16_+_3238094_3238…	0.662181	1.58247	0.120053	0.63917	10.854	10.1918	1515.53	1427.65
tRF-34-I8W47W1R7HFEE2	ATTGGTCGTGGTTGTAGTCCGTGCGAGAATACCA	3'-tRF	trnalookalike8_GluTTC_5_-_93905172_93905240@39.72.34, trnaMT_GluTTC_MT_-_14674_14742@39.72.34	0.658507	1.57845	0.111904	0.597862	13.2788	12.6203	8160.54	7667.03
tRF-24-19BMW3RDHJ	AGTTCAAATCTCGGTGGGACCTCC	3'-tRF	trna16_GlnTTG_17_+_47269890_47269961@51.74.24, trna173_GlnTTG_6_-_26311975_26312046@51.74.24, trna130_GlnTTG_6_-_27763640_27763711@51.74.24, trna174_GlnTTG_6_-_26311424_26311495@51.74.24	0.655614	1.57529	0.188918	0.878826	8.10091	7.4453	225.386	211.504
tRF-28-W4R951KHZKDM	TCGTGGGTTCGAGCCCCACGTTGGGCGC	3'-tRF	trna11_LysCTT_5_-_180648979_180649051@47.74.28, trna9_LysCTT_5_+_180634755_180634827@47.74.28, trna13_LysCTT_14_-_58706613_58706685@47.74.28, trna13_LysCTT_6_+_26556774_26556846@47.74.28, trna119_LysCTT_1_-_145395522_145395594@47.74.28, trna32_LysCTT_16_-_3207406_3207478@47.74.28, trna7_LysCTT_16_+_3225692_3225764@47.74.28, trna10_LysCTT_16_+_3241501_3241573@47.74.28, trna2_LysCTT_15_+_79152904_7…	0.64368	1.56231	0.436353	1	5.25153	4.60785	31.0878	29.0818
tRF-36-QKF1R3WE8RO86JD	GCGGGAGACCGGGGTTCGATTCCCCGACGGGGAGCC	3'-tRF	trna4_AspGTC_12_+_96429799_96429870@39.74.36, trna78_AspGTC_1_-_161418033_161418104@39.74.36, trna72_AspGTC_1_-_161432824_161432895@39.74.36, trna81_AspGTC_1_-_161410615_161410686@39.74.36, trna38_AspGTC_17_-_8125556_8125627@39.74.36, trna144_AspGTC_6_-_27551236_27551307@39.74.36, trna45_AspGTC_6_+_27447453_27447524@39.74.36, trna10_AspGTC_12_-_125424193_125424264@39.74.36, trna48_AspGTC_6_+_2747…	0.634751	1.55267	0.197615	0.913463	8.22176	7.58701	248.702	230.011
tRF-16-H9R8B7D	ATCTCGGTGGAACCTC	3'-tRF	trna1_GlnCTG_6_+_18836402_18836473@58.73.16, trna99_GlnCTG_6_-_28909378_28909449@58.73.16, trna49_GlnCTG_6_+_27487308_27487379@58.73.16, trna42_GlnCTG_6_+_27263212_27263283@58.73.16, trna7_GlnCTG_15_-_66161400_66161471@58.73.16, trna3_GlnCTG_17_+_8023070_8023141@58.73.16	0.628605	1.54607	0.418661	1	6.03364	5.40504	54.4036	50.2323
tRF-20-2E2WMK81	CAAATCACGTCGGGGTCACC	3'-tRF	trna1_TrpCCA_7_+_99067307_99067378@55.74.20, trna170_TrpCCA_6_-_26319330_26319401@55.74.20, trna168_TrpCCA_6_-_26331672_26331743@55.74.20, trna6_TrpCCA_17_+_8089676_8089747@55.74.20, trna39_TrpCCA_17_-_8124187_8124258@55.74.20	0.624149	1.5413	0.227066	1	7.53488	6.91073	155.439	142.765
tRF-38-L85DMKYUYRLHR0D2	CGCGGGAGACCGGGGTTCGATTCCCCGACGGGGAGCCA	3'-tRF	trna4_AspGTC_12_+_96429799_96429870@38.75.38, trna78_AspGTC_1_-_161418033_161418104@38.75.38, trna72_AspGTC_1_-_161432824_161432895@38.75.38, trna81_AspGTC_1_-_161410615_161410686@38.75.38, trna38_AspGTC_17_-_8125556_8125627@38.75.38, trna144_AspGTC_6_-_27551236_27551307@38.75.38, trna45_AspGTC_6_+_27447453_27447524@38.75.38, trna10_AspGTC_12_-_125424193_125424264@38.75.38, trna48_AspGTC_6_+_2747…	0.620591	1.5375	0.299089	1	6.7365	6.11591	89.3773	81.9579
tRF-30-W4R951KHZKL6	TCGTGGGTTCGAGCCCCACGTTGGGCGCCA	3'-tRF	trna11_LysCTT_5_-_180648979_180649051@47.76.30, trna9_LysCTT_5_+_180634755_180634827@47.76.30, trna13_LysCTT_14_-_58706613_58706685@47.76.30, trna13_LysCTT_6_+_26556774_26556846@47.76.30, trna119_LysCTT_1_-_145395522_145395594@47.76.30, trna32_LysCTT_16_-_3207406_3207478@47.76.30, trna7_LysCTT_16_+_3225692_3225764@47.76.30, trna10_LysCTT_16_+_3241501_3241573@47.76.30, trna2_LysCTT_15_+_79152904_7…	0.620428	1.53733	0.227663	1	7.90857	7.28814	202.07	185.066
tRF-37-EH623K7SIR3DR2M	ACGCGGGAGACCGGGGTTCGATTCCCCGACGGGGAGC	3'-tRF	trna4_AspGTC_12_+_96429799_96429870@37.73.37, trna78_AspGTC_1_-_161418033_161418104@37.73.37, trna72_AspGTC_1_-_161432824_161432895@37.73.37, trna81_AspGTC_1_-_161410615_161410686@37.73.37, trna38_AspGTC_17_-_8125556_8125627@37.73.37, trna144_AspGTC_6_-_27551236_27551307@37.73.37, trna45_AspGTC_6_+_27447453_27447524@37.73.37, trna10_AspGTC_12_-_125424193_125424264@37.73.37, trna48_AspGTC_6_+_2747…	0.612231	1.52862	0.201527	0.929582	8.28653	7.67429	264.246	240.586
tRF-20-LI38NJW1	CGACTCCTGGCTGGCTCGCC	3'-tRF	trna156_ArgACG_6_-_27181623_27181695@56.75.20, trna36_ArgACG_6_+_27182952_27183024@56.75.20, trna138_ArgACG_6_-_27638344_27638416@56.75.20, trna11_ArgACG_3_-_45730491_45730563@56.75.20, trna7_ArgACG_14_+_23398910_23398982@56.75.20, trna8_ArgACG_6_+_26537726_26537798@56.75.20, trna6_ArgACG_6_+_26328368_26328440@56.75.20	0.607364	1.52347	0.179766	0.838545	9.09986	8.4925	466.316	423.008
tRF-19-DRJL51J2	AATCCCAGTAGAGCCTCCA	3'-tRF	trna127_ThrTGT_6_-_28442329_28442402@59.77.19	0.606083	1.52212	0.290578	1	7.36535	6.75926	139.895	126.903
tRF-20-OMMIL0O6	GAATCCGGCTCGAAGGACCA	3'-tRF	trna14_TyrGTA_6_+_26569086_26569176@57.76.20, trna15_TyrGTA_6_+_26575798_26575887@57.76.20	0.594744	1.5102	0.168895	0.793388	10.3087	9.71397	1088.07	978.207
tRF-35-JYSWRYVMMV5BU6	CATTGGTCGTGGTTGTAGTCCGTGCGAGAATACCA	3'-tRF	trnalookalike8_GluTTC_5_-_93905172_93905240@38.72.35, trnaMT_GluTTC_MT_-_14674_14742@38.72.35	0.588721	1.50391	0.159832	0.752428	11.7428	11.1541	2953.34	2643.8
tRF-24-76DRMD5112	GTTCAAATCCCGGACGAGCCCCCA	3'-tRF	trna12_ProAGG_6_+_26555498_26555569@52.75.24, trna4_ProAGG_16_+_3210386_3210480@59.82.24, trna3_ProTGG_14_+_21101165_21101236@52.75.24, trna9_ProAGG_16_+_3239634_3239705@52.75.24, trna23_ProAGG_14_-_21077495_21077566@52.75.24, trna14_ProTGG_5_-_180615854_180615925@52.75.24, trna30_ProCGG_6_+_27059521_27059592@52.75.24, trna65_ProAGG_1_-_167684725_167684796@52.75.24, trna8_ProTGG_16_+_3238094_3238…	0.588636	1.50382	0.166348	0.782142	10.743	10.1544	1476.67	1321.9
tRF-35-F0I71NLI38NJW1	AGAAGATTCTAGGTTCGACTCCTGGCTGGCTCGCC	3'-tRF	trna156_ArgACG_6_-_27181623_27181695@41.75.35, trna36_ArgACG_6_+_27182952_27183024@41.75.35, trna138_ArgACG_6_-_27638344_27638416@41.75.35, trna11_ArgACG_3_-_45730491_45730563@41.75.35	0.586648	1.50175	1	1	3.81836	3.23171	11.6579	10.5752
tRF-32-M1M3WE8SSP6D2	CGGCCCGGGTTCGATTCCCGGTCAGGGAACCA	3'-tRF	trna71_GluCTC_1_-_161439189_161439260@44.75.32, trna84_GluTTC_1_-_161391883_161391954@44.75.32, trna87_GluCTC_6_-_126101393_126101464@44.75.32, trna116_GluCTC_1_-_145399233_145399304@44.75.32, trna77_GluCTC_6_+_28949976_28950047@44.75.32, trna77_GluCTC_1_-_161424398_161424469@44.75.32, trna80_GluCTC_1_-_161417018_161417089@44.75.32, trna92_PheGAA_1_-_149672905_149672976@44.75.32, trna74_GluCTC_1_…	0.586648	1.50175	1	1	3.81836	3.23171	11.6579	10.5752
tRF-30-RS93W0K6MY6V	GGTCGTGGGTTCGAGCCCCACGTTGGGCGC	3'-tRF	trna11_LysCTT_5_-_180648979_180649051@45.74.30, trna9_LysCTT_5_+_180634755_180634827@45.74.30, trna13_LysCTT_14_-_58706613_58706685@45.74.30, trna13_LysCTT_6_+_26556774_26556846@45.74.30, trna119_LysCTT_1_-_145395522_145395594@45.74.30, trna32_LysCTT_16_-_3207406_3207478@45.74.30, trna7_LysCTT_16_+_3225692_3225764@45.74.30, trna10_LysCTT_16_+_3241501_3241573@45.74.30, trna2_LysCTT_15_+_79152904_7…	0.586648	1.50175	1	1	3.81836	3.23171	11.6579	10.5752
tRF-38-S4113KYO8R6Q46D2	GTATGAGGCCCCGGGTTCAATCCCCGGCATCTCCACCA	3'-tRF	trna8_AlaTGC_12_+_125424512_125424583@38.75.38	0.586648	1.50175	1	1	3.81836	3.23171	11.6579	10.5752
tRF-25-7N232WMK81	GTGTTCAAGTCACGTCGGGGTCACC	3'-tRF	trna12_TrpCCA_17_+_19411494_19411565@50.74.25	0.586648	1.50175	1	1	3.81836	3.23171	11.6579	10.5752
tRF-22-WEPSJ9852	TCGATGCCCGCATTCTCCACCA	3'-tRF	trna166_AlaAGC_6_-_26572092_26572164@55.76.22, trna9_AlaAGC_14_+_89445442_89445514@55.76.22	0.586648	1.50175	1	1	3.81836	3.23171	11.6579	10.5752
tRF-37-WO1M38YU8SRZMFJ	TCTAAAGGTCCCTGGTTCGATCCCGGGTTTCGGCACC	3'-tRF	trna14_PheGAA_19_-_1383361_1383433@39.75.37, trna11_PheGAA_12_-_125412389_125412461@39.75.37, trna109_PheGAA_6_-_28758499_28758571@39.75.37, trna15_PheGAA_11_-_59324970_59325042@39.75.37, trna1_PheGAA_13_-_95201904_95201976@39.75.37, trna96_PheGAA_6_-_28949449_28949521@39.75.37	0.586648	1.50175	1	1	3.81836	3.23171	11.6579	10.5752
tRF-42-WR381H93WB86N7O52	TCTCCCCTGGAGGCGTGGGTTCGAATCCCACTTCTGACACCA	3'-tRF	trna17_LeuCAG_16_+_57333863_57333945@45.86.42, trna26_LeuCAG_16_-_57334392_57334474@45.86.42	0.586648	1.50175	1	1	3.81836	3.23171	11.6579	10.5752
tRF-36-FSXMSL73VL4YMYE	AGCCGTGATCGTATAGTGGTTAGTACTCTGCGTTGT	5'-half	trna9_HisGTG_15_-_45490804_45490875@-1A.35.36, trna7_HisGTG_9_-_14433938_14434009@-1A.35.36, trna33_HisGTG_6_+_27125906_27125977@-1A.35.36, trna111_HisGTG_1_-_147774845_147774916@-1A.35.36, trna8_HisGTG_15_-_45492611_45492682@-1A.35.36, trna118_HisGTG_1_-_145396881_145396952@-1A.35.36, trna1_HisGTG_15_+_45493349_45493420@-1A.35.36, trna16_HisGTG_1_+_146544773_146544844@-1A.35.36, trna21_HisGTG_1_…	5.7453	53.6423	4.4611e-13	1.17896e-10	8.42242	2.67712	7.77194	264.38
tRF-35-RP9830MMUKLY5Z	GGTAGTGTGGCCGAGCGGTCTAAGGCGCTGGATTT	5'-half	trna2_LeuTAG_14_+_21093529_21093610@1.35.35	4.90478	29.9561	1.40276e-11	1.49316e-09	8.13649	3.23171	11.6579	216.792
tRF-33-PNR8YO9LON4VD5	GCATTGGTGGTTCAATGGTAGAATTCTCGCCTC	5'-half	trna13_GlyCCC_17_+_19764175_19764245@1.33.33	4.77624	27.4025	3.37527e-10	1.98222e-08	8.00794	3.23171	11.6579	198.285
tRF-32-PSQP4PWEFJI01	GCCCGGCTAGCTCAGTCGATAGAGCATGAGAC	5'-half	trna30_LysCTT_16_-_3230555_3230627@1.32.32	4.73966	26.7165	0.264706	1	3.41688	-1.32278	0	7.93141
tRF-34-7X9PN547202LFW	GTTTATGTAGCTTACCTCCTCAAAGCAATACACT	5'-half	trnaMT_PheGAA_MT_+_577_647@1.34.34	4.73966	26.7165	0.264706	1	3.41688	-1.32278	0	7.93141
tRF-30-OB1690PQR39I	GAAAAAGTCATGGAGGCCATGGGGTTGGCT	5'-half	trnalookalike6_SerTGA_1_-_567997_568065@1.30.30, trnaMT_SerTGA_MT_-_7446_7514@1.30.30	4.18145	18.1443	0.509804	1	2.85867	-1.32278	0	5.28761
tRF-33-OUR8309NDJ58W	GACGAGGTGGCCGAGTGGTTAAGGCGATGGACT	5'-half	trna62_SerGCT_6_+_28180815_28180896@1.33.33, trna31_SerGCT_6_+_27065085_27065166@1.33.33, trna123_SerGCT_6_-_28565117_28565198@1.33.33, trna7_SerGCT_17_+_8090184_8090265@1.33.33, trna10_SerGCT_15_-_40886023_40886104@1.33.33, trna8_SerGCT_11_+_66115591_66115672@1.33.33, trna43_SerGCT_6_+_27265775_27265856@1.33.33	4.18145	18.1443	0.509804	1	2.85867	-1.32278	0	5.28761
tRF-35-R9JP9P9NH5SYNX	GGTTCCATAGTGTAGTGGTTATCACGTCTGCTTTA	5'-half	trna17_ValTAC_11_-_59318102_59318174@1.35.35, trna4_ValTAC_X_-_18693029_18693101@1.35.35	4.18145	18.1443	0.509804	1	2.85867	-1.32278	0	5.28761
tRF-36-7O58J0K8UMPLBIE	GTTAAGATGGCAGAGCCCGGTAATCGCATAAAACTT	5'-half	trnaMT_LeuTAA_MT_+_3230_3304@1.36.36	4.18145	18.1443	0.509804	1	2.85867	-1.32278	0	5.28761
tRF-34-P4R8YP9LON4VHM	GCATGGGTGGTTCAGTGGTAGAATTCTCGCCTGC	5'-half	trna39_GlyGCC_1_+_161427898_161427968@1.34.34, trna37_GlyGCC_1_+_161420467_161420537@1.34.34, trna35_GlyGCC_1_+_161413094_161413164@1.34.34, trna41_GlyGCC_1_+_161435258_161435328@1.34.34, trna2_GlyGCC_21_-_18827107_18827177@1.34.34	3.91003	15.0326	8.70965e-11	6.64187e-09	8.68517	4.77515	34.9737	317.256
tRF-32-Q1Q89P9L8422Q	GCGCCGCTGGTGTAGTGGTATCATGCAAGATT	5'-half	trna34_GlyCCC_16_-_686736_686806@1.32.32, trna27_GlyCCC_2_-_70476123_70476193@1.32.32	3.56857	11.8644	9.16123e-12	1.12339e-09	9.68447	6.11591	89.3773	634.513
tRF-32-EZU05OJIH6Z33	ACTTTTAAAGGATAACAGCTATCCATTGGTCT	5'-half	trnaMT_LeuTAG_MT_+_12266_12336@1.32.32	3.25885	9.57216	1	1	1.93607	-1.32278	0	2.6438
tRF-32-F1W4QFE3FVSY1	AGACCTCGTGGCGCAACGGTAGCGCGTCTGAC	5'-half	trna170_TrpCCA_6_-_26319330_26319401@-1A.31.32, trna168_TrpCCA_6_-_26331672_26331743@-1A.31.32, trna6_TrpCCA_17_+_8089676_8089747@-1A.31.32, trna6_TrpCCA_12_+_98898030_98898101@-1A.31.32	3.25885	9.57216	1	1	1.93607	-1.32278	0	2.6438
tRF-33-FSXMSL73VL4YDN	AGCCGTGATCGTATAGTGGTTAGTACTCTGCGT	5'-half	trna9_HisGTG_15_-_45490804_45490875@-1A.32.33, trna7_HisGTG_9_-_14433938_14434009@-1A.32.33, trna33_HisGTG_6_+_27125906_27125977@-1A.32.33, trna111_HisGTG_1_-_147774845_147774916@-1A.32.33, trna8_HisGTG_15_-_45492611_45492682@-1A.32.33, trna118_HisGTG_1_-_145396881_145396952@-1A.32.33, trna1_HisGTG_15_+_45493349_45493420@-1A.32.33, trna16_HisGTG_1_+_146544773_146544844@-1A.32.33, trna21_HisGTG_1_…	3.25885	9.57216	1	1	1.93607	-1.32278	0	2.6438
tRF-30-F9LKXNYQIUIV	AGCTCCGAGGTGATTTTCATATTGAATTGC	5'-half	trnaMT_CysGCA_MT_-_5761_5826@1.30.30	3.25885	9.57216	1	1	1.93607	-1.32278	0	2.6438
tRF-32-1IMYSXR3IEWS3	AGGCTCGTTGGTCTAGGGGTATGATTCTCGCT	5'-half	trna12_ProAGG_6_+_26555498_26555569@-1A.31.32, trna9_ProAGG_16_+_3239634_3239705@-1A.31.32, trna23_ProAGG_14_-_21077495_21077566@-1A.31.32, trna14_ProTGG_5_-_180615854_180615925@-1A.31.32, trna30_ProCGG_6_+_27059521_27059592@-1A.31.32, trna65_ProAGG_1_-_167684725_167684796@-1A.31.32, trna8_ProTGG_16_+_3238094_3238165@-1A.31.32, trna2_ProAGG_7_+_128423504_128423575@-1A.31.32, trna37_ProCGG_17_-_81…	3.25885	9.57216	1	1	1.93607	-1.32278	0	2.6438
tRF-32-LQ947673FEWSJ	CGCATTGGTGGTTCAGTGGTAGAATTCTCGCC	5'-half	trna19_GlyGCC_2_-_157257659_157257729@-1C.31.32, trna68_GlyGCC_1_-_161493637_161493707@-1C.31.32, trna5_GlyGCC_17_+_8029064_8029134@-1C.31.32, trna133_GlyCCC_1_-_16872434_16872504@-1C.31.32, trna24_GlyGCC_16_-_70812942_70813012@-1C.31.32, trna18_GlyGCC_16_+_70822597_70822667@-1C.31.32, trna4_GlyCCC_1_+_17188416_17188486@-1C.31.32, trna25_GlyGCC_16_-_70812114_70812184@-1C.31.32, trna128_GlyGCC_6_-…	3.25885	9.57216	1	1	1.93607	-1.32278	0	2.6438
tRF-34-LQ947673FEWS1P	CGCATTGGTGGTTCAGTGGTAGAATTCTCGCCTG	5'-half	trna19_GlyGCC_2_-_157257659_157257729@-1C.33.34, trna68_GlyGCC_1_-_161493637_161493707@-1C.33.34, trna5_GlyGCC_17_+_8029064_8029134@-1C.33.34, trna24_GlyGCC_16_-_70812942_70813012@-1C.33.34, trna18_GlyGCC_16_+_70822597_70822667@-1C.33.34, trna25_GlyGCC_16_-_70812114_70812184@-1C.33.34, trna128_GlyGCC_6_-_27870686_27870756@-1C.33.34, trna19_GlyGCC_16_+_70823410_70823480@-1C.33.34	3.25885	9.57216	1	1	1.93607	-1.32278	0	2.6438
tRF-33-LW947L735FJIDV	CGCGTTGGTGGTGTAGTGGTGAGCACAGCTGCC	5'-half	trna49_GluTTC_1_+_161582508_161582579@-1C.32.33	3.25885	9.57216	1	1	1.93607	-1.32278	0	2.6438
tRF-35-OUR8309NDJ58EV	GACGAGGTGGCCGAGTGGTTAAGGCGATGGACTGC	5'-half	trna62_SerGCT_6_+_28180815_28180896@1.35.35, trna31_SerGCT_6_+_27065085_27065166@1.35.35, trna123_SerGCT_6_-_28565117_28565198@1.35.35, trna7_SerGCT_17_+_8090184_8090265@1.35.35, trna10_SerGCT_15_-_40886023_40886104@1.35.35, trna8_SerGCT_11_+_66115591_66115672@1.35.35, trna43_SerGCT_6_+_27265775_27265856@1.35.35	3.25885	9.57216	1	1	1.93607	-1.32278	0	2.6438
tRF-33-PIR8YP9LON4VD5	GCACTGGTGGTTCAGTGGTAGAATTCTCGCCTC	5'-half	trna99_ValCAC_1_-_149294666_149294736@1.33.33, trna91_GlyCCC_1_-_149680210_149680280@1.33.33	3.25885	9.57216	1	1	1.93607	-1.32278	0	2.6438
tRF-35-QNR8VP9LFQFY39	GCGTTGGTGGTATAGTGGTAAGCATAGCTGCCTTC	5'-half	trna10_GlyTCC_17_+_8124866_8124937@1.35.35	3.25885	9.57216	1	1	1.93607	-1.32278	0	2.6438
tRF-31-6978WPR49N4VE	GGCTCGTTGGTCTAGGGGTGTGGTTCTCGCT	5'-half	trna4_ProAGG_16_+_3210386_3210480@1.31.31	3.25885	9.57216	1	1	1.93607	-1.32278	0	2.6438
tRF-31-R29P4P9L5HLVE	GGGGATGTAGCTCAGTGGTAGAGCGCGCGCT	5'-half	trna13_AlaCGC_2_+_157257281_157257352@1.31.31	3.25885	9.57216	1	1	1.93607	-1.32278	0	2.6438
tRF-32-R9JP9PMNH5SY3	GGTTCCATAGTGTAGCGGTTATCACGTCTGCT	5'-half	trna16_ValTAC_11_-_59318460_59318532@1.32.32	3.25885	9.57216	1	1	1.93607	-1.32278	0	2.6438
tRF-32-R9JP9P9NH5SY3	GGTTCCATAGTGTAGTGGTTATCACGTCTGCT	5'-half	trna17_ValTAC_11_-_59318102_59318174@1.32.32, trna4_ValTAC_X_-_18693029_18693101@1.32.32	3.25885	9.57216	1	1	1.93607	-1.32278	0	2.6438
tRF-34-SR94SX73V2Y81W	GTCCCTGGTGGTCTAGTGGTTAGGATTCGGCGCT	5'-half	trna71_GluCTC_1_-_161439189_161439260@-1G.33.34, trna59_GluCTC_1_+_249168447_249168518@-1G.33.34, trna87_GluCTC_6_-_126101393_126101464@-1G.33.34, trna116_GluCTC_1_-_145399233_145399304@-1G.33.34, trna77_GluCTC_6_+_28949976_28950047@-1G.33.34, trna77_GluCTC_1_-_161424398_161424469@-1G.33.34, trna80_GluCTC_1_-_161417018_161417089@-1G.33.34, trna74_GluCTC_1_-_161431809_161431880@-1G.33.34	3.25885	9.57216	1	1	1.93607	-1.32278	0	2.6438
tRF-35-7X9PN547202L2Y	GTTTATGTAGCTTACCTCCTCAAAGCAATACACTG	5'-half	trnaMT_PheGAA_MT_+_577_647@1.35.35	3.25885	9.57216	1	1	1.93607	-1.32278	0	2.6438
tRF-35-79MP9PMNH5IS36	GTTTCCGTAGTGTAGCGGTTATCACATTCGCCTCA	5'-half	trna13_ValCAC_19_-_4724647_4724719@1.35.35	3.25885	9.57216	1	1	1.93607	-1.32278	0	2.6438
tRF-33-79M89P9NH5ISD3	GTTTCCGTGGTGTAGTGGTTATCACATTCGCCT	5'-half	trna40_ValTAC_6_+_27258405_27258477@1.33.33	3.25885	9.57216	1	1	1.93607	-1.32278	0	2.6438
tRF-33-XQR47673FEWSD3	TGCATGGGTGGTTCAGTGGTAGAATTCTCGCCT	5'-half	trna39_GlyGCC_1_+_161427898_161427968@-1T.32.33, trna37_GlyGCC_1_+_161420467_161420537@-1T.32.33, trna35_GlyGCC_1_+_161413094_161413164@-1T.32.33, trna41_GlyGCC_1_+_161435258_161435328@-1T.32.33, trna2_GlyGCC_21_-_18827107_18827177@-1T.32.33	3.25885	9.57216	1	1	1.93607	-1.32278	0	2.6438
tRF-34-XQ947673FEWS1P	TGCATTGGTGGTTCAGTGGTAGAATTCTCGCCTG	5'-half	trna19_GlyGCC_2_-_157257659_157257729@-1T.33.34, trna68_GlyGCC_1_-_161493637_161493707@-1T.33.34, trna5_GlyGCC_17_+_8029064_8029134@-1T.33.34, trna24_GlyGCC_16_-_70812942_70813012@-1T.33.34, trna18_GlyGCC_16_+_70822597_70822667@-1T.33.34, trna25_GlyGCC_16_-_70812114_70812184@-1T.33.34, trna128_GlyGCC_6_-_27870686_27870756@-1T.33.34, trna19_GlyGCC_16_+_70823410_70823480@-1T.33.34	3.25885	9.57216	1	1	1.93607	-1.32278	0	2.6438
tRF-34-97N4QLS8YJQN19	TGTCTCTGTGGCGTAGTCGGTTAGCGCGTTCGGC	5'-half	trna25_AsnGTT_1_+_148000805_148000878@-1T.33.34	3.25885	9.57216	1	1	1.93607	-1.32278	0	2.6438
tRF-35-V29K9UV36562IZ	TAGGATGGGGTGTGATAGGTGGCACGGAGAATTTT	5'-half	trnalookalike2_GlnTTG_1_-_564879_564950@1.35.35, trnaMT_GlnTTG_MT_-_4329_4400@1.35.35	3.19386	9.15058	2.29124e-07	5.45344e-06	7.96901	4.77515	34.9737	192.998
tRF-20-5BF900BY	GAGAAAGCTCACAAGAACTG	5'-half	trnaMT_SerGCT_MT_+_12207_12265@1.20.20	2.90233	7.47634	3.15106e-05	0.000413169	7.10301	4.20068	23.3158	105.752
tRF-34-6978WPRLXN48KP	GGCTCGTTGGTCTAGGGGTATGATTCTCGGTTTG	5'-half	trna12_ProTGG_11_-_75946869_75946940@1.34.34	2.50267	5.66733	2.6009e-05	0.000350938	7.80184	5.29917	50.5176	171.847
tRF-33-V29K9UV36562DE	TAGGATGGGGTGTGATAGGTGGCACGGAGAATT	5'-half	trnalookalike2_GlnTTG_1_-_564879_564950@1.33.33, trnaMT_GlnTTG_MT_-_4329_4400@1.33.33	2.40662	5.30232	1.94525e-05	0.000271128	8.1712	5.76458	69.9475	222.079
tRF-34-V29K9UV36562FQ	TAGGATGGGGTGTGATAGGTGGCACGGAGAATTT	5'-half	trnalookalike2_GlnTTG_1_-_564879_564950@1.34.34, trnaMT_GlnTTG_MT_-_4329_4400@1.34.34	2.36749	5.16044	0.245788	1	4.13208	1.76459	3.88597	13.219
tRF-31-PIR8YP9LON4VD	GCACTGGTGGTTCAGTGGTAGAATTCTCGCC	5'-half	trna99_ValCAC_1_-_149294666_149294736@1.31.31, trna91_GlyCCC_1_-_149680210_149680280@1.31.31	2.27653	4.84511	3.6645e-06	6.23977e-05	9.18726	6.91073	155.439	449.447
tRF-35-86J8WPMN1E8Y7Z	TCCCACATGGTCTAGCGGTTAGGATTCCTGGTTTT	5'-half	trna11_GluTTC_15_-_26327381_26327452@1.35.35, trna3_GluTTC_13_-_45492062_45492133@1.35.35	2.17187	4.50606	9.47936e-07	1.87483e-05	11.2488	9.07693	699.475	1877.1
tRF-32-PSQP4PW3FJIK1	GCCCGGCTAGCTCAGTCGGTAGAGCATGGGAC	5'-half	trna13_LysCTT_14_-_58706613_58706685@1.32.32, trna10_LysCTT_16_+_3241501_3241573@1.32.32, trna2_LysCTT_15_+_79152904_79152976@1.32.32	2.12065	4.34889	0.143685	0.69389	4.79777	2.67712	7.77194	21.1504
tRF-34-R9JP9P9NH5SYHQ	GGTTCCATAGTGTAGTGGTTATCACGTCTGCTTT	5'-half	trna17_ValTAC_11_-_59318102_59318174@1.34.34, trna4_ValTAC_X_-_18693029_18693101@1.34.34	2.05377	4.15188	0.398816	1	3.81836	1.76459	3.88597	10.5752
tRF-33-PS5P4PW3FJHPW	GCCCGGATAGCTCAGTCGGTAGAGCATCAGACT	5'-half	trna2_LysTTT_17_+_8022473_8022545@1.33.33, trna5_LysTTT_11_+_59323902_59323974@1.33.33, trna14_LysTTT_11_-_59327808_59327880@1.33.33, trna62_LysTTT_1_-_204476158_204476230@1.33.33, trna54_LysTTT_1_+_204475655_204475727@1.33.33, trna76_LysTTT_6_+_28918806_28918878@1.33.33	2.0353	4.09907	4.38944e-06	7.3612e-05	11.0298	8.99453	660.615	1612.72
tRF-35-PW5SVP9N15WV7W	GCCGTGATCGTATAGTGGTTAGTACTCTGCGTTGT	5'-half	trna9_HisGTG_15_-_45490804_45490875@1.35.35, trna7_HisGTG_9_-_14433938_14434009@1.35.35, trna33_HisGTG_6_+_27125906_27125977@1.35.35, trna111_HisGTG_1_-_147774845_147774916@1.35.35, trna8_HisGTG_15_-_45492611_45492682@1.35.35, trna118_HisGTG_1_-_145396881_145396952@1.35.35, trna1_HisGTG_15_+_45493349_45493420@1.35.35, trna16_HisGTG_1_+_146544773_146544844@1.35.35, trna21_HisGTG_1_+_147753471_1477…	1.72087	3.29634	0.000141741	0.00158933	9.90677	8.1859	376.939	740.265
tRF-34-MIMYSXR3IEWSH5	CGGCTCGTTGGTCTAGGGGTATGATTCTCGCTTC	5'-half	trna30_ProCGG_6_+_27059521_27059592@-1C.33.34, trna37_ProCGG_17_-_8126151_8126222@-1C.33.34, trna6_ProCGG_16_+_3222049_3222120@-1C.33.34, trna52_ProCGG_1_+_167683962_167684033@-1C.33.34	1.65229	3.14333	0.63929	1	3.41688	1.76459	3.88597	7.93141
tRF-32-897PVP941QKSJ	TCCTCGTTAGTATAGTGGTGAGTATCCCCGCC	5'-half	trna4_AspGTC_12_+_96429799_96429870@1.32.32, trna78_AspGTC_1_-_161418033_161418104@1.32.32, trna72_AspGTC_1_-_161432824_161432895@1.32.32, trna81_AspGTC_1_-_161410615_161410686@1.32.32, trna38_AspGTC_17_-_8125556_8125627@1.32.32, trna45_AspGTC_6_+_27447453_27447524@1.32.32, trna10_AspGTC_12_-_125424193_125424264@1.32.32, trna48_AspGTC_6_+_27471523_27471594@1.32.32, trna75_AspGTC_1_-_161425414_161…	1.61923	3.0721	0.000727855	0.00706111	8.90737	7.28814	202.07	370.132
tRF-32-PSQP4PW3FJI01	GCCCGGCTAGCTCAGTCGGTAGAGCATGAGAC	5'-half	trna11_LysCTT_5_-_180648979_180649051@1.32.32, trna9_LysCTT_5_+_180634755_180634827@1.32.32, trna13_LysCTT_6_+_26556774_26556846@1.32.32, trna119_LysCTT_1_-_145395522_145395594@1.32.32, trna32_LysCTT_16_-_3207406_3207478@1.32.32, trna7_LysCTT_16_+_3225692_3225764@1.32.32	1.48211	2.79357	0.000515596	0.00514846	11.8803	10.3982	1748.69	2908.18
tRF-31-6978WPRLXN48E	GGCTCGTTGGTCTAGGGGTATGATTCTCGGT	5'-half	trna12_ProTGG_11_-_75946869_75946940@1.31.31	1.43325	2.70055	0.022103	0.151858	7.02923	5.59598	62.1755	100.465
tRF-33-6978WPRLXN480Q	GGCTCGTTGGTCTAGGGGTATGATTCTCGGTTT	5'-half	trna12_ProTGG_11_-_75946869_75946940@1.33.33	1.39475	2.62943	0.00988923	0.0740871	7.68658	6.29182	101.035	158.628
tRF-35-PS5P4PW3FJHPEZ	GCCCGGATAGCTCAGTCGGTAGAGCATCAGACTTT	5'-half	trna2_LysTTT_17_+_8022473_8022545@1.35.35, trna5_LysTTT_11_+_59323902_59323974@1.35.35, trna14_LysTTT_11_-_59327808_59327880@1.35.35, trna62_LysTTT_1_-_204476158_204476230@1.35.35, trna54_LysTTT_1_+_204475655_204475727@1.35.35, trna76_LysTTT_6_+_28918806_28918878@1.35.35	1.15792	2.23135	0.54333	1	4.38963	3.23171	11.6579	15.8628
tRF-33-79MP9PMNH5ISD3	GTTTCCGTAGTGTAGCGGTTATCACATTCGCCT	5'-half	trna13_ValCAC_19_-_4724647_4724719@1.33.33	1.14123	2.2057	0.704873	1	3.81836	2.67712	7.77194	10.5752
tRF-34-RP9830MMUKLYIE	GGTAGTGTGGCCGAGCGGTCTAAGGCGCTGGATT	5'-half	trna2_LeuTAG_14_+_21093529_21093610@1.34.34	1.09408	2.13477	1	1	2.85867	1.76459	3.88597	5.28761
tRF-34-6SXMSL73VL4YHE	GGCCGTGATCGTATAGTGGTTAGTACTCTGCGTT	5'-half	trna9_HisGTG_15_-_45490804_45490875@-1G.33.34, trna7_HisGTG_9_-_14433938_14434009@-1G.33.34, trna33_HisGTG_6_+_27125906_27125977@-1G.33.34, trna111_HisGTG_1_-_147774845_147774916@-1G.33.34, trna8_HisGTG_15_-_45492611_45492682@-1G.33.34, trna118_HisGTG_1_-_145396881_145396952@-1G.33.34, trna1_HisGTG_15_+_45493349_45493420@-1G.33.34, trna16_HisGTG_1_+_146544773_146544844@-1G.33.34, trna21_HisGTG_1_…	1.05528	2.07813	0.0116154	0.0860519	12.7428	11.6875	4274.57	5287.61
tRF-31-P4R8YP9LON4VD	GCATGGGTGGTTCAGTGGTAGAATTCTCGCC	5'-half	trna39_GlyGCC_1_+_161427898_161427968@1.31.31, trna37_GlyGCC_1_+_161420467_161420537@1.31.31, trna35_GlyGCC_1_+_161413094_161413164@1.31.31, trna41_GlyGCC_1_+_161435258_161435328@1.31.31, trna2_GlyGCC_21_-_18827107_18827177@1.31.31	1.00018	2.00026	0.0162451	0.115014	13.5501	12.5499	7771.94	9253.31
tRF-34-PW5SVP9N15WV2P	GCCGTGATCGTATAGTGGTTAGTACTCTGCGTTG	5'-half	trna9_HisGTG_15_-_45490804_45490875@1.34.34, trna7_HisGTG_9_-_14433938_14434009@1.34.34, trna33_HisGTG_6_+_27125906_27125977@1.34.34, trna111_HisGTG_1_-_147774845_147774916@1.34.34, trna8_HisGTG_15_-_45492611_45492682@1.34.34, trna118_HisGTG_1_-_145396881_145396952@1.34.34, trna1_HisGTG_15_+_45493349_45493420@1.34.34, trna16_HisGTG_1_+_146544773_146544844@1.34.34, trna21_HisGTG_1_+_147753471_1477…	0.999631	1.99949	0.0227171	0.153802	9.90677	8.90713	621.755	740.265
tRF-33-P4R8YP9LON4VDP	GCATGGGTGGTTCAGTGGTAGAATTCTCGCCTG	5'-half	trna39_GlyGCC_1_+_161427898_161427968@1.33.33, trna37_GlyGCC_1_+_161420467_161420537@1.33.33, trna35_GlyGCC_1_+_161413094_161413164@1.33.33, trna41_GlyGCC_1_+_161435258_161435328@1.33.33, trna2_GlyGCC_21_-_18827107_18827177@1.33.33	0.953933	1.93715	0.023617	0.159401	11.7428	10.7889	2292.72	2643.8
tRF-33-86J8WPMN1E8Y0E	TCCCACATGGTCTAGCGGTTAGGATTCCTGGTT	5'-half	trna11_GluTTC_15_-_26327381_26327452@1.33.33, trna3_GluTTC_13_-_45492062_45492133@1.33.33	0.944901	1.92506	0.0230931	0.156003	13.4208	12.4759	7383.34	8460.17
tRF-32-P4R8YP9LON4V3	GCATGGGTGGTTCAGTGGTAGAATTCTCGCCT	5'-half	trna39_GlyGCC_1_+_161427898_161427968@1.32.32, trna37_GlyGCC_1_+_161420467_161420537@1.32.32, trna35_GlyGCC_1_+_161413094_161413164@1.32.32, trna41_GlyGCC_1_+_161435258_161435328@1.32.32, trna2_GlyGCC_21_-_18827107_18827177@1.32.32	0.882509	1.84358	0.0333096	0.219131	14.0646	13.1821	12046.5	13219
tRF-33-6978WPRLXN4V05	GGCTCGTTGGTCTAGGGGTATGATTCTCGCTTC	5'-half	trna30_ProCGG_6_+_27059521_27059592@1.33.33, trna37_ProCGG_17_-_8126151_8126222@1.33.33, trna6_ProCGG_16_+_3222049_3222120@1.33.33, trna52_ProCGG_1_+_167683962_167684033@1.33.33	0.877832	1.83761	0.0378043	0.243985	11.4566	10.5787	1981.84	2167.92
tRF-34-PSQP4PW3FJI0E5	GCCCGGCTAGCTCAGTCGGTAGAGCATGAGACTC	5'-half	trna11_LysCTT_5_-_180648979_180649051@1.34.34, trna9_LysCTT_5_+_180634755_180634827@1.34.34, trna13_LysCTT_6_+_26556774_26556846@1.34.34, trna119_LysCTT_1_-_145395522_145395594@1.34.34, trna7_LysCTT_16_+_3225692_3225764@1.34.34	0.84465	1.79583	0.0496874	0.305376	10.5586	9.71397	1088.07	1163.27
tRF-34-86J8WPMN1E8Y2Q	TCCCACATGGTCTAGCGGTTAGGATTCCTGGTTT	5'-half	trna11_GluTTC_15_-_26327381_26327452@1.34.34, trna3_GluTTC_13_-_45492062_45492133@1.34.34	0.762954	1.69696	0.0726963	0.420438	10.7139	9.95091	1282.37	1295.46
tRF-36-6SXMSL73VL4YMYE	GGCCGTGATCGTATAGTGGTTAGTACTCTGCGTTGT	5'-half	trna9_HisGTG_15_-_45490804_45490875@-1G.35.36, trna7_HisGTG_9_-_14433938_14434009@-1G.35.36, trna33_HisGTG_6_+_27125906_27125977@-1G.35.36, trna111_HisGTG_1_-_147774845_147774916@-1G.35.36, trna8_HisGTG_15_-_45492611_45492682@-1G.35.36, trna118_HisGTG_1_-_145396881_145396952@-1G.35.36, trna1_HisGTG_15_+_45493349_45493420@-1G.35.36, trna16_HisGTG_1_+_146544773_146544844@-1G.35.36, trna21_HisGTG_1_…	0.744127	1.67496	0.12829	0.678779	8.23823	7.4941	233.158	232.655
tRF-32-PER8YP9LON4V3	GCAATGGTGGTTCAGTGGTAGAATTCTCGCCT	5'-half	trna17_GluTTC_2_-_204229131_204229201@1.32.32	0.740334	1.67056	0.153401	0.724575	7.68658	6.94624	159.325	158.628
tRF-32-79MP9PMNH5ISJ	GTTTCCGTAGTGTAGCGGTTATCACATTCGCC	5'-half	trna13_ValCAC_19_-_4724647_4724719@1.32.32	0.73976	1.6699	1	1	3.41688	2.67712	7.77194	7.93141
tRF-33-86V8WPMN1E8Y0E	TCCCATATGGTCTAGCGGTTAGGATTCCTGGTT	5'-half	trna20_GluTTC_2_-_131094701_131094772@1.33.33, trna5_GluTTC_13_-_41634874_41634945@1.33.33	0.733376	1.66252	0.0783444	0.437154	12.4208	11.6875	4274.57	4230.08
tRF-34-FSXMSL73VL4YHE	AGCCGTGATCGTATAGTGGTTAGTACTCTGCGTT	5'-half	trna9_HisGTG_15_-_45490804_45490875@-1A.33.34, trna7_HisGTG_9_-_14433938_14434009@-1A.33.34, trna33_HisGTG_6_+_27125906_27125977@-1A.33.34, trna111_HisGTG_1_-_147774845_147774916@-1A.33.34, trna8_HisGTG_15_-_45492611_45492682@-1A.33.34, trna118_HisGTG_1_-_145396881_145396952@-1A.33.34, trna1_HisGTG_15_+_45493349_45493420@-1A.33.34, trna16_HisGTG_1_+_146544773_146544844@-1A.33.34, trna21_HisGTG_1_…	0.70852	1.63413	0.151231	0.715234	8.31785	7.60933	252.588	245.874
tRF-35-PSQP4PW3FJI0E7	GCCCGGCTAGCTCAGTCGGTAGAGCATGAGACTCT	5'-half	trna11_LysCTT_5_-_180648979_180649051@1.35.35, trna9_LysCTT_5_+_180634755_180634827@1.35.35, trna13_LysCTT_6_+_26556774_26556846@1.35.35, trna119_LysCTT_1_-_145395522_145395594@1.35.35, trna7_LysCTT_16_+_3225692_3225764@1.35.35	0.701606	1.62631	0.10415	0.558969	10.3087	9.60711	1010.35	978.207
tRF-33-897PVP941QKSD3	TCCTCGTTAGTATAGTGGTGAGTATCCCCGCCT	5'-half	trna4_AspGTC_12_+_96429799_96429870@1.33.33, trna78_AspGTC_1_-_161418033_161418104@1.33.33, trna72_AspGTC_1_-_161432824_161432895@1.33.33, trna81_AspGTC_1_-_161410615_161410686@1.33.33, trna38_AspGTC_17_-_8125556_8125627@1.33.33, trna45_AspGTC_6_+_27447453_27447524@1.33.33, trna10_AspGTC_12_-_125424193_125424264@1.33.33, trna48_AspGTC_6_+_27471523_27471594@1.33.33, trna75_AspGTC_1_-_161425414_161…	0.61975	1.53661	0.210634	0.968094	7.98861	7.36886	213.728	195.641
tRF-33-PSQP4PW3FJI0W	GCCCGGCTAGCTCAGTCGGTAGAGCATGAGACT	5'-half	trna11_LysCTT_5_-_180648979_180649051@1.33.33, trna9_LysCTT_5_+_180634755_180634827@1.33.33, trna13_LysCTT_6_+_26556774_26556846@1.33.33, trna119_LysCTT_1_-_145395522_145395594@1.33.33, trna7_LysCTT_16_+_3225692_3225764@1.33.33	0.607878	1.52402	0.142471	0.69389	13.0058	12.3979	6994.75	6345.13
tRF-25-FSXMSL73VL	AGCCGTGATCGTATAGTGGTTAGTA	5'-tRF	trna9_HisGTG_15_-_45490804_45490875@-1A.24.25, trna7_HisGTG_9_-_14433938_14434009@-1A.24.25, trna33_HisGTG_6_+_27125906_27125977@-1A.24.25, trna111_HisGTG_1_-_147774845_147774916@-1A.24.25, trna8_HisGTG_15_-_45492611_45492682@-1A.24.25, trna118_HisGTG_1_-_145396881_145396952@-1A.24.25, trna1_HisGTG_15_+_45493349_45493420@-1A.24.25, trna16_HisGTG_1_+_146544773_146544844@-1A.24.25, trna21_HisGTG_1_…	10.4226	1372.55	2.51053e-19	1.92407e-15	9.09986	-1.32278	0	423.008
tRF-40-R29P4P9L5HJVYVIL	GGGGATGTAGCTCAGTGGTAGAGCGCATGCTTCGCATGTA	5'-tRF	trna119_AlaCGC_6_-_28641613_28641684@1.40.40, trna10_AlaCGC_6_+_26553731_26553802@1.40.40	9.05657	532.474	9.95922e-12	1.18337e-09	7.73379	-1.32278	0	163.916
tRF-40-YR94SX73V2Y8L981	TTCCCTGGTGGTCTAGTGGTTAGGATTCGGCGCTCTCACC	5'-tRF	trna71_GluCTC_1_-_161439189_161439260@-1T.39.40, trna59_GluCTC_1_+_249168447_249168518@-1T.39.40, trna87_GluCTC_6_-_126101393_126101464@-1T.39.40, trna116_GluCTC_1_-_145399233_145399304@-1T.39.40, trna77_GluCTC_6_+_28949976_28950047@-1T.39.40, trna77_GluCTC_1_-_161424398_161424469@-1T.39.40, trna80_GluCTC_1_-_161417018_161417089@-1T.39.40, trna74_GluCTC_1_-_161431809_161431880@-1T.39.40	8.91002	481.041	5.8403e-11	4.86523e-09	7.58724	-1.32278	0	148.053
tRF-20-RP9830MM	GGTAGTGTGGCCGAGCGGTC	5'-tRF	trna2_LeuTAG_14_+_21093529_21093610@1.20.20	8.52983	369.603	2.27371e-09	1.00148e-07	7.20706	-1.32278	0	113.684
tRF-32-SP5830MMUKLYK	GTCAGGATGGCCGAGCGGTCTAAGGCGCTGCG	5'-tRF	trna36_LeuCAG_1_+_161418741_161418823@1.32.32, trna17_LeuCAG_16_+_57333863_57333945@1.32.32, trna38_LeuCAG_1_+_161426122_161426204@1.32.32, trna7_LeuCAG_6_+_26521436_26521518@1.32.32, trna67_LeuCAG_1_-_161500132_161500214@1.32.32, trna42_LeuCAG_1_+_161440913_161440995@1.32.32, trna40_LeuCAG_1_+_161433532_161433614@1.32.32, trna34_LeuCAG_1_+_161411323_161411405@1.32.32, trna26_LeuCAG_16_-_57334392…	8.49598	361.031	4.20377e-09	1.68239e-07	7.1732	-1.32278	0	111.04
tRF-31-F9LKXNYQIUIVB	AGCTCCGAGGTGATTTTCATATTGAATTGCA	5'-tRF	trnaMT_CysGCA_MT_-_5761_5826@1.31.31	7.35642	163.871	3.04594e-05	0.000401446	6.03364	-1.32278	0	50.2323
tRF-38-87R8WP9I1EWJQZD1	TCCCTGGTGGTCTAGTGGCTAGGATTCGGCGCTTTCAC	5'-tRF	trna5_GluTTC_1_+_17199078_17199149@1.38.38, trna94_GluTTC_1_-_149664355_149664427@1.38.38, trna84_GluTTC_1_-_161391883_161391954@1.38.38, trna134_GluTTC_1_-_16861774_16861845@1.38.38	7.35642	163.871	3.04594e-05	0.000401446	6.03364	-1.32278	0	50.2323
tRF-21-Q99P9P9NB	GCTTCTGTAGTGTAGTGGTTA	5'-tRF	trna152_ValCAC_6_-_27248049_27248121@1.21.21	7.14278	141.316	7.2053e-17	2.20886e-13	8.90737	1.76459	3.88597	370.132
tRF-30-6RJ89O9NF5W8	GGCCCCATGGTGTAATGGTTAGCACTCTGG	5'-tRF	trna173_GlnTTG_6_-_26311975_26312046@1.30.30, trna130_GlnTTG_6_-_27763640_27763711@1.30.30, trna174_GlnTTG_6_-_26311424_26311495@1.30.30	6.57431	95.2938	0.00143701	0.0130424	5.25153	-1.32278	0	29.0818
tRF-25-9IN4QFI2VH	TGGCTCTGTGGCGCAATGGATAGCG	5'-tRF	trna52_ArgTCT_6_+_27529963_27530049@-1T.24.25, trna3_ArgTCT_11_+_59318767_59318852@-1T.24.25, trna4_ArgTCT_17_+_8024243_8024330@-1T.24.25, trna4_ArgTCT_9_-_131102355_131102445@-1T.24.25	6.03725	65.6738	7.50284e-11	5.88303e-09	7.80184	1.76459	3.88597	171.847
tRF-26-F9LKXNYQIUB	AGCTCCGAGGTGATTTTCATATTGAA	5'-tRF	trnaMT_CysGCA_MT_-_5761_5826@1.26.26	6.01492	64.6653	9.46504e-11	7.1468e-09	7.77951	1.76459	3.88597	169.203
tRF-40-S79PVOEOU5JMZLBS	GTCCTTGTAGTATAAACTAATACACCAGTCTTGTAAACCG	5'-tRF	trnaMT_ThrTGT_MT_+_15888_15953@1.40.40	5.82265	56.5968	8.48719e-10	4.30767e-08	7.58724	1.76459	3.88597	148.053
tRF-17-1KSLQ6M	AGGGGGTATAGCTCAGC	5'-tRF	trna105_AlaAGC_6_-_28779849_28779920@-1A.16.17	5.7124	52.433	0.0409646	0.256187	4.38963	-1.32278	0	15.8628
tRF-20-R2IP4OI3	GGGGAATTAGCTCAAATGGT	5'-tRF	trna166_AlaAGC_6_-_26572092_26572164@1.20.20	5.37394	41.4685	7.2206e-08	1.94171e-06	7.13853	1.76459	3.88597	108.396
tRF-30-MIN4QFI2VHJY	CGGCTCTGTGGCGCAATGGATAGCGCATTG	5'-tRF	trna52_ArgTCT_6_+_27529963_27530049@-1C.29.30, trna3_ArgTCT_11_+_59318767_59318852@-1C.29.30, trna4_ArgTCT_17_+_8024243_8024330@-1C.29.30, trna4_ArgTCT_9_-_131102355_131102445@-1C.29.30	5.25188	38.1042	1.62344e-10	1.10596e-08	7.929	2.67712	7.77194	187.71
tRF-30-QNR8VP9LFQFY	GCGTTGGTGGTATAGTGGTAAGCATAGCTG	5'-tRF	trna10_GlyTCC_17_+_8124866_8124937@1.30.30	5.19071	36.5225	4.4611e-13	1.17896e-10	8.42242	3.23171	11.6579	264.38
tRF-30-R9JP9PMNH5SY	GGTTCCATAGTGTAGCGGTTATCACGTCTG	5'-tRF	trna16_ValTAC_11_-_59318460_59318532@1.30.30	5.06178	33.4	9.26662e-07	1.83513e-05	6.82637	1.76459	3.88597	87.2455
tRF-30-FSXMSL73VL4Y	AGCCGTGATCGTATAGTGGTTAGTACTCTG	5'-tRF	trna9_HisGTG_15_-_45490804_45490875@-1A.29.30, trna7_HisGTG_9_-_14433938_14434009@-1A.29.30, trna33_HisGTG_6_+_27125906_27125977@-1A.29.30, trna111_HisGTG_1_-_147774845_147774916@-1A.29.30, trna8_HisGTG_15_-_45492611_45492682@-1A.29.30, trna118_HisGTG_1_-_145396881_145396952@-1A.29.30, trna1_HisGTG_15_+_45493349_45493420@-1A.29.30, trna16_HisGTG_1_+_146544773_146544844@-1A.29.30, trna21_HisGTG_1_…	5.05482	33.2393	2.15444e-12	3.79578e-10	8.28653	3.23171	11.6579	240.586
tRF-29-79MP9PMNH5F5	GTTTCCGTAGTGTAGCGGTTATCACATTC	5'-tRF	trna13_ValCAC_19_-_4724647_4724719@1.29.29	5.0389	32.8745	2.58245e-12	4.21105e-10	8.2706	3.23171	11.6579	237.942
tRF-41-V29K9UV36562IZ6ND	TAGGATGGGGTGTGATAGGTGGCACGGAGAATTTTGGATTC	5'-tRF	trnalookalike2_GlnTTG_1_-_564879_564950@1.41.41, trnaMT_GlnTTG_MT_-_4329_4400@1.41.41	4.80343	27.924	1.7719e-08	5.7299e-07	7.48055	2.67712	7.77194	137.478
tRF-19-1KSLQ6IX	AGGGGGTATAGCTCAGGGA	5'-tRF	trna111_AlaAGC_6_-_28746544_28746615@-1A.18.19	4.73966	26.7165	0.264706	1	3.41688	-1.32278	0	7.93141
tRF-23-S79PVOEO01	GTCCTTGTAGTATAAACTAATAC	5'-tRF	trnaMT_ThrTGT_MT_+_15888_15953@1.23.23	4.73966	26.7165	0.264706	1	3.41688	-1.32278	0	7.93141
tRF-37-897PVP941QKS3W2	TCCTCGTTAGTATAGTGGTGAGTATCCCCGCCTGTCA	5'-tRF	trna4_AspGTC_12_+_96429799_96429870@1.37.37, trna78_AspGTC_1_-_161418033_161418104@1.37.37, trna72_AspGTC_1_-_161432824_161432895@1.37.37, trna81_AspGTC_1_-_161410615_161410686@1.37.37, trna38_AspGTC_17_-_8125556_8125627@1.37.37, trna45_AspGTC_6_+_27447453_27447524@1.37.37, trna10_AspGTC_12_-_125424193_125424264@1.37.37, trna48_AspGTC_6_+_27471523_27471594@1.37.37, trna75_AspGTC_1_-_161425414_161…	4.73966	26.7165	0.264706	1	3.41688	-1.32278	0	7.93141
tRF-21-R2IP4OI3B	GGGGAATTAGCTCAAATGGTA	5'-tRF	trna166_AlaAGC_6_-_26572092_26572164@1.21.21	4.35909	20.5219	1.10588e-11	1.27451e-09	8.55977	4.20068	23.3158	290.818
tRF-21-S79PVOEOE	GTCCTTGTAGTATAAACTAAT	5'-tRF	trnaMT_ThrTGT_MT_+_15888_15953@1.21.21	4.29768	19.6667	9.42127e-10	4.67344e-08	7.929	3.63131	15.5439	187.71
tRF-30-Q99P9P9NH57S	GCTTCTGTAGTGTAGTGGTTATCACGTTCG	5'-tRF	trna152_ValCAC_6_-_27248049_27248121@1.30.30	4.19269	18.2863	7.44582e-12	9.59071e-10	8.80054	4.60785	31.0878	343.694
tRF-22-0P58309NF	ACCAGGATGGCCGAGTGGTTAA	5'-tRF	trna83_LeuTAA_6_+_144537684_144537766@1.22.22	4.18145	18.1443	0.509804	1	2.85867	-1.32278	0	5.28761
tRF-24-FSXMSL732Z	AGCCGTGATCGTATAGTGGTTAGT	5'-tRF	trna9_HisGTG_15_-_45490804_45490875@-1A.23.24, trna7_HisGTG_9_-_14433938_14434009@-1A.23.24, trna33_HisGTG_6_+_27125906_27125977@-1A.23.24, trna111_HisGTG_1_-_147774845_147774916@-1A.23.24, trna8_HisGTG_15_-_45492611_45492682@-1A.23.24, trna118_HisGTG_1_-_145396881_145396952@-1A.23.24, trna1_HisGTG_15_+_45493349_45493420@-1A.23.24, trna16_HisGTG_1_+_146544773_146544844@-1A.23.24, trna21_HisGTG_1_…	4.18145	18.1443	0.509804	1	2.85867	-1.32278	0	5.28761
tRF-38-PSQP4PW3FJIKE70F	GCCCGGCTAGCTCAGTCGGTAGAGCATGGGACTCTTAA	5'-tRF	trna13_LysCTT_14_-_58706613_58706685@1.38.38, trna10_LysCTT_16_+_3241501_3241573@1.38.38, trna2_LysCTT_15_+_79152904_79152976@1.38.38	4.18145	18.1443	0.509804	1	2.85867	-1.32278	0	5.28761
tRF-17-PY5P4PQ	GCCTGGATAGCTCAGTT	5'-tRF	trna71_LysTTT_6_+_28715521_28715593@1.17.17, trna23_LysTTT_16_-_73512216_73512288@1.17.17, trna11_LysTTT_11_+_122430655_122430727@1.17.17	4.18145	18.1443	0.509804	1	2.85867	-1.32278	0	5.28761
tRF-30-6RVP4PRNFJE8	GGCCCTATAGCTCAGGGGTTAGAGCACTGG	5'-tRF	trna4_ThrTGT_14_+_21149849_21149921@1.30.30	4.18145	18.1443	0.509804	1	2.85867	-1.32278	0	5.28761
tRF-40-6978WPRLXN48Z8SS	GGCTCGTTGGTCTAGGGGTATGATTCTCGGTTTGGGTCCG	5'-tRF	trna12_ProTGG_11_-_75946869_75946940@1.40.40	4.18145	18.1443	0.509804	1	2.85867	-1.32278	0	5.28761
tRF-27-R29P4P9L5H2	GGGGATGTAGCTCAGTGGTAGAGCGCA	5'-tRF	trna120_AlaAGC_6_-_28626014_28626085@1.27.27, trna119_AlaCGC_6_-_28641613_28641684@1.27.27, trna10_AlaCGC_6_+_26553731_26553802@1.27.27, trna8_AlaTGC_5_+_180633868_180633939@1.27.27, trna8_AlaTGC_12_+_125424512_125424583@1.27.27, trna13_AlaTGC_12_-_125406301_125406372@1.27.27, trna66_AlaTGC_6_+_28611222_28611293@1.27.27	4.18145	18.1443	0.509804	1	2.85867	-1.32278	0	5.28761
tRF-24-S998LO9DH9	GTCTCTGTGGCGCAATGGACGAGC	5'-tRF	trna86_ArgTCT_1_-_159111401_159111474@1.24.24	4.18145	18.1443	0.509804	1	2.85867	-1.32278	0	5.28761
tRF-25-79MP9PMNH5	GTTTCCGTAGTGTAGCGGTTATCAC	5'-tRF	trna13_ValCAC_19_-_4724647_4724719@1.25.25	4.18145	18.1443	0.509804	1	2.85867	-1.32278	0	5.28761
tRF-17-79M89PP	GTTTCCGTGGTGTAGTG	5'-tRF	trna40_ValTAC_6_+_27258405_27258477@1.17.17	4.18145	18.1443	0.509804	1	2.85867	-1.32278	0	5.28761
tRF-18-79M89P04	GTTTCCGTGGTGTAGTGG	5'-tRF	trna40_ValTAC_6_+_27258405_27258477@1.18.18	4.18145	18.1443	0.509804	1	2.85867	-1.32278	0	5.28761
tRF-23-877343RXDX	TCCCTGTGGTCTAGTGGTTAGGA	5'-tRF	trna64_GluTTC_1_-_172157539_172157607@-1T.22.23	4.18145	18.1443	0.509804	1	2.85867	-1.32278	0	5.28761
tRF-31-8WR8WP9I1EWJ0	TCCGTGGTGGTCTAGTGGCTAGGATTCGGCG	5'-tRF	trna102_GluTTC_1_-_149278785_149278857@1.31.31	4.18145	18.1443	0.509804	1	2.85867	-1.32278	0	5.28761
tRF-44-PNR8YP9LON4VN1EHIS	GCATTGGTGGTTCAGTGGTAGAATTCTCGCCTGCCACGCGGGAG	5'-tRF	trna19_GlyGCC_2_-_157257659_157257729@1.44.44, trna68_GlyGCC_1_-_161493637_161493707@1.44.44, trna5_GlyGCC_17_+_8029064_8029134@1.44.44, trna24_GlyGCC_16_-_70812942_70813012@1.44.44, trna25_GlyGCC_16_-_70812114_70812184@1.44.44, trna128_GlyGCC_6_-_27870686_27870756@1.44.44, trna19_GlyGCC_16_+_70823410_70823480@1.44.44	3.93036	15.246	0.00136958	0.0125706	5.69495	1.76459	3.88597	39.657
tRF-38-5BF900BY4D84KRD0	GAGAAAGCTCACAAGAACTGCTAACTCATGCCCCCATG	5'-tRF	trnaMT_SerGCT_MT_+_12207_12265@1.38.38	3.8713	14.6345	2.92109e-06	5.12636e-05	7.10301	3.23171	11.6579	105.752
tRF-24-PS5P4PW3ES	GCCCGGATAGCTCAGTCGGTAGAG	5'-tRF	trna2_LysTTT_17_+_8022473_8022545@1.24.24, trna5_LysTTT_11_+_59323902_59323974@1.24.24, trna14_LysTTT_11_-_59327808_59327880@1.24.24, trna62_LysTTT_1_-_204476158_204476230@1.24.24, trna54_LysTTT_1_+_204475655_204475727@1.24.24, trna76_LysTTT_6_+_28918806_28918878@1.24.24	3.75574	13.508	1.35227e-09	6.43713e-08	8.3636	4.60785	31.0878	253.805
tRF-17-R9JP9PK	GGTTCCATAGTGTAGCG	5'-tRF	trna16_ValTAC_11_-_59318460_59318532@1.17.17	3.71977	13.1753	9.34721e-06	0.000142335	6.95147	3.23171	11.6579	95.1769
tRF-35-Q1Q89P9L8422YR	GCGCCGCTGGTGTAGTGGTATCATGCAAGATTCCC	5'-tRF	trna34_GlyCCC_16_-_686736_686806@1.35.35, trna27_GlyCCC_2_-_70476123_70476193@1.35.35	3.67926	12.8105	1.25995e-05	0.00018502	6.91097	3.23171	11.6579	92.5331
tRF-28-PNR8YO9LOND5	GCATTGGTGGTTCAATGGTAGAATTCTC	5'-tRF	trna13_GlyCCC_17_+_19764175_19764245@1.28.28	3.64727	12.5296	2.09125e-09	9.34539e-08	8.42242	4.77515	34.9737	264.38
tRF-30-PIR8YP9LON4V	GCACTGGTGGTTCAGTGGTAGAATTCTCGC	5'-tRF	trna99_ValCAC_1_-_149294666_149294736@1.30.30, trna91_GlyCCC_1_-_149680210_149680280@1.30.30	3.50452	11.3492	1.9391e-10	1.28114e-08	9.18726	5.68274	66.0615	449.447
tRF-31-PS5P4PW3FJHPB	GCCCGGATAGCTCAGTCGGTAGAGCATCAGA	5'-tRF	trna2_LysTTT_17_+_8022473_8022545@1.31.31, trna5_LysTTT_11_+_59323902_59323974@1.31.31, trna14_LysTTT_11_-_59327808_59327880@1.31.31, trna62_LysTTT_1_-_204476158_204476230@1.31.31, trna54_LysTTT_1_+_204475655_204475727@1.31.31, trna76_LysTTT_6_+_28918806_28918878@1.31.31	3.4802	11.1595	5.99247e-07	1.26345e-05	7.4241	3.9439	19.4299	132.19
tRF-18-R9JP9PD4	GGTTCCATAGTGTAGCGG	5'-tRF	trna16_ValTAC_11_-_59318460_59318532@1.18.18	3.43008	10.7785	0.000739506	0.00714701	6.1072	2.67712	7.77194	52.8761
tRF-26-86J8WPMN1EE	TCCCACATGGTCTAGCGGTTAGGATT	5'-tRF	trna11_GluTTC_15_-_26327381_26327452@1.26.26, trna3_GluTTC_13_-_45492062_45492133@1.26.26	3.42222	10.7199	8.09699e-12	1.00903e-09	10.0993	6.67711	132.123	846.017
tRF-39-2YU04DYJIO3ZU326	CACTGTAAAGCTAACTTAGCATTAACCTTTTAAGTTAAA	5'-tRF	trnalookalike7_LysTTT_1_+_568844_568913@1.39.39, trnaMT_LysTTT_MT_+_8295_8364@1.39.39	3.38656	10.4582	4.88882e-07	1.05099e-05	7.58724	4.20068	23.3158	148.053
tRF-27-Q1Q89P9L842	GCGCCGCTGGTGTAGTGGTATCATGCA	5'-tRF	trna34_GlyCCC_16_-_686736_686806@1.27.27, trna27_GlyCCC_2_-_70476123_70476193@1.27.27	3.3073	9.89909	9.7613e-07	1.91822e-05	7.50797	4.20068	23.3158	140.122
tRF-44-Q99P9P9NH57S362VH6	GCTTCTGTAGTGTAGTGGTTATCACGTTCGCCTCACACGCGAAA	5'-tRF	trna152_ValCAC_6_-_27248049_27248121@1.44.44	3.30628	9.89213	0.000154712	0.00173097	6.53799	3.23171	11.6579	71.3827
tRF-22-0PD8309NF	ACCAGAATGGCCGAGTGGTTAA	5'-tRF	trna4_LeuTAA_11_+_59319228_59319310@1.22.22	3.25885	9.57216	1	1	1.93607	-1.32278	0	2.6438
tRF-21-0P58309NB	ACCAGGATGGCCGAGTGGTTA	5'-tRF	trna83_LeuTAA_6_+_144537684_144537766@1.21.21	3.25885	9.57216	1	1	1.93607	-1.32278	0	2.6438
tRF-33-E7ZPVOH30WUI0J	ACTCTTTTAGTATAAATAGTACCGTTAACTTCC	5'-tRF	trnaMT_GlyTCC_MT_+_9991_10058@1.33.33	3.25885	9.57216	1	1	1.93607	-1.32278	0	2.6438
tRF-23-EZU05OJIDD	ACTTTTAAAGGATAACAGCTATC	5'-tRF	trnaMT_LeuTAG_MT_+_12266_12336@1.23.23	3.25885	9.57216	1	1	1.93607	-1.32278	0	2.6438
tRF-19-FBZP7OF1	AGAAATTTAGGTTAAATAC	5'-tRF	trnaMT_TrpTCA_MT_+_5512_5579@1.19.19, trnalookalike3_TrpTCA_1_+_566062_566129@1.19.19	3.25885	9.57216	1	1	1.93607	-1.32278	0	2.6438
tRF-35-FBZP7OHFO6FJN6	AGAAATTTAGGTTAAATACAGACCAAGAGCCTTCA	5'-tRF	trnaMT_TrpTCA_MT_+_5512_5579@1.35.35, trnalookalike3_TrpTCA_1_+_566062_566129@1.35.35	3.25885	9.57216	1	1	1.93607	-1.32278	0	2.6438
tRF-28-FP18LPMBQ4DP	AGCAGAGTGGCGCAGCGGAAGCGTGCTG	5'-tRF	trna169_MetCAT_6_-_26330529_26330600@1.28.28, trna2_MetCAT_6_+_26286754_26286825@1.28.28, trna32_MetCAT_1_+_153643726_153643797@1.28.28, trna150_MetCAT_6_-_27300764_27300835@1.28.28, trna61_MetCAT_6_+_27745664_27745735@1.28.28, trna20_MetCAT_17_-_80452597_80452668@1.28.28, trna142_MetCAT_6_-_27560600_27560671@1.28.28, trna129_MetCAT_6_-_27870271_27870342@1.28.28, trna171_MetCAT_6_-_26313352_26313…	3.25885	9.57216	1	1	1.93607	-1.32278	0	2.6438
tRF-39-FQ947673FEWS3VF8	AGCATTGGTGGTTCAGTGGTAGAATTCTCGCCTGCCACG	5'-tRF	trna19_GlyGCC_2_-_157257659_157257729@-1A.38.39, trna68_GlyGCC_1_-_161493637_161493707@-1A.38.39, trna5_GlyGCC_17_+_8029064_8029134@-1A.38.39, trna24_GlyGCC_16_-_70812942_70813012@-1A.38.39, trna25_GlyGCC_16_-_70812114_70812184@-1A.38.39, trna128_GlyGCC_6_-_27870686_27870756@-1A.38.39, trna19_GlyGCC_16_+_70823410_70823480@-1A.38.39	3.25885	9.57216	1	1	1.93607	-1.32278	0	2.6438
tRF-19-F9LKXNK2	AGCTCCGAGGTGATTTTCA	5'-tRF	trnaMT_CysGCA_MT_-_5761_5826@1.19.19	3.25885	9.57216	1	1	1.93607	-1.32278	0	2.6438
tRF-30-1IN4QFI2VHJY	AGGCTCTGTGGCGCAATGGATAGCGCATTG	5'-tRF	trna52_ArgTCT_6_+_27529963_27530049@-1A.29.30, trna3_ArgTCT_11_+_59318767_59318852@-1A.29.30, trna4_ArgTCT_17_+_8024243_8024330@-1A.29.30, trna4_ArgTCT_9_-_131102355_131102445@-1A.29.30	3.25885	9.57216	1	1	1.93607	-1.32278	0	2.6438
tRF-40-J0DPZOIPD7VIZKXX	CAGAGAATAGTTTAAATTAGAATCTTAGCTTTGGGTGCTA	5'-tRF	trnaMT_ProTGG_MT_-_15956_16023@1.40.40	3.25885	9.57216	1	1	1.93607	-1.32278	0	2.6438
tRF-33-KISBQONPJX0Z0O	CCACTGTAAAGCTAACTTAGCATTAACCTTTTA	5'-tRF	trnalookalike7_LysTTT_1_+_568844_568913@-1C.32.33, trnaMT_LysTTT_MT_+_8295_8364@-1C.32.33	3.25885	9.57216	1	1	1.93607	-1.32278	0	2.6438
tRF-36-395P4PN3FJ6KEWB	CCTTCGATAGCTCAGCTGGTAGAGCGGAGGACTGTA	5'-tRF	trna18_TyrGTA_14_-_21125623_21125716@1.36.36, trna16_TyrGTA_14_-_21131351_21131444@1.36.36, trna4_TyrGTA_8_+_67025602_67025694@1.36.36, trna5_TyrGTA_14_+_21151432_21151520@1.36.36, trna5_TyrGTA_8_+_67026223_67026311@1.36.36, trna17_TyrGTA_14_-_21128117_21128210@1.36.36, trna17_TyrGTA_6_+_26595102_26595190@1.36.36, trna19_TyrGTA_14_-_21121258_21121351@1.36.36	3.25885	9.57216	1	1	1.93607	-1.32278	0	2.6438
tRF-19-LR6LQ62K	CGCCCGGATAGCTCAGTCG	5'-tRF	trna2_LysTTT_17_+_8022473_8022545@-1C.18.19, trna5_LysTTT_11_+_59323902_59323974@-1C.18.19, trna14_LysTTT_11_-_59327808_59327880@-1C.18.19, trna62_LysTTT_1_-_204476158_204476230@-1C.18.19, trna54_LysTTT_1_+_204475655_204475727@-1C.18.19, trna76_LysTTT_6_+_28918806_28918878@-1C.18.19	3.25885	9.57216	1	1	1.93607	-1.32278	0	2.6438
tRF-20-MIMYSXR3	CGGCTCGTTGGTCTAGGGGT	5'-tRF	trna12_ProAGG_6_+_26555498_26555569@-1C.19.20, trna4_ProAGG_16_+_3210386_3210480@-1C.19.20, trna9_ProAGG_16_+_3239634_3239705@-1C.19.20, trna23_ProAGG_14_-_21077495_21077566@-1C.19.20, trna14_ProTGG_5_-_180615854_180615925@-1C.19.20, trna30_ProCGG_6_+_27059521_27059592@-1C.19.20, trna65_ProAGG_1_-_167684725_167684796@-1C.19.20, trna8_ProTGG_16_+_3238094_3238165@-1C.19.20, trna2_ProAGG_7_+_1284235…	3.25885	9.57216	1	1	1.93607	-1.32278	0	2.6438
tRF-24-MIMYSXR3FL	CGGCTCGTTGGTCTAGGGGTATGA	5'-tRF	trna12_ProAGG_6_+_26555498_26555569@-1C.23.24, trna9_ProAGG_16_+_3239634_3239705@-1C.23.24, trna23_ProAGG_14_-_21077495_21077566@-1C.23.24, trna14_ProTGG_5_-_180615854_180615925@-1C.23.24, trna30_ProCGG_6_+_27059521_27059592@-1C.23.24, trna65_ProAGG_1_-_167684725_167684796@-1C.23.24, trna8_ProTGG_16_+_3238094_3238165@-1C.23.24, trna2_ProAGG_7_+_128423504_128423575@-1C.23.24, trna37_ProCGG_17_-_81…	3.25885	9.57216	1	1	1.93607	-1.32278	0	2.6438
tRF-30-MIMYSXR3IEWS	CGGCTCGTTGGTCTAGGGGTATGATTCTCG	5'-tRF	trna12_ProAGG_6_+_26555498_26555569@-1C.29.30, trna9_ProAGG_16_+_3239634_3239705@-1C.29.30, trna23_ProAGG_14_-_21077495_21077566@-1C.29.30, trna14_ProTGG_5_-_180615854_180615925@-1C.29.30, trna30_ProCGG_6_+_27059521_27059592@-1C.29.30, trna65_ProAGG_1_-_167684725_167684796@-1C.29.30, trna8_ProTGG_16_+_3238094_3238165@-1C.29.30, trna2_ProAGG_7_+_128423504_128423575@-1C.29.30, trna37_ProCGG_17_-_81…	3.25885	9.57216	1	1	1.93607	-1.32278	0	2.6438
tRF-31-MIMYSXR3IEWSD	CGGCTCGTTGGTCTAGGGGTATGATTCTCGC	5'-tRF	trna12_ProAGG_6_+_26555498_26555569@-1C.30.31, trna9_ProAGG_16_+_3239634_3239705@-1C.30.31, trna23_ProAGG_14_-_21077495_21077566@-1C.30.31, trna14_ProTGG_5_-_180615854_180615925@-1C.30.31, trna30_ProCGG_6_+_27059521_27059592@-1C.30.31, trna65_ProAGG_1_-_167684725_167684796@-1C.30.31, trna8_ProTGG_16_+_3238094_3238165@-1C.30.31, trna2_ProAGG_7_+_128423504_128423575@-1C.30.31, trna37_ProCGG_17_-_81…	3.25885	9.57216	1	1	1.93607	-1.32278	0	2.6438
tRF-25-MIN4QFI2VH	CGGCTCTGTGGCGCAATGGATAGCG	5'-tRF	trna52_ArgTCT_6_+_27529963_27530049@-1C.24.25, trna3_ArgTCT_11_+_59318767_59318852@-1C.24.25, trna4_ArgTCT_17_+_8024243_8024330@-1C.24.25, trna4_ArgTCT_9_-_131102355_131102445@-1C.24.25	3.25885	9.57216	1	1	1.93607	-1.32278	0	2.6438
tRF-24-MZ3L7L73JD	CGTTTCCGTAGTGTAGTGGTTATC	5'-tRF	trna2_ValAAC_3_+_169490018_169490090@-1C.23.24, trna90_ValCAC_1_-_149684088_149684161@-1C.23.24, trna139_ValAAC_6_-_27618707_27618779@-1C.23.24, trna9_ValCAC_6_+_26538282_26538354@-1C.23.24, trna85_ValCAC_1_-_161369490_161369562@-1C.23.24, trna10_ValCAC_5_-_180649395_180649467@-1C.23.24, trna18_ValCAC_5_-_180529253_180529325@-1C.23.24, trna37_ValAAC_6_+_27203288_27203360@-1C.23.24, trna132_ValAAC…	3.25885	9.57216	1	1	1.93607	-1.32278	0	2.6438
tRF-30-4R94SX7JV2Y8	CTCCCTGGTGGTCTAGTGGCTAGGATTCGG	5'-tRF	trna5_GluTTC_1_+_17199078_17199149@-1C.29.30, trna94_GluTTC_1_-_149664355_149664427@-1C.29.30, trna84_GluTTC_1_-_161391883_161391954@-1C.29.30, trna134_GluTTC_1_-_16861774_16861845@-1C.29.30	3.25885	9.57216	1	1	1.93607	-1.32278	0	2.6438
tRF-40-4R94SX73V2Y8L981	CTCCCTGGTGGTCTAGTGGTTAGGATTCGGCGCTCTCACC	5'-tRF	trna71_GluCTC_1_-_161439189_161439260@-1C.39.40, trna59_GluCTC_1_+_249168447_249168518@-1C.39.40, trna87_GluCTC_6_-_126101393_126101464@-1C.39.40, trna116_GluCTC_1_-_145399233_145399304@-1C.39.40, trna77_GluCTC_6_+_28949976_28950047@-1C.39.40, trna77_GluCTC_1_-_161424398_161424469@-1C.39.40, trna80_GluCTC_1_-_161417018_161417089@-1C.39.40, trna74_GluCTC_1_-_161431809_161431880@-1C.39.40	3.25885	9.57216	1	1	1.93607	-1.32278	0	2.6438
tRF-22-OR183O9EF	GACCCAGTGGCCTAATGGATAA	5'-tRF	trna23_ArgCCG_17_-_66016013_66016085@1.22.22	3.25885	9.57216	1	1	1.93607	-1.32278	0	2.6438
tRF-26-OR183O9EDJB	GACCCAGTGGCCTAATGGATAAGGCA	5'-tRF	trna23_ArgCCG_17_-_66016013_66016085@1.26.26	3.25885	9.57216	1	1	1.93607	-1.32278	0	2.6438
tRF-29-O7M8LOMLQHJP	GACCTCGTGGCGCAACGGTAGCGCGTCTG	5'-tRF	trna170_TrpCCA_6_-_26319330_26319401@1.29.29, trna168_TrpCCA_6_-_26331672_26331743@1.29.29, trna6_TrpCCA_17_+_8089676_8089747@1.29.29, trna6_TrpCCA_12_+_98898030_98898101@1.29.29	3.25885	9.57216	1	1	1.93607	-1.32278	0	2.6438
tRF-18-O7M8LO04	GACCTCGTGGCGCAATGG	5'-tRF	trna12_TrpCCA_17_+_19411494_19411565@1.18.18	3.25885	9.57216	1	1	1.93607	-1.32278	0	2.6438
tRF-41-OUR8309NDJ58EVUMD	GACGAGGTGGCCGAGTGGTTAAGGCGATGGACTGCTAATCC	5'-tRF	trna62_SerGCT_6_+_28180815_28180896@1.41.41, trna31_SerGCT_6_+_27065085_27065166@1.41.41, trna123_SerGCT_6_-_28565117_28565198@1.41.41, trna7_SerGCT_17_+_8090184_8090265@1.41.41, trna10_SerGCT_15_-_40886023_40886104@1.41.41, trna8_SerGCT_11_+_66115591_66115672@1.41.41, trna43_SerGCT_6_+_27265775_27265856@1.41.41	3.25885	9.57216	1	1	1.93607	-1.32278	0	2.6438
tRF-24-5BF900BYHF	GAGAAAGCTCACAAGAACTGCTAA	5'-tRF	trnaMT_SerGCT_MT_+_12207_12265@1.24.24	3.25885	9.57216	1	1	1.93607	-1.32278	0	2.6438
tRF-25-PER8YP9LON	GCAATGGTGGTTCAGTGGTAGAATT	5'-tRF	trna17_GluTTC_2_-_204229131_204229201@1.25.25	3.25885	9.57216	1	1	1.93607	-1.32278	0	2.6438
tRF-26-PIR8YP9LOND	GCACTGGTGGTTCAGTGGTAGAATTC	5'-tRF	trna99_ValCAC_1_-_149294666_149294736@1.26.26, trna91_GlyCCC_1_-_149680210_149680280@1.26.26	3.25885	9.57216	1	1	1.93607	-1.32278	0	2.6438
tRF-42-PIR8YP9LON4V4REH4	GCACTGGTGGTTCAGTGGTAGAATTCTCGCCTCCCACGCGGG	5'-tRF	trna91_GlyCCC_1_-_149680210_149680280@1.42.42	3.25885	9.57216	1	1	1.93607	-1.32278	0	2.6438
tRF-25-PLR8YP9LON	GCATAGGTGGTTCAGTGGTAGAATT	5'-tRF	trna43_GlyGCC_1_+_161450356_161450426@1.25.25	3.25885	9.57216	1	1	1.93607	-1.32278	0	2.6438
tRF-36-P4R8YP9LON4VN1B	GCATGGGTGGTTCAGTGGTAGAATTCTCGCCTGCCA	5'-tRF	trna39_GlyGCC_1_+_161427898_161427968@1.36.36, trna37_GlyGCC_1_+_161420467_161420537@1.36.36, trna35_GlyGCC_1_+_161413094_161413164@1.36.36, trna41_GlyGCC_1_+_161435258_161435328@1.36.36, trna2_GlyGCC_21_-_18827107_18827177@1.36.36	3.25885	9.57216	1	1	1.93607	-1.32278	0	2.6438
tRF-35-PNR8YO9LON4V4R	GCATTGGTGGTTCAATGGTAGAATTCTCGCCTCCC	5'-tRF	trna13_GlyCCC_17_+_19764175_19764245@1.35.35	3.25885	9.57216	1	1	1.93607	-1.32278	0	2.6438
tRF-18-PQ5SVP04	GCCATGATCGTATAGTGG	5'-tRF	trna106_HisGTG_1_-_149155828_149155899@1.18.18	3.25885	9.57216	1	1	1.93607	-1.32278	0	2.6438
tRF-40-P6QP4PW3FJI0E7UM	GCCCAGCTAGCTCAGTCGGTAGAGCATGAGACTCTTAATC	5'-tRF	trna128_LysCTT_1_-_55423542_55423614@1.40.40	3.25885	9.57216	1	1	1.93607	-1.32278	0	2.6438
tRF-18-PRR83O04	GCCCCGGTGGCCTAATGG	5'-tRF	trna2_ArgCCT_16_+_3202901_3202973@1.18.18	3.25885	9.57216	1	1	1.93607	-1.32278	0	2.6438
tRF-36-PRR83O9EDJI83RE	GCCCCGGTGGCCTAATGGATAAGGCATTGGCCTCCT	5'-tRF	trna2_ArgCCT_16_+_3202901_3202973@1.36.36	3.25885	9.57216	1	1	1.93607	-1.32278	0	2.6438
tRF-26-PS5P4PW3FJB	GCCCGGATAGCTCAGTCGGTAGAGCA	5'-tRF	trna2_LysTTT_17_+_8022473_8022545@1.26.26, trna5_LysTTT_11_+_59323902_59323974@1.26.26, trna14_LysTTT_11_-_59327808_59327880@1.26.26, trna62_LysTTT_1_-_204476158_204476230@1.26.26, trna54_LysTTT_1_+_204475655_204475727@1.26.26, trna76_LysTTT_6_+_28918806_28918878@1.26.26	3.25885	9.57216	1	1	1.93607	-1.32278	0	2.6438
tRF-41-PS5P4PW3FJHPEZUME	GCCCGGATAGCTCAGTCGGTAGAGCATCAGACTTTTAATCT	5'-tRF	trna2_LysTTT_17_+_8022473_8022545@1.41.41, trna5_LysTTT_11_+_59323902_59323974@1.41.41, trna14_LysTTT_11_-_59327808_59327880@1.41.41, trna62_LysTTT_1_-_204476158_204476230@1.41.41, trna54_LysTTT_1_+_204475655_204475727@1.41.41, trna76_LysTTT_6_+_28918806_28918878@1.41.41	3.25885	9.57216	1	1	1.93607	-1.32278	0	2.6438
tRF-36-PSQP4PW3FJI007E	GCCCGGCTAGCTCAGTCGGTAGAGCATGAGACCCTT	5'-tRF	trna32_LysCTT_16_-_3207406_3207478@1.36.36	3.25885	9.57216	1	1	1.93607	-1.32278	0	2.6438
tRF-40-PSQP4PW3FJI007UM	GCCCGGCTAGCTCAGTCGGTAGAGCATGAGACCCTTAATC	5'-tRF	trna32_LysCTT_16_-_3207406_3207478@1.40.40	3.25885	9.57216	1	1	1.93607	-1.32278	0	2.6438
tRF-44-PSQP4PW3FJIKE7UMJH	GCCCGGCTAGCTCAGTCGGTAGAGCATGGGACTCTTAATCTCAG	5'-tRF	trna10_LysCTT_16_+_3241501_3241573@1.44.44	3.25885	9.57216	1	1	1.93607	-1.32278	0	2.6438
tRF-22-PU5P4PZKH	GCCGAGATAGCTCAGTTGGGAG	5'-tRF	trna106_PheGAA_6_-_28775610_28775682@1.22.22	3.25885	9.57216	1	1	1.93607	-1.32278	0	2.6438
tRF-38-PW5SVP9N15WV7WD9	GCCGTGATCGTATAGTGGTTAGTACTCTGCGTTGTGGC	5'-tRF	trna9_HisGTG_15_-_45490804_45490875@1.38.38, trna7_HisGTG_9_-_14433938_14434009@1.38.38, trna33_HisGTG_6_+_27125906_27125977@1.38.38, trna111_HisGTG_1_-_147774845_147774916@1.38.38, trna8_HisGTG_15_-_45492611_45492682@1.38.38, trna118_HisGTG_1_-_145396881_145396952@1.38.38, trna1_HisGTG_15_+_45493349_45493420@1.38.38, trna16_HisGTG_1_+_146544773_146544844@1.38.38, trna21_HisGTG_1_+_147753471_1477…	3.25885	9.57216	1	1	1.93607	-1.32278	0	2.6438
tRF-45-PW5SVP9N15WV7W6SJF	GCCGTGATCGTATAGTGGTTAGTACTCTGCGTTGTGGCCGCAGCA	5'-tRF	trna9_HisGTG_15_-_45490804_45490875@1.45.45, trna7_HisGTG_9_-_14433938_14434009@1.45.45, trna33_HisGTG_6_+_27125906_27125977@1.45.45, trna111_HisGTG_1_-_147774845_147774916@1.45.45, trna8_HisGTG_15_-_45492611_45492682@1.45.45, trna118_HisGTG_1_-_145396881_145396952@1.45.45, trna1_HisGTG_15_+_45493349_45493420@1.45.45, trna16_HisGTG_1_+_146544773_146544844@1.45.45, trna21_HisGTG_1_+_147753471_1477…	3.25885	9.57216	1	1	1.93607	-1.32278	0	2.6438
tRF-18-PY5P4P0P	GCCTGGATAGCTCAGTTG	5'-tRF	trna71_LysTTT_6_+_28715521_28715593@1.18.18, trna23_LysTTT_16_-_73512216_73512288@1.18.18, trna11_LysTTT_11_+_122430655_122430727@1.18.18	3.25885	9.57216	1	1	1.93607	-1.32278	0	2.6438
tRF-21-PYRP4PW3B	GCCTGGGTAGCTCAGTCGGTA	5'-tRF	trna149_LysTTT_6_-_27302769_27302841@1.21.21, trna118_LysTTT_6_-_28660987_28661060@1.21.21	3.25885	9.57216	1	1	1.93607	-1.32278	0	2.6438
tRF-26-Q1Q89P9L84D	GCGCCGCTGGTGTAGTGGTATCATGC	5'-tRF	trna34_GlyCCC_16_-_686736_686806@1.26.26, trna27_GlyCCC_2_-_70476123_70476193@1.26.26	3.25885	9.57216	1	1	1.93607	-1.32278	0	2.6438
tRF-30-Q1Q89P9L8422	GCGCCGCTGGTGTAGTGGTATCATGCAAGA	5'-tRF	trna34_GlyCCC_16_-_686736_686806@1.30.30, trna27_GlyCCC_2_-_70476123_70476193@1.30.30	3.25885	9.57216	1	1	1.93607	-1.32278	0	2.6438
tRF-23-QNR8VP9L9	GCGTTGGTGGTATAGTGGTAAGC	5'-tRF	trna10_GlyTCC_17_+_8124866_8124937@1.23.23	3.25885	9.57216	1	1	1.93607	-1.32278	0	2.6438
tRF-30-QNR8VP94FQ1Y	GCGTTGGTGGTATAGTGGTGAGCATAGTTG	5'-tRF	trna82_GlyTCC_1_-_161409961_161410032@1.30.30	3.25885	9.57216	1	1	1.93607	-1.32278	0	2.6438
tRF-20-Q99P9P9N	GCTTCTGTAGTGTAGTGGTT	5'-tRF	trna152_ValCAC_6_-_27248049_27248121@1.20.20	3.25885	9.57216	1	1	1.93607	-1.32278	0	2.6438
tRF-45-Q99P9P9NH57S362VO0	GCTTCTGTAGTGTAGTGGTTATCACGTTCGCCTCACACGCGAAAG	5'-tRF	trna152_ValCAC_6_-_27248049_27248121@1.45.45	3.25885	9.57216	1	1	1.93607	-1.32278	0	2.6438
tRF-31-66XMSL73VL4YD	GGCCATGATCGTATAGTGGTTAGTACTCTGC	5'-tRF	trna106_HisGTG_1_-_149155828_149155899@-1G.30.31	3.25885	9.57216	1	1	1.93607	-1.32278	0	2.6438
tRF-39-6SXMSL73VL4YMYJ9	GGCCGTGATCGTATAGTGGTTAGTACTCTGCGTTGTGGC	5'-tRF	trna9_HisGTG_15_-_45490804_45490875@-1G.38.39, trna7_HisGTG_9_-_14433938_14434009@-1G.38.39, trna33_HisGTG_6_+_27125906_27125977@-1G.38.39, trna111_HisGTG_1_-_147774845_147774916@-1G.38.39, trna8_HisGTG_15_-_45492611_45492682@-1G.38.39, trna118_HisGTG_1_-_145396881_145396952@-1G.38.39, trna1_HisGTG_15_+_45493349_45493420@-1G.38.39, trna16_HisGTG_1_+_146544773_146544844@-1G.38.39, trna21_HisGTG_1_…	3.25885	9.57216	1	1	1.93607	-1.32278	0	2.6438
tRF-44-6SXMSL73VL4YMY91IH	GGCCGTGATCGTATAGTGGTTAGTACTCTGCGTTGTGGCCGCAG	5'-tRF	trna9_HisGTG_15_-_45490804_45490875@-1G.43.44, trna7_HisGTG_9_-_14433938_14434009@-1G.43.44, trna33_HisGTG_6_+_27125906_27125977@-1G.43.44, trna111_HisGTG_1_-_147774845_147774916@-1G.43.44, trna8_HisGTG_15_-_45492611_45492682@-1G.43.44, trna118_HisGTG_1_-_145396881_145396952@-1G.43.44, trna1_HisGTG_15_+_45493349_45493420@-1G.43.44, trna16_HisGTG_1_+_146544773_146544844@-1G.43.44, trna21_HisGTG_1_…	3.25885	9.57216	1	1	1.93607	-1.32278	0	2.6438
tRF-24-69M8LO9EE8	GGCTCCGTGGCGCAATGGATAGCG	5'-tRF	trna9_ArgTCT_1_+_94313129_94313213@1.24.24	3.25885	9.57216	1	1	1.93607	-1.32278	0	2.6438
tRF-39-6978WPRLXN4VY82M	GGCTCGTTGGTCTAGGGGTATGATTCTCGCTTCGGGTGC	5'-tRF	trna37_ProCGG_17_-_8126151_8126222@1.39.39, trna6_ProCGG_16_+_3222049_3222120@1.39.39, trna52_ProCGG_1_+_167683962_167684033@1.39.39	3.25885	9.57216	1	1	1.93607	-1.32278	0	2.6438
tRF-42-6978WPRLXN4VY874H	GGCTCGTTGGTCTAGGGGTATGATTCTCGCTTCGGGTGTGAG	5'-tRF	trna30_ProCGG_6_+_27059521_27059592@1.42.42	3.25885	9.57216	1	1	1.93607	-1.32278	0	2.6438
tRF-43-6978WPRLXN4VY874X	GGCTCGTTGGTCTAGGGGTATGATTCTCGCTTCGGGTGTGAGA	5'-tRF	trna30_ProCGG_6_+_27059521_27059592@1.43.43	3.25885	9.57216	1	1	1.93607	-1.32278	0	2.6438
tRF-41-6978WPRLXN4VZ87HB	GGCTCGTTGGTCTAGGGGTATGATTCTCGCTTTGGGTGCGA	5'-tRF	trna14_ProTGG_5_-_180615854_180615925@1.41.41, trna8_ProTGG_16_+_3238094_3238165@1.41.41, trna28_ProTGG_16_-_3234133_3234204@1.41.41, trna3_ProTGG_16_+_3208923_3208994@1.41.41, trna6_ProTGG_14_+_21152175_21152246@1.41.41	3.25885	9.57216	1	1	1.93607	-1.32278	0	2.6438
tRF-45-6978WPRLXN4VZ87HFK	GGCTCGTTGGTCTAGGGGTATGATTCTCGCTTTGGGTGCGAGAGG	5'-tRF	trna14_ProTGG_5_-_180615854_180615925@1.45.45, trna8_ProTGG_16_+_3238094_3238165@1.45.45, trna28_ProTGG_16_-_3234133_3234204@1.45.45, trna3_ProTGG_16_+_3208923_3208994@1.45.45, trna6_ProTGG_14_+_21152175_21152246@1.45.45	3.25885	9.57216	1	1	1.93607	-1.32278	0	2.6438
tRF-27-6978WPR49N3	GGCTCGTTGGTCTAGGGGTGTGGTTCT	5'-tRF	trna4_ProAGG_16_+_3210386_3210480@1.27.27	3.25885	9.57216	1	1	1.93607	-1.32278	0	2.6438
tRF-38-6978WP9LXN4VZ800	GGCTCGTTGGTCTAGTGGTATGATTCTCGCTTTGGGTG	5'-tRF	trna3_ProTGG_14_+_21101165_21101236@1.38.38	3.25885	9.57216	1	1	1.93607	-1.32278	0	2.6438
tRF-19-RKSLQ6IY	GGGGGGTATAGCTCAGGGG	5'-tRF	trna18_CysGCA_7_-_149310156_149310227@-1G.18.19, trna7_CysGCA_7_+_149243631_149243702@-1G.18.19, trna13_CysGCA_7_+_149332778_149332849@-1G.18.19, trna10_CysGCA_7_+_149281816_149281887@-1G.18.19, trna8_CysGCA_14_+_73429679_73429750@-1G.18.19, trna15_CysGCA_7_+_149404760_149404831@-1G.18.19, trna6_CysGCA_7_+_149028220_149028291@-1G.18.19, trna20_CysGCA_7_-_149286164_149286235@-1G.18.19, trna22_CysG…	3.25885	9.57216	1	1	1.93607	-1.32278	0	2.6438
tRF-19-R9JP9P1Z	GGTTCCATAGTGTAGCGGT	5'-tRF	trna16_ValTAC_11_-_59318460_59318532@1.19.19	3.25885	9.57216	1	1	1.93607	-1.32278	0	2.6438
tRF-29-R9JP9P9NH5F3	GGTTCCATAGTGTAGTGGTTATCACATCT	5'-tRF	trna6_ValTAC_10_-_5895674_5895746@1.29.29	3.25885	9.57216	1	1	1.93607	-1.32278	0	2.6438
tRF-31-R9JP9P9NH5SYD	GGTTCCATAGTGTAGTGGTTATCACGTCTGC	5'-tRF	trna17_ValTAC_11_-_59318102_59318174@1.31.31, trna4_ValTAC_X_-_18693029_18693101@1.31.31	3.25885	9.57216	1	1	1.93607	-1.32278	0	2.6438
tRF-37-R9J89O9NF5W8E7L	GGTTCCATGGTGTAATGGTTAGCACTCTGGACTCTGA	5'-tRF	trna1_GlnCTG_6_+_18836402_18836473@1.37.37, trna99_GlnCTG_6_-_28909378_28909449@1.37.37, trna49_GlnCTG_6_+_27487308_27487379@1.37.37, trna42_GlnCTG_6_+_27263212_27263283@1.37.37, trna146_GlnCTG_6_-_27515531_27515602@1.37.37, trna7_GlnCTG_15_-_66161400_66161471@1.37.37, trna3_GlnCTG_17_+_8023070_8023141@1.37.37	3.25885	9.57216	1	1	1.93607	-1.32278	0	2.6438
tRF-25-S79PVOEOU5	GTCCTTGTAGTATAAACTAATACAC	5'-tRF	trnaMT_ThrTGT_MT_+_15888_15953@1.25.25	3.25885	9.57216	1	1	1.93607	-1.32278	0	2.6438
tRF-21-S998LOW3E	GTCTCTGTGGCGCAATCGGTT	5'-tRF	trna10_AsnGTT_1_+_143690028_143690101@1.21.21, trna30_AsnGTT_1_+_149608609_149608682@1.21.21, trna24_AsnGTT_1_+_147877537_147877610@1.21.21, trna108_AsnGTT_1_-_148598314_148598387@1.21.21, trna123_AsnGTT_1_-_144308614_144308687@1.21.21, trna4_AsnGTT_10_-_22518438_22518511@1.21.21, trna31_AsnGTT_17_-_36908034_36908107@1.21.21, trna113_AsnGTT_1_-_147520767_147520840@1.21.21, trna7_AsnGTT_1_+_172161…	3.25885	9.57216	1	1	1.93607	-1.32278	0	2.6438
tRF-42-S998LO9D5HLYOZ4EJ	GTCTCTGTGGCGCAATGGACGAGCGCGCTGGACTTCTAATCC	5'-tRF	trna86_ArgTCT_1_-_159111401_159111474@1.42.42	3.25885	9.57216	1	1	1.93607	-1.32278	0	2.6438
tRF-22-7O58J0K8O	GTTAAGATGGCAGAGCCCGGTA	5'-tRF	trnaMT_LeuTAA_MT_+_3230_3304@1.22.22	3.25885	9.57216	1	1	1.93607	-1.32278	0	2.6438
tRF-24-7X9PN547F6	GTTTATGTAGCTTACCTCCTCAAA	5'-tRF	trnaMT_PheGAA_MT_+_577_647@1.24.24	3.25885	9.57216	1	1	1.93607	-1.32278	0	2.6438
tRF-38-79MP9PMNH5IS36D1	GTTTCCGTAGTGTAGCGGTTATCACATTCGCCTCACAC	5'-tRF	trna13_ValCAC_19_-_4724647_4724719@1.38.38	3.25885	9.57216	1	1	1.93607	-1.32278	0	2.6438
tRF-24-799PVP9NF2	GTTTCTGTAGTATAGTGGTTATCA	5'-tRF	trna1_ValCAC_1_+_17052061_17052133@1.24.24	3.25885	9.57216	1	1	1.93607	-1.32278	0	2.6438
tRF-17-79989PP	GTTTCTGTGGTGTAGTG	5'-tRF	trna3_ValCAC_1_+_17186693_17186765@1.17.17, trna132_ValCAC_1_-_16874160_16874232@1.17.17, trna130_ValCAC_1_-_17006501_17006573@1.17.17	3.25885	9.57216	1	1	1.93607	-1.32278	0	2.6438
tRF-24-86J8WPMNEX	TCCCACATGGTCTAGCGGTTAGGA	5'-tRF	trna11_GluTTC_15_-_26327381_26327452@1.24.24, trna3_GluTTC_13_-_45492062_45492133@1.24.24	3.25885	9.57216	1	1	1.93607	-1.32278	0	2.6438
tRF-21-877343RX0	TCCCTGTGGTCTAGTGGTTAG	5'-tRF	trna64_GluTTC_1_-_172157539_172157607@-1T.20.21	3.25885	9.57216	1	1	1.93607	-1.32278	0	2.6438
tRF-27-897PVP941WJ	TCCTCGTTAGTATAGTGGTGAGTGTCC	5'-tRF	trna144_AspGTC_6_-_27551236_27551307@1.27.27	3.25885	9.57216	1	1	1.93607	-1.32278	0	2.6438
tRF-24-897PVP9NFB	TCCTCGTTAGTATAGTGGTTAGTA	5'-tRF	trna5_AspGTC_12_+_98897281_98897352@1.24.24	3.25885	9.57216	1	1	1.93607	-1.32278	0	2.6438
tRF-25-897PVP9N1Q	TCCTCGTTAGTATAGTGGTTAGTAT	5'-tRF	trna5_AspGTC_12_+_98897281_98897352@1.25.25	3.25885	9.57216	1	1	1.93607	-1.32278	0	2.6438
tRF-37-897PVP9N1QKS3W2	TCCTCGTTAGTATAGTGGTTAGTATCCCCGCCTGTCA	5'-tRF	trna5_AspGTC_12_+_98897281_98897352@1.37.37	3.25885	9.57216	1	1	1.93607	-1.32278	0	2.6438
tRF-31-X6XMSL73VL4YD	TGCCATGATCGTATAGTGGTTAGTACTCTGC	5'-tRF	trna106_HisGTG_1_-_149155828_149155899@-1T.30.31	3.25885	9.57216	1	1	1.93607	-1.32278	0	2.6438
tRF-17-XSXMSLN	TGCCGTGATCGTATAGT	5'-tRF	trna9_HisGTG_15_-_45490804_45490875@-1T.16.17, trna7_HisGTG_9_-_14433938_14434009@-1T.16.17, trna33_HisGTG_6_+_27125906_27125977@-1T.16.17, trna111_HisGTG_1_-_147774845_147774916@-1T.16.17, trna8_HisGTG_15_-_45492611_45492682@-1T.16.17, trna118_HisGTG_1_-_145396881_145396952@-1T.16.17, trna1_HisGTG_15_+_45493349_45493420@-1T.16.17, trna16_HisGTG_1_+_146544773_146544844@-1T.16.17, trna21_HisGTG_1_…	3.25885	9.57216	1	1	1.93607	-1.32278	0	2.6438
tRF-19-XSXMSL24	TGCCGTGATCGTATAGTGG	5'-tRF	trna9_HisGTG_15_-_45490804_45490875@-1T.18.19, trna7_HisGTG_9_-_14433938_14434009@-1T.18.19, trna33_HisGTG_6_+_27125906_27125977@-1T.18.19, trna111_HisGTG_1_-_147774845_147774916@-1T.18.19, trna8_HisGTG_15_-_45492611_45492682@-1T.18.19, trna118_HisGTG_1_-_145396881_145396952@-1T.18.19, trna1_HisGTG_15_+_45493349_45493420@-1T.18.19, trna16_HisGTG_1_+_146544773_146544844@-1T.18.19, trna21_HisGTG_1_…	3.25885	9.57216	1	1	1.93607	-1.32278	0	2.6438
tRF-22-9IMYSX73I	TGGCTCGTTGGTCTAGTGGTAT	5'-tRF	trna3_ProTGG_14_+_21101165_21101236@-1T.21.22	3.25885	9.57216	1	1	1.93607	-1.32278	0	2.6438
tRF-40-9LVPZO0BEBXNWD8N	TGGTATATAGTTTAAACAAAACGAATGATTTCGACTCATT	5'-tRF	trnaMT_ArgTCG_MT_+_10405_10469@1.40.40	3.25885	9.57216	1	1	1.93607	-1.32278	0	2.6438
tRF-27-YRH4SXQ3V2Q	TTCCCATATGGTCTAGCGGTTAGGATT	5'-tRF	trna20_GluTTC_2_-_131094701_131094772@-1T.26.27, trna5_GluTTC_13_-_41634874_41634945@-1T.26.27	3.25885	9.57216	1	1	1.93607	-1.32278	0	2.6438
tRF-37-6SXMSL73VL4YMYP	GGCCGTGATCGTATAGTGGTTAGTACTCTGCGTTGTG	5'-tRF	trna9_HisGTG_15_-_45490804_45490875@-1G.36.37, trna7_HisGTG_9_-_14433938_14434009@-1G.36.37, trna33_HisGTG_6_+_27125906_27125977@-1G.36.37, trna111_HisGTG_1_-_147774845_147774916@-1G.36.37, trna8_HisGTG_15_-_45492611_45492682@-1G.36.37, trna118_HisGTG_1_-_145396881_145396952@-1G.36.37, trna1_HisGTG_15_+_45493349_45493420@-1G.36.37, trna16_HisGTG_1_+_146544773_146544844@-1G.36.37, trna21_HisGTG_1_…	2.92429	7.59098	9.66336e-09	3.40506e-07	9.42158	6.49729	116.579	528.761
tRF-44-P4R8YP9LON4VN1EHIS	GCATGGGTGGTTCAGTGGTAGAATTCTCGCCTGCCACGCGGGAG	5'-tRF	trna39_GlyGCC_1_+_161427898_161427968@1.44.44, trna37_GlyGCC_1_+_161420467_161420537@1.44.44, trna35_GlyGCC_1_+_161413094_161413164@1.44.44, trna41_GlyGCC_1_+_161435258_161435328@1.44.44, trna2_GlyGCC_21_-_18827107_18827177@1.44.44	2.91909	7.56368	0.00786477	0.0599459	5.59621	2.67712	7.77194	37.0132
tRF-22-V29K9UV34	TAGGATGGGGTGTGATAGGTGG	5'-tRF	trnalookalike2_GlnTTG_1_-_564879_564950@1.22.22, trnaMT_GlnTTG_MT_-_4329_4400@1.22.22	2.87953	7.35911	1.17163e-06	2.27039e-05	8.06444	5.18491	46.6316	206.217
tRF-26-V29K9UV3650	TAGGATGGGGTGTGATAGGTGGCACG	5'-tRF	trnalookalike2_GlnTTG_1_-_564879_564950@1.26.26, trnaMT_GlnTTG_MT_-_4329_4400@1.26.26	2.83732	7.1469	1.26485e-06	2.43869e-05	8.13649	5.29917	50.5176	216.792
tRF-43-87R8WP9N1EWJQ72SDK	TCCCTGGTGGTCTAGTGGTTAGGATTCGGCGCTCTCACCGCCG	5'-tRF	trna71_GluCTC_1_-_161439189_161439260@1.43.43, trna59_GluCTC_1_+_249168447_249168518@1.43.43, trna87_GluCTC_6_-_126101393_126101464@1.43.43, trna116_GluCTC_1_-_145399233_145399304@1.43.43, trna77_GluCTC_6_+_28949976_28950047@1.43.43, trna77_GluCTC_1_-_161424398_161424469@1.43.43, trna80_GluCTC_1_-_161417018_161417089@1.43.43, trna74_GluCTC_1_-_161431809_161431880@1.43.43	2.81509	7.03763	1.17398e-07	3.00414e-06	8.80054	5.98545	81.6054	343.694
tRF-37-PNR8YP9LON4VN1I	GCATTGGTGGTTCAGTGGTAGAATTCTCGCCTGCCAT	5'-tRF	trna18_GlyGCC_16_+_70822597_70822667@1.37.37	2.73753	6.66926	0.0016487	0.0148219	6.36884	3.63131	15.5439	63.4513
tRF-38-86V8WPMN1E8Y7ZD1	TCCCATATGGTCTAGCGGTTAGGATTCCTGGTTTTCAC	5'-tRF	trna20_GluTTC_2_-_131094701_131094772@1.38.38, trna5_GluTTC_13_-_41634874_41634945@1.38.38	2.68997	6.453	1.36419e-07	3.43919e-06	9.18726	6.49729	116.579	449.447
tRF-20-V29K9UV3	TAGGATGGGGTGTGATAGGT	5'-tRF	trnalookalike2_GlnTTG_1_-_564879_564950@1.20.20, trnaMT_GlnTTG_MT_-_4329_4400@1.20.20	2.66861	6.35815	0.000159961	0.00178708	6.86929	4.20068	23.3158	89.8893
tRF-39-79MP9P9NH57S36F8	GTTTCCGTAGTGTAGTGGTTATCACGTTCGCCTCACACG	5'-tRF	trna90_ValCAC_1_-_149684088_149684161@1.39.39, trna9_ValCAC_6_+_26538282_26538354@1.39.39, trna85_ValCAC_1_-_161369490_161369562@1.39.39, trna10_ValCAC_5_-_180649395_180649467@1.39.39, trna18_ValCAC_5_-_180529253_180529325@1.39.39, trna2_ValCAC_5_+_180524070_180524142@1.39.39, trna98_ValCAC_1_-_149298555_149298627@1.39.39, trna6_ValCAC_5_+_180600650_180600722@1.39.39	2.6594	6.31772	4.72559e-06	7.88181e-05	8.06444	5.40504	54.4036	206.217
tRF-22-S3M8309NF	GTAGTCGTGGCCGAGTGGTTAA	5'-tRF	trna5_SerAGA_6_+_26327817_26327898@1.22.22, trna147_SerAGA_6_-_27509554_27509635@1.22.22, trna44_SerAGA_6_+_27446591_27446672@1.22.22, trna46_SerAGA_6_+_27463593_27463674@1.22.22, trna47_SerAGA_6_+_27470818_27470899@1.22.22, trna148_SerTGA_6_-_27473607_27473688@1.22.22, trna145_SerAGA_6_-_27521192_27521273@1.22.22, trna11_SerAGA_8_-_96281885_96281966@1.22.22, trna35_SerAGA_17_-_8129928_8130009@1.…	2.64362	6.24899	4.2796e-09	1.69066e-07	11.6382	8.99453	660.615	2458.74
tRF-28-Q99P9P9NH50E	GCTTCTGTAGTGTAGTGGTTATCACGTT	5'-tRF	trna152_ValCAC_6_-_27248049_27248121@1.28.28	2.60912	6.10133	4.78731e-06	7.97608e-05	8.2051	5.59598	62.1755	227.367
tRF-42-2YU04DYJIO3ZU3U0I	CACTGTAAAGCTAACTTAGCATTAACCTTTTAAGTTAAAGAT	5'-tRF	trnalookalike7_LysTTT_1_+_568844_568913@1.42.42, trnaMT_LysTTT_MT_+_8295_8364@1.42.42	2.55565	5.87934	0.0100337	0.0750229	5.78736	3.23171	11.6579	42.3008
tRF-20-79MP9P9M	GTTTCCGTAGTGTAGTGGTC	5'-tRF	trna15_ValAAC_5_-_180615416_180615488@1.20.20	2.50762	5.6868	2.29352e-06	4.17024e-05	8.55977	6.05215	85.4913	290.818
tRF-39-Q99P9P9NH57S36F8	GCTTCTGTAGTGTAGTGGTTATCACGTTCGCCTCACACG	5'-tRF	trna152_ValCAC_6_-_27248049_27248121@1.39.39	2.37639	5.19235	0.000104403	0.00121511	7.5613	5.18491	46.6316	145.409
tRF-27-PIR8YP9LON3	GCACTGGTGGTTCAGTGGTAGAATTCT	5'-tRF	trna99_ValCAC_1_-_149294666_149294736@1.27.27, trna91_GlyCCC_1_-_149680210_149680280@1.27.27	2.36749	5.16044	0.245788	1	4.13208	1.76459	3.88597	13.219
tRF-42-PSQP4PW3FJIKE7UMJ	GCCCGGCTAGCTCAGTCGGTAGAGCATGGGACTCTTAATCCC	5'-tRF	trna13_LysCTT_14_-_58706613_58706685@1.42.42, trna2_LysCTT_15_+_79152904_79152976@1.42.42	2.36749	5.16044	0.245788	1	4.13208	1.76459	3.88597	13.219
tRF-28-PSQP4PW3FJD0	GCCCGGCTAGCTCAGTCGGTAGAGCATG	5'-tRF	trna11_LysCTT_5_-_180648979_180649051@1.28.28, trna9_LysCTT_5_+_180634755_180634827@1.28.28, trna13_LysCTT_14_-_58706613_58706685@1.28.28, trna13_LysCTT_6_+_26556774_26556846@1.28.28, trna119_LysCTT_1_-_145395522_145395594@1.28.28, trna32_LysCTT_16_-_3207406_3207478@1.28.28, trna7_LysCTT_16_+_3225692_3225764@1.28.28, trna10_LysCTT_16_+_3241501_3241573@1.28.28, trna2_LysCTT_15_+_79152904_79152976@…	2.35028	5.09922	1.91488e-06	3.55341e-05	9.18726	6.83699	147.667	449.447
tRF-32-66XMSL73VL4YK	GGCCATGATCGTATAGTGGTTAGTACTCTGCG	5'-tRF	trna106_HisGTG_1_-_149155828_149155899@-1G.31.32	2.28827	4.88469	0.0623388	0.369073	4.96539	2.67712	7.77194	23.7942
tRF-41-87R8WP9N1EWJQ72SD	TCCCTGGTGGTCTAGTGGTTAGGATTCGGCGCTCTCACCGC	5'-tRF	trna71_GluCTC_1_-_161439189_161439260@1.41.41, trna59_GluCTC_1_+_249168447_249168518@1.41.41, trna87_GluCTC_6_-_126101393_126101464@1.41.41, trna116_GluCTC_1_-_145399233_145399304@1.41.41, trna77_GluCTC_6_+_28949976_28950047@1.41.41, trna77_GluCTC_1_-_161424398_161424469@1.41.41, trna80_GluCTC_1_-_161417018_161417089@1.41.41, trna74_GluCTC_1_-_161431809_161431880@1.41.41	2.23025	4.69216	7.75381e-06	0.000121276	8.90737	6.67711	132.123	370.132
tRF-25-S3M8309NDJ	GTAGTCGTGGCCGAGTGGTTAAGGC	5'-tRF	trna5_SerAGA_6_+_26327817_26327898@1.25.25, trna147_SerAGA_6_-_27509554_27509635@1.25.25, trna44_SerAGA_6_+_27446591_27446672@1.25.25, trna46_SerAGA_6_+_27463593_27463674@1.25.25, trna47_SerAGA_6_+_27470818_27470899@1.25.25, trna148_SerTGA_6_-_27473607_27473688@1.25.25, trna11_SerAGA_8_-_96281885_96281966@1.25.25, trna35_SerAGA_17_-_8129928_8130009@1.25.25, trna172_SerTGA_6_-_26312824_26312905@1.…	2.21573	4.64516	0.00083827	0.00803565	6.99088	4.77515	34.9737	97.8207
tRF-18-79MP9PD4	GTTTCCGTAGTGTAGCGG	5'-tRF	trna13_ValCAC_19_-_4724647_4724719@1.18.18	2.20443	4.60893	9.76878e-05	0.00114302	7.96901	5.76458	69.9475	192.998
tRF-32-FSXMSL73VL4YK	AGCCGTGATCGTATAGTGGTTAGTACTCTGCG	5'-tRF	trna9_HisGTG_15_-_45490804_45490875@-1A.31.32, trna7_HisGTG_9_-_14433938_14434009@-1A.31.32, trna33_HisGTG_6_+_27125906_27125977@-1A.31.32, trna111_HisGTG_1_-_147774845_147774916@-1A.31.32, trna8_HisGTG_15_-_45492611_45492682@-1A.31.32, trna118_HisGTG_1_-_145396881_145396952@-1A.31.32, trna1_HisGTG_15_+_45493349_45493420@-1A.31.32, trna16_HisGTG_1_+_146544773_146544844@-1A.31.32, trna21_HisGTG_1_…	2.1303	4.3781	4.49941e-06	7.53738e-05	9.90677	7.77646	283.676	740.265
tRF-36-PSQP4PW3FJI0E7E	GCCCGGCTAGCTCAGTCGGTAGAGCATGAGACTCTT	5'-tRF	trna11_LysCTT_5_-_180648979_180649051@1.36.36, trna9_LysCTT_5_+_180634755_180634827@1.36.36, trna13_LysCTT_6_+_26556774_26556846@1.36.36, trna119_LysCTT_1_-_145395522_145395594@1.36.36, trna7_LysCTT_16_+_3225692_3225764@1.36.36	2.12732	4.36906	3.61719e-06	6.18109e-05	10.0535	7.92623	314.764	819.579
tRF-31-PSQP4PW3FJI0B	GCCCGGCTAGCTCAGTCGGTAGAGCATGAGA	5'-tRF	trna11_LysCTT_5_-_180648979_180649051@1.31.31, trna9_LysCTT_5_+_180634755_180634827@1.31.31, trna13_LysCTT_6_+_26556774_26556846@1.31.31, trna119_LysCTT_1_-_145395522_145395594@1.31.31, trna32_LysCTT_16_-_3207406_3207478@1.31.31, trna7_LysCTT_16_+_3225692_3225764@1.31.31	2.12691	4.36781	1.70114e-06	3.18767e-05	11.1214	8.99453	660.615	1718.47
tRF-42-86J8WPMN1E8Y7Z2RH	TCCCACATGGTCTAGCGGTTAGGATTCCTGGTTTTCACCCAG	5'-tRF	trna11_GluTTC_15_-_26327381_26327452@1.42.42, trna3_GluTTC_13_-_45492062_45492133@1.42.42	2.01222	4.03403	0.0245106	0.165215	5.95613	3.9439	19.4299	47.5885
tRF-29-79MP9P9MH525	GTTTCCGTAGTGTAGTGGTCATCACGTTC	5'-tRF	trna15_ValAAC_5_-_180615416_180615488@1.29.29	1.9733	3.92666	0.00131742	0.0121793	7.27247	5.29917	50.5176	118.971
tRF-23-R29P4P9LDS	GGGGATGTAGCTCAGTGGTAGAG	5'-tRF	trna120_AlaAGC_6_-_28626014_28626085@1.23.23, trna119_AlaCGC_6_-_28641613_28641684@1.23.23, trna10_AlaCGC_6_+_26553731_26553802@1.23.23, trna8_AlaTGC_5_+_180633868_180633939@1.23.23, trna8_AlaTGC_12_+_125424512_125424583@1.23.23, trna13_AlaCGC_2_+_157257281_157257352@1.23.23, trna13_AlaTGC_12_-_125406301_125406372@1.23.23, trna66_AlaTGC_6_+_28611222_28611293@1.23.23	1.95902	3.88798	6.17652e-05	0.000756784	9.00682	7.0478	170.983	396.57
tRF-26-86V8WPMN1EE	TCCCATATGGTCTAGCGGTTAGGATT	5'-tRF	trna20_GluTTC_2_-_131094701_131094772@1.26.26, trna5_GluTTC_13_-_41634874_41634945@1.26.26	1.9391	3.83465	1.40394e-05	0.000204171	10.6538	8.71466	544.036	1242.59
tRF-18-1KSLQ6D8	AGGGGGTATAGCTCAGCG	5'-tRF	trna105_AlaAGC_6_-_28779849_28779920@-1A.17.18	1.93096	3.81309	0.217138	0.982375	4.60808	2.67712	7.77194	18.5066
tRF-22-R29P4P9LL	GGGGATGTAGCTCAGTGGTAGA	5'-tRF	trna120_AlaAGC_6_-_28626014_28626085@1.22.22, trna119_AlaCGC_6_-_28641613_28641684@1.22.22, trna10_AlaCGC_6_+_26553731_26553802@1.22.22, trna8_AlaTGC_5_+_180633868_180633939@1.22.22, trna8_AlaTGC_12_+_125424512_125424583@1.22.22, trna13_AlaCGC_2_+_157257281_157257352@1.22.22, trna13_AlaTGC_12_-_125406301_125406372@1.22.22, trna66_AlaTGC_6_+_28611222_28611293@1.22.22	1.92816	3.80568	2.5446e-05	0.000343947	9.90677	7.97861	326.421	740.265
tRF-25-S3M8309ND3	GTAGTCGTGGCCGAGTGGTTAAGGT	5'-tRF	trna145_SerAGA_6_-_27521192_27521273@1.25.25	1.88384	3.69055	0.0923262	0.50077	5.11554	3.23171	11.6579	26.438
tRF-23-79MP9P9MDD	GTTTCCGTAGTGTAGTGGTCATC	5'-tRF	trna15_ValAAC_5_-_180615416_180615488@1.23.23	1.77775	3.42891	2.77366e-05	0.000373394	13.9126	12.1349	5828.96	11897.1
tRF-45-2YU04DYJIO3ZU3U0IO	CACTGTAAAGCTAACTTAGCATTAACCTTTTAAGTTAAAGATTAA	5'-tRF	trnalookalike7_LysTTT_1_+_568844_568913@1.45.45, trnaMT_LysTTT_MT_+_8295_8364@1.45.45	1.7125	3.27729	0.325869	1	4.38963	2.67712	7.77194	15.8628
tRF-23-79MP9P9NDE	GTTTCCGTAGTGTAGTGGTTATT	5'-tRF	trna133_ValCAC_6_-_27696327_27696399@1.23.23	1.67594	3.19528	7.85512e-05	0.000932636	13.1212	11.4453	3613.95	6873.89
tRF-25-RPM830MMUK	GGTAGCGTGGCCGAGCGGTCTAAGG	5'-tRF	trna1_LeuAAG_14_+_21078291_21078372@1.25.25, trna19_LeuAAG_5_-_180524474_180524555@1.25.25, trna98_LeuAAG_6_-_28911399_28911480@1.25.25, trna7_LeuAAG_5_+_180614701_180614782@1.25.25, trna78_LeuAAG_6_+_28956779_28956860@1.25.25, trna3_LeuAAG_5_+_180528840_180528921@1.25.25, trna16_LeuAAG_16_+_22308461_22308542@1.25.25, trna42_LeuTAG_17_-_8023632_8023713@1.25.25, trna16_LeuAAG_5_-_180601044_1806011…	1.65229	3.14333	0.63929	1	3.41688	1.76459	3.88597	7.93141
tRF-30-PSQP4PW3FJIK	GCCCGGCTAGCTCAGTCGGTAGAGCATGGG	5'-tRF	trna13_LysCTT_14_-_58706613_58706685@1.30.30, trna10_LysCTT_16_+_3241501_3241573@1.30.30, trna2_LysCTT_15_+_79152904_79152976@1.30.30	1.65229	3.14333	0.63929	1	3.41688	1.76459	3.88597	7.93141
tRF-37-86V8WPMN1E8Y7Z2	TCCCATATGGTCTAGCGGTTAGGATTCCTGGTTTTCA	5'-tRF	trna20_GluTTC_2_-_131094701_131094772@1.37.37, trna5_GluTTC_13_-_41634874_41634945@1.37.37	1.62072	3.07529	0.00026596	0.00282707	10.2286	8.60785	505.176	925.331
tRF-40-PSQP4PW3FJI0E7UM	GCCCGGCTAGCTCAGTCGGTAGAGCATGAGACTCTTAATC	5'-tRF	trna11_LysCTT_5_-_180648979_180649051@1.40.40, trna9_LysCTT_5_+_180634755_180634827@1.40.40, trna13_LysCTT_6_+_26556774_26556846@1.40.40, trna119_LysCTT_1_-_145395522_145395594@1.40.40, trna7_LysCTT_16_+_3225692_3225764@1.40.40	1.60684	3.04584	0.000329284	0.0034242	10.0993	8.4925	466.316	846.017
tRF-24-2YU04DYJFO	CACTGTAAAGCTAACTTAGCATTA	5'-tRF	trnalookalike7_LysTTT_1_+_568844_568913@1.24.24, trnaMT_LysTTT_MT_+_8295_8364@1.24.24	1.58543	3.00098	0.00143715	0.0130424	8.42242	6.83699	147.667	264.38
tRF-24-R29P4P9LH9	GGGGATGTAGCTCAGTGGTAGAGC	5'-tRF	trna120_AlaAGC_6_-_28626014_28626085@1.24.24, trna119_AlaCGC_6_-_28641613_28641684@1.24.24, trna10_AlaCGC_6_+_26553731_26553802@1.24.24, trna8_AlaTGC_5_+_180633868_180633939@1.24.24, trna8_AlaTGC_12_+_125424512_125424583@1.24.24, trna13_AlaCGC_2_+_157257281_157257352@1.24.24, trna13_AlaTGC_12_-_125406301_125406372@1.24.24, trna66_AlaTGC_6_+_28611222_28611293@1.24.24	1.57116	2.97144	0.000710527	0.00690175	9.34762	7.77646	283.676	502.323
tRF-23-79MP909NDD	GTTTCCGTAGTGGAGTGGTTATC	5'-tRF	trna157_ValCAC_6_-_27173867_27173939@1.23.23	1.56606	2.96095	0.274268	1	4.79777	3.23171	11.6579	21.1504
tRF-29-897PVP9N1Q1J	TCCTCGTTAGTATAGTGGTTAGTATCCCC	5'-tRF	trna5_AspGTC_12_+_98897281_98897352@1.29.29	1.55683	2.94207	0.00412782	0.0342191	7.73379	6.17696	93.2633	163.916
tRF-28-897PVP941QDJ	TCCTCGTTAGTATAGTGGTGAGTATCCC	5'-tRF	trna4_AspGTC_12_+_96429799_96429870@1.28.28, trna78_AspGTC_1_-_161418033_161418104@1.28.28, trna72_AspGTC_1_-_161432824_161432895@1.28.28, trna81_AspGTC_1_-_161410615_161410686@1.28.28, trna38_AspGTC_17_-_8125556_8125627@1.28.28, trna45_AspGTC_6_+_27447453_27447524@1.28.28, trna10_AspGTC_12_-_125424193_125424264@1.28.28, trna48_AspGTC_6_+_27471523_27471594@1.28.28, trna75_AspGTC_1_-_161425414_161…	1.53078	2.88943	0.00381429	0.0317747	7.929	6.39821	108.807	187.71
tRF-41-PNR8YP9LON4VN1EH0	GCATTGGTGGTTCAGTGGTAGAATTCTCGCCTGCCACGCGG	5'-tRF	trna19_GlyGCC_2_-_157257659_157257729@1.41.41, trna68_GlyGCC_1_-_161493637_161493707@1.41.41, trna5_GlyGCC_17_+_8029064_8029134@1.41.41, trna24_GlyGCC_16_-_70812942_70813012@1.41.41, trna25_GlyGCC_16_-_70812114_70812184@1.41.41, trna128_GlyGCC_6_-_27870686_27870756@1.41.41, trna19_GlyGCC_16_+_70823410_70823480@1.41.41	1.5122	2.85246	0.00205089	0.0181816	8.68517	7.17297	186.527	317.256
tRF-26-6978WP9LXND	GGCTCGTTGGTCTAGTGGTATGATTC	5'-tRF	trna3_ProTGG_14_+_21101165_21101236@1.26.26	1.50227	2.83288	0.00412624	0.0342191	8.13649	6.63422	128.237	216.792
tRF-23-79MP9PMNDD	GTTTCCGTAGTGTAGCGGTTATC	5'-tRF	trna13_ValCAC_19_-_4724647_4724719@1.23.23	1.46552	2.76163	0.00203818	0.0180899	9.00682	7.5413	240.93	396.57
tRF-23-S998LO9DDS	GTCTCTGTGGCGCAATGGACGAG	5'-tRF	trna86_ArgTCT_1_-_159111401_159111474@1.23.23	1.45496	2.74149	0.483528	1	4.13208	2.67712	7.77194	13.219
tRF-25-5BF900BY4D	GAGAAAGCTCACAAGAACTGCTAAC	5'-tRF	trnaMT_SerGCT_MT_+_12207_12265@1.25.25	1.35968	2.56629	0.00303616	0.0259556	9.42158	8.0619	345.851	528.761
tRF-30-PER8YP9LON4V	GCAATGGTGGTTCAGTGGTAGAATTCTCGC	5'-tRF	trna17_GluTTC_2_-_204229131_204229201@1.30.30	1.3555	2.55885	0.0315204	0.208612	6.95147	5.59598	62.1755	95.1769
tRF-31-XSXMSL73VL4YD	TGCCGTGATCGTATAGTGGTTAGTACTCTGC	5'-tRF	trna9_HisGTG_15_-_45490804_45490875@-1T.30.31, trna7_HisGTG_9_-_14433938_14434009@-1T.30.31, trna33_HisGTG_6_+_27125906_27125977@-1T.30.31, trna111_HisGTG_1_-_147774845_147774916@-1T.30.31, trna8_HisGTG_15_-_45492611_45492682@-1T.30.31, trna118_HisGTG_1_-_145396881_145396952@-1T.30.31, trna1_HisGTG_15_+_45493349_45493420@-1T.30.31, trna16_HisGTG_1_+_146544773_146544844@-1T.30.31, trna21_HisGTG_1_…	1.34567	2.54148	0.0101305	0.0757096	8.06444	6.71877	136.009	206.217
tRF-29-79MP9P9NH52Q	GTTTCCGTAGTGTAGTGGTTATCACGTTT	5'-tRF	trna37_ValAAC_6_+_27203288_27203360@1.29.29	1.33604	2.52458	0.00350826	0.0295302	9.49193	8.15588	369.167	555.199
tRF-20-PS5P4PW3	GCCCGGATAGCTCAGTCGGT	5'-tRF	trna2_LysTTT_17_+_8022473_8022545@1.20.20, trna5_LysTTT_11_+_59323902_59323974@1.20.20, trna14_LysTTT_11_-_59327808_59327880@1.20.20, trna62_LysTTT_1_-_204476158_204476230@1.20.20, trna54_LysTTT_1_+_204475655_204475727@1.20.20, trna76_LysTTT_6_+_28918806_28918878@1.20.20	1.33407	2.52113	0.23595	1	4.96539	3.63131	15.5439	23.7942
tRF-44-86V8WPMN1E8Y7Z2REZ	TCCCATATGGTCTAGCGGTTAGGATTCCTGGTTTTCACCCAGGT	5'-tRF	trna20_GluTTC_2_-_131094701_131094772@1.44.44, trna5_GluTTC_13_-_41634874_41634945@1.44.44	1.33407	2.52113	0.23595	1	4.96539	3.63131	15.5439	23.7942
tRF-30-6978WP9LXN4V	GGCTCGTTGGTCTAGTGGTATGATTCTCGC	5'-tRF	trna3_ProTGG_14_+_21101165_21101236@1.30.30	1.31319	2.48491	0.0189536	0.132537	7.36535	6.05215	85.4913	126.903
tRF-27-897PVP941QJ	TCCTCGTTAGTATAGTGGTGAGTATCC	5'-tRF	trna4_AspGTC_12_+_96429799_96429870@1.27.27, trna78_AspGTC_1_-_161418033_161418104@1.27.27, trna72_AspGTC_1_-_161432824_161432895@1.27.27, trna81_AspGTC_1_-_161410615_161410686@1.27.27, trna38_AspGTC_17_-_8125556_8125627@1.27.27, trna45_AspGTC_6_+_27447453_27447524@1.27.27, trna10_AspGTC_12_-_125424193_125424264@1.27.27, trna48_AspGTC_6_+_27471523_27471594@1.27.27, trna75_AspGTC_1_-_161425414_161…	1.31068	2.48058	0.00797324	0.0607123	8.42242	7.11174	178.755	264.38
tRF-41-P4R8YP9LON4VN1EH0	GCATGGGTGGTTCAGTGGTAGAATTCTCGCCTGCCACGCGG	5'-tRF	trna39_GlyGCC_1_+_161427898_161427968@1.41.41, trna37_GlyGCC_1_+_161420467_161420537@1.41.41, trna35_GlyGCC_1_+_161413094_161413164@1.41.41, trna41_GlyGCC_1_+_161435258_161435328@1.41.41, trna2_GlyGCC_21_-_18827107_18827177@1.41.41	1.30802	2.47602	0.0652687	0.382966	6.36884	5.06082	42.7457	63.4513
tRF-29-PER8YP9LONHK	GCAATGGTGGTTCAGTGGTAGAATTCTCG	5'-tRF	trna17_GluTTC_2_-_204229131_204229201@1.29.29	1.30763	2.47534	0.206492	0.950485	5.25153	3.9439	19.4299	29.0818
tRF-41-2YU04DYJIO3ZU3U0B	CACTGTAAAGCTAACTTAGCATTAACCTTTTAAGTTAAAGA	5'-tRF	trnalookalike7_LysTTT_1_+_568844_568913@1.41.41, trnaMT_LysTTT_MT_+_8295_8364@1.41.41	1.27637	2.42228	0.10544	0.565297	5.69495	4.41858	27.2018	39.657
tRF-23-S3M8309NS	GTAGTCGTGGCCGAGTGGTTAAG	5'-tRF	trna5_SerAGA_6_+_26327817_26327898@1.23.23, trna147_SerAGA_6_-_27509554_27509635@1.23.23, trna44_SerAGA_6_+_27446591_27446672@1.23.23, trna46_SerAGA_6_+_27463593_27463674@1.23.23, trna47_SerAGA_6_+_27470818_27470899@1.23.23, trna148_SerTGA_6_-_27473607_27473688@1.23.23, trna145_SerAGA_6_-_27521192_27521273@1.23.23, trna11_SerAGA_8_-_96281885_96281966@1.23.23, trna35_SerAGA_17_-_8129928_8130009@1.…	1.26741	2.40728	0.00281571	0.0241653	11.7283	10.4609	1826.41	2617.37
tRF-25-PSQP4PW3FJ	GCCCGGCTAGCTCAGTCGGTAGAGC	5'-tRF	trna11_LysCTT_5_-_180648979_180649051@1.25.25, trna9_LysCTT_5_+_180634755_180634827@1.25.25, trna13_LysCTT_14_-_58706613_58706685@1.25.25, trna13_LysCTT_6_+_26556774_26556846@1.25.25, trna119_LysCTT_1_-_145395522_145395594@1.25.25, trna32_LysCTT_16_-_3207406_3207478@1.25.25, trna7_LysCTT_16_+_3225692_3225764@1.25.25, trna10_LysCTT_16_+_3241501_3241573@1.25.25, trna2_LysCTT_15_+_79152904_79152976@…	1.26636	2.40553	0.098175	0.528566	5.87421	4.60785	31.0878	44.9447
tRF-23-79M89P9NDD	GTTTCCGTGGTGTAGTGGTTATC	5'-tRF	trna40_ValTAC_6_+_27258405_27258477@1.23.23	1.26177	2.3979	0.0190366	0.132996	7.71038	6.4486	112.693	161.272
tRF-28-PER8YP9LOND5	GCAATGGTGGTTCAGTGGTAGAATTCTC	5'-tRF	trna17_GluTTC_2_-_204229131_204229201@1.28.28	1.25849	2.39246	0.0918123	0.50077	6.03364	4.77515	34.9737	50.2323
tRF-21-PS5P4PW3B	GCCCGGATAGCTCAGTCGGTA	5'-tRF	trna2_LysTTT_17_+_8022473_8022545@1.21.21, trna5_LysTTT_11_+_59323902_59323974@1.21.21, trna14_LysTTT_11_-_59327808_59327880@1.21.21, trna62_LysTTT_1_-_204476158_204476230@1.21.21, trna54_LysTTT_1_+_204475655_204475727@1.21.21, trna76_LysTTT_6_+_28918806_28918878@1.21.21	1.23988	2.36178	0.00970661	0.0728614	8.68517	7.4453	225.386	317.256
tRF-42-86V8WPMN1E8Y7Z2RH	TCCCATATGGTCTAGCGGTTAGGATTCCTGGTTTTCACCCAG	5'-tRF	trna20_GluTTC_2_-_131094701_131094772@1.42.42, trna5_GluTTC_13_-_41634874_41634945@1.42.42	1.23882	2.36006	0.0598915	0.357066	6.53799	5.29917	50.5176	71.3827
tRF-39-87R8WP9N1EWJQ7FV	TCCCTGGTGGTCTAGTGGTTAGGATTCGGCGCTCTCACC	5'-tRF	trna71_GluCTC_1_-_161439189_161439260@1.39.39, trna59_GluCTC_1_+_249168447_249168518@1.39.39, trna87_GluCTC_6_-_126101393_126101464@1.39.39, trna116_GluCTC_1_-_145399233_145399304@1.39.39, trna77_GluCTC_6_+_28949976_28950047@1.39.39, trna77_GluCTC_1_-_161424398_161424469@1.39.39, trna80_GluCTC_1_-_161417018_161417089@1.39.39, trna74_GluCTC_1_-_161431809_161431880@1.39.39	1.21331	2.31869	0.00361933	0.0302163	14.5705	13.3572	13600.9	18771
tRF-24-79MP9P9MF2	GTTTCCGTAGTGTAGTGGTCATCA	5'-tRF	trna15_ValAAC_5_-_180615416_180615488@1.24.24	1.18571	2.27475	0.0665284	0.39011	6.68937	5.50366	58.2896	79.3141
tRF-41-897PVP941QKS3W2V0	TCCTCGTTAGTATAGTGGTGAGTATCCCCGCCTGTCACGCG	5'-tRF	trna4_AspGTC_12_+_96429799_96429870@1.41.41, trna78_AspGTC_1_-_161418033_161418104@1.41.41, trna72_AspGTC_1_-_161432824_161432895@1.41.41, trna81_AspGTC_1_-_161410615_161410686@1.41.41, trna38_AspGTC_17_-_8125556_8125627@1.41.41, trna45_AspGTC_6_+_27447453_27447524@1.41.41, trna10_AspGTC_12_-_125424193_125424264@1.41.41, trna48_AspGTC_6_+_27471523_27471594@1.41.41, trna75_AspGTC_1_-_161425414_161…	1.16923	2.24892	0.0123829	0.0910776	8.80054	7.63131	256.474	343.694
tRF-31-PQ5SVP9N15WV0	GCCATGATCGTATAGTGGTTAGTACTCTGCG	5'-tRF	trna106_HisGTG_1_-_149155828_149155899@1.31.31	1.15792	2.23135	0.54333	1	4.38963	3.23171	11.6579	15.8628
tRF-41-PUDP4PZKFJ7PEUFME	GCCGAAATAGCTCAGTTGGGAGAGCGTTAGACTGAAGATCT	5'-tRF	trna14_PheGAA_19_-_1383361_1383433@1.41.41, trna11_PheGAA_12_-_125412389_125412461@1.41.41, trna109_PheGAA_6_-_28758499_28758571@1.41.41, trna15_PheGAA_11_-_59324970_59325042@1.41.41, trna1_PheGAA_13_-_95201904_95201976@1.41.41, trna13_PheGAA_11_-_59333853_59333925@1.41.41, trna96_PheGAA_6_-_28949449_28949521@1.41.41	1.15792	2.23135	0.54333	1	4.38963	3.23171	11.6579	15.8628
tRF-39-897PVP941QKS3WF8	TCCTCGTTAGTATAGTGGTGAGTATCCCCGCCTGTCACG	5'-tRF	trna4_AspGTC_12_+_96429799_96429870@1.39.39, trna78_AspGTC_1_-_161418033_161418104@1.39.39, trna72_AspGTC_1_-_161432824_161432895@1.39.39, trna81_AspGTC_1_-_161410615_161410686@1.39.39, trna38_AspGTC_17_-_8125556_8125627@1.39.39, trna45_AspGTC_6_+_27447453_27447524@1.39.39, trna10_AspGTC_12_-_125424193_125424264@1.39.39, trna48_AspGTC_6_+_27471523_27471594@1.39.39, trna75_AspGTC_1_-_161425414_161…	1.14276	2.20803	0.0220981	0.151858	8.25451	7.11174	178.755	235.298
tRF-38-PNR8YO9LON4V4R8	GCATTGGTGGTTCAATGGTAGAATTCTCGCCTCCCACG	5'-tRF	trna13_GlyCCC_17_+_19764175_19764245@1.38.38	1.14123	2.2057	0.704873	1	3.81836	2.67712	7.77194	10.5752
tRF-27-897PVP9N1QJ	TCCTCGTTAGTATAGTGGTTAGTATCC	5'-tRF	trna5_AspGTC_12_+_98897281_98897352@1.27.27	1.14123	2.2057	0.704873	1	3.81836	2.67712	7.77194	10.5752
tRF-29-86V8WPMN1EJ3	TCCCATATGGTCTAGCGGTTAGGATTCCT	5'-tRF	trna20_GluTTC_2_-_131094701_131094772@1.29.29, trna5_GluTTC_13_-_41634874_41634945@1.29.29	1.11039	2.15903	0.00761816	0.0584733	14.5082	13.3978	13989.5	17977.9
tRF-23-R9JP9PMNDD	GGTTCCATAGTGTAGCGGTTATC	5'-tRF	trna16_ValTAC_11_-_59318460_59318532@1.23.23	1.09408	2.13477	1	1	2.85867	1.76459	3.88597	5.28761
tRF-26-79MP9PMNH5B	GTTTCCGTAGTGTAGCGGTTATCACA	5'-tRF	trna13_ValCAC_19_-_4724647_4724719@1.26.26	1.09408	2.13477	1	1	2.85867	1.76459	3.88597	5.28761
tRF-27-V29K9UV3654	TAGGATGGGGTGTGATAGGTGGCACGG	5'-tRF	trnalookalike2_GlnTTG_1_-_564879_564950@1.27.27, trnaMT_GlnTTG_MT_-_4329_4400@1.27.27	1.09408	2.13477	1	1	2.85867	1.76459	3.88597	5.28761
tRF-24-86V8WPMNEX	TCCCATATGGTCTAGCGGTTAGGA	5'-tRF	trna20_GluTTC_2_-_131094701_131094772@1.24.24, trna5_GluTTC_13_-_41634874_41634945@1.24.24	1.09408	2.13477	1	1	2.85867	1.76459	3.88597	5.28761
tRF-23-OB1690PQDY	GAAAAAGTCATGGAGGCCATGGG	5'-tRF	trnalookalike6_SerTGA_1_-_567997_568065@1.23.23, trnaMT_SerTGA_MT_-_7446_7514@1.23.23	1.09408	2.13477	1	1	2.85867	1.76459	3.88597	5.28761
tRF-40-Q1Q89P9L8422YRI7	GCGCCGCTGGTGTAGTGGTATCATGCAAGATTCCCATTCT	5'-tRF	trna34_GlyCCC_16_-_686736_686806@1.40.40, trna27_GlyCCC_2_-_70476123_70476193@1.40.40	1.09408	2.13477	1	1	2.85867	1.76459	3.88597	5.28761
[truncated: 3,155 more rows]

## Sheet: pick up_T_vs_C
MINTbase_ID	tRF_sequence	tRF_type	Sequence_locations	log2FC	Fold_Change	p_value	q_value	T_CPM	C_CPM	G3BP1	M1-G3BP1
[truncated: 10 more rows]

## Sheet: down_T_vs_C
# log2FC <= -0.585 # p-value cut-off <= 1.00 # q-value cut-off <= 1.00 # Condition pair: T_vs_C # Column A: MINTbase_ID, MINTbase Unique ID # Column B: tRF_sequence, tRF sequence # Column C: tRF_type, tRF type(s) # Column D: Sequence_locations, Sequence locations in tRNA space (comma deliminated) # Column E: log2FC, The difference in mean between two groups. Exp_CPM - Control_CPM # Column F: Fold…
[truncated: 8,866 more rows]

[truncated: 1 more sheets: pick down_T_vs_C]
