# Supplementary material for: METTL1 promotes cadmium-induced stress granules formation via enhancing translation of G3BP1 and expression of m7G- 3' tiRNA MetCAT
Source: Cell Biol Toxicol. 2025 Aug 5;41(1):124. doi: 10.1007/s10565-025-10072-0 (PMC12325392; doi:10.1007/s10565-025-10072-0)
Supplement: Supplementary file 4 — Supplementary file4 (XLSX 255 KB) [file 10565_2025_10072_MOESM4_ESM.xlsx]

## Sheet: hyper_T24-KO-M1_vs_T24
(hyper) T24-KO-M1_vs_T24: fold-change >= 2.0
# Column A: tsRNA name, Comman name of the tsRNA
# Column B: tsRNA ID, ID for the tsRNA
# Column C: Alias, Alias for the tsRNA
# Column D: Mean m7G RNA modification quantity for all T24-KO-M1 samples
# Column E: Mean m7G RNA modification quantity for all T24 samples
# Column F: Fold-change, Fold change by comparing m7G RNA modification quantity between all T24-KO-M1 and T24 samples
# Column G: Regulation, up(hyper) or down(hypo) regulation by comparing m7G RNA modification quantity between all T24-KO-M1 and T24 samples
# Column H: The mean percentage of m7G RNA modification (%Modified) for all T24-KO-M1 samples
# Column I: The mean percentage of m7G RNA modification (%Modified) for all T24 samples
# Column J ~ M: Quantity or % m7G of samples
# Column N ~ AE: Annotation of transcript
tsRNA-name	tsRNA-ID	Alias	T24-KO-M1(mean)	T24(mean)	Foldchange	Regulation	T24-KO-M1(Mean % m7G)	T24(Mean % m7G)	T24-KO-M1(IP,Normalized)	T24(IP,Normalized)	T24-KO-M1(% m7G)	T24(% m7G)	tsRNA_type	tsRNA-sequence	tsRNA-length	tsRNA-precursor	Level	Function	Mechanism	References	m7G_pos	m7G_motif	probeID	Trans_symbol	ProbeType	ProbeClass	ProbeSeq	ProbeLength	ProbeSeqFull	ProbeLength2
3'tiRNA-LysCTT	3'tiRNA-42-LysCTT-1	tRNA-Lys-CTT-1-2(High)_3'TiRNA_42	-5.46096	-6.74362	2.43286	up	0.220961	0.170226	-5.46096	-6.74362	0.220961	0.170226	3'tiRNA	TTAATCCCAGGGTCGTGGGTTCGAGCCCCACGTTGGGCGCCA	42	tRNA-Lys-CTT-1	Potential				12	AGGGT	ASHG38SM20TRFSS100013021TV6	tiRNA-3-42-LysCTT-1	False	3-tiRNA-complement	AATTAGGGTCCCAGCACCCAAGC	23	GGGCGGGCGCCAAAAGGCGCCCGCCCAATTAGGGTCCCAGCACCCAAGCTATCCTACTAT	60
3'tiRNA-LysCTT	3'tiRNA-43-LysCTT-1	tRNA-Lys-CTT-1-2(High)_3'TiRNA_43	-5.89024	-7.11817	2.34231	up	0.157345	0.133026	-5.89024	-7.11817	0.157345	0.133026	3'tiRNA	CTTAATCCCAGGGTCGTGGGTTCGAGCCCCACGTTGGGCGCCA	43	tRNA-Lys-CTT-1	Potential				13	AGGGT	ASHG38SM20TRFSS100013666TV6	tiRNA-3-43-LysCTT-1	False	3-tiRNA-complement	GAATTAGGGTCCCAGCACCCAAGC	24	GGGCGGGCGCCAAAAGGCGCCCGCCCGAATTAGGGTCCCAGCACCCAAGCTATCCTACTA	60
3'tiRNA-LysCTT	3'tiRNA-42-LysCTT-2	tRNA-Lys-CTT-2-5(High)_3'TiRNA_42	-5.3022	-6.35369	2.07267	up	0.127091	0.105049	-5.3022	-6.35369	0.127091	0.105049	3'tiRNA	TTAATCTCAGGGTCGTGGGTTCGAGCCCCACGTTGGGCGCCA	42	tRNA-Lys-CTT-4,tRNA-Lys-CTT-2,tRNA-Lys-CTT-3	Potential				12	AGGGT	ASHG38SM20TRFSS100013042TV6	tiRNA-3-42-LysCTT-2	False	3-tiRNA-complement	AATTAGAGTCCCAGCACCCAAGC	23	GGGCGGGCGCCAAAAGGCGCCCGCCCAATTAGAGTCCCAGCACCCAAGCTATCCTACTAT	60
3'tiRNA-LysCTT	3'tiRNA-42-LysCTT-14	tRNA-Lys-CTT-14-1(Low)_3'TiRNA_42	-5.43285	-6.5557	2.17777	up	0.141248	0.0975278	-5.43285	-6.5557	0.141248	0.0975278	3'tiRNA	TTAATCTCAGGGTCGTGGGTTTGAGCCCTGTGTTGAGCACCA	42	tRNA-Lys-CTT-14	Potential				12	AGGGT	ASHG38SM20TRFSS100013033TV6	tiRNA-3-42-LysCTT-14	False	3-tiRNA-complement	AATTAGAGTCCCAGCACCCAAA	22	GGGCGGGCGCCAAAAGGCGCCCGCCCAATTAGAGTCCCAGCACCCAAATATCCTACTATA	60
3'tiRNA-LysCTT	3'tiRNA-41-LysCTT-6	tRNA-Lys-CTT-6-1(Low)_3'TiRNA_41	-5.73653	-6.81027	2.10489	up	0.17195	0.161458	-5.73653	-6.81027	0.17195	0.161458	3'tiRNA	TAATCCCAGGGTCGTGGGTTTGAGCCCCATGTTGGGCACCA	41	tRNA-Lys-CTT-6	Potential				11	AGGGT	ASHG38SM20TRFSS100012331TV6	tiRNA-3-41-LysCTT-6	False	3-tiRNA-complement	ATTAGGGTCCCAGCACCCAAA	21	GGGCGGGCGCCAAAAGGCGCCCGCCCATTAGGGTCCCAGCACCCAAATATCCTACTATAC	60
3'tiRNA-mtGlnTTG	mt-3'tiRNA-41-GlnTTG		-0.910452	-2.3998	2.80762	up	0.0458332	0.0153343	-0.910452	-2.3998	0.0458332	0.0153343	3'tiRNA	TGGATTCTCAGGGATGGGTTCGATTCTCATAGTCCTAGCCA	41	chrM.tRNA22-GlnTTG	Potential						ASHG38SM20TRFSS100004240TV6	mt-3-tiRNA-41-GlnTTG	False	3-tiRNA-complement	ACCTAAGAGTCCCTACCC	18	GGGCGGGCGCCAAAAGGCGCCCGCCCACCTAAGAGTCCCTACCCTATCCTACTATACGTA	60
3'tiRNA-SupTTA	3'tiRNA-42-SupTTA-1	tRNA-Sup-TTA-1-1(Low)_3'TiRNA_42	2.79274	1.16684	3.08635	up	0.525828	0.309954	2.79274	1.16684	0.525828	0.309954	3'tiRNA	TTAATCAGAGGGTCCAGGGTTCAAGTCCCTGTTTGGGTGCCA	42	tRNA-Sup-TTA-1	Potential				12	AGGGT	ASHG38SM20TRFSS100013171TV6	tiRNA-3-42-SupTTA-1	False	3-tiRNA-complement	AATTAGTCTCCCAGGTCC	18	GGGCGGGCGCCAAAAGGCGCCCGCCCAATTAGTCTCCCAGGTCCTATCCTACTATACGTA	60
3'tiRNA-ValTAC	3'tiRNA-42-ValTAC-1	tRNA-Val-TAC-1-2(High)_3'TiRNA_42	1.55464	0.402813	2.22195	up	0.445531	0.269735	1.55464	0.402813	0.445531	0.269735	3'tiRNA	ACACGCAGAAGGTCCTGGGTTCGAGCCCCAGTGGAACCACCA	42	tRNA-Val-TAC-1,tRNA-Val-TAC-2	Potential				12	AAGGT	ASHG38SM20TRFSS100013303TV6	tiRNA-3-42-ValTAC-1	False	3-tiRNA-complement	TGTGCGTCTTCCAGGACCCAAGC	23	GGGCGGGCGCCAAAAGGCGCCCGCCCTGTGCGTCTTCCAGGACCCAAGCTATCCTACTAT	60
3'tiRNA-ValTAC	3'tiRNA-43-ValTAC-3	tRNA-Val-TAC-3-1(High)_3'TiRNA_43	1.68263	-0.174601	3.62311	up	0.448089	0.189833	1.68263	-0.174601	0.448089	0.189833	3'tiRNA	TACACGCAGAAGGTCCTGGGTTCAAGCCCCAGTGGAACCACCA	43	tRNA-Val-TAC-3	Potential				13	AAGGT	ASHG38SM20TRFSS100013945TV6	tiRNA-3-43-ValTAC-3	False	3-tiRNA-complement	ATGTGCGTCTTCCAGGACCCAAGT	24	GGGCGGGCGCCAAAAGGCGCCCGCCCATGTGCGTCTTCCAGGACCCAAGTTATCCTACTA	60
3'tiRNA-ValTAC	3'tiRNA-43-ValTAC-1	tRNA-Val-TAC-1-2(High)_3'TiRNA_43	1.58878	-0.253099	3.58477	up	0.460111	0.201567	1.58878	-0.253099	0.460111	0.201567	3'tiRNA	TACACGCAGAAGGTCCTGGGTTCGAGCCCCAGTGGAACCACCA	43	tRNA-Val-TAC-1,tRNA-Val-TAC-2	Potential				13	AAGGT	ASHG38SM20TRFSS100013942TV6	tiRNA-3-43-ValTAC-1	False	3-tiRNA-complement	ATGTGCGTCTTCCAGGACCCAAGC	24	GGGCGGGCGCCAAAAGGCGCCCGCCCATGTGCGTCTTCCAGGACCCAAGCTATCCTACTA	60
3'tiRNA-ValTAC	3'tiRNA-41-ValTAC-1	tRNA-Val-TAC-1-2(High)_3'TiRNA_41	1.6078	0.135539	2.77456	up	0.433369	0.206689	1.6078	0.135539	0.433369	0.206689	3'tiRNA	CACGCAGAAGGTCCTGGGTTCGAGCCCCAGTGGAACCACCA	41	tRNA-Val-TAC-1,tRNA-Val-TAC-2	Potential				11	AAGGT	ASHG38SM20TRFSS100012529TV6	tiRNA-3-41-ValTAC-1	False	3-tiRNA-complement	GTGCGTCTTCCAGGACCCAAGC	22	GGGCGGGCGCCAAAAGGCGCCCGCCCGTGCGTCTTCCAGGACCCAAGCTATCCTACTATA	60
3'tiRNA-ValTAC	3'tiRNA-42-ValTAC-3	tRNA-Val-TAC-3-1(High)_3'TiRNA_42	1.67319	0.416754	2.38906	up	0.445289	0.252764	1.67319	0.416754	0.445289	0.252764	3'tiRNA	ACACGCAGAAGGTCCTGGGTTCAAGCCCCAGTGGAACCACCA	42	tRNA-Val-TAC-3	Potential				12	AAGGT	ASHG38SM20TRFSS100013306TV6	tiRNA-3-42-ValTAC-3	False	3-tiRNA-complement	TGTGCGTCTTCCAGGACCCAAGT	23	GGGCGGGCGCCAAAAGGCGCCCGCCCTGTGCGTCTTCCAGGACCCAAGTTATCCTACTAT	60
3'tiRNA-ValTAC	3'tiRNA-41-ValTAC-3	tRNA-Val-TAC-3-1(High)_3'TiRNA_41	1.73737	0.180845	2.94145	up	0.423203	0.19133	1.73737	0.180845	0.423203	0.19133	3'tiRNA	CACGCAGAAGGTCCTGGGTTCAAGCCCCAGTGGAACCACCA	41	tRNA-Val-TAC-3	Potential				11	AAGGT	ASHG38SM20TRFSS100012532TV6	tiRNA-3-41-ValTAC-3	False	3-tiRNA-complement	GTGCGTCTTCCAGGACCCAAGT	22	GGGCGGGCGCCAAAAGGCGCCCGCCCGTGCGTCTTCCAGGACCCAAGTTATCCTACTATA	60
3'tRF-AlaAGC	tRF3b-AlaAGC-6	tRNA-Ala-AGC-6-1(High)_TRF-3_22	-6.56149	-8.86148	4.92457	up	0.241424	0.0512682	-6.56149	-8.86148	0.241424	0.0512682	3'tRF	TCAATCCCCAATACCTCCACCA	22	tRNA-Ala-AGC-6	Potential						ASHG38SM20TRFSS100005740TV6	tRF-3-22-AlaAGC-6	False	tRF3-complement	AGTTAGGGGTTATGGAGGTGGTG	23	GGGCGGGCGCCAAAAGGCGCCCGCCCAGTTAGGGGTTATGGAGGTGGTGTATCCTACTAT	60
3'tRF-AlaAGC	tRF3a-AlaAGC-2	tRNA-Ala-AGC-2-2(High)_TRF-3_18	-4.42204	-7.01734	6.04315	up	0.205727	0.0447513	-4.42204	-7.01734	0.205727	0.0447513	3'tRF	TCCCCGGCACCTCCACCA	18	tRNA-Ala-TGC-6,tRNA-Ala-TGC-1,tRNA-Ala-AGC-2,tRNA-Ala-AGC-3	Potential						ASHG38SM20TRFSS100005023TV6	tRF-3-18-AlaAGC-2	False	tRF3-complement	AGGGGCCGTGGAGGTGGT	18	GGGCGGGCGCCAAAAGGCGCCCGCCCAGGGGCCGTGGAGGTGGTTATCCTACTATACGTA	60
3'tRF-AlaAGC	tRF3b-AlaAGC-5	tRNA-Ala-AGC-20-1(Low)_TRF-3_22	-1.75753	-5.23036	11.1026	up	0.292105	0.0364554	-1.75753	-5.23036	0.292105	0.0364554	3'tRF	TCAATCCCCAGCACCTCCACCA	22	tRNA-Ala-AGC-20,tRNA-Ala-AGC-5	Potential						ASHG38SM20TRFSS100005737TV6	tRF-3-22-AlaAGC-5	False	tRF3-complement	AGTTAGGGGTCGTGGAGGTGGTG	23	GGGCGGGCGCCAAAAGGCGCCCGCCCAGTTAGGGGTCGTGGAGGTGGTGTATCCTACTAT	60
3'tRF-AlaAGC	tRF3a-AlaAGC-5	tRNA-Ala-AGC-20-1(Low)_TRF-3_18	-1.611	-4.67109	8.34024	up	0.274684	0.0435044	-1.611	-4.67109	0.274684	0.0435044	3'tRF	TCCCCAGCACCTCCACCA	18	tRNA-Ala-TGC-8,tRNA-Ala-AGC-20,tRNA-Ala-AGC-5	Potential						ASHG38SM20TRFSS100005038TV6	tRF-3-18-AlaAGC-5	False	tRF3-complement	AGGGGTCGTGGAGGTGGTG	19	GGGCGGGCGCCAAAAGGCGCCCGCCCAGGGGTCGTGGAGGTGGTGTATCCTACTATACGT	60
3'tRF-AlaAGC	tRF3a-AlaAGC-7	tRNA-Ala-AGC-7-1(High)_TRF-3_18	-6.5388	-7.55353	2.02053	up	0.0758336	0.0394506	-6.5388	-7.55353	0.0758336	0.0394506	3'tRF	TCCCTGGCACCTCCACCA	18	tRNA-Ala-AGC-7	Potential						ASHG38SM20TRFSS100005044TV6	tRF-3-18-AlaAGC-7	False	tRF3-complement	AGGGACCGTGGAGGTGGTG	19	GGGCGGGCGCCAAAAGGCGCCCGCCCAGGGACCGTGGAGGTGGTGTATCCTACTATACGT	60
3'tRF-AlaAGC	tRF3a-AlaAGC-6	tRNA-Ala-AGC-6-1(High)_TRF-3_18	-6.6532	-7.8393	2.27537	up	0.2927	0.100301	-6.6532	-7.8393	0.2927	0.100301	3'tRF	TCCCCAATACCTCCACCA	18	tRNA-Ala-AGC-6	Potential						ASHG38SM20TRFSS100005041TV6	tRF-3-18-AlaAGC-6	False	tRF3-complement	AGGGGTTATGGAGGTGGTG	19	GGGCGGGCGCCAAAAGGCGCCCGCCCAGGGGTTATGGAGGTGGTGTATCCTACTATACGT	60
3'tRF-ArgTCT	tRF3b-ArgTCT-1	tRNA-Arg-TCT-1-1(High)_TRF-3_22	-3.89209	-5.38889	2.82217	up	0.281106	0.204117	-3.89209	-5.38889	0.281106	0.204117	3'tRF	TCGAGTCCCGGCGGAGTCGCCA	22	tRNA-Arg-TCT-1	Potential						ASHG38SM20TRFSS100005821TV6	tRF-3-22-ArgTCT-1	False	tRF3-complement	AGCTCAGGGCCGC	13	GGGCGGGCGCCAAAAGGCGCCCGCCCAGCTCAGGGCCGCTATCCTACTATACGTATCACA	60
3'tRF-AsnGTT	tRF3a-AsnGTT-15	tRNA-Asn-GTT-15-1(Low)_TRF-3_18	-2.871	-3.98745	2.16813	up	0.0922459	0.0599885	-2.871	-3.98745	0.0922459	0.0599885	3'tRF	GCCTACCCAGGGACGCCA	18	tRNA-Asn-GTT-19,tRNA-Asn-GTT-15	Potential						ASHG38SM20TRFSS100005140TV6	tRF-3-18-AsnGTT-15	False	tRF3-complement	CGGATGGGTCCCTGCGGTG	19	GGGCGGGCGCCAAAAGGCGCCCGCCCCGGATGGGTCCCTGCGGTGTATCCTACTATACGT	60
3'tRF-GlnCTG	tRF3b-GlnCTG-8	tRNA-Gln-CTG-8-2(Low)_TRF-3_22	-6.1629	-7.24309	2.11432	up	0.0825779	0.0474369	-6.1629	-7.24309	0.0825779	0.0474369	3'tRF	TCAAGTCTCACTGGGACCTCCA	22	tRNA-Gln-CTG-8	Potential						ASHG38SM20TRFSS100005974TV6	tRF-3-22-GlnCTG-8	False	tRF3-complement	AGTTCAGAGTGACCCTGGAGGTG	23	GGGCGGGCGCCAAAAGGCGCCCGCCCAGTTCAGAGTGACCCTGGAGGTGTATCCTACTAT	60
3'tRF-GlnTTG	tRF3b-GlnTTG-1	tRNA-Gln-TTG-1-1(High)_TRF-3_22	-5.68482	-7.06381	2.60086	up	0.0667116	0.0834123	-5.68482	-7.06381	0.0667116	0.0834123	3'tRF	TCAAATCTCGGTGGGACCTCCA	22	tRNA-Gln-TTG-3,tRNA-Gln-TTG-1	Potential						ASHG38SM20TRFSS100005980TV6	tRF-3-22-GlnTTG-1	False	tRF3-complement	AGTTTAGAGCCACCCTGGAGGTG	23	GGGCGGGCGCCAAAAGGCGCCCGCCCAGTTTAGAGCCACCCTGGAGGTGTATCCTACTAT	60
3'tRF-IleAAT	tRF3a-IleAAT-11	tRNA-Ile-AAT-11-1(Low)_TRF-3_18	-6.28707	-7.67469	2.61647	up	0.134925	0.130026	-6.28707	-7.67469	0.134925	0.130026	3'tRF	TCCCCACCGGGCTATCCA	18	tRNA-Ile-AAT-11	Potential						ASHG38SM20TRFSS100005362TV6	tRF-3-18-IleAAT-11	False	tRF3-complement	AGGGGTGGCCCGATAGGTG	19	GGGCGGGCGCCAAAAGGCGCCCGCCCAGGGGTGGCCCGATAGGTGTATCCTACTATACGT	60
3'tRF-LeuCAA	tRF3a-LeuCAA-5	tRNA-Leu-CAA-5-1(High)_TRF-3_18	4.78319	3.50076	2.43249	up	0.337008	0.184737	4.78319	3.50076	0.337008	0.184737	3'tRF	GCCTCAGAGGGGGCACCA	18	tRNA-Leu-CAA-5	Potential						ASHG38SM20TRFSS100005401TV6	tRF-3-18-LeuCAA-5	False	tRF3-complement	CGGAGTCTCCCCCGTGGTG	19	GGGCGGGCGCCAAAAGGCGCCCGCCCCGGAGTCTCCCCCGTGGTGTATCCTACTATACGT	60
3'tRF-LeuCAA	tRF3b-LeuCAA-5	tRNA-Leu-CAA-5-1(High)_TRF-3_22	3.03048	1.50264	2.88353	up	0.484131	0.245299	3.03048	1.50264	0.484131	0.245299	3'tRF	TCAAGCCTCAGAGGGGGCACCA	22	tRNA-Leu-CAA-5	Potential						ASHG38SM20TRFSS100006145TV6	tRF-3-22-LeuCAA-5	False	tRF3-complement	AGTTCGGAGTCTCCC	15	GGGCGGGCGCCAAAAGGCGCCCGCCCAGTTCGGAGTCTCCCTATCCTACTATACGTATCA	60
3'tRF-LeuTAG	tRF3a-LeuTAG-2	tRNA-Leu-TAG-2-1(High)_TRF-3_18	-4.26385	-7.31829	8.30768	up	0.4697	0.0532929	-4.26385	-7.31829	0.4697	0.0532929	3'tRF	ATCCCACCACTGCCACCA	18	tRNA-Leu-TAG-2	Potential						ASHG38SM20TRFSS100005425TV6	tRF-3-18-LeuTAG-2	False	tRF3-complement	TAGGGTGGTGACGGTGGTG	19	GGGCGGGCGCCAAAAGGCGCCCGCCCTAGGGTGGTGACGGTGGTGTATCCTACTATACGT	60
3'tRF-LeuTAG	tRF3b-LeuTAG-2	tRNA-Leu-TAG-2-1(High)_TRF-3_22	-4.30697	-7.89958	12.0637	up	0.399576	0.0420535	-4.30697	-7.89958	0.399576	0.0420535	3'tRF	TCGAATCCCACCACTGCCACCA	22	tRNA-Leu-TAG-2	Potential						ASHG38SM20TRFSS100006169TV6	tRF-3-22-LeuTAG-2	False	tRF3-complement	AGCTTAGGGTGGTGACGGTGGTG	23	GGGCGGGCGCCAAAAGGCGCCCGCCCAGCTTAGGGTGGTGACGGTGGTGTATCCTACTAT	60
3'tRF-MetCAT	tRF3a-MetCAT-3	tRNA-Met-CAT-3-2(High)_TRF-3_18	4.79613	3.448	2.54581	up	0.359022	0.184159	4.79613	3.448	0.359022	0.184159	3'tRF	ACCTCAGAGGGGGCACCA	18	tRNA-Met-CAT-3	Potential						ASHG38SM20TRFSS100005509TV6	tRF-3-18-MetCAT-3	False	tRF3-complement	TGGAGTCTCCCCCGTGGTG	19	GGGCGGGCGCCAAAAGGCGCCCGCCCTGGAGTCTCCCCCGTGGTGTATCCTACTATACGT	60
3'tRF-MetCAT	tRF3b-MetCAT-3	tRNA-Met-CAT-3-2(High)_TRF-3_22	3.01549	1.56979	2.72394	up	0.484664	0.245893	3.01549	1.56979	0.484664	0.245893	3'tRF	TCGAACCTCAGAGGGGGCACCA	22	tRNA-Met-CAT-3	Potential						ASHG38SM20TRFSS100006253TV6	tRF-3-22-MetCAT-3	False	tRF3-complement	AGCTTGGAGTCTCCC	15	GGGCGGGCGCCAAAAGGCGCCCGCCCAGCTTGGAGTCTCCCTATCCTACTATACGTATCA	60
3'tRF-PheGAA	tRF3b-PheGAA-1	tRNA-Phe-GAA-1-6(High)_TRF-3_22	-5.75834	-8.39103	6.20183	up	0.387851	0.0306646	-5.75834	-8.39103	0.387851	0.0306646	3'tRF	TCGATCCCGGGTTTCGGCACCA	22	tRNA-Phe-GAA-1	Potential						ASHG38SM20TRFSS100006262TV6	tRF-3-22-PheGAA-1	False	tRF3-complement	AGCTAGGGCCCAAAGC	16	GGGCGGGCGCCAAAAGGCGCCCGCCCAGCTAGGGCCCAAAGCTATCCTACTATACGTATC	60
3'tRF-ProAGG	tRF3a-ProAGG-1	3’tsRNA-Pro; 3002a	-6.08965	-7.16846	2.11229	up	0.181803	0.127925	-6.08965	-7.16846	0.181803	0.127925	3'tRF	ATCCCGGACGAGCCCCCA	18	tRNA-Pro-TGG-2,tRNA-Pro-TGG-3,tRNA-Pro-TGG-1,tRNA-Pro-AGG-3,tRNA-Pro-AGG-2,tRNA-Pro-AGG-1,tRNA-Pro-CGG-1,tRNA-Pro-CGG-2	Functional	May inhibite the reverse transcription of HTLV-1	Interfere tRNA priming of HTLV-1 reverse transcription by competing binding to the primer binding site. Support the initiation of reverse transcription of HTLV-1, but failure to proceed to the strand transfer step	24403582			ASHG38SM20TRFSS100005533TV6	tRF-3-18-ProAGG-1	False	tRF3-complement	TAGGGCCTGCTCGGGGGTG	19	GGGCGGGCGCCAAAAGGCGCCCGCCCTAGGGCCTGCTCGGGGGTGTATCCTACTATACGT	60
3'tRF-TrpCCA	tRF3a-TrpCCA-2	tRNA-Trp-CCA-2-1(High)_TRF-3_18	-3.96903	-5.1794	2.31397	up	0.186282	0.147296	-3.96903	-5.1794	0.186282	0.147296	3'tRF	GTCACGTCGGGGTCACCA	18	tRNA-Trp-CCA-2	Potential						ASHG38SM20TRFSS100005626TV6	tRF-3-18-TrpCCA-2	False	tRF3-complement	CAGTGCAGCCCCAGTGGTG	19	GGGCGGGCGCCAAAAGGCGCCCGCCCCAGTGCAGCCCCAGTGGTGTATCCTACTATACGT	60
3'tRF-ValCAC	tRF3b-ValCAC-9	tRNA-Val-CAC-9-1(Low)_TRF-3_22	-5.77957	-8.36842	6.01615	up	0.110395	0.0231778	-5.77957	-8.36842	0.110395	0.0231778	3'tRF	TCGAAACCAGGTGGAAACACCA	22	tRNA-Val-CAC-9	Potential						ASHG38SM20TRFSS100006454TV6	tRF-3-22-ValCAC-9	False	tRF3-complement	AGCTTTGGTCCACCTTTGTGGTG	23	GGGCGGGCGCCAAAAGGCGCCCGCCCAGCTTTGGTCCACCTTTGTGGTGTATCCTACTAT	60
5'Leader-AlaAGC	5'Leader-AlaAGC-8-1		-5.21739	-6.67399	2.7446	up	0.120029	0.0918342	-5.21739	-6.67399	0.120029	0.0918342	5'Leader	GAAAGAACTAAGCAGCAGGC	20	pre-tRNA-ala-AGC-8-1	Potential			31735953			ASHG38SM20TRF100000228TV6	5-leader-AlaAGC-8-1	False	5-Leader	GGCCTGCTGCTTAGT	15	GGGCGGGCGCCAAAAGGCGCCCGCCCGGCCTGCTGCTTAGTTATCCTACTATACGTATCA	60
5'Leader-ArgTCT	5'Leader-ArgTCT-3-1		-4.83127	-5.95851	2.1844	up	0.19232	0.111518	-4.83127	-5.95851	0.19232	0.111518	5'Leader	GGGCGGCCGGGTTCCGCAGC	20	pre-tRNA-arg-TCT-3-1	Potential			31735953			ASHG38SM20TRF100000345TV6	5-leader-ArgTCT-3-1	False	5-Leader	GGCTGCGGAACCC	13	GGGCGGGCGCCAAAAGGCGCCCGCCCGGCTGCGGAACCCTATCCTACTATACGTATCACA	60
5'Leader-CysGCA	5'Leader-CysGCA-9-3		-4.41088	-5.44431	2.04689	up	0.393689	0.500706	-4.41088	-5.44431	0.393689	0.500706	5'Leader	TACACCCTCTCCCTGGGCCT	20	pre-tRNA-cys-GCA-9-3	Potential			31735953			ASHG38SM20TRF100000504TV6	5-leader-CysGCA-9-3	False	5-Leader	GAGGCCCAGGGAGA	14	GGGCGGGCGCCAAAAGGCGCCCGCCCGAGGCCCAGGGAGATATCCTACTATACGTATCAC	60
5'Leader-CysGCA	5'Leader-CysGCA-21-1		-4.70079	-6.15955	2.74874	up	0.167276	0.0923294	-4.70079	-6.15955	0.167276	0.0923294	5'Leader	GAGGAATGTCCACCAGGCAA	20	pre-tRNA-cys-GCA-21-1,pre-tRNA-cys-GCA-23-1	Potential			31735953			ASHG38SM20TRF100000477TV6	5-leader-CysGCA-21-1	False	5-Leader	GTTGCCTGGTGGACA	15	GGGCGGGCGCCAAAAGGCGCCCGCCCGTTGCCTGGTGGACATATCCTACTATACGTATCA	60
5'Leader-CysGCA	5'Leader-CysGCA-6-1		-6.60504	-7.93425	2.51265	up	0.117903	0.0897809	-6.60504	-7.93425	0.117903	0.0897809	5'Leader	TTTGAAGGTTATTGGCATCA	20	pre-tRNA-cys-GCA-6-1	Potential			31735953			ASHG38SM20TRF100000489TV6	5-leader-CysGCA-6-1	False	5-Leader	GTGATGCCAATAACCTTCA	19	GGGCGGGCGCCAAAAGGCGCCCGCCCGTGATGCCAATAACCTTCATATCCTACTATACGT	60
5'Leader-GluTTC	5'Leader-GluTTC-1-1		-6.38531	-8.46235	4.21939	up	0.177392	0.0718137	-6.38531	-8.46235	0.177392	0.0718137	5'Leader	GTGGCGTCACCTTTCAGCAG	20	pre-tRNA-glu-TTC-1-1	Potential			31735953			ASHG38SM20TRF100000579TV6	5-leader-GluTTC-1-1	False	5-Leader	GCTGCTGAAAGGTGAC	16	GGGCGGGCGCCAAAAGGCGCCCGCCCGCTGCTGAAAGGTGACTATCCTACTATACGTATC	60
5'Leader-GlyGCC	5'Leader-GlyGCC-2-1		-5.60935	-6.93398	2.50468	up	0.25804	0.170351	-5.60935	-6.93398	0.25804	0.170351	5'Leader	GCAGGTCTTTAGCTGACAGT	20	pre-tRNA-gly-GCC-2-1	Potential			31735953			ASHG38SM20TRF100000619TV6	5-leader-GlyGCC-2-1	False	5-Leader	GACTGTCAGCTAAAGACCT	19	GGGCGGGCGCCAAAAGGCGCCCGCCCGACTGTCAGCTAAAGACCTTATCCTACTATACGT	60
5'Leader-LeuCAG	5'Leader-LeuCAG-2-2		-6.48742	-7.68276	2.28999	up	0.103006	0.0503124	-6.48742	-7.68276	0.103006	0.0503124	5'Leader	ATGCGCCACACACTGCAAGC	20	pre-tRNA-leu-CAG-2-2	Potential			31735953			ASHG38SM20TRF100000808TV6	5-leader-LeuCAG-2-2	False	5-Leader	GGCTTGCAGTGTGTG	15	GGGCGGGCGCCAAAAGGCGCCCGCCCGGCTTGCAGTGTGTGTATCCTACTATACGTATCA	60
5'Leader-MetCAT	5'Leader-MetCAT-5-1		-2.16012	-5.18536	8.14122	up	0.222583	0.0505986	-2.16012	-5.18536	0.222583	0.0505986	5'Leader	TTGCCCGAGCTCAACAGCAA	20	pre-tRNA-met-CAT-5-1	Potential			31735953			ASHG38SM20TRF100000931TV6	5-leader-MetCAT-5-1	False	5-Leader	GTTGCTGTTGAGCTCG	16	GGGCGGGCGCCAAAAGGCGCCCGCCCGTTGCTGTTGAGCTCGTATCCTACTATACGTATC	60
5'Leader-ThrAGT	5'Leader-ThrAGT-2-1		-5.21613	-6.35748	2.20587	up	0.110549	0.0755247	-5.21613	-6.35748	0.110549	0.0755247	5'Leader	TTGTACCACCGCAGGCATGG	20	pre-tRNA-thr-AGT-2-1	Potential			31735953			ASHG38SM20TRF100001120TV6	5-leader-ThrAGT-2-1	False	5-Leader	GCCATGCCTGCGG	13	GGGCGGGCGCCAAAAGGCGCCCGCCCGCCATGCCTGCGGTATCCTACTATACGTATCACA	60
5'Leader-TrpCCA	5'Leader-TrpCCA-4-1		-6.46627	-7.59538	2.18723	up	0.0993088	0.0520992	-6.46627	-7.59538	0.0993088	0.0520992	5'Leader	CGCGAGCCACAGCCCAGCAG	20	pre-tRNA-trp-CCA-4-1	Potential			31735953			ASHG38SM20TRF100001186TV6	5-leader-TrpCCA-4-1	False	5-Leader	GCTGCTGGGCTGT	13	GGGCGGGCGCCAAAAGGCGCCCGCCCGCTGCTGGGCTGTTATCCTACTATACGTATCACA	60
5'Leader-ValAAC	5'Leader-ValAAC-1-3		-5.47946	-7.24559	3.4014	up	0.162154	0.0592818	-5.47946	-7.24559	0.162154	0.0592818	5'Leader	GGGCCAGAAAACGCGTGCAA	20	pre-tRNA-val-AAC-1-3	Potential			31735953			ASHG38SM20TRF100001240TV6	5-leader-ValAAC-1-3	False	5-Leader	GTTGCACGCGTTTTCTGG	18	GGGCGGGCGCCAAAAGGCGCCCGCCCGTTGCACGCGTTTTCTGGTATCCTACTATACGTA	60
5'Leader-ValAAC	5'Leader-ValAAC-1-2		-5.34538	-7.18943	3.59018	up	0.190726	0.0767862	-5.34538	-7.18943	0.190726	0.0767862	5'Leader	GGGTCAGAAAACGCGTGCAA	20	pre-tRNA-val-AAC-1-2	Potential			31735953			ASHG38SM20TRF100001237TV6	5-leader-ValAAC-1-2	False	5-Leader	GTTGCACGCGTTTTCTGA	18	GGGCGGGCGCCAAAAGGCGCCCGCCCGTTGCACGCGTTTTCTGATATCCTACTATACGTA	60
5'tiRNA-AlaAGC	5'tiRNA-33-AlaAGC-6	tRNA-Ala-AGC-6-1(High)_5'TiRNA_33	-0.509878	-2.9649	5.48323	up	0.272509	0.103734	-0.509878	-2.9649	0.272509	0.103734	5'tiRNA	GGGGGTATAGCTCAGCGGTAGAGCGCGTGCTTA	33	tRNA-Ala-AGC-6	Potential						ASHG38SM20TRF100014528TV6	tiRNA-5-33-AlaAGC-6	False	5-tiRNA	GTAAGCACGCGCTCTACCG	19	GGGCGGGCGCCAAAAGGCGCCCGCCCGTAAGCACGCGCTCTACCGTATCCTACTATACGT	60
5'tiRNA-AlaAGC	5'tiRNA-35-AlaAGC-11	tRNA-Ala-AGC-11-1(High)_5'TiRNA_35	-6.85366	-8.55509	3.25224	up	0.203737	0.0971894	-6.85366	-8.55509	0.203737	0.0971894	5'tiRNA	GGGGAATTAGCTCAAATGGTAGAGCGCTCGCTTAG	35	tRNA-Ala-AGC-11	Potential						ASHG38SM20TRF100015407TV6	tiRNA-5-35-AlaAGC-11	False	5-tiRNA	GCTAAGCGAGCGCTCTACCATTTGAGCTAATT	32	GGGCGGGCGCCAAAAGGCGCCCGCCCGCTAAGCGAGCGCTCTACCATTTGAGCTAATTTA	60
5'tiRNA-AlaAGC	5'tiRNA-36-AlaAGC-15	tRNA-Ala-AGC-15-1(High)_5'TiRNA_36	-6.87976	-8.38063	2.83013	up	0.153426	0.0853095	-6.87976	-8.38063	0.153426	0.0853095	5'tiRNA	GGGGAATTAGCTCAAGTGGTAGAGCGCTCGCTTAGC	36	tRNA-Ala-AGC-15	Potential						ASHG38SM20TRF100016205TV6	tiRNA-5-36-AlaAGC-15	False	5-tiRNA	GGCTAAGCGAGCGCTCTACCAC	22	GGGCGGGCGCCAAAAGGCGCCCGCCCGGCTAAGCGAGCGCTCTACCACTATCCTACTATA	60
5'tiRNA-AlaAGC	5'tiRNA-34-AlaAGC-6	tRNA-Ala-AGC-6-1(High)_5'TiRNA_34	-0.480755	-2.81944	5.05842	up	0.262086	0.125402	-0.480755	-2.81944	0.262086	0.125402	5'tiRNA	GGGGGTATAGCTCAGCGGTAGAGCGCGTGCTTAG	34	tRNA-Ala-AGC-6	Potential						ASHG38SM20TRF100014792TV6	tiRNA-5-34-AlaAGC-6	False	5-tiRNA	GCTAAGCACGCGCTCTACCG	20	GGGCGGGCGCCAAAAGGCGCCCGCCCGCTAAGCACGCGCTCTACCGTATCCTACTATACG	60
5'tiRNA-AlaAGC	5'tiRNA-33-AlaAGC-2	tRNA-Ala-AGC-2-2(High)_5'TiRNA_33	-2.05076	-3.15467	2.14936	up	0.167943	0.108916	-2.05076	-3.15467	0.167943	0.108916	5'tiRNA	GGGGGTGTAGCTCAGTGGTAGAGCGCGTGCTTA	33	tRNA-Ala-AGC-7,tRNA-Ala-AGC-2,tRNA-Ala-AGC-3,tRNA-Ala-AGC-5	Potential						ASHG38SM20TRF100014516TV6	tiRNA-5-33-AlaAGC-2	False	5-tiRNA	GTAAGCACGCGCTCTACCA	19	GGGCGGGCGCCAAAAGGCGCCCGCCCGTAAGCACGCGCTCTACCATATCCTACTATACGT	60
5'tiRNA-AlaAGC	5'tiRNA-35-AlaAGC-6	tRNA-Ala-AGC-6-1(High)_5'TiRNA_35	-1.20902	-3.13422	3.79788	up	0.194363	0.105643	-1.20902	-3.13422	0.194363	0.105643	5'tiRNA	GGGGGTATAGCTCAGCGGTAGAGCGCGTGCTTAGC	35	tRNA-Ala-AGC-6	Potential						ASHG38SM20TRF100015446TV6	tiRNA-5-35-AlaAGC-6	False	5-tiRNA	GGCTAAGCACGCGCTCTACCG	21	GGGCGGGCGCCAAAAGGCGCCCGCCCGGCTAAGCACGCGCTCTACCGTATCCTACTATAC	60
5'tiRNA-AlaAGC	5'tiRNA-34-AlaAGC-1	tRNA-Ala-AGC-1-1(High)_5'TiRNA_34	-1.97314	-3.03059	2.08124	up	0.151367	0.112557	-1.97314	-3.03059	0.151367	0.112557	5'tiRNA	GGGGGTATAGCTCAGTGGTAGAGCGCGTGCTTAG	34	tRNA-Ala-AGC-1	Potential						ASHG38SM20TRF100014747TV6	tiRNA-5-34-AlaAGC-1	False	5-tiRNA	GCTAAGCACGCGCTCTACCA	20	GGGCGGGCGCCAAAAGGCGCCCGCCCGCTAAGCACGCGCTCTACCATATCCTACTATACG	60
5'tiRNA-AlaCGC	5'tiRNA-33-AlaCGC-1	tRNA-Ala-CGC-1-1(High)_5'TiRNA_33	-3.52504	-4.63251	2.15466	up	0.108195	0.194873	-3.52504	-4.63251	0.108195	0.194873	5'tiRNA	GGGGATGTAGCTCAGTGGTAGAGCGCATGCTTC	33	tRNA-Ala-CGC-1,tRNA-Ala-CGC-2	Potential						ASHG38SM20TRF100014531TV6	tiRNA-5-33-AlaCGC-1	False	5-tiRNA	GGAAGCATGCGCTCTACCACTGAG	24	GGGCGGGCGCCAAAAGGCGCCCGCCCGGAAGCATGCGCTCTACCACTGAGTATCCTACTA	60
5'tiRNA-AlaCGC	5'tiRNA-34-AlaCGC-4	tRNA-Ala-CGC-4-1(High)_5'TiRNA_34	-3.09353	-4.4237	2.51431	up	0.26366	0.0844134	-3.09353	-4.4237	0.26366	0.0844134	5'tiRNA	GGGGGTGTAGCTCAGTGGTAGAGCGCGTGCTTCG	34	tRNA-Ala-CGC-4	Potential						ASHG38SM20TRF100014807TV6	tiRNA-5-34-AlaCGC-4	False	5-tiRNA	GCGAAGCACGCG	12	GGGCGGGCGCCAAAAGGCGCCCGCCCGCGAAGCACGCGTATCCTACTATACGTATCACAT	60
5'tiRNA-ArgCCG	5'tiRNA-34-ArgCCG-2	tRNA-Arg-CCG-2-1(High)_5'TiRNA_34	-5.77216	-8.22189	5.46312	up	0.105443	0.0484929	-5.77216	-8.22189	0.105443	0.0484929	5'tiRNA	GACCCAGTGGCCTAATGGATAAGGCATCAGCCTC	34	tRNA-Arg-CCG-2	Potential						ASHG38SM20TRF100014834TV6	tiRNA-5-34-ArgCCG-2	False	5-tiRNA	GGAGGCTGATGCCTTA	16	GGGCGGGCGCCAAAAGGCGCCCGCCCGGAGGCTGATGCCTTATATCCTACTATACGTATC	60
5'tiRNA-ArgCCT	5'tiRNA-35-ArgCCT-6	tRNA-Arg-CCT-6-2(Low)_5'TiRNA_35	-5.51528	-6.53251	2.02402	up	0.348426	0.387687	-5.51528	-6.53251	0.348426	0.387687	5'tiRNA	GCATTGGTAGTTCAGCGGTGGCATTCTCCCCACCT	35	tRNA-Arg-CCT-6	Potential						ASHG38SM20TRF100015503TV6	tiRNA-5-35-ArgCCT-6	False	5-tiRNA	GAGGTGGGGAGAATGC	16	GGGCGGGCGCCAAAAGGCGCCCGCCCGAGGTGGGGAGAATGCTATCCTACTATACGTATC	60
5'tiRNA-ArgTCG	5'tiRNA-34-ArgTCG-6	tRNA-Arg-TCG-6-1(High)_5'TiRNA_34	-4.89066	-6.98162	4.26031	up	0.164961	0.0906152	-4.89066	-6.98162	0.164961	0.0906152	5'tiRNA	GGCCGTGTGGCCTAATGGATAAGGCGTCTGACTT	34	tRNA-Arg-TCG-6	Potential						ASHG38SM20TRF100014864TV6	tiRNA-5-34-ArgTCG-6	False	5-tiRNA	GAAGTCAGACGCCTTATCCATTAGGCCACA	30	GGGCGGGCGCCAAAAGGCGCCCGCCCGAAGTCAGACGCCTTATCCATTAGGCCACATATC	60
5'tiRNA-ArgTCG	5'tiRNA-34-ArgTCG-1	tRNA-Arg-TCG-1-1(High)_5'TiRNA_34	-4.95604	-6.60552	3.13721	up	0.127558	0.0996131	-4.95604	-6.60552	0.127558	0.0996131	5'tiRNA	GGCCGCGTGGCCTAATGGATAAGGCGTCTGACTT	34	tRNA-Arg-TCG-1	Potential						ASHG38SM20TRF100014855TV6	tiRNA-5-34-ArgTCG-1	False	5-tiRNA	GAAGTCAGACGCCTTATCCATTAGGCCACG	30	GGGCGGGCGCCAAAAGGCGCCCGCCCGAAGTCAGACGCCTTATCCATTAGGCCACGTATC	60
5'tiRNA-AsnGTT	5'tiRNA-36-AsnGTT-1	tRNA-Asn-GTT-1-1(High)_5'TiRNA_36	-6.6312	-8.21444	2.99642	up	0.0535433	0.0302026	-6.6312	-8.21444	0.0535433	0.0302026	5'tiRNA	GTCTCTGTGGCGCAATCGGTTAGCGCGTTCGGCTGT	36	tRNA-Asn-GTT-1,tRNA-Asn-GTT-2,tRNA-Asn-GTT-5,tRNA-Asn-GTT-9,tRNA-Asn-GTT-4	Potential						ASHG38SM20TRF100016280TV6	tiRNA-5-36-AsnGTT-1	False	5-tiRNA	GACAGCCGAACGCGCTAACCGAT	23	GGGCGGGCGCCAAAAGGCGCCCGCCCGACAGCCGAACGCGCTAACCGATTATCCTACTAT	60
5'tiRNA-AspGTC	5'tiRNA-36-AspGTC-1	tRNA-Asp-GTC-1-1(High)_5'TiRNA_36	1.66157	0.376332	2.43722	up	0.0651647	0.0667008	1.66157	0.376332	0.0651647	0.0667008	5'tiRNA	TCCTCGTTAGTATAGTGGTTAGTATCCCCGCCTGTC	36	tRNA-Asp-GTC-1	Potential						ASHG38SM20TRF100016325TV6	tiRNA-5-36-AspGTC-1	False	5-tiRNA	GGACAGGCGGGGATACTAACCAC	23	GGGCGGGCGCCAAAAGGCGCCCGCCCGGACAGGCGGGGATACTAACCACTATCCTACTAT	60
5'tiRNA-AspGTC	5'tiRNA-35-AspGTC-1	tRNA-Asp-GTC-1-1(High)_5'TiRNA_35	1.58218	0.32466	2.39085	up	0.0702107	0.0659897	1.58218	0.32466	0.0702107	0.0659897	5'tiRNA	TCCTCGTTAGTATAGTGGTTAGTATCCCCGCCTGT	35	tRNA-Asp-GTC-1	Potential						ASHG38SM20TRF100015578TV6	tiRNA-5-35-AspGTC-1	False	5-tiRNA	GACAGGCGGGGATACTAACCACTATA	26	GGGCGGGCGCCAAAAGGCGCCCGCCCGACAGGCGGGGATACTAACCACTATATATCCTAC	60
5'tiRNA-GlnCTG	5'tiRNA-36-GlnCTG-4	tRNA-Gln-CTG-4-2(High)_5'TiRNA_36	-5.82247	-8.14159	4.99029	up	0.23212	0.0785663	-5.82247	-8.14159	0.23212	0.0785663	5'tiRNA	GGTTCCATGGTGTAATGGTAAGCACTCTGGACTCTG	36	tRNA-Gln-CTG-7,tRNA-Gln-CTG-4	Potential						ASHG38SM20TRF100016382TV6	tiRNA-5-36-GlnCTG-4	False	5-tiRNA	GCAGAGTCCAGAGTGCTTA	19	GGGCGGGCGCCAAAAGGCGCCCGCCCGCAGAGTCCAGAGTGCTTATATCCTACTATACGT	60
5'tiRNA-GlnTTG	5'tiRNA-34-GlnTTG-1	tRNA-Gln-TTG-1-1(High)_5'TiRNA_34	-4.92951	-6.35777	2.69123	up	0.304775	0.0663069	-4.92951	-6.35777	0.304775	0.0663069	5'tiRNA	GGTCCCATGGTGTAATGGTTAGCACTCTGGACTT	34	tRNA-Gln-TTG-2,tRNA-Gln-TTG-1	Functional	Protect cells from apoptosis during osmotic stress	Inhibit apoptosome formation by sequestration of Cyt c in the tiRNA containing RNPs	24752898			ASHG38SM20TRF100014978TV6	tiRNA-5-34-GlnTTG-1	False	5-tiRNA	GAAGTCCAGAGTGCTAAC	18	GGGCGGGCGCCAAAAGGCGCCCGCCCGAAGTCCAGAGTGCTAACTATCCTACTATACGTA	60
5'tiRNA-GlyCCC	5'tiRNA-35-GlyCCC-4	tRNA-Gly-CCC-4-1(Low)_5'TiRNA_35	-4.81422	-6.03441	2.32976	up	0.0615315	0.121351	-4.81422	-6.03441	0.0615315	0.121351	5'tiRNA	GCGTTGGTGGTTTAGTGGTAGAATTCTCGCCTCCC	35	tRNA-Gly-CCC-4	Potential						ASHG38SM20TRF100015740TV6	tiRNA-5-35-GlyCCC-4	False	5-tiRNA	GGGGAGGCGAGAATTCTACCACTA	24	GGGCGGGCGCCAAAAGGCGCCCGCCCGGGGAGGCGAGAATTCTACCACTATATCCTACTA	60
5'tiRNA-GlyCCC	5'tiRNA-34-GlyCCC-2	tRNA-Gly-CCC-2-2(High)_5'TiRNA_34	-5.21111	-6.27433	2.08958	up	0.0751285	0.0967151	-5.21111	-6.27433	0.0751285	0.0967151	5'tiRNA	GCGCCGCTGGTGTAGTGGTATCATGCAAGATTCC	34	tRNA-Gly-CCC-2	Potential						ASHG38SM20TRF100015035TV6	tiRNA-5-34-GlyCCC-2	False	5-tiRNA	GGGAATCTTGCATGATACCAC	21	GGGCGGGCGCCAAAAGGCGCCCGCCCGGGAATCTTGCATGATACCACTATCCTACTATAC	60
5'tiRNA-GlyCCC	5'tiRNA-35-GlyCCC-5	tRNA-Gly-CCC-5-1(Low)_5'TiRNA_35	-3.35421	-4.40899	2.0774	up	0.0577351	0.129195	-3.35421	-4.40899	0.0577351	0.129195	5'tiRNA	GCCTTGGTGGTGCAGTGGTAGAATTCTCGCCTCCC	35	tRNA-Gly-CCC-5	Potential						ASHG38SM20TRF100015743TV6	tiRNA-5-35-GlyCCC-5	False	5-tiRNA	GGGGAGGCGAGAATTCTACCACTGC	25	GGGCGGGCGCCAAAAGGCGCCCGCCCGGGGAGGCGAGAATTCTACCACTGCTATCCTACT	60
5'tiRNA-GlyCCC	5'tiRNA-35-GlyCCC-1	tRNA-Gly-CCC-1-2(High)_5'TiRNA_35	-2.95971	-3.96407	2.00605	up	0.0595086	0.136744	-2.95971	-3.96407	0.0595086	0.136744	5'tiRNA	GCATTGGTGGTTCAGTGGTAGAATTCTCGCCTCCC	35	tRNA-Gly-CCC-1	Potential						ASHG38SM20TRF100015731TV6	tiRNA-5-35-GlyCCC-1	False	5-tiRNA	GGGGAGGCGAGAATTCTACCACTGA	25	GGGCGGGCGCCAAAAGGCGCCCGCCCGGGGAGGCGAGAATTCTACCACTGATATCCTACT	60
5'tiRNA-GlyTCC	5'tiRNA-35-GlyTCC-1	tRNA-Gly-TCC-1-1(High)_5'TiRNA_35	-3.75468	-4.99787	2.36722	up	0.138425	0.145746	-3.75468	-4.99787	0.138425	0.145746	5'tiRNA	GCGTTGGTGGTATAGTGGTTAGCATAGCTGCCTTC	35	tRNA-Gly-TCC-1	Potential						ASHG38SM20TRF100015764TV6	tiRNA-5-35-GlyTCC-1	False	5-tiRNA	GGAAGGCAGCTATGCTAACCACTATA	26	GGGCGGGCGCCAAAAGGCGCCCGCCCGGAAGGCAGCTATGCTAACCACTATATATCCTAC	60
5'tiRNA-GlyTCC	5'tiRNA-34-GlyTCC-1	tRNA-Gly-TCC-1-1(High)_5'TiRNA_34	-5.32889	-6.67797	2.5475	up	0.094565	0.0982393	-5.32889	-6.67797	0.094565	0.0982393	5'tiRNA	GCGTTGGTGGTATAGTGGTTAGCATAGCTGCCTT	34	tRNA-Gly-TCC-1	Potential						ASHG38SM20TRF100015065TV6	tiRNA-5-34-GlyTCC-1	False	5-tiRNA	GAAGGCAGCTATGCTAACCACTATA	25	GGGCGGGCGCCAAAAGGCGCCCGCCCGAAGGCAGCTATGCTAACCACTATATATCCTACT	60
5'tiRNA-LeuCAA	5'tiRNA-37-LeuCAA-1	tRNA-Leu-CAA-1-2(High)_5'TiRNA_37	-5.023	-6.38729	2.5745	up	0.168259	0.124669	-5.023	-6.38729	0.168259	0.124669	5'tiRNA	GTCAGGATGGCCGAGTGGTCTAAGGCGCCAGACTCAA	37	tRNA-Leu-CAA-4,tRNA-Leu-CAA-2,tRNA-Leu-CAA-3,tRNA-Leu-CAA-1	Potential						ASHG38SM20TRF100016895TV6	tiRNA-5-37-LeuCAA-1	False	5-tiRNA	GTTGAGTCTGGCGC	14	GGGCGGGCGCCAAAAGGCGCCCGCCCGTTGAGTCTGGCGCTATCCTACTATACGTATCAC	60
5'tiRNA-LeuCAA	5'tiRNA-36-LeuCAA-5	tRNA-Leu-CAA-5-1(High)_5'TiRNA_36	-4.26111	-5.42549	2.24137	up	0.15396	0.140114	-4.26111	-5.42549	0.15396	0.140114	5'tiRNA	GCCTCCTTAGTGCAGTAGGTAGCGCATCAGTCTCAA	36	tRNA-Leu-CAA-5	Potential						ASHG38SM20TRF100016508TV6	tiRNA-5-36-LeuCAA-5	False	5-tiRNA	GTTGAGACTGATGCGC	16	GGGCGGGCGCCAAAAGGCGCCCGCCCGTTGAGACTGATGCGCTATCCTACTATACGTATC	60
5'tiRNA-LeuCAA	5'tiRNA-35-LeuCAA-5	tRNA-Leu-CAA-5-1(High)_5'TiRNA_35	-5.15153	-6.26722	2.167	up	0.0979538	0.102889	-5.15153	-6.26722	0.0979538	0.102889	5'tiRNA	GCCTCCTTAGTGCAGTAGGTAGCGCATCAGTCTCA	35	tRNA-Leu-CAA-5	Potential						ASHG38SM20TRF100015833TV6	tiRNA-5-35-LeuCAA-5	False	5-tiRNA	GTGAGACTGATGCGCTA	17	GGGCGGGCGCCAAAAGGCGCCCGCCCGTGAGACTGATGCGCTATATCCTACTATACGTAT	60
5'tiRNA-LeuCAG	5'tiRNA-36-LeuCAG-1	tRNA-Leu-CAG-1-7(High)_5'TiRNA_36	-4.41976	-6.02504	3.04255	up	0.275201	0.0822136	-4.41976	-6.02504	0.275201	0.0822136	5'tiRNA	GTCAGGATGGCCGAGCGGTCTAAGGCGCTGCGTTCA	36	tRNA-Leu-CAG-1,tRNA-Leu-CAG-2	Potential						ASHG38SM20TRF100016514TV6	tiRNA-5-36-LeuCAG-1	False	5-tiRNA	GTGAACGCAGCGCCTTAG	18	GGGCGGGCGCCAAAAGGCGCCCGCCCGTGAACGCAGCGCCTTAGTATCCTACTATACGTA	60
5'tiRNA-LeuTAA	5'tiRNA-35-LeuTAA-1	tRNA-Leu-TAA-1-1(High)_5'TiRNA_35	-5.21972	-6.23624	2.02304	up	0.0824022	0.117978	-5.21972	-6.23624	0.0824022	0.117978	5'tiRNA	ACCAGGATGGCCGAGTGGTTAAGGCGTTGGACTTA	35	tRNA-Leu-TAA-1	Potential						ASHG38SM20TRF100015839TV6	tiRNA-5-35-LeuTAA-1	False	5-tiRNA	GTAAGTCCAACGCCTTAACCACTCG	25	GGGCGGGCGCCAAAAGGCGCCCGCCCGTAAGTCCAACGCCTTAACCACTCGTATCCTACT	60
5'tiRNA-LeuTAG	5'tiRNA-37-LeuTAG-4	tRNA-Leu-TAG-4-1(Low)_5'TiRNA_37	-6.50756	-7.7235	2.32291	up	0.25874	0.184275	-6.50756	-7.7235	0.25874	0.184275	5'tiRNA	GGTAGTGTGGTTGAATGGTCTAAGGCACTGAATTTAG	37	tRNA-Leu-TAG-4	Potential						ASHG38SM20TRF100016913TV6	tiRNA-5-37-LeuTAG-4	False	5-tiRNA	GCTAAATTCAGTGCCTTAGA	20	GGGCGGGCGCCAAAAGGCGCCCGCCCGCTAAATTCAGTGCCTTAGATATCCTACTATACG	60
5'tiRNA-LysCTT	5'tiRNA-36-LysCTT-10	tRNA-Lys-CTT-10-1(High)_5'TiRNA_36	-4.58292	-6.25745	3.19216	up	0.235152	0.117281	-4.58292	-6.25745	0.235152	0.117281	5'tiRNA	GCCCAGCTAGCTCAGTCGGTAGAGCATAAGACTCTT	36	tRNA-Lys-CTT-10	Potential						ASHG38SM20TRF100016547TV6	tiRNA-5-36-LysCTT-10	False	5-tiRNA	GAAGAGTCTTATGCTCTACCG	21	GGGCGGGCGCCAAAAGGCGCCCGCCCGAAGAGTCTTATGCTCTACCGTATCCTACTATAC	60
5'tiRNA-LysCTT	5'tiRNA-34-LysCTT-16	tRNA-Lys-CTT-16-1(Low)_5'TiRNA_34	-0.603049	-1.67849	2.10737	up	0.301369	0.205312	-0.603049	-1.67849	0.301369	0.205312	5'tiRNA	GCCTGGCTACCTCAGTTGGTAGAGCATGGGACTC	34	tRNA-Lys-CTT-16	Potential						ASHG38SM20TRF100015125TV6	tiRNA-5-34-LysCTT-16	False	5-tiRNA	GGAGTCCCATGCTCTACCA	19	GGGCGGGCGCCAAAAGGCGCCCGCCCGGAGTCCCATGCTCTACCATATCCTACTATACGT	60
5'tiRNA-LysCTT	5'tiRNA-35-LysCTT-16	tRNA-Lys-CTT-16-1(Low)_5'TiRNA_35	-0.275688	-1.50758	2.34874	up	0.330738	0.234954	-0.275688	-1.50758	0.330738	0.234954	5'tiRNA	GCCTGGCTACCTCAGTTGGTAGAGCATGGGACTCT	35	tRNA-Lys-CTT-16	Potential						ASHG38SM20TRF100015881TV6	tiRNA-5-35-LysCTT-16	False	5-tiRNA	GAGAGTCCCATGCTCTACCA	20	GGGCGGGCGCCAAAAGGCGCCCGCCCGAGAGTCCCATGCTCTACCATATCCTACTATACG	60
5'tiRNA-LysCTT	5'tiRNA-34-LysCTT-1	5′-SHOT-RNAs	-0.60805	-1.72513	2.16908	up	0.231987	0.15754	-0.60805	-1.72513	0.231987	0.15754	5'tiRNA	GCCCGGCTAGCTCAGTCGGTAGAGCATGGGACTC	34	tRNA-Lys-CTT-4,tRNA-Lys-CTT-1	Functional	Enhance cell proliferation in hormone-sensitive breast and prostate cancers		26124144			ASHG38SM20TRF100015107TV6	tiRNA-5-34-LysCTT-1	False	5-tiRNA	GGAGTCCCATGCTCTACCGAC	21	GGGCGGGCGCCAAAAGGCGCCCGCCCGGAGTCCCATGCTCTACCGACTATCCTACTATAC	60
5'tiRNA-LysCTT	5'tiRNA-36-LysCTT-5	tRNA-Lys-CTT-5-1(High)_5'TiRNA_36	-4.7299	-5.97544	2.37106	up	0.214476	0.153011	-4.7299	-5.97544	0.214476	0.153011	5'tiRNA	GCCCGGCTAGCTCAGTCGATAGAGCATGAGACTCTT	36	tRNA-Lys-CTT-5	Potential						ASHG38SM20TRF100016568TV6	tiRNA-5-36-LysCTT-5	False	5-tiRNA	GAAGAGTCTCATGCTCTATC	20	GGGCGGGCGCCAAAAGGCGCCCGCCCGAAGAGTCTCATGCTCTATCTATCCTACTATACG	60
5'tiRNA-LysCTT	5'tiRNA-36-LysCTT-16	tRNA-Lys-CTT-16-1(Low)_5'TiRNA_36	-0.366215	-1.75587	2.62015	up	0.314888	0.213983	-0.366215	-1.75587	0.314888	0.213983	5'tiRNA	GCCTGGCTACCTCAGTTGGTAGAGCATGGGACTCTT	36	tRNA-Lys-CTT-16	Potential						ASHG38SM20TRF100016559TV6	tiRNA-5-36-LysCTT-16	False	5-tiRNA	GAAGAGTCCCATGCTCTACCA	21	GGGCGGGCGCCAAAAGGCGCCCGCCCGAAGAGTCCCATGCTCTACCATATCCTACTATAC	60
5'tiRNA-LysTTT	5'tiRNA-32-LysTTT-3	5′-SHOT-RNAs	-0.985084	-2.33239	2.54437	up	0.188483	0.161399	-0.985084	-2.33239	0.188483	0.161399	5'tiRNA	GCCCGGATAGCTCAGTCGGTAGAGCATCAGAC	32	tRNA-Lys-TTT-3,tRNA-Lys-TTT-5	Functional	Enhance cell proliferation in hormone-sensitive breast and prostate cancers		26124144			ASHG38SM20TRF100001411TV6	5-tiRNA-32-LysTTT-3	False	5-tiRNA	GGTCTGATGCTCTACCGACTGAGCTAT	27	GGGCGGGCGCCAAAAGGCGCCCGCCCGGTCTGATGCTCTACCGACTGAGCTATTATCCTA	60
5'tiRNA-LysTTT	5'tiRNA-34-LysTTT-11	tRNA-Lys-TTT-11-1(High)_5'TiRNA_34	-5.82788	-7.03128	2.30281	up	0.150763	0.0946394	-5.82788	-7.03128	0.150763	0.0946394	5'tiRNA	ACCCAGATAGCTCAGTCAGTAGAGCATCAGACTT	34	tRNA-Lys-TTT-11	Potential						ASHG38SM20TRF100015155TV6	tiRNA-5-34-LysTTT-11	False	5-tiRNA	GAAGTCTGATGCTCTACTGA	20	GGGCGGGCGCCAAAAGGCGCCCGCCCGAAGTCTGATGCTCTACTGATATCCTACTATACG	60
5'tiRNA-LysTTT	5'tiRNA-33-LysTTT-1	tRNA-Lys-TTT-1-1(High)_5'TiRNA_33	-3.77979	-4.94162	2.23742	up	0.167539	0.120284	-3.77979	-4.94162	0.167539	0.120284	5'tiRNA	GCCTGGATAGCTCAGTTGGTAGAGCATCAGACT	33	tRNA-Lys-TTT-2,tRNA-Lys-TTT-1	Potential						ASHG38SM20TRF100014657TV6	tiRNA-5-33-LysTTT-1	False	5-tiRNA	GAGTCTGATGCTCTACCAACTGAG	24	GGGCGGGCGCCAAAAGGCGCCCGCCCGAGTCTGATGCTCTACCAACTGAGTATCCTACTA	60
5'tiRNA-LysTTT	5'tiRNA-35-LysTTT-1	tRNA-Lys-TTT-1-1(High)_5'TiRNA_35	-3.18439	-4.18581	2.00197	up	0.2223	0.223366	-3.18439	-4.18581	0.2223	0.223366	5'tiRNA	GCCTGGATAGCTCAGTTGGTAGAGCATCAGACTTT	35	tRNA-Lys-TTT-2,tRNA-Lys-TTT-1	Potential						ASHG38SM20TRF100015905TV6	tiRNA-5-35-LysTTT-1	False	5-tiRNA	GAAAGTCTGATGCTCTACCAA	21	GGGCGGGCGCCAAAAGGCGCCCGCCCGAAAGTCTGATGCTCTACCAATATCCTACTATAC	60
5'tiRNA-LysTTT	5'tiRNA-34-LysTTT-4	tRNA-Lys-TTT-4-1(High)_5'TiRNA_34	-0.773051	-2.45077	3.19922	up	0.190448	0.13916	-0.773051	-2.45077	0.190448	0.13916	5'tiRNA	GCCTGGATAGCTCAGTCGGTAGAGCATCAGACTT	34	tRNA-Lys-TTT-4	Potential						ASHG38SM20TRF100015170TV6	tiRNA-5-34-LysTTT-4	False	5-tiRNA	GAAGTCTGATGCTCTACCGACTGAGCTATCCA	32	GGGCGGGCGCCAAAAGGCGCCCGCCCGAAGTCTGATGCTCTACCGACTGAGCTATCCATA	60
5'tiRNA-LysTTT	5'tiRNA-33-LysTTT-3	tRNA-Lys-TTT-3-5(High)_5'TiRNA_33	-0.789459	-2.48679	3.243	up	0.19171	0.136009	-0.789459	-2.48679	0.19171	0.136009	5'tiRNA	GCCCGGATAGCTCAGTCGGTAGAGCATCAGACT	33	tRNA-Lys-TTT-3,tRNA-Lys-TTT-5	Potential						ASHG38SM20TRF100014672TV6	tiRNA-5-33-LysTTT-3	False	5-tiRNA	GAGTCTGATGCTCTACCGACTGAGCTAT	28	GGGCGGGCGCCAAAAGGCGCCCGCCCGAGTCTGATGCTCTACCGACTGAGCTATTATCCT	60
5'tiRNA-LysTTT	5'tiRNA-34-LysTTT-6	tRNA-Lys-TTT-6-1(High)_5'TiRNA_34	-0.791685	-2.26275	2.77227	up	0.193147	0.155861	-0.791685	-2.26275	0.193147	0.155861	5'tiRNA	GCCTGGGTAGCTCAGTCGGTAGAGCATCAGACTT	34	tRNA-Lys-TTT-6	Potential						ASHG38SM20TRF100015173TV6	tiRNA-5-34-LysTTT-6	False	5-tiRNA	GAAGTCTGATGCTCTACCGACTGAGCTAC	29	GGGCGGGCGCCAAAAGGCGCCCGCCCGAAGTCTGATGCTCTACCGACTGAGCTACTATCC	60
5'tiRNA-LysTTT	5'tiRNA-34-LysTTT-3	tRNA-Lys-TTT-3-5(High)_5'TiRNA_34	-0.692693	-2.39511	3.25446	up	0.20549	0.144615	-0.692693	-2.39511	0.20549	0.144615	5'tiRNA	GCCCGGATAGCTCAGTCGGTAGAGCATCAGACTT	34	tRNA-Lys-TTT-3,tRNA-Lys-TTT-5	Potential						ASHG38SM20TRF100015167TV6	tiRNA-5-34-LysTTT-3	False	5-tiRNA	GAAGTCTGATGCTCTACCGACTGAGCTAT	29	GGGCGGGCGCCAAAAGGCGCCCGCCCGAAGTCTGATGCTCTACCGACTGAGCTATTATCC	60
5'tiRNA-LysTTT	5'tiRNA-33-LysTTT-6	tRNA-Lys-TTT-6-1(High)_5'TiRNA_33	-0.840692	-2.43915	3.0282	up	0.188675	0.146361	-0.840692	-2.43915	0.188675	0.146361	5'tiRNA	GCCTGGGTAGCTCAGTCGGTAGAGCATCAGACT	33	tRNA-Lys-TTT-6	Potential						ASHG38SM20TRF100014678TV6	tiRNA-5-33-LysTTT-6	False	5-tiRNA	GAGTCTGATGCTCTACCGACTGAGCTAC	28	GGGCGGGCGCCAAAAGGCGCCCGCCCGAGTCTGATGCTCTACCGACTGAGCTACTATCCT	60
5'tiRNA-LysTTT	5'tiRNA-32-LysTTT-6	5′-SHOT-RNAs	-0.841133	-2.39759	2.94131	up	0.199902	0.152186	-0.841133	-2.39759	0.199902	0.152186	5'tiRNA	GCCTGGGTAGCTCAGTCGGTAGAGCATCAGAC	32	tRNA-Lys-TTT-6	Functional	Enhance cell proliferation in hormone-sensitive breast and prostate cancers		26124144			ASHG38SM20TRF100001417TV6	5-tiRNA-32-LysTTT-6	False	5-tiRNA	GGTCTGATGCTCTACCGACTGAGCTAC	27	GGGCGGGCGCCAAAAGGCGCCCGCCCGGTCTGATGCTCTACCGACTGAGCTACTATCCTA	60
5'tiRNA-LysTTT	5'tiRNA-33-LysTTT-4	tRNA-Lys-TTT-4-1(High)_5'TiRNA_33	-0.904002	-2.57245	3.17872	up	0.18263	0.134848	-0.904002	-2.57245	0.18263	0.134848	5'tiRNA	GCCTGGATAGCTCAGTCGGTAGAGCATCAGACT	33	tRNA-Lys-TTT-4	Potential						ASHG38SM20TRF100014675TV6	tiRNA-5-33-LysTTT-4	False	5-tiRNA	GAGTCTGATGCTCTACCGACTGAGCTATCCA	31	GGGCGGGCGCCAAAAGGCGCCCGCCCGAGTCTGATGCTCTACCGACTGAGCTATCCATAT	60
5'tiRNA-LysTTT	5'tiRNA-34-LysTTT-1	tRNA-Lys-TTT-1-1(High)_5'TiRNA_34	-3.51291	-4.72608	2.31847	up	0.182319	0.122592	-3.51291	-4.72608	0.182319	0.122592	5'tiRNA	GCCTGGATAGCTCAGTTGGTAGAGCATCAGACTT	34	tRNA-Lys-TTT-2,tRNA-Lys-TTT-1	Potential						ASHG38SM20TRF100015149TV6	tiRNA-5-34-LysTTT-1	False	5-tiRNA	GAAGTCTGATGCTCTACCAACTGAG	25	GGGCGGGCGCCAAAAGGCGCCCGCCCGAAGTCTGATGCTCTACCAACTGAGTATCCTACT	60
5'tiRNA-LysTTT	5'tiRNA-35-LysTTT-4	tRNA-Lys-TTT-4-1(High)_5'TiRNA_35	-0.667104	-2.10649	2.71205	up	0.192105	0.156461	-0.667104	-2.10649	0.192105	0.156461	5'tiRNA	GCCTGGATAGCTCAGTCGGTAGAGCATCAGACTTT	35	tRNA-Lys-TTT-4	Potential						ASHG38SM20TRF100015926TV6	tiRNA-5-35-LysTTT-4	False	5-tiRNA	GAAAGTCTGATGCTCTACCGACTGAGCTATCCA	33	GGGCGGGCGCCAAAAGGCGCCCGCCCGAAAGTCTGATGCTCTACCGACTGAGCTATCCAT	60
5'tiRNA-LysTTT	5'tiRNA-35-LysTTT-3	tRNA-Lys-TTT-3-5(High)_5'TiRNA_35	-0.683664	-2.16852	2.79889	up	0.188914	0.152755	-0.683664	-2.16852	0.188914	0.152755	5'tiRNA	GCCCGGATAGCTCAGTCGGTAGAGCATCAGACTTT	35	tRNA-Lys-TTT-3,tRNA-Lys-TTT-5	Potential						ASHG38SM20TRF100015923TV6	tiRNA-5-35-LysTTT-3	False	5-tiRNA	GAAAGTCTGATGCTCTACCGACTGAGCTAT	30	GGGCGGGCGCCAAAAGGCGCCCGCCCGAAAGTCTGATGCTCTACCGACTGAGCTATTATC	60
5'tiRNA-LysTTT	5'tiRNA-35-LysTTT-6	tRNA-Lys-TTT-6-1(High)_5'TiRNA_35	-0.682199	-1.95615	2.41823	up	0.191191	0.173204	-0.682199	-1.95615	0.191191	0.173204	5'tiRNA	GCCTGGGTAGCTCAGTCGGTAGAGCATCAGACTTT	35	tRNA-Lys-TTT-6	Potential						ASHG38SM20TRF100015929TV6	tiRNA-5-35-LysTTT-6	False	5-tiRNA	GAAAGTCTGATGCTCTACCGACTGAGCTAC	30	GGGCGGGCGCCAAAAGGCGCCCGCCCGAAAGTCTGATGCTCTACCGACTGAGCTACTATC	60
5'tiRNA-LysTTT	5'tiRNA-35-LysTTT-11	tRNA-Lys-TTT-11-1(High)_5'TiRNA_35	-4.86504	-6.47288	3.04794	up	0.200841	0.125274	-4.86504	-6.47288	0.200841	0.125274	5'tiRNA	ACCCAGATAGCTCAGTCAGTAGAGCATCAGACTTT	35	tRNA-Lys-TTT-11	Potential						ASHG38SM20TRF100015911TV6	tiRNA-5-35-LysTTT-11	False	5-tiRNA	GAAAGTCTGATGCTCTACTG	20	GGGCGGGCGCCAAAAGGCGCCCGCCCGAAAGTCTGATGCTCTACTGTATCCTACTATACG	60
5'tiRNA-LysTTT	5'tiRNA-33-LysTTT-11	tRNA-Lys-TTT-11-1(High)_5'TiRNA_33	-5.65238	-6.70797	2.07857	up	0.144858	0.103251	-5.65238	-6.70797	0.144858	0.103251	5'tiRNA	ACCCAGATAGCTCAGTCAGTAGAGCATCAGACT	33	tRNA-Lys-TTT-11	Potential						ASHG38SM20TRF100014663TV6	tiRNA-5-33-LysTTT-11	False	5-tiRNA	GAGTCTGATGCTCTACTGA	19	GGGCGGGCGCCAAAAGGCGCCCGCCCGAGTCTGATGCTCTACTGATATCCTACTATACGT	60
5'tiRNA-MetCAT	5'tiRNA-36-MetCAT-3	tRNA-Met-CAT-3-2(High)_5'TiRNA_36	-3.79171	-4.81629	2.03436	up	0.160764	0.180279	-3.79171	-4.81629	0.160764	0.180279	5'tiRNA	GCCTCCTTAGCGCAGTAGGCAGCGCGTCAGTCTCAT	36	tRNA-Met-CAT-3	Potential						ASHG38SM20TRF100016592TV6	tiRNA-5-36-MetCAT-3	False	5-tiRNA	GATGAGACTGACGCGCTGCCTA	22	GGGCGGGCGCCAAAAGGCGCCCGCCCGATGAGACTGACGCGCTGCCTATATCCTACTATA	60
5'tiRNA-mtGlnTTG	mt-5'tiRNA-34-GlnTTG		1.79614	-0.423733	4.65853	up	0.488153	0.598161	1.79614	-0.423733	0.488153	0.598161	5'tiRNA	TAGGATGGGGTGTGATAGGTGGCACGGAGAATTT	34	chrM.tRNA22-GlnTTG	Reliable			AS-data			ASHG38SM20TRF100004330TV6	mt-5-tiRNA-34-GlnTTG	False	5-tiRNA	GAAATTCTCCGTGCCAC	17	GGGCGGGCGCCAAAAGGCGCCCGCCCGAAATTCTCCGTGCCACTATCCTACTATACGTAT	60
5'tiRNA-mtGluTTC	mt-5'tiRNA-31-GluTTC		-4.61196	-7.20228	6.02233	up	0.243523	0.0205574	-4.61196	-7.20228	0.243523	0.0205574	5'tiRNA	GTTCTTGTAGTTGAAATACAACGATGGTTTT	31	chrM.tRNA16-GluTTC	Reliable			AS-data			ASHG38SM20TRF100004297TV6	mt-5-tiRNA-31-GluTTC	False	5-tiRNA	GAAAACCATCGTTGTATTTCAA	22	GGGCGGGCGCCAAAAGGCGCCCGCCCGAAAACCATCGTTGTATTTCAATATCCTACTATA	60
5'tiRNA-ProAGG	5'tiRNA-34-ProAGG-1	tRNA-Pro-AGG-1-1(High)_5'TiRNA_34	-6.23137	-8.08532	3.61489	up	0.340775	0.147503	-6.23137	-8.08532	0.340775	0.147503	5'tiRNA	GGCTCGTTGGTCTAGGGGTATGATTCTCGCTTAG	34	tRNA-Pro-AGG-2,tRNA-Pro-AGG-1	Potential						ASHG38SM20TRF100015230TV6	tiRNA-5-34-ProAGG-1	False	5-tiRNA	GCTAAGCGAGAATCATACC	19	GGGCGGGCGCCAAAAGGCGCCCGCCCGCTAAGCGAGAATCATACCTATCCTACTATACGT	60
5'tiRNA-ProAGG	5'tiRNA-33-ProAGG-1	tRNA-Pro-AGG-1-1(High)_5'TiRNA_33	-4.95886	-6.40395	2.72281	up	0.160509	0.128104	-4.95886	-6.40395	0.160509	0.128104	5'tiRNA	GGCTCGTTGGTCTAGGGGTATGATTCTCGCTTA	33	tRNA-Pro-AGG-2,tRNA-Pro-AGG-1	Functional	Protect cells from apoptosis during osmotic stress	Inhibit apoptosome formation by sequestration of Cyt c in the tiRNA containing RNPs	24752898			ASHG38SM20TRF100014690TV6	tiRNA-5-33-ProAGG-1	False	5-tiRNA	GTAAGCGAGAATCATACCC	19	GGGCGGGCGCCAAAAGGCGCCCGCCCGTAAGCGAGAATCATACCCTATCCTACTATACGT	60
5'tiRNA-ProCGG	5'tiRNA-33-ProCGG-1	tRNA-Pro-CGG-1-3(High)_5'TiRNA_33	-6.21311	-7.74125	2.88414	up	0.300534	0.204941	-6.21311	-7.74125	0.300534	0.204941	5'tiRNA	GGCTCGTTGGTCTAGGGGTATGATTCTCGCTTC	33	tRNA-Pro-CGG-1,tRNA-Pro-CGG-2	Potential						ASHG38SM20TRF100014699TV6	tiRNA-5-33-ProCGG-1	False	5-tiRNA	GGAAGCGAGAATCATACC	18	GGGCGGGCGCCAAAAGGCGCCCGCCCGGAAGCGAGAATCATACCTATCCTACTATACGTA	60
5'tiRNA-ProTGG	5'tiRNA-33-ProTGG-4	tRNA-Pro-TGG-4-1(Low)_5'TiRNA_33	-5.21903	-7.16263	3.84663	up	0.260528	0.144675	-5.21903	-7.16263	0.260528	0.144675	5'tiRNA	GGCCTGTTGGTCTAGAGGTATGATTCTCGCTTT	33	tRNA-Pro-TGG-4	Potential						ASHG38SM20TRF100014711TV6	tiRNA-5-33-ProTGG-4	False	5-tiRNA	GAAAGCGAGAATCATACCTC	20	GGGCGGGCGCCAAAAGGCGCCCGCCCGAAAGCGAGAATCATACCTCTATCCTACTATACG	60
5'tiRNA-ProTGG	5'tiRNA-34-ProTGG-3	RNase L-driven tiRNA	-5.10929	-7.33051	4.6629	up	0.188663	0.0899526	-5.10929	-7.33051	0.188663	0.0899526	5'tiRNA	GGCTCGTTGGTCTAGGGGTATGATTCTCGCTTTG	34	tRNA-Pro-TGG-3	Functional	Provide the trigger for translation arrest by RNase Lduring dsRNA response in human cells		28808124			ASHG38SM20TRF100015248TV6	tiRNA-5-34-ProTGG-3	False	5-tiRNA	GCAAAGCGAGAATCATACCC	20	GGGCGGGCGCCAAAAGGCGCCCGCCCGCAAAGCGAGAATCATACCCTATCCTACTATACG	60
5'tiRNA-ProTGG	5'tiRNA-35-ProTGG-4	tRNA-Pro-TGG-4-1(Low)_5'TiRNA_35	-6.17907	-8.73375	5.87537	up	0.25683	0.105321	-6.17907	-8.73375	0.25683	0.105321	5'tiRNA	GGCCTGTTGGTCTAGAGGTATGATTCTCGCTTTGG	35	tRNA-Pro-TGG-4	Potential						ASHG38SM20TRF100016007TV6	tiRNA-5-35-ProTGG-4	False	5-tiRNA	GCCAAAGCGAGAATCATACCT	21	GGGCGGGCGCCAAAAGGCGCCCGCCCGCCAAAGCGAGAATCATACCTTATCCTACTATAC	60
5'tiRNA-ProTGG	5'tiRNA-33-ProTGG-3	tRNA-Pro-TGG-3-5(High)_5'TiRNA_33	-4.51807	-6.57966	4.17447	up	0.220352	0.121309	-4.51807	-6.57966	0.220352	0.121309	5'tiRNA	GGCTCGTTGGTCTAGGGGTATGATTCTCGCTTT	33	tRNA-Pro-TGG-3	Potential						ASHG38SM20TRF100014708TV6	tiRNA-5-33-ProTGG-3	False	5-tiRNA	GAAAGCGAGAATCATACCC	19	GGGCGGGCGCCAAAAGGCGCCCGCCCGAAAGCGAGAATCATACCCTATCCTACTATACGT	60
5'tiRNA-ProTGG	5'tiRNA-33-ProTGG-1	tRNA-Pro-TGG-1-1(High)_5'TiRNA_33	-6.54551	-7.72725	2.26849	up	0.186768	0.151283	-6.54551	-7.72725	0.186768	0.151283	5'tiRNA	GGCTCGTTGGTCTAGTGGTATGATTCTCGCTTT	33	tRNA-Pro-TGG-1	Potential						ASHG38SM20TRF100014702TV6	tiRNA-5-33-ProTGG-1	False	5-tiRNA	GAAAGCGAGAATCATACCAC	20	GGGCGGGCGCCAAAAGGCGCCCGCCCGAAAGCGAGAATCATACCACTATCCTACTATACG	60
5'tiRNA-ProTGG	5'tiRNA-35-ProTGG-3	tRNA-Pro-TGG-3-5(High)_5'TiRNA_35	-4.8054	-6.52769	3.29961	up	0.189073	0.125426	-4.8054	-6.52769	0.189073	0.125426	5'tiRNA	GGCTCGTTGGTCTAGGGGTATGATTCTCGCTTTGG	35	tRNA-Pro-TGG-3	Potential						ASHG38SM20TRF100016004TV6	tiRNA-5-35-ProTGG-3	False	5-tiRNA	GCCAAAGCGAGAATCATACCC	21	GGGCGGGCGCCAAAAGGCGCCCGCCCGCCAAAGCGAGAATCATACCCTATCCTACTATAC	60
5'tiRNA-ProTGG	5'tiRNA-33-ProTGG-2	tRNA-Pro-TGG-2-1(High)_5'TiRNA_33	-5.81376	-7.93918	4.3633	up	0.263872	0.0780041	-5.81376	-7.93918	0.263872	0.0780041	5'tiRNA	GGCTCGTTGGTCTAGGGGTATGATTCTCGGTTT	33	tRNA-Pro-TGG-2	Potential						ASHG38SM20TRF100014705TV6	tiRNA-5-33-ProTGG-2	False	5-tiRNA	GAAACCGAGAATCATACCC	19	GGGCGGGCGCCAAAAGGCGCCCGCCCGAAACCGAGAATCATACCCTATCCTACTATACGT	60
5'tiRNA-ValCAC	5'tiRNA-34-ValCAC-2	tRNA-Val-CAC-2-1(High)_5'TiRNA_34	-2.81189	-4.23214	2.67631	up	0.084784	0.0944107	-2.81189	-4.23214	0.084784	0.0944107	5'tiRNA	GCTTCTGTAGTGTAGTGGTTATCACGTTCGCCTC	34	tRNA-Val-CAC-2	Potential						ASHG38SM20TRF100015368TV6	tiRNA-5-34-ValCAC-2	False	5-tiRNA	GGAGGCGAACGTGATAACCACTACACTACA	30	GGGCGGGCGCCAAAAGGCGCCCGCCCGGAGGCGAACGTGATAACCACTACACTACATATC	60
5'tiRNA-ValCAC	5'tiRNA-32-ValCAC-2	5′-SHOT-RNAs	-3.00274	-4.41456	2.66072	up	0.068721	0.0844058	-3.00274	-4.41456	0.068721	0.0844058	5'tiRNA	GCTTCTGTAGTGTAGTGGTTATCACGTTCGCC	32	tRNA-Val-CAC-2	Functional	Enhance cell proliferation in hormone-sensitive breast and prostate cancers		26124144			ASHG38SM20TRF100001432TV6	5-tiRNA-32-ValCAC-2	False	5-tiRNA	GGGCGAACGTGATAACCACTACACTACA	28	GGGCGGGCGCCAAAAGGCGCCCGCCCGGGCGAACGTGATAACCACTACACTACATATCCT	60
5'tiRNA-ValCAC	5'tiRNA-34-ValCAC-6	tRNA-Val-CAC-6-1(High)_5'TiRNA_34	-4.90562	-6.38976	2.7975	up	0.102209	0.102854	-4.90562	-6.38976	0.102209	0.102854	5'tiRNA	GTTTCCGTAGTGGAGTGGTTATCACGTTCGCCTC	34	tRNA-Val-CAC-6	Potential						ASHG38SM20TRF100015374TV6	tiRNA-5-34-ValCAC-6	False	5-tiRNA	GGAGGCGAACGTGATAACCACTC	23	GGGCGGGCGCCAAAAGGCGCCCGCCCGGAGGCGAACGTGATAACCACTCTATCCTACTAT	60
5'tiRNA-ValCAC	5'tiRNA-35-ValCAC-6	tRNA-Val-CAC-6-1(High)_5'TiRNA_35	-4.2871	-6.31061	4.0657	up	0.116941	0.0841162	-4.2871	-6.31061	0.116941	0.0841162	5'tiRNA	GTTTCCGTAGTGGAGTGGTTATCACGTTCGCCTCA	35	tRNA-Val-CAC-6	Potential						ASHG38SM20TRF100016169TV6	tiRNA-5-35-ValCAC-6	False	5-tiRNA	GTGAGGCGAACGTGATAACCACTC	24	GGGCGGGCGCCAAAAGGCGCCCGCCCGTGAGGCGAACGTGATAACCACTCTATCCTACTA	60
5'tiRNA-ValCAC	5'tiRNA-36-ValCAC-7	tRNA-Val-CAC-7-1(Low)_5'TiRNA_36	-4.85955	-9.4201	23.5974	up	0.28828	0.0187689	-4.85955	-9.4201	0.28828	0.0187689	5'tiRNA	GTTTCCGTAGTGTAGTGGTTATTATGTTCGCCTCAC	36	tRNA-Val-CAC-7	Potential						ASHG38SM20TRF100016772TV6	tiRNA-5-36-ValCAC-7	False	5-tiRNA	GGTGAGGCGAACATAATAAC	20	GGGCGGGCGCCAAAAGGCGCCCGCCCGGTGAGGCGAACATAATAACTATCCTACTATACG	60
5'tiRNA-ValCAC	5'tiRNA-36-ValCAC-1	tRNA-Val-CAC-1-6(High)_5'TiRNA_36	-3.93535	-6.08276	4.43032	up	0.105098	0.0797854	-3.93535	-6.08276	0.105098	0.0797854	5'tiRNA	GTTTCCGTAGTGTAGTGGTTATCACGTTCGCCTCAC	36	tRNA-Val-CAC-1,tRNA-Val-CAC-4,tRNA-Val-CAC-5	Potential						ASHG38SM20TRF100016751TV6	tiRNA-5-36-ValCAC-1	False	5-tiRNA	GGTGAGGCGAACGTGATAACCACTA	25	GGGCGGGCGCCAAAAGGCGCCCGCCCGGTGAGGCGAACGTGATAACCACTATATCCTACT	60
5'tiRNA-ValCAC	5'tiRNA-32-ValCAC-6	5′-SHOT-RNAs	-5.64095	-7.11132	2.77092	up	0.106859	0.0915399	-5.64095	-7.11132	0.106859	0.0915399	5'tiRNA	GTTTCCGTAGTGGAGTGGTTATCACGTTCGCC	32	tRNA-Val-CAC-6	Functional	Enhance cell proliferation in hormone-sensitive breast and prostate cancers		26124144			ASHG38SM20TRF100001438TV6	5-tiRNA-32-ValCAC-6	False	5-tiRNA	GGGCGAACGTGATAACCACTC	21	GGGCGGGCGCCAAAAGGCGCCCGCCCGGGCGAACGTGATAACCACTCTATCCTACTATAC	60
5'tiRNA-ValCAC	5'tiRNA-35-ValCAC-3	tRNA-Val-CAC-3-1(High)_5'TiRNA_35	-3.88118	-5.09734	2.32327	up	0.159718	0.181539	-3.88118	-5.09734	0.159718	0.181539	5'tiRNA	GTTTCCGTAGTGTAGCGGTTATCACATTCGCCTCA	35	tRNA-Val-CAC-3	Potential						ASHG38SM20TRF100016166TV6	tiRNA-5-35-ValCAC-3	False	5-tiRNA	GTGAGGCGAATGTGATAACCGCTACAC	27	GGGCGGGCGCCAAAAGGCGCCCGCCCGTGAGGCGAATGTGATAACCGCTACACTATCCTA	60
5'tiRNA-ValCAC	5'tiRNA-36-ValCAC-6	tRNA-Val-CAC-6-1(High)_5'TiRNA_36	-4.33671	-5.99104	3.14778	up	0.10309	0.100065	-4.33671	-5.99104	0.10309	0.100065	5'tiRNA	GTTTCCGTAGTGGAGTGGTTATCACGTTCGCCTCAC	36	tRNA-Val-CAC-6	Potential						ASHG38SM20TRF100016769TV6	tiRNA-5-36-ValCAC-6	False	5-tiRNA	GGTGAGGCGAACGTGATAACCACTC	25	GGGCGGGCGCCAAAAGGCGCCCGCCCGGTGAGGCGAACGTGATAACCACTCTATCCTACT	60
5'tRF-ArgTCG	tRF5-18-ArgTCG-6	tRNA-Arg-TCG-6-1(High)_TRF-5_18	-6.62981	-8.82407	4.57657	up	0.19947	0.0741093	-6.62981	-8.82407	0.19947	0.0741093	5'tRF	GGCCGTGTGGCCTAATGG	18	tRNA-Arg-TCG-6	Potential						ASHG38SM20TRF100006597TV6	tRF-5-18-ArgTCG-6	False	tRF5	GCCATTAGGCCACAC	15	GGGCGGGCGCCAAAAGGCGCCCGCCCGCCATTAGGCCACACTATCCTACTATACGTATCA	60
5'tRF-AsnATT	tRF5-19-AsnATT-1		-6.14525	-7.40438	2.3935	up	0.0888071	0.077406	-6.14525	-7.40438	0.0888071	0.077406	5'tRF	GTCTCTGTGGCGCAATCGG	19	tRNA-Asn-ATT-1,tRNA-Asn-GTT-1,tRNA-Asn-GTT-10,tRNA-Asn-GTT-12,tRNA-Asn-GTT-16,tRNA-Asn-GTT-2,tRNA-Asn-GTT-3,tRNA-Asn-GTT-4,tRNA-Asn-GTT-5,tRNA-Asn-GTT-8,tRNA-Asn-GTT-9	Potential						ASHG38SM20TRF100007209TV6	tRF-5-19-AsnATT-1	False	tRF5	GCCGATTGCGCCACA	15	GGGCGGGCGCCAAAAGGCGCCCGCCCGCCGATTGCGCCACATATCCTACTATACGTATCA	60
5'tRF-CysGCA	tRF5-18-CysGCA-24	tRNA-Cys-GCA-24-1(Low)_TRF-5_18	-1.76909	-3.04346	2.41892	up	0.0505563	0.0186675	-1.76909	-3.04346	0.0505563	0.0186675	5'tRF	GGGGGTAGGGCTCAGGGA	18	tRNA-Cys-GCA-24	Potential						ASHG38SM20TRF100006672TV6	tRF-5-18-CysGCA-24	False	tRF5	GTCCCTGAGCCCTAC	15	GGGCGGGCGCCAAAAGGCGCCCGCCCGTCCCTGAGCCCTACTATCCTACTATACGTATCA	60
5'tRF-GlnCTG	tRF5-20-GlnCTG-17	tRNA-Gln-CTG-17-1(Low)_TRF-5_20	-6.23061	-7.23139	2.00108	up	0.0594965	0.0355492	-6.23061	-7.23139	0.0594965	0.0355492	5'tRF	GGCAGTGTAGCCCAGAGGTT	20	tRNA-Gln-CTG-17	Potential						ASHG38SM20TRF100007701TV6	tRF-5-20-GlnCTG-17	False	tRF5	GAACCTCTGGGCTACA	16	GGGCGGGCGCCAAAAGGCGCCCGCCCGAACCTCTGGGCTACATATCCTACTATACGTATC	60
5'tRF-GlnCTG	tRF5-18-GlnCTG-13	tRNA-Gln-CTG-13-1(Low)_TRF-5_18	-4.83665	-5.91875	2.11712	up	0.429839	0.268796	-4.83665	-5.91875	0.429839	0.268796	5'tRF	GGTAGTGTAGTCTACTGG	18	tRNA-Gln-CTG-13	Potential						ASHG38SM20TRF100006687TV6	tRF-5-18-GlnCTG-13	False	tRF5	GCCAGTAGACTACACTACC	19	GGGCGGGCGCCAAAAGGCGCCCGCCCGCCAGTAGACTACACTACCTATCCTACTATACGT	60
5'tRF-GlnTTG	tRF5-22-GlnTTG-1	tRNA-Gln-TTG-1-1(High)_TRF-5_22	-6.72774	-8.23145	2.83571	up	0.145049	0.115356	-6.72774	-8.23145	0.145049	0.115356	5'tRF	GGTCCCATGGTGTAATGGTTAG	22	tRNA-Gln-TTG-1,tRNA-Gln-TTG-2,tRNA-Gln-TTG-4	Potential						ASHG38SM20TRF100008400TV6	tRF-5-22-GlnTTG-1	False	tRF5	GCTAACCATTACACCATGGGA	21	GGGCGGGCGCCAAAAGGCGCCCGCCCGCTAACCATTACACCATGGGATATCCTACTATAC	60
5'tRF-LeuAAG	tRF5-22-LeuAAG-1	tRNA-Leu-AAG-1-3(High)_TRF-5_22	-2.64019	-3.66824	2.03927	up	0.134632	0.212732	-2.64019	-3.66824	0.134632	0.212732	5'tRF	GGTAGCGTGGCCGAGCGGTCTA	22	tRNA-Leu-AAG-1,tRNA-Leu-AAG-2,tRNA-Leu-AAG-3,tRNA-Leu-TAG-1	Potential						ASHG38SM20TRF100008538TV6	tRF-5-22-LeuAAG-1	False	tRF5	GTAGACCGCTCGGCCACG	18	GGGCGGGCGCCAAAAGGCGCCCGCCCGTAGACCGCTCGGCCACGTATCCTACTATACGTA	60
5'tRF-LeuCAG	tRF5-26-LeuCAG-1		2.24387	0.0251592	4.65478	up	0.316701	0.269396	2.24387	0.0251592	0.316701	0.269396	5'tRF	GTCAGGATGGCCGAGCGGTCTAAGGC	26	tRNA-Leu-CAG-1,tRNA-Leu-CAG-2	Potential						ASHG38SM20TRF100009108TV6	tRF-5-26-LeuCAG-1	False	tRF5	GGCCTTAGACCGCTCGGCCAT	21	GGGCGGGCGCCAAAAGGCGCCCGCCCGGCCTTAGACCGCTCGGCCATTATCCTACTATAC	60
5'tRF-LeuTAG	tRF5-20-LeuTAG-4	tRNA-Leu-TAG-4-1(Low)_TRF-5_20	-5.9112	-6.96789	2.08015	up	0.260621	0.0925056	-5.9112	-6.96789	0.260621	0.0925056	5'tRF	GGTAGTGTGGTTGAATGGTC	20	tRNA-Leu-TAG-4	Potential						ASHG38SM20TRF100007893TV6	tRF-5-20-LeuTAG-4	False	tRF5	GGACCATTCAACCACAC	17	GGGCGGGCGCCAAAAGGCGCCCGCCCGGACCATTCAACCACACTATCCTACTATACGTAT	60
5'tRF-LysTTT	tRF5c-LysTTT-3		-0.982919	-2.33565	2.55395	up	0.171034	0.129713	-0.982919	-2.33565	0.171034	0.129713	5'tRF	GCCCGGATAGCTCAGTCGGTAGAGCATCAGA	31	tRNA-Lys-TTT-3,tRNA-Lys-TTT-5	Reliable			tRFdb			ASHG38SM20TRF100009471TV6	tRF-5c-LysTTT-3	False	tRF5	GTCTGATGCTCTACCGACTGAGCTATCCG	29	GGGCGGGCGCCAAAAGGCGCCCGCCCGTCTGATGCTCTACCGACTGAGCTATCCGTATCC	60
5'tRF-MetCAT	tRF5-26-MetCAT-1		-6.71162	-7.93426	2.33372	up	0.0247535	0.0165721	-6.71162	-7.93426	0.0247535	0.0165721	5'tRF	GCCTCGTTAGCGCAGTAGGTAGCGCG	26	tRNA-Met-CAT-1	Potential						ASHG38SM20TRF100009165TV6	tRF-5-26-MetCAT-1	False	tRF5	GCGCGCTACCTACT	14	GGGCGGGCGCCAAAAGGCGCCCGCCCGCGCGCTACCTACTTATCCTACTATACGTATCAC	60
5'tRF-MetCAT	tRF5-22-MetCAT-7	tRNA-Met-CAT-7-1(High)_TRF-5_22	-6.27264	-8.11872	3.59522	up	0.131486	0.0817028	-6.27264	-8.11872	0.131486	0.0817028	5'tRF	GCCCTCTTAGTGCAGCTGGCAG	22	tRNA-Met-CAT-7	Potential						ASHG38SM20TRF100008676TV6	tRF-5-22-MetCAT-7	False	tRF5	GCTGCCAGCTGCA	13	GGGCGGGCGCCAAAAGGCGCCCGCCCGCTGCCAGCTGCATATCCTACTATACGTATCACA	60
5'tRF-mtAspGTC	mt-tRF5-26-AspGTC		-6.44339	-7.74299	2.46161	up	0.175231	0.0294647	-6.44339	-7.74299	0.175231	0.0294647	5'tRF	AAGGTATTAGAAAAACCATTTCATAA	26	chrM.tRNA7-AspGTC	Potential						ASHG38SM20TRF100004543TV6	mt-tRF-5-26-AspGTC	False	tRF5	GTTATGAAATGGTTTTTCTAATACCT	26	GGGCGGGCGCCAAAAGGCGCCCGCCCGTTATGAAATGGTTTTTCTAATACCTTATCCTAC	60
5'tRF-mtLeuTAG	mt-tRF5-26-LeuTAG		-5.55628	-8.60484	8.27385	up	0.0382205	0.00600892	-5.55628	-8.60484	0.0382205	0.00600892	5'tRF	ACTTTTAAAGGATAACAGCTATCCAT	26	chrM.tRNA13-LeuTAG	Potential						ASHG38SM20TRF100004567TV6	mt-tRF-5-26-LeuTAG	False	tRF5	GATGGATAGCTGTTATCCTTTAA	23	GGGCGGGCGCCAAAAGGCGCCCGCCCGATGGATAGCTGTTATCCTTTAATATCCTACTAT	60
5'tRF-PheGAA	tRF5-26-PheGAA-1		4.36973	2.44284	3.80234	up	0.218766	0.109758	4.36973	2.44284	0.218766	0.109758	5'tRF	GCCGAAATAGCTCAGTTGGGAGAGCG	26	tRNA-Phe-GAA-1,tRNA-Phe-GAA-2,tRNA-Phe-GAA-4	Potential						ASHG38SM20TRF100009186TV6	tRF-5-26-PheGAA-1	False	tRF5	GCGCTCTCCCAACTGAGCTATTTCG	25	GGGCGGGCGCCAAAAGGCGCCCGCCCGCGCTCTCCCAACTGAGCTATTTCGTATCCTACT	60
5'tRF-PheGAA	tRF5-26-PheGAA-6		4.36781	2.42455	3.84574	up	0.219966	0.106011	4.36781	2.42455	0.219966	0.106011	5'tRF	GCTGAAATAGCTCAGTTGGGAGAGCG	26	tRNA-Phe-GAA-6	Potential						ASHG38SM20TRF100009192TV6	tRF-5-26-PheGAA-6	False	tRF5	GCGCTCTCCCAACTGAGCTATTTCA	25	GGGCGGGCGCCAAAAGGCGCCCGCCCGCGCTCTCCCAACTGAGCTATTTCATATCCTACT	60
5'tRF-PheGAA	tRF5-26-PheGAA-3		4.33094	2.36344	3.9109	up	0.225254	0.110394	4.33094	2.36344	0.225254	0.110394	5'tRF	GCCGAGATAGCTCAGTTGGGAGAGCG	26	tRNA-Phe-GAA-3	Potential						ASHG38SM20TRF100009189TV6	tRF-5-26-PheGAA-3	False	tRF5	GCGCTCTCCCAACTGAGCTATC	22	GGGCGGGCGCCAAAAGGCGCCCGCCCGCGCTCTCCCAACTGAGCTATCTATCCTACTATA	60
5'tRF-ProAGG	tRF5c-ProAGG-1		-1.82964	-3.57114	3.34382	up	0.207163	0.163017	-1.82964	-3.57114	0.207163	0.163017	5'tRF	GGCTCGTTGGTCTAGGGGTATGATTCTCGC	30	tRNA-Pro-AGG-1,tRNA-Pro-AGG-2,tRNA-Pro-CGG-1,tRNA-Pro-CGG-2,tRNA-Pro-TGG-3	Reliable			tRFdb			ASHG38SM20TRF100009474TV6	tRF-5c-ProAGG-1	False	tRF5	GGCGAGAATCATACCCCTAGACC	23	GGGCGGGCGCCAAAAGGCGCCCGCCCGGCGAGAATCATACCCCTAGACCTATCCTACTAT	60
5'tRF-SeCTCA	tRF5-22-SeCTCA-1	tRNA-SeC-TCA-1-1(High)_TRF-5_22	-3.96227	-5.50138	2.90615	up	0.128559	0.0974896	-3.96227	-5.50138	0.128559	0.0974896	5'tRF	GCCCGGATGATCCTCAGTGGTC	22	tRNA-SeC-TCA-1	Potential						ASHG38SM20TRF100008724TV6	tRF-5-22-SeCTCA-1	False	tRF5	GGACCACTGAGGATCATCCGG	21	GGGCGGGCGCCAAAAGGCGCCCGCCCGGACCACTGAGGATCATCCGGTATCCTACTATAC	60
5'tRF-SeCTCA	tRF5-20-SeCTCA-1	tRNA-SeC-TCA-1-1(High)_TRF-5_20	-5.37466	-6.49056	2.16729	up	0.086382	0.0609117	-5.37466	-6.49056	0.086382	0.0609117	5'tRF	GCCCGGATGATCCTCAGTGG	20	tRNA-SeC-TCA-1	Potential						ASHG38SM20TRF100008031TV6	tRF-5-20-SeCTCA-1	False	tRF5	GCCACTGAGGATCATCCGG	19	GGGCGGGCGCCAAAAGGCGCCCGCCCGCCACTGAGGATCATCCGGTATCCTACTATACGT	60
5'tRF-SeCTCA	tRF5-22-SeCTCA-2	tRNA-SeC-TCA-2-1(Low)_TRF-5_22	-5.19266	-6.51049	2.49289	up	0.137746	0.117903	-5.19266	-6.51049	0.137746	0.117903	5'tRF	GCTCGGATGATCCTCAGTGGTC	22	tRNA-SeC-TCA-2	Potential						ASHG38SM20TRF100008727TV6	tRF-5-22-SeCTCA-2	False	tRF5	GGACCACTGAGGATCATCCGA	21	GGGCGGGCGCCAAAAGGCGCCCGCCCGGACCACTGAGGATCATCCGATATCCTACTATAC	60
5'tRF-ThrAGT	tRF5-19-ThrAGT-3		-6.78046	-7.90159	2.17516	up	0.166737	0.110795	-6.78046	-7.90159	0.166737	0.110795	5'tRF	GGCTCCGTAGCTTAGTTGG	19	tRNA-Thr-AGT-3	Potential						ASHG38SM20TRF100007431TV6	tRF-5-19-ThrAGT-3	False	tRF5	GCCAACTAAGCTACGGA	17	GGGCGGGCGCCAAAAGGCGCCCGCCCGCCAACTAAGCTACGGATATCCTACTATACGTAT	60
5'tRF-ThrAGT	tRF5-19-ThrAGT-2		-6.01684	-7.34724	2.51473	up	0.103903	0.0789136	-6.01684	-7.34724	0.103903	0.0789136	5'tRF	GGCTCCGTGGCTTAGCTGG	19	tRNA-Thr-AGT-2	Potential						ASHG38SM20TRF100007428TV6	tRF-5-19-ThrAGT-2	False	tRF5	GCCAGCTAAGCCACGGA	17	GGGCGGGCGCCAAAAGGCGCCCGCCCGCCAGCTAAGCCACGGATATCCTACTATACGTAT	60
5'tRF-ThrCGT	tRF5-18-ThrCGT-2	tRNA-Thr-CGT-2-1(High)_TRF-5_18	-4.96507	-6.19057	2.33836	up	0.136356	0.0943559	-4.96507	-6.19057	0.136356	0.0943559	5'tRF	GGCGCGGTGGCCAAGTGG	18	tRNA-Thr-CGT-2,tRNA-Thr-CGT-4	Potential						ASHG38SM20TRF100007056TV6	tRF-5-18-ThrCGT-2	False	tRF5	GCCACTTGGCCACC	14	GGGCGGGCGCCAAAAGGCGCCCGCCCGCCACTTGGCCACCTATCCTACTATACGTATCAC	60
5'tRF-TrpCCA	tRF5-20-TrpCCA-2	tRNA-Trp-CCA-2-1(High)_TRF-5_20	-4.22463	-5.78713	2.95364	up	0.166679	0.110728	-4.22463	-5.78713	0.166679	0.110728	5'tRF	GACCTCGTGGCGCAATGGTA	20	tRNA-Trp-CCA-2	Potential						ASHG38SM20TRF100008115TV6	tRF-5-20-TrpCCA-2	False	tRF5	GTACCATTGCGCCAC	15	GGGCGGGCGCCAAAAGGCGCCCGCCCGTACCATTGCGCCACTATCCTACTATACGTATCA	60
5'tRF-ValAAC	tRF5-26-ValAAC-1		-5.0492	-6.29326	2.36864	up	0.0905998	0.107877	-5.0492	-6.29326	0.0905998	0.107877	5'tRF	GTTTCCGTAGTGTAGTGGTTATCACG	26	tRNA-Val-AAC-1,tRNA-Val-AAC-3,tRNA-Val-AAC-4,tRNA-Val-AAC-5,tRNA-Val-CAC-1,tRNA-Val-CAC-4,tRNA-Val-CAC-5	Potential						ASHG38SM20TRF100009297TV6	tRF-5-26-ValAAC-1	False	tRF5	GCGTGATAACCACTACACTACG	22	GGGCGGGCGCCAAAAGGCGCCCGCCCGCGTGATAACCACTACACTACGTATCCTACTATA	60
5'tRF-ValCAC	tRF5c-ValCAC-2		-2.8729	-4.36443	2.81187	up	0.0737548	0.0827419	-2.8729	-4.36443	0.0737548	0.0827419	5'tRF	GCTTCTGTAGTGTAGTGGTTATCACGTTCGC	31	tRNA-Val-CAC-2	Reliable			tRFdb			ASHG38SM20TRF100009483TV6	tRF-5c-ValCAC-2	False	tRF5	GGCGAACGTGATAACCACTACACTACA	27	GGGCGGGCGCCAAAAGGCGCCCGCCCGGCGAACGTGATAACCACTACACTACATATCCTA	60
5'tRF-ValCAC	tRF5-26-ValCAC-2		-5.61259	-6.89317	2.42936	up	0.128275	0.118592	-5.61259	-6.89317	0.128275	0.118592	5'tRF	GCTTCTGTAGTGTAGTGGTTATCACG	26	tRNA-Val-CAC-2	Potential						ASHG38SM20TRF100009306TV6	tRF-5-26-ValCAC-2	False	tRF5	GCGTGATAACCACTACACTACA	22	GGGCGGGCGCCAAAAGGCGCCCGCCCGCGTGATAACCACTACACTACATATCCTACTATA	60
5'tRF-ValTAC	tRF5-26-ValTAC-3		-6.36176	-7.66432	2.46666	up	0.123178	0.111333	-6.36176	-7.66432	0.123178	0.111333	5'tRF	GGTTCCATAGTGTAGTGGTTATCACA	26	tRNA-Val-TAC-3	Potential						ASHG38SM20TRF100009321TV6	tRF-5-26-ValTAC-3	False	tRF5	GTGTGATAACCACTACACTATG	22	GGGCGGGCGCCAAAAGGCGCCCGCCCGTGTGATAACCACTACACTATGTATCCTACTATA	60
5'tRF-ValTAC	tRF5c-ValTAC-1		-3.66938	-5.14581	2.7826	up	0.105866	0.0887667	-3.66938	-5.14581	0.105866	0.0887667	5'tRF	GGTTCCATAGTGTAGTGGTTATCACGTCTGC	31	tRNA-Val-TAC-1	Reliable			tRFdb			ASHG38SM20TRF100009486TV6	tRF-5c-ValTAC-1	False	tRF5	GGCAGACGTGATAACCACTACACTATGGAA	30	GGGCGGGCGCCAAAAGGCGCCCGCCCGGCAGACGTGATAACCACTACACTATGGAATATC	60
i-tRF-ArgACG	i-tRF-40:55-Arg-ACG-1		-4.94322	-6.64671	3.25689	up	0.119443	0.0918928	-4.94322	-6.64671	0.119443	0.0918928	i-tRF	CAGAAGATTCCAGGTT	16	tRNA-Arg-ACG-1	Reliable		Associated with the development of CLL	31723042			ASHG38SM20TRF100011115TV6	tRF-i-40:55-Arg-ACG-1	False	i-tRF	GAACCTGGAATCTTCTG	17	GGGCGGGCGCCAAAAGGCGCCCGCCCGAACCTGGAATCTTCTGTATCCTACTATACGTAT	60
i-tRF-ArgCCT	i-tRF-40:57-Arg-CCT-1		-2.10993	-3.83069	3.2961	up	0.161506	0.129906	-2.10993	-3.83069	0.161506	0.129906	i-tRF	CCAGGGATTGTGGGTTCG	18	tRNA-Arg-CCT-1,tRNA-Arg-CCT-2,tRNA-Arg-CCT-3,tRNA-Arg-CCT-4,tRNA-Arg-CCT-5	Reliable		Sperm sugar-sensitive nuclear tsRNA	31877125			ASHG38SM20TRF100011148TV6	tRF-i-40:57-Arg-CCT-1	False	i-tRF	GCGAACCCACAATCCCTGG	19	GGGCGGGCGCCAAAAGGCGCCCGCCCGCGAACCCACAATCCCTGGTATCCTACTATACGT	60
i-tRF-ArgCCT	i-tRF-40:55-Arg-CCT-1		-2.65416	-4.17171	2.86305	up	0.144351	0.134323	-2.65416	-4.17171	0.144351	0.134323	i-tRF	CCAGGGATTGTGGGTT	16	tRNA-Arg-CCT-1,tRNA-Arg-CCT-2,tRNA-Arg-CCT-3,tRNA-Arg-CCT-4,tRNA-Arg-CCT-5	Reliable		Sperm sugar-sensitive nuclear tsRNA	31877125			ASHG38SM20TRF100011121TV6	tRF-i-40:55-Arg-CCT-1	False	i-tRF	GAACCCACAATCCCTGG	17	GGGCGGGCGCCAAAAGGCGCCCGCCCGAACCCACAATCCCTGGTATCCTACTATACGTAT	60
i-tRF-ArgCCT	i-tRF-40:56-Arg-CCT-1		-3.68962	-4.69455	2.00685	up	0.125084	0.156213	-3.68962	-4.69455	0.125084	0.156213	i-tRF	CCAGGGATTGTGGGTTC	17	tRNA-Arg-CCT-1,tRNA-Arg-CCT-2,tRNA-Arg-CCT-3,tRNA-Arg-CCT-4,tRNA-Arg-CCT-5	Reliable		Sperm sugar-sensitive nuclear tsRNA	31877125			ASHG38SM20TRF100011142TV6	tRF-i-40:56-Arg-CCT-1	False	i-tRF	GGAACCCACAATCCCTGG	18	GGGCGGGCGCCAAAAGGCGCCCGCCCGGAACCCACAATCCCTGGTATCCTACTATACGTA	60
i-tRF-ArgCCT	i-tRF-35:55-Arg-CCT-1		0.0366401	-1.98325	4.05552	up	0.184296	0.112487	0.0366401	-1.98325	0.184296	0.112487	i-tRF	CTAAGCCAGGGATTGTGGGTT	21	tRNA-Arg-CCT-1,tRNA-Arg-CCT-2,tRNA-Arg-CCT-3,tRNA-Arg-CCT-4,tRNA-Arg-CCT-5	Reliable		Associated with the development of CLL	31723042			ASHG38SM20TRF100010719TV6	tRF-i-35:55-Arg-CCT-1	False	i-tRF	GAACCCACAATCCCTGGCTTAG	22	GGGCGGGCGCCAAAAGGCGCCCGCCCGAACCCACAATCCCTGGCTTAGTATCCTACTATA	60
i-tRF-AsnGTT	i-tRF-28:54-Asn-GTT-1		0.263908	-1.4332	3.24251	up	0.151468	0.115511	0.263908	-1.4332	0.151468	0.115511	i-tRF	TCGGCTGTTAACCGAAAGGTTGGTGGT	27	tRNA-Asn-GTT-1,tRNA-Asn-GTT-2,tRNA-Asn-GTT-3,tRNA-Asn-GTT-6	Reliable		Associated with the development of CLL	31723042			ASHG38SM20TRF100010335TV6	tRF-i-28:54-Asn-GTT-1	False	i-tRF	GACCACCAACCTTTCGGTTAACAGCCG	27	GGGCGGGCGCCAAAAGGCGCCCGCCCGACCACCAACCTTTCGGTTAACAGCCGTATCCTA	60
i-tRF-AsnGTT	i-tRF-28:53-Asn-GTT-1		-4.03873	-5.47257	2.70165	up	0.118175	0.106205	-4.03873	-5.47257	0.118175	0.106205	i-tRF	TCGGCTGTTAACCGAAAGGTTGGTGG	26	tRNA-Asn-GTT-1,tRNA-Asn-GTT-2,tRNA-Asn-GTT-3,tRNA-Asn-GTT-6	Reliable		Associated with the development of CLL	31723042			ASHG38SM20TRF100010332TV6	tRF-i-28:53-Asn-GTT-1	False	i-tRF	GCCACCAACCTTTCG	15	GGGCGGGCGCCAAAAGGCGCCCGCCCGCCACCAACCTTTCGTATCCTACTATACGTATCA	60
i-tRF-AsnGTT	i-tRF-29:50-Asn-GTT-1		-2.52776	-4.05844	2.8892	up	0.103931	0.119478	-2.52776	-4.05844	0.103931	0.119478	i-tRF	CGGCTGTTAACCGAAAGGTTGG	22	tRNA-Asn-GTT-1,tRNA-Asn-GTT-2,tRNA-Asn-GTT-3,tRNA-Asn-GTT-6	Reliable		Associated with the development of CLL	31723042			ASHG38SM20TRF100010347TV6	tRF-i-29:50-Asn-GTT-1	False	i-tRF	GCCAACCTTTCGGTTAACAGCCG	23	GGGCGGGCGCCAAAAGGCGCCCGCCCGCCAACCTTTCGGTTAACAGCCGTATCCTACTAT	60
i-tRF-AsnGTT	i-tRF-32:54-Asn-GTT-1		-2.31351	-4.17609	3.63656	up	0.135879	0.119307	-2.31351	-4.17609	0.135879	0.119307	i-tRF	CTGTTAACCGAAAGGTTGGTGGT	23	tRNA-Asn-GTT-1,tRNA-Asn-GTT-2,tRNA-Asn-GTT-3,tRNA-Asn-GTT-6	Reliable		Associated with the development of CLL	31723042			ASHG38SM20TRF100010558TV6	tRF-i-32:54-Asn-GTT-1	False	i-tRF	GACCACCAACCTTTCGG	17	GGGCGGGCGCCAAAAGGCGCCCGCCCGACCACCAACCTTTCGGTATCCTACTATACGTAT	60
i-tRF-AspGTC	i-tRF-4:31-Asp-GTC-2		1.50972	0.499472	2.01425	up	0.0822066	0.0736904	1.50972	0.499472	0.0822066	0.0736904	i-tRF	TCGTTAGTATAGTGGTGAGTATCCCCGC	28	tRNA-Asp-GTC-2	Reliable		Associated with the development of CLL	31723042			ASHG38SM20TRF100011298TV6	tRF-i-4:31-Asp-GTC-2	False	i-tRF	GGCGGGGATACTCACCACTATACTA	25	GGGCGGGCGCCAAAAGGCGCCCGCCCGGCGGGGATACTCACCACTATACTATATCCTACT	60
i-tRF-AspGTC	i-tRF-21:36-Asp-GTC-1		-4.59276	-7.139	5.84112	up	0.0442399	0.0504555	-4.59276	-7.139	0.0442399	0.0504555	i-tRF	AGTATCCCCGCCTGTC	16	tRNA-Asp-GTC-1,tRNA-Asp-GTC-2,tRNA-Asp-GTC-5	Reliable		Associated with the development of CLL	31723042			ASHG38SM20TRF100010123TV6	tRF-i-21:36-Asp-GTC-1	False	i-tRF	GGACAGGCGGGGA	13	GGGCGGGCGCCAAAAGGCGCCCGCCCGGACAGGCGGGGATATCCTACTATACGTATCACA	60
i-tRF-AspGTC	i-tRF-14:31-Asp-GTC-1		-2.33194	-3.62631	2.45271	up	0.0583847	0.0616269	-2.33194	-3.62631	0.0583847	0.0616269	i-tRF	AGTGGTTAGTATCCCCGC	18	tRNA-Asp-GTC-1	Reliable		Associated with the development of CLL	31723042			ASHG38SM20TRF100009657TV6	tRF-i-14:31-Asp-GTC-1	False	i-tRF	GGCGGGGATACTAACCAC	18	GGGCGGGCGCCAAAAGGCGCCCGCCCGGCGGGGATACTAACCACTATCCTACTATACGTA	60
i-tRF-AspGTC	i-tRF-30:46-Asp-GTC-1		4.6425	2.85734	3.44658	up	0.335948	0.188337	4.6425	2.85734	0.335948	0.188337	i-tRF	GCCTGTCACGCGGGAGA	17	tRNA-Asp-GTC-1,tRNA-Asp-GTC-2,tRNA-Asp-GTC-4,tRNA-Asp-GTC-5	Reliable		Associated with the development of CLL	31723042			ASHG38SM20TRF100010460TV6	tRF-i-30:46-Asp-GTC-1	False	i-tRF	GTCTCCCGCGTGACAG	16	GGGCGGGCGCCAAAAGGCGCCCGCCCGTCTCCCGCGTGACAGTATCCTACTATACGTATC	60
i-tRF-AspGTC	i-tRF-4:30-Asp-GTC-2		1.05105	0.0469761	2.00565	up	0.0814533	0.0748388	1.05105	0.0469761	0.0814533	0.0748388	i-tRF	TCGTTAGTATAGTGGTGAGTATCCCCG	27	tRNA-Asp-GTC-2	Reliable		Associated with the development of CLL	31723042			ASHG38SM20TRF100011286TV6	tRF-i-4:30-Asp-GTC-2	False	i-tRF	GCGGGGATACTCACCACTATACTAACGA	28	GGGCGGGCGCCAAAAGGCGCCCGCCCGCGGGGATACTCACCACTATACTAACGATATCCT	60
i-tRF-AspGTC	i-tRF-5:30-Asp-GTC-2		1.1145	-0.00182669	2.16794	up	0.0804542	0.0759142	1.1145	-0.00182669	0.0804542	0.0759142	i-tRF	CGTTAGTATAGTGGTGAGTATCCCCG	26	tRNA-Asp-GTC-2	Reliable		Associated with the development of CLL	31723042			ASHG38SM20TRF100011444TV6	tRF-i-5:30-Asp-GTC-2	False	i-tRF	GCGGGGATACTCACCACTATACTAAC	26	GGGCGGGCGCCAAAAGGCGCCCGCCCGCGGGGATACTCACCACTATACTAACTATCCTAC	60
i-tRF-AspGTC	i-tRF-19:36-Asp-GTC-2		1.87788	0.290773	3.00446	up	0.0631103	0.0661458	1.87788	0.290773	0.0631103	0.0661458	i-tRF	GTGAGTATCCCCGCCTGTC	19	tRNA-Asp-GTC-2,tRNA-Asp-GTC-5	Reliable		Associated with the development of CLL	31723042			ASHG38SM20TRF100010068TV6	tRF-i-19:36-Asp-GTC-2	False	i-tRF	GGACAGGCGGGGATACTCAC	20	GGGCGGGCGCCAAAAGGCGCCCGCCCGGACAGGCGGGGATACTCACTATCCTACTATACG	60
i-tRF-AspGTC	i-tRF-29:46-Asp-GTC-1		3.99932	2.41408	3.00058	up	0.212453	0.173057	3.99932	2.41408	0.212453	0.173057	i-tRF	CGCCTGTCACGCGGGAGA	18	tRNA-Asp-GTC-1,tRNA-Asp-GTC-2,tRNA-Asp-GTC-5	Reliable		Associated with the development of CLL	31723042			ASHG38SM20TRF100010344TV6	tRF-i-29:46-Asp-GTC-1	False	i-tRF	GTCTCCCGCGTGACAGGCG	19	GGGCGGGCGCCAAAAGGCGCCCGCCCGTCTCCCGCGTGACAGGCGTATCCTACTATACGT	60
i-tRF-AspGTC	i-tRF-13:39-Asp-GTC-2		2.96333	1.25259	3.27328	up	0.0515376	0.0643374	2.96333	1.25259	0.0515376	0.0643374	i-tRF	TAGTGGTGAGTATCCCCGCCTGTCACG	27	tRNA-Asp-GTC-2,tRNA-Asp-GTC-5	Reliable		Associated with the development of CLL	31723042			ASHG38SM20TRF100009621TV6	tRF-i-13:39-Asp-GTC-2	False	i-tRF	GCGTGACAGGCGGGGATACTC	21	GGGCGGGCGCCAAAAGGCGCCCGCCCGCGTGACAGGCGGGGATACTCTATCCTACTATAC	60
i-tRF-AspGTC	i-tRF-24:39-Asp-GTC-1		1.02649	-1.18322	4.62582	up	0.0716022	0.0779805	1.02649	-1.18322	0.0716022	0.0779805	i-tRF	ATCCCCGCCTGTCACG	16	tRNA-Asp-GTC-1,tRNA-Asp-GTC-2,tRNA-Asp-GTC-5	Reliable		Associated with the development of CLL	31723042			ASHG38SM20TRF100010239TV6	tRF-i-24:39-Asp-GTC-1	False	i-tRF	GCGTGACAGGCGGGGAT	17	GGGCGGGCGCCAAAAGGCGCCCGCCCGCGTGACAGGCGGGGATTATCCTACTATACGTAT	60
i-tRF-AspGTC	i-tRF-13:36-Asp-GTC-2		2.39017	1.3608	2.04113	up	0.0556788	0.0695641	2.39017	1.3608	0.0556788	0.0695641	i-tRF	TAGTGGTGAGTATCCCCGCCTGTC	24	tRNA-Asp-GTC-2,tRNA-Asp-GTC-5	Reliable		Associated with the development of CLL	31723042			ASHG38SM20TRF100009615TV6	tRF-i-13:36-Asp-GTC-2	False	i-tRF	GGACAGGCGGGGATACTCACCACTA	25	GGGCGGGCGCCAAAAGGCGCCCGCCCGGACAGGCGGGGATACTCACCACTATATCCTACT	60
i-tRF-AspGTC	i-tRF-19:35-Asp-GTC-2		1.72103	0.182726	2.90453	up	0.0667889	0.063505	1.72103	0.182726	0.0667889	0.063505	i-tRF	GTGAGTATCCCCGCCTGT	18	tRNA-Asp-GTC-2,tRNA-Asp-GTC-5	Reliable		Associated with the development of CLL	31723042			ASHG38SM20TRF100010065TV6	tRF-i-19:35-Asp-GTC-2	False	i-tRF	GACAGGCGGGGATACTCAC	19	GGGCGGGCGCCAAAAGGCGCCCGCCCGACAGGCGGGGATACTCACTATCCTACTATACGT	60
i-tRF-AspGTC	i-tRF-16:36-Asp-GTC-1		-0.989422	-3.67594	6.43759	up	0.0631771	0.0648196	-0.989422	-3.67594	0.0631771	0.0648196	i-tRF	TGGTTAGTATCCCCGCCTGTC	21	tRNA-Asp-GTC-1	Reliable		Associated with the development of CLL	31723042			ASHG38SM20TRF100009927TV6	tRF-i-16:36-Asp-GTC-1	False	i-tRF	GGACAGGCGGGGATACTA	18	GGGCGGGCGCCAAAAGGCGCCCGCCCGGACAGGCGGGGATACTATATCCTACTATACGTA	60
i-tRF-AspGTC	i-tRF-53:70-Asp-GTC-2		-5.91837	-7.66741	3.36134	up	0.0842543	0.0511443	-5.91837	-7.66741	0.0842543	0.0511443	i-tRF	GTTCGATTCCCCGACGGG	18	tRNA-Asp-GTC-2,tRNA-Asp-GTC-3	Reliable		Associated with the development of CLL	31723042			ASHG38SM20TRF100011384TV6	tRF-i-53:70-Asp-GTC-2	False	i-tRF	GCCCGTCGGGGAATCGA	17	GGGCGGGCGCCAAAAGGCGCCCGCCCGCCCGTCGGGGAATCGATATCCTACTATACGTAT	60
i-tRF-AspGTC	i-tRF-14:36-Asp-GTC-2		2.51846	1.43139	2.12442	up	0.0589688	0.078547	2.51846	1.43139	0.0589688	0.078547	i-tRF	AGTGGTGAGTATCCCCGCCTGTC	23	tRNA-Asp-GTC-2,tRNA-Asp-GTC-5	Reliable		Associated with the development of CLL	31723042			ASHG38SM20TRF100009704TV6	tRF-i-14:36-Asp-GTC-2	False	i-tRF	GGACAGGCGGGGATACTCACCAC	23	GGGCGGGCGCCAAAAGGCGCCCGCCCGGACAGGCGGGGATACTCACCACTATCCTACTAT	60
i-tRF-AspGTC	i-tRF-38:64-Asp-GTC-2		-5.38721	-7.13775	3.36484	up	0.156882	0.0618058	-5.38721	-7.13775	0.156882	0.0618058	i-tRF	CGCGGGAGACCGGGGTTCGATTCCCC	26	tRNA-Asp-GTC-2,tRNA-Asp-GTC-3,tRNA-Asp-GTC-4	Reliable		Associated with the development of CLL	31723042			ASHG38SM20TRF100010896TV6	tRF-i-38:64-Asp-GTC-2	False	i-tRF	GGGGGAATCGAACCC	15	GGGCGGGCGCCAAAAGGCGCCCGCCCGGGGGAATCGAACCCTATCCTACTATACGTATCA	60
i-tRF-CysGCA	i-tRF-13:35-Cys-GCA-1		-4.80379	-6.14631	2.53594	up	0.148182	0.14399	-4.80379	-6.14631	0.148182	0.14399	i-tRF	CAGTGGTAGAGCATTTGACTGC	22	tRNA-Cys-GCA-1,tRNA-Cys-GCA-2,tRNA-Cys-GCA-4,tRNA-Cys-GCA-6	Reliable		Associated with the development of CLL	31723042			ASHG38SM20TRF100009606TV6	tRF-i-13:35-Cys-GCA-1	False	i-tRF	GGCAGTCAAATGCTCTACCACT	22	GGGCGGGCGCCAAAAGGCGCCCGCCCGGCAGTCAAATGCTCTACCACTTATCCTACTATA	60
i-tRF-GluCTC	i-tRF-13:37-Glu-CTC-1		-0.415272	-1.45374	2.05405	up	0.0446248	0.0696418	-0.415272	-1.45374	0.0446248	0.0696418	i-tRF	TAGTGGTTAGGATTCGGCGCTCTCA	25	tRNA-Glu-CTC-1,tRNA-Glu-CTC-2	Reliable		Associated with the development of CLL	31723042			ASHG38SM20TRF100009618TV6	tRF-i-13:37-Glu-CTC-1	False	i-tRF	GTGAGAGCGCCGAATCCTAACCACTA	26	GGGCGGGCGCCAAAAGGCGCCCGCCCGTGAGAGCGCCGAATCCTAACCACTATATCCTAC	60
i-tRF-GluCTC	i-tRF-37:70-Glu-CTC-1		-5.86893	-7.13644	2.40746	up	0.0843809	0.066104	-5.86893	-7.13644	0.0843809	0.066104	i-tRF	ACCGCCGCGGCCCGGGTTCGATTCCCGGTCAGG	33	tRNA-Glu-CTC-1,tRNA-Glu-CTC-2,tRNA-Glu-TTC-4	Reliable		Associated with the development of CLL	31723042			ASHG38SM20TRF100010809TV6	tRF-i-37:70-Glu-CTC-1	False	i-tRF	GCCTGACCGGGAATCGAACCC	21	GGGCGGGCGCCAAAAGGCGCCCGCCCGCCTGACCGGGAATCGAACCCTATCCTACTATAC	60
i-tRF-GluCTC	i-tRF-16:40-Glu-CTC-1		-1.76336	-3.01939	2.38838	up	0.0505027	0.0895229	-1.76336	-3.01939	0.0505027	0.0895229	i-tRF	TGGTTAGGATTCGGCGCTCTCACCG	25	tRNA-Glu-CTC-1,tRNA-Glu-CTC-2	Reliable		Associated with the development of CLL	31723042			ASHG38SM20TRF100009948TV6	tRF-i-16:40-Glu-CTC-1	False	i-tRF	GCGGTGAGAGCGCCGAATCCTA	22	GGGCGGGCGCCAAAAGGCGCCCGCCCGCGGTGAGAGCGCCGAATCCTATATCCTACTATA	60
i-tRF-GluCTC	i-tRF-18:32-Glu-CTC-1		-5.32257	-7.14786	3.54377	up	0.0512777	0.0441231	-5.32257	-7.14786	0.0512777	0.0441231	i-tRF	GGTTAGGATTCGGCGC	16	tRNA-Glu-CTC-1,tRNA-Glu-CTC-2	Reliable		Associated with the development of CLL	31723042			ASHG38SM20TRF100010016TV6	tRF-i-18:32-Glu-CTC-1	False	i-tRF	GGCGCCGAATCCTA	14	GGGCGGGCGCCAAAAGGCGCCCGCCCGGCGCCGAATCCTATATCCTACTATACGTATCAC	60
i-tRF-GluCTC	i-tRF-14:32-Glu-CTC-1		-5.0347	-6.09499	2.08536	up	0.0344718	0.0624157	-5.0347	-6.09499	0.0344718	0.0624157	i-tRF	AGTGGTTAGGATTCGGCGC	19	tRNA-Glu-CTC-1,tRNA-Glu-CTC-2	Reliable		Associated with the development of CLL	31723042			ASHG38SM20TRF100009674TV6	tRF-i-14:32-Glu-CTC-1	False	i-tRF	GGCGCCGAATCCTAACCA	18	GGGCGGGCGCCAAAAGGCGCCCGCCCGGCGCCGAATCCTAACCATATCCTACTATACGTA	60
i-tRF-GluTTC	i-tRF-21:39-Glu-TTC-1		-5.53286	-6.96542	2.69925	up	0.043722	0.0614673	-5.53286	-6.96542	0.043722	0.0614673	i-tRF	AGGATTCCTGGTTTTCACC	19	tRNA-Glu-TTC-1,tRNA-Glu-TTC-2	Reliable		Associated with the development of CLL	31723042			ASHG38SM20TRF100010143TV6	tRF-i-21:39-Glu-TTC-1	False	i-tRF	GGGTGAAAACCAGGAATC	18	GGGCGGGCGCCAAAAGGCGCCCGCCCGGGTGAAAACCAGGAATCTATCCTACTATACGTA	60
i-tRF-GluTTC	i-tRF-54:70-Glu-TTC-2		-6.64407	-8.33822	3.23585	up	0.11829	0.0627433	-6.64407	-8.33822	0.11829	0.0627433	i-tRF	TTCGACTCCCGGTGTGG	17	tRNA-Glu-TTC-2	Reliable		Associated with the development of CLL	31723042			ASHG38SM20TRF100011411TV6	tRF-i-54:70-Glu-TTC-2	False	i-tRF	GCCACACCGGGAGT	14	GGGCGGGCGCCAAAAGGCGCCCGCCCGCCACACCGGGAGTTATCCTACTATACGTATCAC	60
i-tRF-GluTTC	i-tRF-16:39-Glu-TTC-1		-1.92454	-3.62809	3.257	up	0.0540427	0.0722854	-1.92454	-3.62809	0.0540427	0.0722854	i-tRF	CGGTTAGGATTCCTGGTTTTCACC	24	tRNA-Glu-TTC-1,tRNA-Glu-TTC-2	Reliable		Associated with the development of CLL	31723042			ASHG38SM20TRF100009942TV6	tRF-i-16:39-Glu-TTC-1	False	i-tRF	GGGTGAAAACCAGGAATCCTA	21	GGGCGGGCGCCAAAAGGCGCCCGCCCGGGTGAAAACCAGGAATCCTATATCCTACTATAC	60
i-tRF-GlyGCC	i-tRF-20:41-Gly-GCC-1		-5.27721	-6.94589	3.17924	up	0.0706179	0.0955024	-5.27721	-6.94589	0.0706179	0.0955024	i-tRF	TAGAATTCTCGCCTGCCACGCG	22	tRNA-Gly-GCC-1,tRNA-Gly-GCC-2,tRNA-Gly-GCC-3	Reliable		Associated with the development of CLL	31723042			ASHG38SM20TRF100010107TV6	tRF-i-20:41-Gly-GCC-1	False	i-tRF	GCGCGTGGCAGGCGAGAAT	19	GGGCGGGCGCCAAAAGGCGCCCGCCCGCGCGTGGCAGGCGAGAATTATCCTACTATACGT	60
i-tRF-GlyGCC	i-tRF-38:73-Gly-GCC-2		-5.71724	-7.07715	2.56669	up	0.0274293	0.0408425	-5.71724	-7.07715	0.0274293	0.0408425	i-tRF	CGCGGGAGGCCCGGGTTCGATTCCCGGCCAATGCA	35	tRNA-Gly-GCC-2	Reliable		Associated with the development of CLL	31723042			ASHG38SM20TRF100010944TV6	tRF-i-38:73-Gly-GCC-2	False	i-tRF	GTGCATTGGCCGGGAATCGAA	21	GGGCGGGCGCCAAAAGGCGCCCGCCCGTGCATTGGCCGGGAATCGAATATCCTACTATAC	60
i-tRF-GlyGCC	i-tRF-20:38-Gly-GCC-1		-5.43762	-6.59782	2.23489	up	0.047856	0.0967221	-5.43762	-6.59782	0.047856	0.0967221	i-tRF	TAGAATTCTCGCCTGCCAC	19	tRNA-Gly-GCC-1,tRNA-Gly-GCC-2,tRNA-Gly-GCC-3	Reliable		Associated with the development of CLL	31723042			ASHG38SM20TRF100010098TV6	tRF-i-20:38-Gly-GCC-1	False	i-tRF	GGTGGCAGGCGAGAATTCTA	20	GGGCGGGCGCCAAAAGGCGCCCGCCCGGTGGCAGGCGAGAATTCTATATCCTACTATACG	60
i-tRF-GlyTCC	i-tRF-33:54-Gly-TCC-1		-6.33827	-7.78492	2.72574	up	0.095442	0.0784914	-6.33827	-7.78492	0.095442	0.0784914	i-tRF	TTCCAAGCAGTTGACCCGGGT	21	tRNA-Gly-TCC-1,tRNA-Gly-TCC-2,tRNA-Gly-TCC-3	Reliable		Associated with the development of CLL	31723042			ASHG38SM20TRF100010601TV6	tRF-i-33:54-Gly-TCC-1	False	i-tRF	GACCCGGGTCAACTGCTTGGAA	22	GGGCGGGCGCCAAAAGGCGCCCGCCCGACCCGGGTCAACTGCTTGGAATATCCTACTATA	60
i-tRF-GlyTCC	i-tRF-31:54-Gly-TCC-1		-3.59502	-4.81116	2.32325	up	0.149895	0.157859	-3.59502	-4.81116	0.149895	0.157859	i-tRF	CCTTCCAAGCAGTTGACCCGGGT	23	tRNA-Gly-TCC-1,tRNA-Gly-TCC-2,tRNA-Gly-TCC-3	Reliable		Associated with the development of CLL	31723042			ASHG38SM20TRF100010521TV6	tRF-i-31:54-Gly-TCC-1	False	i-tRF	GACCCGGGTCAACTGCTTGGAAGG	24	GGGCGGGCGCCAAAAGGCGCCCGCCCGACCCGGGTCAACTGCTTGGAAGGTATCCTACTA	60
i-tRF-HisGTG	i-tRF-21:54-His-GTG-1		-6.44947	-8.46199	4.03485	up	0.102753	0.0401851	-6.44947	-8.46199	0.102753	0.0401851	i-tRF	AGTACTCTGCGTTGTGGCCGCAGCAACCTCGGT	33	tRNA-His-GTG-1	Reliable		Associated with the development of CLL	31723042			ASHG38SM20TRF100010152TV6	tRF-i-21:54-His-GTG-1	False	i-tRF	GACCGAGGTTGCTGCGGC	18	GGGCGGGCGCCAAAAGGCGCCCGCCCGACCGAGGTTGCTGCGGCTATCCTACTATACGTA	60
i-tRF-LeuCAA	i-tRF-e12:55-Leu-CAA-1		2.16873	-0.655801	7.08384	up	0.330291	0.208305	2.16873	-0.655801	0.330291	0.208305	i-tRF	TCCAATGGAGGCGTGGGTT	19	tRNA-Leu-CAA-1	Reliable		Associated with the development of CLL	31723042			ASHG38SM20TRF100011616TV6	tRF-i-e12:55-Leu-CAA-1	False	i-tRF	GAACCCACGCCTCCATT	17	GGGCGGGCGCCAAAAGGCGCCCGCCCGAACCCACGCCTCCATTTATCCTACTATACGTAT	60
i-tRF-LeuCAG	i-tRF-4:23-Leu-CAG-1		0.352711	-0.712326	2.09222	up	0.261393	0.310967	0.352711	-0.712326	0.261393	0.310967	i-tRF	AGGATGGCCGAGCGGTCTAAG	21	tRNA-Leu-CAG-1,tRNA-Leu-CAG-2	Reliable		Associated with the development of CLL	31723042			ASHG38SM20TRF100011264TV6	tRF-i-4:23-Leu-CAG-1	False	i-tRF	GCTTAGACCGCTCGGCCATCC	21	GGGCGGGCGCCAAAAGGCGCCCGCCCGCTTAGACCGCTCGGCCATCCTATCCTACTATAC	60
i-tRF-LysCTT	i-tRF-3:36-Lys-CTT-1		-0.433809	-1.64121	2.30921	up	0.260145	0.189111	-0.433809	-1.64121	0.260145	0.189111	i-tRF	CCGGCTAGCTCAGTCGGTAGAGCATGGGACTCTT	34	tRNA-Lys-CTT-1,tRNA-Lys-CTT-4	Reliable		Associated with the development of CLL	31723042			ASHG38SM20TRF100011100TV6	tRF-i-3:36-Lys-CTT-1	False	i-tRF	GAAGAGTCCCATGCTCTACCG	21	GGGCGGGCGCCAAAAGGCGCCCGCCCGAAGAGTCCCATGCTCTACCGTATCCTACTATAC	60
i-tRF-LysCTT	i-tRF-15:55-Lys-CTT-2		-0.717437	-3.3804	6.33334	up	0.449825	0.205834	-0.717437	-3.3804	0.449825	0.205834	i-tRF	GTCGGTAGAGCATGAGACTCTTAATCTCAGGGTCGTGGGTT	41	tRNA-Lys-CTT-2	Reliable		Sperm sugar-sensitive nuclear tsRNA	31877125			ASHG38SM20TRF100009816TV6	tRF-i-15:55-Lys-CTT-2	False	i-tRF	GAACCCACGACCCTGAGATTAAGAGTCTCAT	31	GGGCGGGCGCCAAAAGGCGCCCGCCCGAACCCACGACCCTGAGATTAAGAGTCTCATTAT	60
i-tRF-LysCTT	i-tRF-3:33-Lys-CTT-2		-1.14743	-2.30648	2.23311	up	0.166618	0.129039	-1.14743	-2.30648	0.166618	0.129039	i-tRF	CCGGCTAGCTCAGTCGGTAGAGCATGAGACT	31	tRNA-Lys-CTT-2	Reliable		Associated with the development of CLL	31723042			ASHG38SM20TRF100011085TV6	tRF-i-3:33-Lys-CTT-2	False	i-tRF	GAGTCTCATGCTCTACCGACTGA	23	GGGCGGGCGCCAAAAGGCGCCCGCCCGAGTCTCATGCTCTACCGACTGATATCCTACTAT	60
i-tRF-LysCTT	i-tRF-12:33-Lys-CTT-1		-0.597983	-1.82868	2.34681	up	0.220766	0.158675	-0.597983	-1.82868	0.220766	0.158675	i-tRF	TCAGTCGGTAGAGCATGGGACT	22	tRNA-Lys-CTT-1,tRNA-Lys-CTT-4,tRNA-Lys-CTT-6	Reliable		Associated with the development of CLL	31723042			ASHG38SM20TRF100009552TV6	tRF-i-12:33-Lys-CTT-1	False	i-tRF	GAGTCCCATGCTCTACCGACTGA	23	GGGCGGGCGCCAAAAGGCGCCCGCCCGAGTCCCATGCTCTACCGACTGATATCCTACTAT	60
i-tRF-LysCTT	i-tRF-3:35-Lys-CTT-1		-0.492233	-1.67305	2.26705	up	0.267528	0.18955	-0.492233	-1.67305	0.267528	0.18955	i-tRF	CCGGCTAGCTCAGTCGGTAGAGCATGGGACTCT	33	tRNA-Lys-CTT-1,tRNA-Lys-CTT-4	Reliable		Associated with the development of CLL	31723042			ASHG38SM20TRF100011094TV6	tRF-i-3:35-Lys-CTT-1	False	i-tRF	GAGAGTCCCATGCTCTACCG	20	GGGCGGGCGCCAAAAGGCGCCCGCCCGAGAGTCCCATGCTCTACCGTATCCTACTATACG	60
i-tRF-LysCTT	i-tRF-16:34-Lys-CTT-1		-0.683866	-1.76617	2.11742	up	0.245792	0.181123	-0.683866	-1.76617	0.245792	0.181123	i-tRF	TCGGTAGAGCATGGGACTC	19	tRNA-Lys-CTT-1,tRNA-Lys-CTT-4,tRNA-Lys-CTT-6	Reliable		Associated with the development of CLL	31723042			ASHG38SM20TRF100009903TV6	tRF-i-16:34-Lys-CTT-1	False	i-tRF	GGAGTCCCATGCTCTACCGA	20	GGGCGGGCGCCAAAAGGCGCCCGCCCGGAGTCCCATGCTCTACCGATATCCTACTATACG	60
i-tRF-LysCTT	i-tRF-3:36-Lys-CTT-2		-1.50479	-2.92411	2.6746	up	0.227775	0.166817	-1.50479	-2.92411	0.227775	0.166817	i-tRF	CCGGCTAGCTCAGTCGGTAGAGCATGAGACTCTT	34	tRNA-Lys-CTT-2	Reliable		Associated with the development of CLL	31723042			ASHG38SM20TRF100011103TV6	tRF-i-3:36-Lys-CTT-2	False	i-tRF	GAAGAGTCTCATGCTCTACC	20	GGGCGGGCGCCAAAAGGCGCCCGCCCGAAGAGTCTCATGCTCTACCTATCCTACTATACG	60
i-tRF-LysCTT	i-tRF-3:35-Lys-CTT-2		-1.86385	-3.41763	2.93586	up	0.214625	0.155967	-1.86385	-3.41763	0.214625	0.155967	i-tRF	CCGGCTAGCTCAGTCGGTAGAGCATGAGACTCT	33	tRNA-Lys-CTT-2	Reliable		Associated with the development of CLL	31723042			ASHG38SM20TRF100011097TV6	tRF-i-3:35-Lys-CTT-2	False	i-tRF	GAGAGTCTCATGCTCTACC	19	GGGCGGGCGCCAAAAGGCGCCCGCCCGAGAGTCTCATGCTCTACCTATCCTACTATACGT	60
i-tRF-LysCTT	i-tRF-16:34-Lys-CTT-11		-1.505	-2.74629	2.3641	up	0.177161	0.129861	-1.505	-2.74629	0.177161	0.129861	i-tRF	TCGGTAGAGCATGAGACTC	19	tRNA-Lys-CTT-11,tRNA-Lys-CTT-2,tRNA-Lys-CTT-7	Reliable		Associated with the development of CLL	31723042			ASHG38SM20TRF100009908TV6	tRF-i-16:34-Lys-CTT-11	False	i-tRF	GGAGTCTCATGCTCTACCG	19	GGGCGGGCGCCAAAAGGCGCCCGCCCGGAGTCTCATGCTCTACCGTATCCTACTATACGT	60
i-tRF-LysCTT	i-tRF-13:42-Lys-CTT-1		-0.193583	-2.39899	4.61205	up	0.384025	0.182291	-0.193583	-2.39899	0.384025	0.182291	i-tRF	CAGTCGGTAGAGCATGGGACTCTTAATCCC	30	tRNA-Lys-CTT-1,tRNA-Lys-CTT-6	Reliable		Associated with the development of CLL	31723042			ASHG38SM20TRF100009630TV6	tRF-i-13:42-Lys-CTT-1	False	i-tRF	GGGGATTAAGAGTCCCATGCTCTACCGAC	29	GGGCGGGCGCCAAAAGGCGCCCGCCCGGGGATTAAGAGTCCCATGCTCTACCGACTATCC	60
i-tRF-LysCTT	i-tRF-13:34-Lys-CTT-11		-1.259	-2.5493	2.44577	up	0.137911	0.108542	-1.259	-2.5493	0.137911	0.108542	i-tRF	CAGTCGGTAGAGCATGAGACTC	22	tRNA-Lys-CTT-11,tRNA-Lys-CTT-2,tRNA-Lys-CTT-7	Reliable		Associated with the development of CLL	31723042			ASHG38SM20TRF100009603TV6	tRF-i-13:34-Lys-CTT-11	False	i-tRF	GGAGTCTCATGCTCTACCGACTG	23	GGGCGGGCGCCAAAAGGCGCCCGCCCGGAGTCTCATGCTCTACCGACTGTATCCTACTAT	60
i-tRF-LysCTT	i-tRF-16:41-Lys-CTT-1		-0.201781	-2.23412	4.09066	up	0.381156	0.207958	-0.201781	-2.23412	0.381156	0.207958	i-tRF	TCGGTAGAGCATGGGACTCTTAATCC	26	tRNA-Lys-CTT-1,tRNA-Lys-CTT-6	Reliable		Associated with the development of CLL	31723042			ASHG38SM20TRF100009960TV6	tRF-i-16:41-Lys-CTT-1	False	i-tRF	GGGATTAAGAGTCCCATGCTCTACCGA	27	GGGCGGGCGCCAAAAGGCGCCCGCCCGGGATTAAGAGTCCCATGCTCTACCGATATCCTA	60
i-tRF-LysCTT	i-tRF-16:42-Lys-CTT-1		-5.55521	-6.89151	2.52502	up	0.379841	0.181659	-5.55521	-6.89151	0.379841	0.181659	i-tRF	TCGGTAGAGCATGGGACTCTTAATCCC	27	tRNA-Lys-CTT-1,tRNA-Lys-CTT-6	Reliable		Associated with the development of CLL	31723042			ASHG38SM20TRF100009968TV6	tRF-i-16:42-Lys-CTT-1	False	i-tRF	GGGGATTAAGAGTCCCATG	19	GGGCGGGCGCCAAAAGGCGCCCGCCCGGGGATTAAGAGTCCCATGTATCCTACTATACGT	60
i-tRF-LysCTT	i-tRF-3:34-Lys-CTT-2		-1.21449	-2.63947	2.68512	up	0.164987	0.119935	-1.21449	-2.63947	0.164987	0.119935	i-tRF	CCGGCTAGCTCAGTCGGTAGAGCATGAGACTC	32	tRNA-Lys-CTT-2	Reliable		Associated with the development of CLL	31723042			ASHG38SM20TRF100011088TV6	tRF-i-3:34-Lys-CTT-2	False	i-tRF	GGAGTCTCATGCTCTACCGACTGA	24	GGGCGGGCGCCAAAAGGCGCCCGCCCGGAGTCTCATGCTCTACCGACTGATATCCTACTA	60
i-tRF-LysCTT	i-tRF-16:40-Lys-CTT-1		-0.110319	-2.08872	3.94056	up	0.33766	0.175345	-0.110319	-2.08872	0.33766	0.175345	i-tRF	TCGGTAGAGCATGGGACTCTTAATC	25	tRNA-Lys-CTT-1,tRNA-Lys-CTT-4,tRNA-Lys-CTT-6	Reliable		Associated with the development of CLL	31723042			ASHG38SM20TRF100009957TV6	tRF-i-16:40-Lys-CTT-1	False	i-tRF	GGATTAAGAGTCCCATGCTCTACCGA	26	GGGCGGGCGCCAAAAGGCGCCCGCCCGGATTAAGAGTCCCATGCTCTACCGATATCCTAC	60
i-tRF-LysCTT	i-tRF-3:42-Lys-CTT-2		-4.61383	-7.77334	8.9353	up	0.498619	0.14264	-4.61383	-7.77334	0.498619	0.14264	i-tRF	CCGGCTAGCTCAGTCGGTAGAGCATGAGACTCTTAATCTC	40	tRNA-Lys-CTT-2	Reliable		Associated with the development of CLL	31723042			ASHG38SM20TRF100011109TV6	tRF-i-3:42-Lys-CTT-2	False	i-tRF	GGAGATTAAGAGTCTCATGC	20	GGGCGGGCGCCAAAAGGCGCCCGCCCGGAGATTAAGAGTCTCATGCTATCCTACTATACG	60
i-tRF-LysCTT	i-tRF-26:55-Lys-CTT-4		-0.238203	-2.91061	6.37494	up	0.507165	0.239338	-0.238203	-2.91061	0.507165	0.239338	i-tRF	ATGGGACTCTTAATCTCAGGGTCGTGGGTT	30	tRNA-Lys-CTT-4	Reliable		Sperm sugar-sensitive nuclear tsRNA	31877125			ASHG38SM20TRF100010311TV6	tRF-i-26:55-Lys-CTT-4	False	i-tRF	GAACCCACGACCCTGAGATTAAGAGTCC	28	GGGCGGGCGCCAAAAGGCGCCCGCCCGAACCCACGACCCTGAGATTAAGAGTCCTATCCT	60
i-tRF-LysCTT	i-tRF-14:33-Lys-CTT-11		-1.05883	-2.37304	2.48666	up	0.19172	0.144333	-1.05883	-2.37304	0.19172	0.144333	i-tRF	AGTCGGTAGAGCATGAGACT	20	tRNA-Lys-CTT-11,tRNA-Lys-CTT-2,tRNA-Lys-CTT-7	Reliable		Associated with the development of CLL	31723042			ASHG38SM20TRF100009687TV6	tRF-i-14:33-Lys-CTT-11	False	i-tRF	GAGTCTCATGCTCTACCGACT	21	GGGCGGGCGCCAAAAGGCGCCCGCCCGAGTCTCATGCTCTACCGACTTATCCTACTATAC	60
i-tRF-LysCTT	i-tRF-17:55-Lys-CTT-1		-0.517933	-2.86443	5.08588	up	0.485247	0.355548	-0.517933	-2.86443	0.485247	0.355548	i-tRF	CGGTAGAGCATGGGACTCTTAATCCCAGGGTCGTGGGTT	39	tRNA-Lys-CTT-1,tRNA-Lys-CTT-6	Reliable		Sperm sugar-sensitive nuclear tsRNA	31877125			ASHG38SM20TRF100010011TV6	tRF-i-17:55-Lys-CTT-1	False	i-tRF	GAACCCACGACCCTGGGATTAAGA	24	GGGCGGGCGCCAAAAGGCGCCCGCCCGAACCCACGACCCTGGGATTAAGATATCCTACTA	60
i-tRF-LysCTT	i-tRF-14:34-Lys-CTT-11		-1.95714	-3.21632	2.3936	up	0.226511	0.177629	-1.95714	-3.21632	0.226511	0.177629	i-tRF	AGTCGGTAGAGCATGAGACTC	21	tRNA-Lys-CTT-11,tRNA-Lys-CTT-2,tRNA-Lys-CTT-7	Reliable		Associated with the development of CLL	31723042			ASHG38SM20TRF100009698TV6	tRF-i-14:34-Lys-CTT-11	False	i-tRF	GGAGTCTCATGCTCTACC	18	GGGCGGGCGCCAAAAGGCGCCCGCCCGGAGTCTCATGCTCTACCTATCCTACTATACGTA	60
i-tRF-LysTTT	i-tRF-3:36-Lys-TTT-3		-0.289554	-1.84804	2.94545	up	0.202436	0.153943	-0.289554	-1.84804	0.202436	0.153943	i-tRF	CCGGATAGCTCAGTCGGTAGAGCATCAGACTTTT	34	tRNA-Lys-TTT-3,tRNA-Lys-TTT-5	Reliable		Associated with the development of CLL	31723042			ASHG38SM20TRF100011106TV6	tRF-i-3:36-Lys-TTT-3	False	i-tRF	GAAAAGTCTGATGCTCTACCGACTGAGCTA	30	GGGCGGGCGCCAAAAGGCGCCCGCCCGAAAAGTCTGATGCTCTACCGACTGAGCTATATC	60
i-tRF-ProAGG	i-tRF-4:32-Pro-AGG-1		-1.93658	-3.73513	3.4787	up	0.207973	0.158589	-1.93658	-3.73513	0.207973	0.158589	i-tRF	TCGTTGGTCTAGGGGTATGATTCTCGCT	28	tRNA-Pro-AGG-1,tRNA-Pro-AGG-2,tRNA-Pro-CGG-1,tRNA-Pro-CGG-2,tRNA-Pro-TGG-3	Reliable		Associated with the development of CLL	31723042			ASHG38SM20TRF100011324TV6	tRF-i-4:32-Pro-AGG-1	False	i-tRF	GAGCGAGAATCATACCCCTAGACCA	25	GGGCGGGCGCCAAAAGGCGCCCGCCCGAGCGAGAATCATACCCCTAGACCATATCCTACT	60
i-tRF-ProAGG	i-tRF-10:31-Pro-AGG-1		-3.6905	-5.02766	2.52655	up	0.1682	0.145843	-3.6905	-5.02766	0.1682	0.145843	i-tRF	GTCTAGGGGTATGATTCTCGC	21	tRNA-Pro-AGG-1,tRNA-Pro-AGG-2,tRNA-Pro-CGG-1,tRNA-Pro-CGG-2,tRNA-Pro-TGG-3	Reliable		Associated with the development of CLL	31723042			ASHG38SM20TRF100009489TV6	tRF-i-10:31-Pro-AGG-1	False	i-tRF	GGCGAGAATCATACCCC	17	GGGCGGGCGCCAAAAGGCGCCCGCCCGGCGAGAATCATACCCCTATCCTACTATACGTAT	60
i-tRF-ProAGG	i-tRF-14:33-Pro-AGG-1		-3.3323	-4.37937	2.06634	up	0.172678	0.2081	-3.3323	-4.37937	0.172678	0.2081	i-tRF	AGGGGTATGATTCTCGCTT	19	tRNA-Pro-AGG-1,tRNA-Pro-AGG-2,tRNA-Pro-CGG-1,tRNA-Pro-CGG-2,tRNA-Pro-TGG-3	Reliable		Associated with the development of CLL	31723042			ASHG38SM20TRF100009693TV6	tRF-i-14:33-Pro-AGG-1	False	i-tRF	GAAGCGAGAATCATACCCCT	20	GGGCGGGCGCCAAAAGGCGCCCGCCCGAAGCGAGAATCATACCCCTTATCCTACTATACG	60
i-tRF-ProAGG	i-tRF-11:32-Pro-AGG-1		-3.81215	-4.91416	2.14653	up	0.173725	0.162353	-3.81215	-4.91416	0.173725	0.162353	i-tRF	TCTAGGGGTATGATTCTCGCT	21	tRNA-Pro-AGG-1,tRNA-Pro-AGG-2,tRNA-Pro-CGG-1,tRNA-Pro-CGG-2,tRNA-Pro-TGG-3	Reliable		Associated with the development of CLL	31723042			ASHG38SM20TRF100009513TV6	tRF-i-11:32-Pro-AGG-1	False	i-tRF	GAGCGAGAATCATACCCC	18	GGGCGGGCGCCAAAAGGCGCCCGCCCGAGCGAGAATCATACCCCTATCCTACTATACGTA	60
i-tRF-ValAAC	i-tRF-8:32-Val-AAC-1		-3.81211	-5.20631	2.62844	up	0.0780088	0.0974462	-3.81211	-5.20631	0.0780088	0.0974462	i-tRF	TAGTGTAGTGGTTATCACGTTCGCC	25	tRNA-Val-AAC-1,tRNA-Val-AAC-3,tRNA-Val-AAC-4,tRNA-Val-CAC-1,tRNA-Val-CAC-2,tRNA-Val-CAC-4,tRNA-Val-CAC-5	Reliable		Associated with the development of CLL	31723042			ASHG38SM20TRF100011573TV6	tRF-i-8:32-Val-AAC-1	False	i-tRF	GGGCGAACGTGATAACCACTACA	23	GGGCGGGCGCCAAAAGGCGCCCGCCCGGGCGAACGTGATAACCACTACATATCCTACTAT	60
i-tRF-ValAAC	i-tRF-15:32-Val-AAC-1		-5.4272	-7.28429	3.62275	up	0.0861098	0.0553924	-5.4272	-7.28429	0.0861098	0.0553924	i-tRF	GTGGTTATCACGTTCGCC	18	tRNA-Val-AAC-1,tRNA-Val-AAC-3,tRNA-Val-AAC-4,tRNA-Val-CAC-1,tRNA-Val-CAC-2,tRNA-Val-CAC-4,tRNA-Val-CAC-5,tRNA-Val-CAC-6	Reliable		Associated with the development of CLL	31723042			ASHG38SM20TRF100009771TV6	tRF-i-15:32-Val-AAC-1	False	i-tRF	GGGCGAACGTGATAACCAC	19	GGGCGGGCGCCAAAAGGCGCCCGCCCGGGCGAACGTGATAACCACTATCCTACTATACGT	60
i-tRF-ValAAC	i-tRF-6:32-Val-AAC-1		-5.71174	-7.15345	2.71644	up	0.0864566	0.0777781	-5.71174	-7.15345	0.0864566	0.0777781	i-tRF	CGTAGTGTAGTGGTTATCACGTTCGCC	27	tRNA-Val-AAC-1,tRNA-Val-AAC-3,tRNA-Val-AAC-4,tRNA-Val-CAC-1,tRNA-Val-CAC-4,tRNA-Val-CAC-5	Reliable		Associated with the development of CLL	31723042			ASHG38SM20TRF100011501TV6	tRF-i-6:32-Val-AAC-1	False	i-tRF	GGGCGAACGTGATAACCACTA	21	GGGCGGGCGCCAAAAGGCGCCCGCCCGGGCGAACGTGATAACCACTATATCCTACTATAC	60
i-tRF-ValAAC	i-tRF-11:33-Val-AAC-1		-4.51681	-6.76437	4.7488	up	0.0856806	0.0569627	-4.51681	-6.76437	0.0856806	0.0569627	i-tRF	TGTAGTGGTTATCACGTTCGCCT	23	tRNA-Val-AAC-1,tRNA-Val-AAC-3,tRNA-Val-AAC-4,tRNA-Val-CAC-1,tRNA-Val-CAC-2,tRNA-Val-CAC-4,tRNA-Val-CAC-5	Reliable		Associated with the development of CLL	31723042			ASHG38SM20TRF100009522TV6	tRF-i-11:33-Val-AAC-1	False	i-tRF	GAGGCGAACGTGATAACCACTA	22	GGGCGGGCGCCAAAAGGCGCCCGCCCGAGGCGAACGTGATAACCACTATATCCTACTATA	60
i-tRF-ValAAC	i-tRF-8:32-Val-AAC-2		-6.30039	-7.58553	2.43706	up	0.177888	0.122026	-6.30039	-7.58553	0.177888	0.122026	i-tRF	TAGTGTAGTGGTCATCACGTTCGCC	25	tRNA-Val-AAC-2	Reliable		Associated with the development of CLL	31723042			ASHG38SM20TRF100011576TV6	tRF-i-8:32-Val-AAC-2	False	i-tRF	GGGCGAACGTGATGACCACTAC	22	GGGCGGGCGCCAAAAGGCGCCCGCCCGGGCGAACGTGATGACCACTACTATCCTACTATA	60
i-tRF-ValAAC	i-tRF-7:32-Val-AAC-1		-4.47959	-5.93127	2.73526	up	0.0724116	0.0815027	-4.47959	-5.93127	0.0724116	0.0815027	i-tRF	GTAGTGTAGTGGTTATCACGTTCGCC	26	tRNA-Val-AAC-1,tRNA-Val-AAC-3,tRNA-Val-AAC-4,tRNA-Val-CAC-1,tRNA-Val-CAC-2,tRNA-Val-CAC-4,tRNA-Val-CAC-5	Reliable		Associated with the development of CLL	31723042			ASHG38SM20TRF100011525TV6	tRF-i-7:32-Val-AAC-1	False	i-tRF	GGGCGAACGTGATAACCACTAC	22	GGGCGGGCGCCAAAAGGCGCCCGCCCGGGCGAACGTGATAACCACTACTATCCTACTATA	60
i-tRF-ValCAC	i-tRF-15:36-Val-CAC-1		-3.73461	-5.87316	4.4032	up	0.112741	0.0807577	-3.73461	-5.87316	0.112741	0.0807577	i-tRF	GTGGTTATCACGTTCGCCTCAC	22	tRNA-Val-CAC-1,tRNA-Val-CAC-2,tRNA-Val-CAC-4,tRNA-Val-CAC-5,tRNA-Val-CAC-6	Reliable		Associated with the development of CLL	31723042			ASHG38SM20TRF100009807TV6	tRF-i-15:36-Val-CAC-1	False	i-tRF	GGTGAGGCGAACGTGATAACCAC	23	GGGCGGGCGCCAAAAGGCGCCCGCCCGGTGAGGCGAACGTGATAACCACTATCCTACTAT	60
i-tRF-ValCAC	i-tRF-31:54-Val-CAC-1		-2.28187	-3.64908	2.57972	up	0.117102	0.187371	-2.28187	-3.64908	0.117102	0.187371	i-tRF	CCTCACACGCGAAAGGTCCCCGGT	24	tRNA-Val-CAC-1,tRNA-Val-CAC-2,tRNA-Val-CAC-3,tRNA-Val-CAC-4,tRNA-Val-CAC-6	Reliable		Associated with the development of CLL	31723042			ASHG38SM20TRF100010524TV6	tRF-i-31:54-Val-CAC-1	False	i-tRF	GACCGGGGACCTTTCGCGTGT	21	GGGCGGGCGCCAAAAGGCGCCCGCCCGACCGGGGACCTTTCGCGTGTTATCCTACTATAC	60
i-tRF-ValCAC	i-tRF-15:35-Val-CAC-1		-3.82208	-5.79052	3.91344	up	0.108719	0.0966555	-3.82208	-5.79052	0.108719	0.0966555	i-tRF	GTGGTTATCACGTTCGCCTCA	21	tRNA-Val-CAC-1,tRNA-Val-CAC-2,tRNA-Val-CAC-4,tRNA-Val-CAC-5,tRNA-Val-CAC-6	Reliable		Associated with the development of CLL	31723042			ASHG38SM20TRF100009804TV6	tRF-i-15:35-Val-CAC-1	False	i-tRF	GTGAGGCGAACGTGATAACCAC	22	GGGCGGGCGCCAAAAGGCGCCCGCCCGTGAGGCGAACGTGATAACCACTATCCTACTATA	60
i-tRF-ValCAC	i-tRF-33:55-Val-CAC-1		-0.983613	-2.7322	3.3603	up	0.150328	0.161373	-0.983613	-2.7322	0.150328	0.161373	i-tRF	TCACACGCGAAAGGTCCCCGGTT	23	tRNA-Val-CAC-1,tRNA-Val-CAC-2,tRNA-Val-CAC-3,tRNA-Val-CAC-4,tRNA-Val-CAC-6	Reliable		Associated with the development of CLL	31723042			ASHG38SM20TRF100010617TV6	tRF-i-33:55-Val-CAC-1	False	i-tRF	GAACCGGGGACCTTTCGCGTGT	22	GGGCGGGCGCCAAAAGGCGCCCGCCCGAACCGGGGACCTTTCGCGTGTTATCCTACTATA	60
tRF-1-AspGTC	tRF-1-AspGTC-10-1	ts-110	-2.78132	-4.30063	2.86654	up	0.14162	0.0354575	-2.78132	-4.30063	0.14162	0.0354575	tRF-1	GTCACGGGAAATTGTGTGAGGATTT	25	pre-tRNA-asp-GTC-10-1	Reliable		piRNA-like function	27071132; 28696308			ASHG38SM20TRFSS100004656TV6	tRF-1-AspGTC-10-1	False	tRF1-complement	CAGTGCCCTTTAACACAC	18	GGGCGGGCGCCAAAAGGCGCCCGCCCCAGTGCCCTTTAACACACTATCCTACTATACGTA	60
tRF-1-AspGTC	tRF-1-AspGTC-9-1	ts-3	-5.31053	-6.59728	2.43978	up	0.0843025	0.0241765	-5.31053	-6.59728	0.0843025	0.0241765	tRF-1	GTTACGGAAAATTGTGTGGGGATTT	25	pre-tRNA-asp-GTC-9-1	Functional		piRNA-like function	27071132; 28696308			ASHG38SM20TRFSS100004670TV6	tRF-1-AspGTC-9-1	False	tRF1-complement	CAATGCCTTTTAACACACC	19	GGGCGGGCGCCAAAAGGCGCCCGCCCCAATGCCTTTTAACACACCTATCCTACTATACGT	60
tRF-1-GluCTC	tRF-1-GluCTC-5-1	ts-100	-4.77541	-6.29659	2.87025	up	0.364486	0.18811	-4.77541	-6.29659	0.364486	0.18811	tRF-1	CCAAAAAAATGGAAAAAGAAAATAATAAAAGAAAAAAAAAGACGTTT	47	pre-tRNA-glu-CTC-5-1	Functional		piRNA-like function	27071132; 28696308			ASHG38SM20TRFSS100004739TV6	tRF-1-GluCTC-5-1	False	tRF1-complement	GGTTTTTTTACCTTTTTCTTTTATTATTTT	30	GGGCGGGCGCCAAAAGGCGCCCGCCCGGTTTTTTTACCTTTTTCTTTTATTATTTTTATC	60
tRF-1-SerGCT	tRF-1-SerGCT-4-3	ts-101, ts-4521, miR-45211003.0	-3.67323	-4.87851	2.30582	up	0.256744	0.179304	-3.67323	-4.87851	0.256744	0.179304	tRF-1	GCTAAGGAAGTCCTGTGCTCAGTTT	25	pre-tRNA-ser-GCT-4-3	Functional		miRNA-like function, piRNA-like function	27071132; 28696308			ASHG38SM20TRFSS100004892TV6	tRF-1-SerGCT-4-3	False	tRF1-complement	CGATTCCTTCAGGACACGAGTCA	23	GGGCGGGCGCCAAAAGGCGCCCGCCCCGATTCCTTCAGGACACGAGTCATATCCTACTAT	60
tRF-1-ValTAC	tRF-1-ValTAC-3-1	ts-341010.0	-5.75991	-7.26948	2.84726	up	0.167842	0.0877064	-5.75991	-7.26948	0.167842	0.0877064	tRF-1	TGGTGTGGTCTGTTGTTT	18	pre-tRNA-val-TAC-3-1	Reliable		piRNA-like function	27071132; 28696308			ASHG38SM20TRFSS100004975TV6	tRF-1-ValTAC-3-1	False	tRF1-complement	ACCACACCAGACAACA	16	GGGCGGGCGCCAAAAGGCGCCCGCCCACCACACCAGACAACATATCCTACTATACGTATC	60
	5'tRF-MINTbase_tRF-28-OB1690PQR304		-0.224052	-3.13851	7.53946	up	0.0607291	0.0289264	-0.224052	-3.13851	0.0607291	0.0289264	5'tRF	GAAAAAGTCATGGAGGCCATGGGGTTGG	28	chrM.tRNA17-SerTGA	Potential			MINTbase			ASHG38SM20TRF100003433TV6	MINTbase_tRF-28-OB1690PQR304	False	tRF5	GCCAACCCCATGGCCT	16	GGGCGGGCGCCAAAAGGCGCCCGCCCGCCAACCCCATGGCCTTATCCTACTATACGTATC	60
	5'tRF-MINTbase_tRF-30-R9JP9P9NH5SY		-3.69032	-5.252	2.95198	up	0.114551	0.0878607	-3.69032	-5.252	0.114551	0.0878607	5'tRF	GGTTCCATAGTGTAGTGGTTATCACGTCTG	30	tRNA-Val-TAC-1	Potential			MINTbase			ASHG38SM20TRF100003778TV6	MINTbase_tRF-30-R9JP9P9NH5SY	False	tRF5	GCAGACGTGATAACCACTACACTATGGAA	29	GGGCGGGCGCCAAAAGGCGCCCGCCCGCAGACGTGATAACCACTACACTATGGAATATCC	60
	5'tRF-MINTbase_tRF-30-Q99P9P9NH57S		-2.97445	-4.49846	2.8759	up	0.0783258	0.090894	-2.97445	-4.49846	0.0783258	0.090894	5'tRF	GCTTCTGTAGTGTAGTGGTTATCACGTTCG	30	tRNA-Val-CAC-2	Potential			MINTbase			ASHG38SM20TRF100003757TV6	MINTbase_tRF-30-Q99P9P9NH57S	False	tRF5	GCGAACGTGATAACCACTACACTACA	26	GGGCGGGCGCCAAAAGGCGCCCGCCCGCGAACGTGATAACCACTACACTACATATCCTAC	60
	5'tRF-MINTbase_tRF-27-R9JP9P9NH5N		-4.81751	-6.16359	2.54221	up	0.0747047	0.0756792	-4.81751	-6.16359	0.0747047	0.0756792	5'tRF	GGTTCCATAGTGTAGTGGTTATCACGT	27	tRNA-Val-TAC-1	Potential			MINTbase			ASHG38SM20TRF100003352TV6	MINTbase_tRF-27-R9JP9P9NH5N	False	tRF5	GACGTGATAACCACTACACTATGGAA	26	GGGCGGGCGCCAAAAGGCGCCCGCCCGACGTGATAACCACTACACTATGGAATATCCTAC	60
	5'tRF-MINTbase_tRF-28-6978WPRLXND5		-2.57155	-3.96966	2.63555	up	0.28827	0.253237	-2.57155	-3.96966	0.28827	0.253237	5'tRF	GGCTCGTTGGTCTAGGGGTATGATTCTC	28	tRNA-Pro-TGG-2,tRNA-Pro-TGG-3,tRNA-Pro-AGG-2,tRNA-Pro-AGG-1,tRNA-Pro-CGG-1,tRNA-Pro-CGG-2	Potential			MINTbase			ASHG38SM20TRF100003379TV6	MINTbase_tRF-28-6978WPRLXND5	False	tRF5	GGAGAATCATACCCCTAGAC	20	GGGCGGGCGCCAAAAGGCGCCCGCCCGGAGAATCATACCCCTAGACTATCCTACTATACG	60
	5'tRF-MINTbase_tRF-30-86V8WPMN1E8Y		-2.84561	-3.9189	2.10422	up	0.0828395	0.124624	-2.84561	-3.9189	0.0828395	0.124624	5'tRF	TCCCATATGGTCTAGCGGTTAGGATTCCTG	30	tRNA-Glu-TTC-1	Potential			MINTbase			ASHG38SM20TRF100003697TV6	MINTbase_tRF-30-86V8WPMN1E8Y	False	tRF5	GCAGGAATCCTAACCGCTAGACCATA	26	GGGCGGGCGCCAAAAGGCGCCCGCCCGCAGGAATCCTAACCGCTAGACCATATATCCTAC	60
	3'tRF-MINTbase_tRF-17-KSP1852		-4.27001	-6.12915	3.62792	up	0.101473	0.0337726	-4.27001	-6.12915	0.101473	0.0337726	3'tRF	CCCCGGCACCTCCACCA	17	tRNA-Ala-TGC-6,tRNA-Ala-TGC-1,tRNA-Ala-AGC-2,tRNA-Ala-AGC-3	Potential			MINTbase			ASHG38SM20TRFSS100001957TV6	MINTbase_tRF-17-KSP1852	False	tRF3-complement	GGGGCCGTGGAGGTGGTG	18	GGGCGGGCGCCAAAAGGCGCCCGCCCGGGGCCGTGGAGGTGGTGTATCCTACTATACGTA	60
	5'tRF-MINTbase_tRF-27-QNR8VP94FQH		-2.22904	-3.35746	2.1862	up	0.159584	0.129706	-2.22904	-3.35746	0.159584	0.129706	5'tRF	GCGTTGGTGGTATAGTGGTGAGCATAG	27	tRNA-Gly-TCC-2,tRNA-Gly-TCC-4	Potential			MINTbase			ASHG38SM20TRF100003340TV6	MINTbase_tRF-27-QNR8VP94FQH	False	tRF5	GCTATGCTCACCACTATACCACCAACGC	28	GGGCGGGCGCCAAAAGGCGCCCGCCCGCTATGCTCACCACTATACCACCAACGCTATCCT	60
	5'tRF-MINTbase_tRF-28-Q99P9P9NH50E		-3.84468	-5.32085	2.78209	up	0.09014	0.0974688	-3.84468	-5.32085	0.09014	0.0974688	5'tRF	GCTTCTGTAGTGTAGTGGTTATCACGTT	28	tRNA-Val-CAC-2	Potential			MINTbase			ASHG38SM20TRF100003463TV6	MINTbase_tRF-28-Q99P9P9NH50E	False	tRF5	GAACGTGATAACCACTACACTACA	24	GGGCGGGCGCCAAAAGGCGCCCGCCCGAACGTGATAACCACTACACTACATATCCTACTA	60
	5'tRF-MINTbase_tRF-17-PSQP4P5		-5.96147	-7.26611	2.47021	up	0.156398	0.133478	-5.96147	-7.26611	0.156398	0.133478	5'tRF	GCCCGGCTAGCTCAGTC	17	tRNA-Lys-CTT-4,tRNA-Lys-CTT-5,tRNA-Lys-CTT-2,tRNA-Lys-CTT-3,tRNA-Lys-CTT-1	Potential			MINTbase			ASHG38SM20TRF100001999TV6	MINTbase_tRF-17-PSQP4P5	False	tRF5	GGACTGAGCTAGCCGGGC	18	GGGCGGGCGCCAAAAGGCGCCCGCCCGGACTGAGCTAGCCGGGCTATCCTACTATACGTA	60
	5'tRF-MINTbase_tRF-25-RP9830MMUK		1.86914	-0.0401591	3.75627	up	0.298293	0.246387	1.86914	-0.0401591	0.298293	0.246387	5'tRF	GGTAGTGTGGCCGAGCGGTCTAAGG	25	tRNA-Leu-TAG-2	Potential			MINTbase			ASHG38SM20TRF100003169TV6	MINTbase_tRF-25-RP9830MMUK	False	tRF5	GCCTTAGACCGCTCGGCCACA	21	GGGCGGGCGCCAAAAGGCGCCCGCCCGCCTTAGACCGCTCGGCCACATATCCTACTATAC	60
	5'tRF-MINTbase_tRF-16-QNR8VPE		-3.65643	-4.7025	2.06489	up	0.226989	0.196724	-3.65643	-4.7025	0.226989	0.196724	5'tRF	GCGTTGGTGGTATAGT	16	tRNA-Gly-TCC-1,tRNA-Gly-TCC-3,tRNA-Gly-TCC-2,tRNA-Gly-TCC-4	Potential			MINTbase			ASHG38SM20TRF100001699TV6	MINTbase_tRF-16-QNR8VPE	False	tRF5	GACTATACCACCAACGC	17	GGGCGGGCGCCAAAAGGCGCCCGCCCGACTATACCACCAACGCTATCCTACTATACGTAT	60
	5'tRF-MINTbase_tRF-29-6978WP9LXNHK		-5.41088	-6.50632	2.13678	up	0.250764	0.222945	-5.41088	-6.50632	0.250764	0.222945	5'tRF	GGCTCGTTGGTCTAGTGGTATGATTCTCG	29	tRNA-Pro-TGG-1	Potential			MINTbase			ASHG38SM20TRF100003502TV6	MINTbase_tRF-29-6978WP9LXNHK	False	tRF5	GCGAGAATCATACCACTAGA	20	GGGCGGGCGCCAAAAGGCGCCCGCCCGCGAGAATCATACCACTAGATATCCTACTATACG	60
	3'tRF-MINTbase_tRF-19-HRMF3RE2		-4.2807	-5.88996	3.05094	up	0.122607	0.0378817	-4.2807	-5.88996	0.122607	0.0378817	3'tRF	ATCCCCGGCACCTCCACCA	19	tRNA-Ala-TGC-6,tRNA-Ala-TGC-1,tRNA-Ala-AGC-2,tRNA-Ala-AGC-3	Potential			MINTbase			ASHG38SM20TRFSS100002152TV6	MINTbase_tRF-19-HRMF3RE2	False	tRF3-complement	TAGGGGCCGTGGAGGTGGTG	20	GGGCGGGCGCCAAAAGGCGCCCGCCCTAGGGGCCGTGGAGGTGGTGTATCCTACTATACG	60
	5'tRF-MINTbase_tRF-29-RRJ89O9NF5JP		-6.14137	-7.27969	2.20125	up	0.0387056	0.0332388	-6.14137	-7.27969	0.0387056	0.0332388	5'tRF	GGTCCCATGGTGTAATGGTTAGCACTCTG	29	tRNA-Gln-TTG-2,tRNA-Gln-TTG-1,tRNA-Gln-TTG-4	Potential			MINTbase			ASHG38SM20TRF100003637TV6	MINTbase_tRF-29-RRJ89O9NF5JP	False	tRF5	GCAGAGTGCTAACCATTACACCATGGGA	28	GGGCGGGCGCCAAAAGGCGCCCGCCCGCAGAGTGCTAACCATTACACCATGGGATATCCT	60
	3'tRF-MINTbase_tRF-20-0M0RHB26		-6.43103	-7.95289	2.87162	up	0.185438	0.0483927	-6.43103	-7.95289	0.185438	0.0483927	3'tRF	ACATCACCCCATAAACACCA	20	chrM.tRNA1-PheGAA	Potential			MINTbase			ASHG38SM20TRFSS100002200TV6	MINTbase_tRF-20-0M0RHB26	False	tRF3-complement	TGTAGTGGGGTATTTGTGGTG	21	GGGCGGGCGCCAAAAGGCGCCCGCCCTGTAGTGGGGTATTTGTGGTGTATCCTACTATAC	60
	5'tRF-MINTbase_tRF-24-V29K9UV3IU		-1.02515	-3.25542	4.69224	up	0.109785	0.077441	-1.02515	-3.25542	0.109785	0.077441	5'tRF	TAGGATGGGGTGTGATAGGTGGCA	24	chrM.tRNA22-GlnTTG	Potential			MINTbase			ASHG38SM20TRF100003016TV6	MINTbase_tRF-24-V29K9UV3IU	False	tRF5	GTGCCACCTATCACAC	16	GGGCGGGCGCCAAAAGGCGCCCGCCCGTGCCACCTATCACACTATCCTACTATACGTATC	60
	5'tRF-MINTbase_tRF-29-PW5SVP9N15JP		-1.14165	-2.26772	2.18263	up	0.145989	0.0723216	-1.14165	-2.26772	0.145989	0.0723216	5'tRF	GCCGTGATCGTATAGTGGTTAGTACTCTG	29	tRNA-His-GTG-1	Potential			MINTbase			ASHG38SM20TRF100003598TV6	MINTbase_tRF-29-PW5SVP9N15JP	False	tRF5	GCAGAGTACTAACCACTATACGATCACGGC	30	GGGCGGGCGCCAAAAGGCGCCCGCCCGCAGAGTACTAACCACTATACGATCACGGCTATC	60
	3'tRF-MINTbase_tRF-30-9M739P8WQ0D5		-5.37249	-6.38633	2.01928	up	0.177062	0.114244	-5.37249	-6.38633	0.177062	0.114244	3'tRF	TGGTCGTGGTTGTAGTCCGTGCGAGAATAC	30	chrM.tRNA16-GluTTC	Potential			MINTbase			ASHG38SM20TRFSS100003706TV6	MINTbase_tRF-30-9M739P8WQ0D5	False	tRF3-complement	ACCAGCACCAACATCA	16	GGGCGGGCGCCAAAAGGCGCCCGCCCACCAGCACCAACATCATATCCTACTATACGTATC	60
	3'tRF-MINTbase_tRF-21-2MK827K1B		-4.63308	-6.79034	4.46065	up	0.104188	0.0234135	-4.63308	-6.79034	0.104188	0.0234135	3'tRF	CAATCCCCGGCACCTCCACCA	21	tRNA-Ala-AGC-2,tRNA-Ala-AGC-3	Potential			MINTbase			ASHG38SM20TRFSS100002341TV6	MINTbase_tRF-21-2MK827K1B	False	tRF3-complement	GTTAGGGGCCGTGGAGGTGGTG	22	GGGCGGGCGCCAAAAGGCGCCCGCCCGTTAGGGGCCGTGGAGGTGGTGTATCCTACTATA	60
	5'tRF-MINTbase_tRF-32-ROD8N0X0JYOYO		-0.622196	-2.22176	3.03051	up	0.174975	0.190754	-0.622196	-2.22176	0.174975	0.190754	5'tRF	GGTAAAATGGCTGAGTGAAGCATTGGACTGTA	32	chrM.tRNA18-TyrGTA	Potential			MINTbase			ASHG38SM20TRF100003892TV6	MINTbase_tRF-32-ROD8N0X0JYOYO	False	tRF5	GTACAGTCCAATGCTTCAC	19	GGGCGGGCGCCAAAAGGCGCCCGCCCGTACAGTCCAATGCTTCACTATCCTACTATACGT	60
	5'tRF-MINTbase_tRF-16-86J8WPD		-5.97979	-7.06917	2.12781	up	0.152274	0.176325	-5.97979	-7.06917	0.152274	0.176325	5'tRF	TCCCACATGGTCTAGC	16	tRNA-Glu-TTC-2	Potential			MINTbase			ASHG38SM20TRF100001525TV6	MINTbase_tRF-16-86J8WPD	False	tRF5	GGCTAGACCATGTGGG	16	GGGCGGGCGCCAAAAGGCGCCCGCCCGGCTAGACCATGTGGGTATCCTACTATACGTATC	60
	3'tRF-MINTbase_tRF-16-KPU7K1B		-6.52886	-8.11265	2.99756	up	0.201084	0.0714792	-6.52886	-8.11265	0.201084	0.0714792	3'tRF	CCCAGTACCTCCACCA	16	tRNA-Ala-AGC-1	Potential			MINTbase			ASHG38SM20TRFSS100001639TV6	MINTbase_tRF-16-KPU7K1B	False	tRF3-complement	GGGTCATGGAGGTGGTG	17	GGGCGGGCGCCAAAAGGCGCCCGCCCGGGTCATGGAGGTGGTGTATCCTACTATACGTAT	60
	5'tRF-MINTbase_tRF-30-6RJ89O9NF5W8		-4.38375	-5.49941	2.16695	up	0.0667941	0.0597834	-4.38375	-5.49941	0.0667941	0.0597834	5'tRF	GGCCCCATGGTGTAATGGTTAGCACTCTGG	30	tRNA-Gln-TTG-3	Potential			MINTbase			ASHG38SM20TRF100003676TV6	MINTbase_tRF-30-6RJ89O9NF5W8	False	tRF5	GCCAGAGTGCTAACCATTACACCATGGG	28	GGGCGGGCGCCAAAAGGCGCCCGCCCGCCAGAGTGCTAACCATTACACCATGGGTATCCT	60
	5'tRF-MINTbase_tRF-22-V29K9UV34		-0.703554	-2.49699	3.46639	up	0.0898802	0.0675166	-0.703554	-2.49699	0.0898802	0.0675166	5'tRF	TAGGATGGGGTGTGATAGGTGG	22	chrM.tRNA22-GlnTTG	Potential			MINTbase			ASHG38SM20TRF100002626TV6	MINTbase_tRF-22-V29K9UV34	False	tRF5	GCCACCTATCACACCC	16	GGGCGGGCGCCAAAAGGCGCCCGCCCGCCACCTATCACACCCTATCCTACTATACGTATC	60
	3'tRF-MINTbase_tRF-16-8HWKS5D		-4.16709	-5.48848	2.49907	up	0.161573	0.0761854	-4.16709	-5.48848	0.161573	0.0761854	3'tRF	TCACGTCGGGGTCACC	16	tRNA-Trp-CCA-4,tRNA-Trp-CCA-5,tRNA-Trp-CCA-1,tRNA-Trp-CCA-3,tRNA-Trp-CCA-2	Potential			MINTbase			ASHG38SM20TRFSS100001544TV6	MINTbase_tRF-16-8HWKS5D	False	tRF3-complement	AGTGCAGCCCCAGTGGG	17	GGGCGGGCGCCAAAAGGCGCCCGCCCAGTGCAGCCCCAGTGGGTATCCTACTATACGTAT	60
	3'tRF-MINTbase_tRF-33-I8W47W1R7HFEV		-6.31838	-7.49554	2.26131	up	0.299695	0.108215	-6.31838	-7.49554	0.299695	0.108215	3'tRF	ATTGGTCGTGGTTGTAGTCCGTGCGAGAATACC	33	chrM.tRNA16-GluTTC	Potential			MINTbase			ASHG38SM20TRFSS100003916TV6	MINTbase_tRF-33-I8W47W1R7HFEV	False	tRF3-complement	TAACCAGCACCAACATCA	18	GGGCGGGCGCCAAAAGGCGCCCGCCCTAACCAGCACCAACATCATATCCTACTATACGTA	60
	5'tRF-MINTbase_tRF-29-86J8WPMN1EJ3		-2.94295	-3.98233	2.05535	up	0.0943013	0.150409	-2.94295	-3.98233	0.0943013	0.150409	5'tRF	TCCCACATGGTCTAGCGGTTAGGATTCCT	29	tRNA-Glu-TTC-2	Potential			MINTbase			ASHG38SM20TRF100003529TV6	MINTbase_tRF-29-86J8WPMN1EJ3	False	tRF5	GAGGAATCCTAACCGCTAGACCATG	25	GGGCGGGCGCCAAAAGGCGCCCGCCCGAGGAATCCTAACCGCTAGACCATGTATCCTACT	60
	5'tRF-MINTbase_tRF-36-V29K9UV36562IZ0		1.98422	0.517714	2.76352	up	0.503528	0.644043	1.98422	0.517714	0.503528	0.644043	5'tRF	TAGGATGGGGTGTGATAGGTGGCACGGAGAATTTTG	36	chrM.tRNA22-GlnTTG	Potential			MINTbase			ASHG38SM20TRF100004033TV6	MINTbase_tRF-36-V29K9UV36562IZ0	False	tRF5	GCAAAATTCTCCGTGCC	17	GGGCGGGCGCCAAAAGGCGCCCGCCCGCAAAATTCTCCGTGCCTATCCTACTATACGTAT	60
	3'tRF-tRFdb_3033a		-4.12486	-5.18851	2.09021	up	0.0695181	0.0447249	-4.12486	-5.18851	0.0695181	0.0447249	3'tRF	CCCACCCAGGGACGCCA	17	tRNA-Asn-GTT-1,tRNA-Asn-GTT-2,tRNA-Asn-GTT-3,tRNA-Asn-GTT-5,tRNA-Asn-GTT-4	Reliable						ASHG38SM20TRFSS100011642TV6	tRFdb_3033a	False	tRF3-complement	GGGTGGGTCCCTGCGGTG	18	GGGCGGGCGCCAAAAGGCGCCCGCCCGGGTGGGTCCCTGCGGTGTATCCTACTATACGTA	60
	5'tRF-MINTbase_tRF-25-0P58309NDJ		0.50275	-0.647068	2.21886	up	0.274064	0.302572	0.50275	-0.647068	0.274064	0.302572	5'tRF	ACCAGGATGGCCGAGTGGTTAAGGC	25	tRNA-Leu-TAA-1	Potential			MINTbase			ASHG38SM20TRF100003022TV6	MINTbase_tRF-25-0P58309NDJ	False	tRF5	GGCCTTAACCACTCGGCCATCC	22	GGGCGGGCGCCAAAAGGCGCCCGCCCGGCCTTAACCACTCGGCCATCCTATCCTACTATA	60
	5'tRF-MINTbase_tRF-41-PSQP4PW3FJIKE7UMD		-0.129542	-2.20865	4.22545	up	0.386492	0.199403	-0.129542	-2.20865	0.386492	0.199403	5'tRF	GCCCGGCTAGCTCAGTCGGTAGAGCATGGGACTCTTAATCC	41	tRNA-Lys-CTT-1	Potential			MINTbase			ASHG38SM20TRF100004144TV6	MINTbase_tRF-41-PSQP4PW3FJIKE7UMD	False	tRF5	GGGATTAAGAGTCCCATGCTCTACCGACT	29	GGGCGGGCGCCAAAAGGCGCCCGCCCGGGATTAAGAGTCCCATGCTCTACCGACTTATCC	60
	5'tRF-MINTbase_tRF-25-SP5830MMUK		2.23287	0.0661107	4.49012	up	0.332966	0.25769	2.23287	0.0661107	0.332966	0.25769	5'tRF	GTCAGGATGGCCGAGCGGTCTAAGG	25	tRNA-Leu-CAG-1,tRNA-Leu-CAG-2	Potential			MINTbase			ASHG38SM20TRF100003187TV6	MINTbase_tRF-25-SP5830MMUK	False	tRF5	GCCTTAGACCGCTCGGCCAT	20	GGGCGGGCGCCAAAAGGCGCCCGCCCGCCTTAGACCGCTCGGCCATTATCCTACTATACG	60
	5'tRF-MINTbase_tRF-29-Q99P9P9NH525		-4.21735	-5.81022	3.01649	up	0.0919806	0.0929709	-4.21735	-5.81022	0.0919806	0.0929709	5'tRF	GCTTCTGTAGTGTAGTGGTTATCACGTTC	29	tRNA-Val-CAC-2	Potential			MINTbase			ASHG38SM20TRF100003604TV6	MINTbase_tRF-29-Q99P9P9NH525	False	tRF5	GGAACGTGATAACCACTACACTACA	25	GGGCGGGCGCCAAAAGGCGCCCGCCCGGAACGTGATAACCACTACACTACATATCCTACT	60
	5'tRF-MINTbase_tRF-50-79MP9P9NH57S362VO0SR		-2.82773	-4.68089	3.61291	up	0.122121	0.127424	-2.82773	-4.68089	0.122121	0.127424	5'tRF	GTTTCCGTAGTGTAGTGGTTATCACGTTCGCCTCACACGCGAAAGGTCCC	50	tRNA-Val-CAC-1,tRNA-Val-CAC-4	Potential			MINTbase			ASHG38SM20TRF100004183TV6	MINTbase_tRF-50-79MP9P9NH57S362VO0SR	False	tRF5	GGGGACCTTTCGCGTGTGAG	20	GGGCGGGCGCCAAAAGGCGCCCGCCCGGGGACCTTTCGCGTGTGAGTATCCTACTATACG	60
	5'tRF-MINTbase_tRF-24-7O58J0K827		-3.06632	-4.78564	3.29281	up	0.0604102	0.0272437	-3.06632	-4.78564	0.0604102	0.0272437	5'tRF	GTTAAGATGGCAGAGCCCGGTAAT	24	chrM.tRNA3-LeuTAA	Potential			MINTbase			ASHG38SM20TRF100002872TV6	MINTbase_tRF-24-7O58J0K827	False	tRF5	GATTACCGGGCTCTGC	16	GGGCGGGCGCCAAAAGGCGCCCGCCCGATTACCGGGCTCTGCTATCCTACTATACGTATC	60
	5'tRF-MINTbase_tRF-24-Q99P9P9NF2		-5.76651	-7.0497	2.43376	up	0.133601	0.133393	-5.76651	-7.0497	0.133601	0.133393	5'tRF	GCTTCTGTAGTGTAGTGGTTATCA	24	tRNA-Val-CAC-2	Potential			MINTbase			ASHG38SM20TRF100002950TV6	MINTbase_tRF-24-Q99P9P9NF2	False	tRF5	GTGATAACCACTACACTACAG	21	GGGCGGGCGCCAAAAGGCGCCCGCCCGTGATAACCACTACACTACAGTATCCTACTATAC	60
	5'tRF-MINTbase_tRF-17-Q1Q89PP		-6.35845	-9.43247	8.42112	up	0.0462962	0.0169949	-6.35845	-9.43247	0.0462962	0.0169949	5'tRF	GCGCCGCTGGTGTAGTG	17	tRNA-Gly-CCC-2	Potential			MINTbase			ASHG38SM20TRF100002002TV6	MINTbase_tRF-17-Q1Q89PP	False	tRF5	GCACTACACCAGCGGCGC	18	GGGCGGGCGCCAAAAGGCGCCCGCCCGCACTACACCAGCGGCGCTATCCTACTATACGTA	60
	5'tRF-MINTbase_tRF-25-Q99P9P9NH5		-6.21261	-7.70603	2.81556	up	0.0778103	0.0456047	-6.21261	-7.70603	0.0778103	0.0456047	5'tRF	GCTTCTGTAGTGTAGTGGTTATCAC	25	tRNA-Val-CAC-2	Potential			MINTbase			ASHG38SM20TRF100003106TV6	MINTbase_tRF-25-Q99P9P9NH5	False	tRF5	GGTGATAACCACTACACTACA	21	GGGCGGGCGCCAAAAGGCGCCCGCCCGGTGATAACCACTACACTACATATCCTACTATAC	60
	5'tRF-MINTbase_tRF-30-PW5SVP9N15WV		-1.64002	-2.73857	2.14138	up	0.128603	0.0693616	-1.64002	-2.73857	0.128603	0.0693616	5'tRF	GCCGTGATCGTATAGTGGTTAGTACTCTGC	30	tRNA-His-GTG-1	Potential			MINTbase			ASHG38SM20TRF100003754TV6	MINTbase_tRF-30-PW5SVP9N15WV	False	tRF5	GGCAGAGTACTAACCACTATACGATCACGGC	31	GGGCGGGCGCCAAAAGGCGCCCGCCCGGCAGAGTACTAACCACTATACGATCACGGCTAT	60
	5'tRF-MINTbase_tRF-29-79MP9P9NH525		-3.63337	-4.99235	2.56504	up	0.0833451	0.104549	-3.63337	-4.99235	0.0833451	0.104549	5'tRF	GTTTCCGTAGTGTAGTGGTTATCACGTTC	29	tRNA-Val-CAC-1,tRNA-Val-CAC-4,tRNA-Val-CAC-5,tRNA-Val-AAC-1,tRNA-Val-AAC-3,tRNA-Val-AAC-4	Potential			MINTbase			ASHG38SM20TRF100003517TV6	MINTbase_tRF-29-79MP9P9NH525	False	tRF5	GGAACGTGATAACCACTACACTACG	25	GGGCGGGCGCCAAAAGGCGCCCGCCCGGAACGTGATAACCACTACACTACGTATCCTACT	60
	5'tRF-MINTbase_tRF-27-79MP9P9NH5N		-4.56886	-5.85306	2.43546	up	0.0835759	0.0913018	-4.56886	-5.85306	0.0835759	0.0913018	5'tRF	GTTTCCGTAGTGTAGTGGTTATCACGT	27	tRNA-Val-CAC-1,tRNA-Val-CAC-4,tRNA-Val-CAC-5,tRNA-Val-AAC-1,tRNA-Val-AAC-3,tRNA-Val-AAC-5,tRNA-Val-AAC-4	Potential			MINTbase			ASHG38SM20TRF100003271TV6	MINTbase_tRF-27-79MP9P9NH5N	False	tRF5	GACGTGATAACCACTACACTACG	23	GGGCGGGCGCCAAAAGGCGCCCGCCCGACGTGATAACCACTACACTACGTATCCTACTAT	60
	3'tRF-MINTbase_tRF-16-K827K1B		-4.35183	-5.71021	2.56398	up	0.0932147	0.0433547	-4.35183	-5.71021	0.0932147	0.0433547	3'tRF	CCCGGCACCTCCACCA	16	tRNA-Ala-TGC-6,tRNA-Ala-TGC-1,tRNA-Ala-AGC-2,tRNA-Ala-AGC-3	Potential			MINTbase			ASHG38SM20TRFSS100001606TV6	MINTbase_tRF-16-K827K1B	False	tRF3-complement	GGGCCGTGGAGGTGGTG	17	GGGCGGGCGCCAAAAGGCGCCCGCCCGGGCCGTGGAGGTGGTGTATCCTACTATACGTAT	60
	5'tRF-MINTbase_tRF-27-S79PVOEOU52		-6.54337	-9.37342	7.11099	up	0.0306445	0.00785013	-6.54337	-9.37342	0.0306445	0.00785013	5'tRF	GTCCTTGTAGTATAAACTAATACACCA	27	chrM.tRNA14-ThrTGT	Potential			MINTbase			ASHG38SM20TRF100003358TV6	MINTbase_tRF-27-S79PVOEOU52	False	tRF5	GTGGTGTATTAGTTTATACTACAAG	25	GGGCGGGCGCCAAAAGGCGCCCGCCCGTGGTGTATTAGTTTATACTACAAGTATCCTACT	60
	5'tRF-MINTbase_tRF-30-6978WPRLXN48		-1.83132	-3.77523	3.84747	up	0.286489	0.191104	-1.83132	-3.77523	0.286489	0.191104	5'tRF	GGCTCGTTGGTCTAGGGGTATGATTCTCGG	30	tRNA-Pro-TGG-2	Potential			MINTbase			ASHG38SM20TRF100003673TV6	MINTbase_tRF-30-6978WPRLXN48	False	tRF5	GCCGAGAATCATACCCCTAGAC	22	GGGCGGGCGCCAAAAGGCGCCCGCCCGCCGAGAATCATACCCCTAGACTATCCTACTATA	60
	3'tRF-MINTbase_tRF-17-K6S1852		-6.46204	-8.55621	4.26979	up	0.142256	0.0413272	-6.46204	-8.55621	0.142256	0.0413272	3'tRF	CCCCAGTACCTCCACCA	17	tRNA-Ala-AGC-1	Potential			MINTbase			ASHG38SM20TRFSS100001948TV6	MINTbase_tRF-17-K6S1852	False	tRF3-complement	GGGGTCATGGAGGTGGTG	18	GGGCGGGCGCCAAAAGGCGCCCGCCCGGGGTCATGGAGGTGGTGTATCCTACTATACGTA	60
	5'tRF-MINTbase_tRF-27-86J8WPMN1E5		-1.4466	-2.64068	2.28799	up	0.127527	0.156513	-1.4466	-2.64068	0.127527	0.156513	5'tRF	TCCCACATGGTCTAGCGGTTAGGATTC	27	tRNA-Glu-TTC-2	Potential			MINTbase			ASHG38SM20TRF100003280TV6	MINTbase_tRF-27-86J8WPMN1E5	False	tRF5	GGAATCCTAACCGCTAGACCATGTGGG	27	GGGCGGGCGCCAAAAGGCGCCCGCCCGGAATCCTAACCGCTAGACCATGTGGGTATCCTA	60
	5'tRF-MINTbase_tRF-16-RP9830D		-5.07169	-6.18803	2.16795	up	0.117382	0.119324	-5.07169	-6.18803	0.117382	0.119324	5'tRF	GGTAGTGTGGCCGAGC	16	tRNA-Leu-TAG-2	Potential			MINTbase			ASHG38SM20TRF100001720TV6	MINTbase_tRF-16-RP9830D	False	tRF5	GGCTCGGCCACAC	13	GGGCGGGCGCCAAAAGGCGCCCGCCCGGCTCGGCCACACTATCCTACTATACGTATCACA	60
	3'tRF-MINTbase_tRF-38-EFOK8YR951K36DD1		1.70153	0.0807391	3.07544	up	0.389273	0.178697	1.70153	0.0807391	0.389273	0.178697	3'tRF	ACGCAGAAGGTCCTGGGTTCGAGCCCCAGTGGAACCAC	38	tRNA-Val-TAC-1,tRNA-Val-TAC-2	Potential			MINTbase			ASHG38SM20TRFSS100004090TV6	MINTbase_tRF-38-EFOK8YR951K36DD1	False	tRF3-complement	TGCGTCTTCCAGGACCCAAGC	21	GGGCGGGCGCCAAAAGGCGCCCGCCCTGCGTCTTCCAGGACCCAAGCTATCCTACTATAC	60
	3'tRF-MINTbase_tRF-17-ZZK0O52		-5.83483	-7.15067	2.48948	up	0.318971	0.160175	-5.83483	-7.15067	0.318971	0.160175	3'tRF	TTTTTCCAAGGACACCA	17	chrM.tRNA14-ThrTGT	Potential			MINTbase			ASHG38SM20TRFSS100002047TV6	MINTbase_tRF-17-ZZK0O52	False	tRF3-complement	AAAAAGGTTCCTGTGGTG	18	GGGCGGGCGCCAAAAGGCGCCCGCCCAAAAAGGTTCCTGTGGTGTATCCTACTATACGTA	60
	5'tRF-MINTbase_tRF-30-FP18LPMBQ4NK		-0.92792	-2.57515	3.13231	up	0.201311	0.124745	-0.92792	-2.57515	0.201311	0.124745	5'tRF	AGCAGAGTGGCGCAGCGGAAGCGTGCTGGG	30	tRNA-iMet-CAT-2,tRNA-iMet-CAT-1	Potential			MINTbase			ASHG38SM20TRF100003718TV6	MINTbase_tRF-30-FP18LPMBQ4NK	False	tRF5	GCCCAGCACGCTTCCGCTG	19	GGGCGGGCGCCAAAAGGCGCCCGCCCGCCCAGCACGCTTCCGCTGTATCCTACTATACGT	60
	3'tRF-MINTbase_tRF-17-H9R8B7J		-5.27271	-6.48123	2.311	up	0.255966	0.127696	-5.27271	-6.48123	0.255966	0.127696	3'tRF	ATCTCGGTGGAACCTCC	17	tRNA-Gln-CTG-5,tRNA-Gln-CTG-1	Potential			MINTbase			ASHG38SM20TRFSS100001900TV6	MINTbase_tRF-17-H9R8B7J	False	tRF3-complement	TAGAGCCACCTTGGAGGG	18	GGGCGGGCGCCAAAAGGCGCCCGCCCTAGAGCCACCTTGGAGGGTATCCTACTATACGTA	60
	3'tRF-MINTbase_tRF-28-EK45H5KQBFD2		-3.97281	-5.48559	2.85358	up	0.110908	0.040789	-3.97281	-5.48559	0.110908	0.040789	3'tRF	ACGGGCTCACATCACCCCATAAACACCA	28	chrM.tRNA1-PheGAA	Potential			MINTbase			ASHG38SM20TRFSS100003415TV6	MINTbase_tRF-28-EK45H5KQBFD2	False	tRF3-complement	TGCCCGAGTGTAGTG	15	GGGCGGGCGCCAAAAGGCGCCCGCCCTGCCCGAGTGTAGTGTATCCTACTATACGTATCA	60
	3'tRF-MINTbase_tRF-16-KSP185D		-5.42848	-6.85366	2.68548	up	0.0867726	0.0610698	-5.42848	-6.85366	0.0867726	0.0610698	3'tRF	CCCCGGCACCTCCACC	16	tRNA-Ala-TGC-6,tRNA-Ala-TGC-1,tRNA-Ala-AGC-2,tRNA-Ala-AGC-3	Potential			MINTbase			ASHG38SM20TRFSS100001648TV6	MINTbase_tRF-16-KSP185D	False	tRF3-complement	GGGGCCGTGGAGGTGGG	17	GGGCGGGCGCCAAAAGGCGCCCGCCCGGGGCCGTGGAGGTGGGTATCCTACTATACGTAT	60
	5'tRF-MINTbase_tRF-29-6978WPRLXNHK		-2.61623	-3.74539	2.18731	up	0.128724	0.135427	-2.61623	-3.74539	0.128724	0.135427	5'tRF	GGCTCGTTGGTCTAGGGGTATGATTCTCG	29	tRNA-Pro-TGG-2,tRNA-Pro-TGG-3,tRNA-Pro-AGG-2,tRNA-Pro-AGG-1,tRNA-Pro-CGG-1,tRNA-Pro-CGG-2	Potential			MINTbase			ASHG38SM20TRF100003505TV6	MINTbase_tRF-29-6978WPRLXNHK	False	tRF5	GCGAGAATCATACCCCTAGACCAACGAG	28	GGGCGGGCGCCAAAAGGCGCCCGCCCGCGAGAATCATACCCCTAGACCAACGAGTATCCT	60
	5'tRF-MINTbase_tRF-25-79MP9P9NH5		-5.46297	-6.56803	2.15107	up	0.0841943	0.0865796	-5.46297	-6.56803	0.0841943	0.0865796	5'tRF	GTTTCCGTAGTGTAGTGGTTATCAC	25	tRNA-Val-CAC-1,tRNA-Val-CAC-4,tRNA-Val-CAC-5,tRNA-Val-AAC-1,tRNA-Val-AAC-3,tRNA-Val-AAC-5,tRNA-Val-AAC-4	Potential			MINTbase			ASHG38SM20TRF100003061TV6	MINTbase_tRF-25-79MP9P9NH5	False	tRF5	GGTGATAACCACTACACTACG	21	GGGCGGGCGCCAAAAGGCGCCCGCCCGGTGATAACCACTACACTACGTATCCTACTATAC	60
	5'tRF-MINTbase_tRF-24-SP5830MM2S		0.355983	-0.694924	2.07183	up	0.267423	0.310412	0.355983	-0.694924	0.267423	0.310412	5'tRF	GTCAGGATGGCCGAGCGGTCTAAG	24	tRNA-Leu-CAG-1,tRNA-Leu-CAG-2	Potential			MINTbase			ASHG38SM20TRF100003013TV6	MINTbase_tRF-24-SP5830MM2S	False	tRF5	GCTTAGACCGCTCGGCCATCCTG	23	GGGCGGGCGCCAAAAGGCGCCCGCCCGCTTAGACCGCTCGGCCATCCTGTATCCTACTAT	60
	5'tRF-MINTbase_tRF-16-PSQP4PE		-4.96652	-6.78234	3.5206	up	0.190994	0.0977308	-4.96652	-6.78234	0.190994	0.0977308	5'tRF	GCCCGGCTAGCTCAGT	16	tRNA-Lys-CTT-4,tRNA-Lys-CTT-5,tRNA-Lys-CTT-2,tRNA-Lys-CTT-3,tRNA-Lys-CTT-1	Potential			MINTbase			ASHG38SM20TRF100001690TV6	MINTbase_tRF-16-PSQP4PE	False	tRF5	GACTGAGCTAGCCGGGC	17	GGGCGGGCGCCAAAAGGCGCCCGCCCGACTGAGCTAGCCGGGCTATCCTACTATACGTAT	60
	5'tRF-MINTbase_tRF-23-V29K9UV3D9		-2.59278	-3.98337	2.62186	up	0.0945076	0.116766	-2.59278	-3.98337	0.0945076	0.116766	5'tRF	TAGGATGGGGTGTGATAGGTGGC	23	chrM.tRNA22-GlnTTG	Potential			MINTbase			ASHG38SM20TRF100002809TV6	MINTbase_tRF-23-V29K9UV3D9	False	tRF5	GGCCACCTATCACACC	16	GGGCGGGCGCCAAAAGGCGCCCGCCCGGCCACCTATCACACCTATCCTACTATACGTATC	60

## Sheet: hypo_T24-KO-M1_vs_T24
(hypo) T24-KO-M1_vs_T24: fold-change <= 1/2.0
# Column A: tsRNA name, Comman name of the tsRNA
# Column B: tsRNA ID, ID for the tsRNA
# Column C: Alias, Alias for the tsRNA
# Column D: Mean m7G RNA modification quantity for all T24-KO-M1 samples
# Column E: Mean m7G RNA modification quantity for all T24 samples
# Column F: Fold-change, Fold change by comparing m7G RNA modification quantity between all T24-KO-M1 and T24 samples
# Column G: Regulation, up(hyper) or down(hypo) regulation by comparing m7G RNA modification quantity between all T24-KO-M1 and T24 samples
# Column H: The mean percentage of m7G RNA modification (%Modified) for all T24-KO-M1 samples
# Column I: The mean percentage of m7G RNA modification (%Modified) for all T24 samples
# Column J ~ M: Quantity or % m7G of samples
# Column N ~ AE: Annotation of transcript
tsRNA-name	tsRNA-ID	Alias	T24-KO-M1(mean)	T24(mean)	Foldchange	Regulation	T24-KO-M1(Mean % m7G)	T24(Mean % m7G)	T24-KO-M1(IP,Normalized)	T24(IP,Normalized)	T24-KO-M1(% m7G)	T24(% m7G)	tsRNA_type	tsRNA-sequence	tsRNA-length	tsRNA-precursor	Level	Function	Mechanism	References	m7G_pos	m7G_motif	probeID	Trans_symbol	ProbeType	ProbeClass	ProbeSeq	ProbeLength	ProbeSeqFull	ProbeLength2
3'tiRNA-AlaAGC	3'tiRNA-43-AlaAGC-4	tRNA-Ala-AGC-4-1(High)_3'TiRNA_43	-4.83713	-3.67342	0.446361	down	0.203337	0.476435	-4.83713	-3.67342	0.203337	0.476435	3'tiRNA	AGCATGCATGAGGTCCCGGGTTCGATCCCCAGCATCTCCACCA	43	tRNA-Ala-AGC-4	Potential				13	GAGGT	ASHG38SM20TRFSS100013360TV6	tiRNA-3-43-AlaAGC-4	False	3-tiRNA-complement	TCGTACGTACTCCAGG	16	GGGCGGGCGCCAAAAGGCGCCCGCCCTCGTACGTACTCCAGGTATCCTACTATACGTATC	60
3'tiRNA-AlaAGC	3'tiRNA-45-AlaAGC-8		-3.75495	-2.42494	0.397765	down	0.2045	0.528004	-3.75495	-2.42494	0.2045	0.528004	3'tiRNA	TTAGCATGCGAGAGGTAGCGGGATCGATGCCCGCATCCTCCACCA	45	tRNA-Ala-AGC-8	Reliable			26124144	15	GAGGT	ASHG38SM20TRFSS100000117TV6	3-tiRNA-45-AlaAGC-8	False	3-tiRNA-complement	AATCGTACGCTCTCCATCG	19	GGGCGGGCGCCAAAAGGCGCCCGCCCAATCGTACGCTCTCCATCGTATCCTACTATACGT	60
3'tiRNA-AlaAGC	3'tiRNA-42-AlaAGC-12	tRNA-Ala-AGC-12-3(High)_3'TiRNA_42	-0.718878	0.29936	0.493719	down	0.281979	0.527613	-0.718878	0.29936	0.281979	0.527613	3'tiRNA	GCATGCAAGAGGTAGTGGGATCGATGCCCACATTCTCCACCA	42	tRNA-Ala-AGC-12,tRNA-Ala-AGC-13,tRNA-Ala-AGC-16,tRNA-Ala-AGC-17	Functional	Protect cells from apoptosis during osmotic stress	Inhibit apoptosome formation by sequestration of Cyt c in the tiRNA containing RNPs	24752898	12	GAGGT	ASHG38SM20TRFSS100012556TV6	tiRNA-3-42-AlaAGC-12	False	3-tiRNA-complement	CGTACGTTCTCCATCACCCTAGC	23	GGGCGGGCGCCAAAAGGCGCCCGCCCCGTACGTTCTCCATCACCCTAGCTATCCTACTAT	60
3'tiRNA-AlaAGC	3'tiRNA-42-AlaAGC-22	tRNA-Ala-AGC-22-1(Low)_3'TiRNA_42	-0.773374	0.326647	0.46651	down	0.207632	0.425722	-0.773374	0.326647	0.207632	0.425722	3'tiRNA	GCATGCGAGAGGTAGCGGGATCGACGCCCCCATTCTCTACCA	42	tRNA-Ala-AGC-22	Potential				12	GAGGT	ASHG38SM20TRFSS100012581TV6	tiRNA-3-42-AlaAGC-22	False	3-tiRNA-complement	CGTACGCTCTCCATCGC	17	GGGCGGGCGCCAAAAGGCGCCCGCCCCGTACGCTCTCCATCGCTATCCTACTATACGTAT	60
3'tiRNA-AlaAGC	3'tiRNA-42-AlaAGC-15	tRNA-Ala-AGC-15-1(High)_3'TiRNA_42	-0.644548	0.582984	0.427047	down	0.227937	0.435275	-0.644548	0.582984	0.227937	0.435275	3'tiRNA	GCATGCGAGAGGTAGTGGGATCGATGCCCGCATTCTCCACCA	42	tRNA-Ala-AGC-15	Functional	Protect cells from apoptosis during osmotic stress	Inhibit apoptosome formation by sequestration of Cyt c in the tiRNA containing RNPs	24752898	12	GAGGT	ASHG38SM20TRFSS100012562TV6	tiRNA-3-42-AlaAGC-15	False	3-tiRNA-complement	CGTACGCTCTCCATCA	16	GGGCGGGCGCCAAAAGGCGCCCGCCCCGTACGCTCTCCATCATATCCTACTATACGTATC	60
3'tiRNA-AlaAGC	3'tiRNA-43-AlaAGC-12	tRNA-Ala-AGC-12-3(High)_3'TiRNA_43	-1.71239	-0.417342	0.407523	down	0.237176	0.51395	-1.71239	-0.417342	0.237176	0.51395	3'tiRNA	AGCATGCAAGAGGTAGTGGGATCGATGCCCACATTCTCCACCA	43	tRNA-Ala-AGC-12,tRNA-Ala-AGC-13,tRNA-Ala-AGC-16,tRNA-Ala-AGC-17	Potential				13	GAGGT	ASHG38SM20TRFSS100013330TV6	tiRNA-3-43-AlaAGC-12	False	3-tiRNA-complement	TCGTACGTTCTCCATCACCCTAGC	24	GGGCGGGCGCCAAAAGGCGCCCGCCCTCGTACGTTCTCCATCACCCTAGCTATCCTACTA	60
3'tiRNA-AlaAGC	3'tiRNA-43-AlaAGC-1	tRNA-Ala-AGC-1-1(High)_3'TiRNA_43	-5.13653	-3.63588	0.353393	down	0.126866	0.391818	-5.13653	-3.63588	0.126866	0.391818	3'tiRNA	AGCATGCACGAGGTCCTGGGTTCGATCCCCAGTACCTCCACCA	43	tRNA-Ala-AGC-1	Potential				13	GAGGT	ASHG38SM20TRFSS100013321TV6	tiRNA-3-43-AlaAGC-1	False	3-tiRNA-complement	TCGTACGTGCTCCAG	15	GGGCGGGCGCCAAAAGGCGCCCGCCCTCGTACGTGCTCCAGTATCCTACTATACGTATCA	60
3'tiRNA-AlaAGC	3'tiRNA-41-AlaAGC-19	tRNA-Ala-AGC-19-1(Low)_3'TiRNA_41	-1.112	-0.0653567	0.484095	down	0.25197	0.388718	-1.112	-0.0653567	0.25197	0.388718	3'tiRNA	CATGCAAGAGGTAGCAGGATCGATGCCTGCATTCTCCACCA	41	tRNA-Ala-AGC-19	Potential				11	GAGGT	ASHG38SM20TRFSS100011869TV6	tiRNA-3-41-AlaAGC-19	False	3-tiRNA-complement	GTACGTTCTCCATCGTCCTAGCTA	24	GGGCGGGCGCCAAAAGGCGCCCGCCCGTACGTTCTCCATCGTCCTAGCTATATCCTACTA	60
3'tiRNA-AlaAGC	3'tiRNA-42-AlaAGC-19	tRNA-Ala-AGC-19-1(Low)_3'TiRNA_42	-0.920546	0.241306	0.446939	down	0.293463	0.555867	-0.920546	0.241306	0.293463	0.555867	3'tiRNA	GCATGCAAGAGGTAGCAGGATCGATGCCTGCATTCTCCACCA	42	tRNA-Ala-AGC-19	Potential				12	GAGGT	ASHG38SM20TRFSS100012568TV6	tiRNA-3-42-AlaAGC-19	False	3-tiRNA-complement	CGTACGTTCTCCATCGTCCTAGCTA	25	GGGCGGGCGCCAAAAGGCGCCCGCCCCGTACGTTCTCCATCGTCCTAGCTATATCCTACT	60
3'tiRNA-AlaAGC	3'tiRNA-43-AlaAGC-14	tRNA-Ala-AGC-14-1(High)_3'TiRNA_43	-1.87389	-0.422299	0.365619	down	0.238969	0.551077	-1.87389	-0.422299	0.238969	0.551077	3'tiRNA	AGCATGCAAGAGGTAGTGGGATCAATGCCCACATTCTCCACCA	43	tRNA-Ala-AGC-14	Potential				13	GAGGT	ASHG38SM20TRFSS100013333TV6	tiRNA-3-43-AlaAGC-14	False	3-tiRNA-complement	TCGTACGTTCTCCATCACCCTAGTTA	26	GGGCGGGCGCCAAAAGGCGCCCGCCCTCGTACGTTCTCCATCACCCTAGTTATATCCTAC	60
3'tiRNA-AlaAGC	3'tiRNA-43-AlaAGC-11	tRNA-Ala-AGC-11-1(High)_3'TiRNA_43	-1.67102	-0.298777	0.386289	down	0.131948	0.35706	-1.67102	-0.298777	0.131948	0.35706	3'tiRNA	AGCATGCGAGAGGTAGCGGGATCGATGCCCGCATTCTCCACCA	43	tRNA-Ala-AGC-11	Potential				13	GAGGT	ASHG38SM20TRFSS100013327TV6	tiRNA-3-43-AlaAGC-11	False	3-tiRNA-complement	TCGTACGCTCTCCATCG	17	GGGCGGGCGCCAAAAGGCGCCCGCCCTCGTACGCTCTCCATCGTATCCTACTATACGTAT	60
3'tiRNA-AlaAGC	3'tiRNA-42-AlaAGC-11	tRNA-Ala-AGC-11-1(High)_3'TiRNA_42	-0.498409	0.691143	0.438439	down	0.199795	0.395576	-0.498409	0.691143	0.199795	0.395576	3'tiRNA	GCATGCGAGAGGTAGCGGGATCGATGCCCGCATTCTCCACCA	42	tRNA-Ala-AGC-11	Functional	Protect cells from apoptosis during osmotic stress	Inhibit apoptosome formation by sequestration of Cyt c in the tiRNA containing RNPs	24752898	12	GAGGT	ASHG38SM20TRFSS100012553TV6	tiRNA-3-42-AlaAGC-11	False	3-tiRNA-complement	CGTACGCTCTCCATCGCCCTAGCTA	25	GGGCGGGCGCCAAAAGGCGCCCGCCCCGTACGCTCTCCATCGCCCTAGCTATATCCTACT	60
3'tiRNA-AlaAGC	3'tiRNA-42-AlaAGC-4	tRNA-Ala-AGC-4-1(High)_3'TiRNA_42	-5.15724	-4.05947	0.467237	down	0.293487	0.545889	-5.15724	-4.05947	0.293487	0.545889	3'tiRNA	GCATGCATGAGGTCCCGGGTTCGATCCCCAGCATCTCCACCA	42	tRNA-Ala-AGC-4	Functional	Protect cells from apoptosis during osmotic stress	Inhibit apoptosome formation by sequestration of Cyt c in the tiRNA containing RNPs	24752898	12	GAGGT	ASHG38SM20TRFSS100012589TV6	tiRNA-3-42-AlaAGC-4	False	3-tiRNA-complement	CGTACGTACTCCAGGG	16	GGGCGGGCGCCAAAAGGCGCCCGCCCCGTACGTACTCCAGGGTATCCTACTATACGTATC	60
3'tiRNA-AlaAGC	3'tiRNA-43-AlaAGC-19	tRNA-Ala-AGC-19-1(Low)_3'TiRNA_43	-1.96311	-0.51531	0.36658	down	0.234685	0.546493	-1.96311	-0.51531	0.234685	0.546493	3'tiRNA	AGCATGCAAGAGGTAGCAGGATCGATGCCTGCATTCTCCACCA	43	tRNA-Ala-AGC-19	Potential				13	GAGGT	ASHG38SM20TRFSS100013342TV6	tiRNA-3-43-AlaAGC-19	False	3-tiRNA-complement	TCGTACGTTCTCCATCGTCCTAGCTA	26	GGGCGGGCGCCAAAAGGCGCCCGCCCTCGTACGTTCTCCATCGTCCTAGCTATATCCTAC	60
3'tiRNA-AlaAGC	3'tiRNA-41-AlaAGC-18	tRNA-Ala-AGC-18-2(Low)_3'TiRNA_41	-1.1844	-0.140143	0.484896	down	0.240741	0.370188	-1.1844	-0.140143	0.240741	0.370188	3'tiRNA	CATGCAAGAGGTAGCAGGATCGACGCCTGCACTCTCCACCA	41	tRNA-Ala-AGC-18	Potential				11	GAGGT	ASHG38SM20TRFSS100011866TV6	tiRNA-3-41-AlaAGC-18	False	3-tiRNA-complement	GTACGTTCTCCATCGTCCTAGCTG	24	GGGCGGGCGCCAAAAGGCGCCCGCCCGTACGTTCTCCATCGTCCTAGCTGTATCCTACTA	60
3'tiRNA-AlaAGC	3'tiRNA-43-AlaAGC-18	tRNA-Ala-AGC-18-2(Low)_3'TiRNA_43	-2.08143	-0.73597	0.393528	down	0.231902	0.528986	-2.08143	-0.73597	0.231902	0.528986	3'tiRNA	AGCATGCAAGAGGTAGCAGGATCGACGCCTGCACTCTCCACCA	43	tRNA-Ala-AGC-18	Potential				13	GAGGT	ASHG38SM20TRFSS100013339TV6	tiRNA-3-43-AlaAGC-18	False	3-tiRNA-complement	TCGTACGTTCTCCATCGTCCTAGCTG	26	GGGCGGGCGCCAAAAGGCGCCCGCCCTCGTACGTTCTCCATCGTCCTAGCTGTATCCTAC	60
3'tiRNA-AlaAGC	3'tiRNA-43-AlaAGC-15	tRNA-Ala-AGC-15-1(High)_3'TiRNA_43	-1.64852	-0.239005	0.376437	down	0.129431	0.354985	-1.64852	-0.239005	0.129431	0.354985	3'tiRNA	AGCATGCGAGAGGTAGTGGGATCGATGCCCGCATTCTCCACCA	43	tRNA-Ala-AGC-15	Potential				13	GAGGT	ASHG38SM20TRFSS100013336TV6	tiRNA-3-43-AlaAGC-15	False	3-tiRNA-complement	TCGTACGCTCTCCATCA	17	GGGCGGGCGCCAAAAGGCGCCCGCCCTCGTACGCTCTCCATCATATCCTACTATACGTAT	60
3'tiRNA-AlaAGC	3'tiRNA-42-AlaAGC-18	tRNA-Ala-AGC-18-2(Low)_3'TiRNA_42	-1.04507	0.222753	0.415286	down	0.272065	0.550442	-1.04507	0.222753	0.272065	0.550442	3'tiRNA	GCATGCAAGAGGTAGCAGGATCGACGCCTGCACTCTCCACCA	42	tRNA-Ala-AGC-18	Potential				12	GAGGT	ASHG38SM20TRFSS100012565TV6	tiRNA-3-42-AlaAGC-18	False	3-tiRNA-complement	CGTACGTTCTCCATCGTCCTAGCTG	25	GGGCGGGCGCCAAAAGGCGCCCGCCCCGTACGTTCTCCATCGTCCTAGCTGTATCCTACT	60
3'tiRNA-AlaAGC	3'tiRNA-45-AlaAGC-1		-8.07174	-6.62471	0.366774	down	0.217748	0.338084	-8.07174	-6.62471	0.217748	0.338084	3'tiRNA	TTAGCATGCACGAGGTCCTGGGTTCGATCCCCAGTACCTCCACCA	45	tRNA-Ala-AGC-1	Reliable			26124144	15	GAGGT	ASHG38SM20TRFSS100000099TV6	3-tiRNA-45-AlaAGC-1	False	3-tiRNA-complement	AATCGTACGTGCTCCA	16	GGGCGGGCGCCAAAAGGCGCCCGCCCAATCGTACGTGCTCCATATCCTACTATACGTATC	60
3'tiRNA-AlaAGC	3'tiRNA-42-AlaAGC-14	tRNA-Ala-AGC-14-1(High)_3'TiRNA_42	-0.847171	0.343441	0.438117	down	0.304361	0.548812	-0.847171	0.343441	0.304361	0.548812	3'tiRNA	GCATGCAAGAGGTAGTGGGATCAATGCCCACATTCTCCACCA	42	tRNA-Ala-AGC-14	Potential				12	GAGGT	ASHG38SM20TRFSS100012559TV6	tiRNA-3-42-AlaAGC-14	False	3-tiRNA-complement	CGTACGTTCTCCATCACCCTAGTTA	25	GGGCGGGCGCCAAAAGGCGCCCGCCCCGTACGTTCTCCATCACCCTAGTTATATCCTACT	60
3'tiRNA-AlaCGC	3'tiRNA-41-AlaCGC-1	tRNA-Ala-CGC-1-1(High)_3'TiRNA_41	-6.09394	-5.06929	0.491531	down	0.105917	0.186455	-6.09394	-5.06929	0.105917	0.186455	3'tiRNA	CATGTATGAGGTCCCGGGTTCGATCCCCGGCATCTCCACCA	41	tRNA-Ala-TGC-2,tRNA-Ala-CGC-1	Potential				11	GAGGT	ASHG38SM20TRFSS100011908TV6	tiRNA-3-41-AlaCGC-1	False	3-tiRNA-complement	GTACATACTCCAGGGCCC	18	GGGCGGGCGCCAAAAGGCGCCCGCCCGTACATACTCCAGGGCCCTATCCTACTATACGTA	60
3'tiRNA-AlaCGC	3'tiRNA-42-AlaCGC-4	tRNA-Ala-CGC-4-1(High)_3'TiRNA_42	-5.28065	-4.10034	0.441258	down	0.150178	0.37765	-5.28065	-4.10034	0.150178	0.37765	3'tiRNA	GCATGTACGAGGCCCCGGGTTCGACCCCCGGCTCCTCCACCA	42	tRNA-Ala-CGC-4	Functional	Protect cells from apoptosis during osmotic stress	Inhibit apoptosome formation by sequestration of Cyt c in the tiRNA containing RNPs	24752898	12	GAGGC	ASHG38SM20TRFSS100012616TV6	tiRNA-3-42-AlaCGC-4	False	3-tiRNA-complement	CGTACATGCTCCGGG	15	GGGCGGGCGCCAAAAGGCGCCCGCCCCGTACATGCTCCGGGTATCCTACTATACGTATCA	60
3'tiRNA-AlaCGC	3'tiRNA-45-AlaCGC-4		-8.53566	-6.96415	0.336457	down	0.131891	0.331688	-8.53566	-6.96415	0.131891	0.331688	3'tiRNA	TTCGCATGTACGAGGCCCCGGGTTCGACCCCCGGCTCCTCCACCA	45	tRNA-Ala-CGC-4	Reliable			26124144; 24752898	15	GAGGC	ASHG38SM20TRFSS100000120TV6	3-tiRNA-45-AlaCGC-4	False	3-tiRNA-complement	AAGCGTACATGCTCCG	16	GGGCGGGCGCCAAAAGGCGCCCGCCCAAGCGTACATGCTCCGTATCCTACTATACGTATC	60
3'tiRNA-AlaCGC	3'tiRNA-42-AlaCGC-1	tRNA-Ala-CGC-1-1(High)_3'TiRNA_42	-5.26114	-4.07119	0.438318	down	0.153797	0.301653	-5.26114	-4.07119	0.153797	0.301653	3'tiRNA	GCATGTATGAGGTCCCGGGTTCGATCCCCGGCATCTCCACCA	42	tRNA-Ala-TGC-2,tRNA-Ala-CGC-1	Functional	Protect cells from apoptosis during osmotic stress	Inhibit apoptosome formation by sequestration of Cyt c in the tiRNA containing RNPs	24752898	12	GAGGT	ASHG38SM20TRFSS100012607TV6	tiRNA-3-42-AlaCGC-1	False	3-tiRNA-complement	CGTACATACTCCAGGGCCC	19	GGGCGGGCGCCAAAAGGCGCCCGCCCCGTACATACTCCAGGGCCCTATCCTACTATACGT	60
3'tiRNA-AlaTGC	3'tiRNA-41-AlaTGC-9	tRNA-Ala-TGC-9-1(Low)_3'TiRNA_41	-7.15555	-5.76718	0.381996	down	0.156519	0.345415	-7.15555	-5.76718	0.156519	0.345415	3'tiRNA	CATGTATGAGGTCCCGGTTTCGATCCCTGGCGTTTCCACCA	41	tRNA-Ala-TGC-9	Potential				11	GAGGT	ASHG38SM20TRFSS100011941TV6	tiRNA-3-41-AlaTGC-9	False	3-tiRNA-complement	GTACATACTCCAGGGCCA	18	GGGCGGGCGCCAAAAGGCGCCCGCCCGTACATACTCCAGGGCCATATCCTACTATACGTA	60
3'tiRNA-AlaTGC	3'tiRNA-42-AlaTGC-4	tRNA-Ala-TGC-4-1(High)_3'TiRNA_42	-5.26813	-3.93757	0.397616	down	0.142471	0.348297	-5.26813	-3.93757	0.142471	0.348297	3'tiRNA	GCACGTATGAGGCCCCGGGTTCAATCCCCGGCATCTCCACCA	42	tRNA-Ala-TGC-4	Functional	Protect cells from apoptosis during osmotic stress	Inhibit apoptosome formation by sequestration of Cyt c in the tiRNA containing RNPs	24752898	12	GAGGC	ASHG38SM20TRFSS100012625TV6	tiRNA-3-42-AlaTGC-4	False	3-tiRNA-complement	CGTGCATACTCCGGG	15	GGGCGGGCGCCAAAAGGCGCCCGCCCCGTGCATACTCCGGGTATCCTACTATACGTATCA	60
3'tiRNA-AlaTGC	3'tiRNA-41-AlaTGC-4	tRNA-Ala-TGC-4-1(High)_3'TiRNA_41	-7.0274	-5.84787	0.441496	down	0.0803253	0.20662	-7.0274	-5.84787	0.0803253	0.20662	3'tiRNA	CACGTATGAGGCCCCGGGTTCAATCCCCGGCATCTCCACCA	41	tRNA-Ala-TGC-4	Potential				11	GAGGC	ASHG38SM20TRFSS100011926TV6	tiRNA-3-41-AlaTGC-4	False	3-tiRNA-complement	GTGCATACTCCGGGG	15	GGGCGGGCGCCAAAAGGCGCCCGCCCGTGCATACTCCGGGGTATCCTACTATACGTATCA	60
3'tiRNA-AlaTGC	3'tiRNA-41-AlaTGC-7	tRNA-Ala-TGC-7-1(High)_3'TiRNA_41	-6.4291	-5.39257	0.487499	down	0.138424	0.340946	-6.4291	-5.39257	0.138424	0.340946	3'tiRNA	GCATGTATGAGGCCTCGGTTCGATCCCCGACACCTCCACCA	41	tRNA-Ala-TGC-7	Functional	Protect cells from apoptosis during osmotic stress	Inhibit apoptosome formation by sequestration of Cyt c in the tiRNA containing RNPs	24752898	12	GAGGC	ASHG38SM20TRFSS100011935TV6	tiRNA-3-41-AlaTGC-7	False	3-tiRNA-complement	CGTACATACTCCGGAGCCA	19	GGGCGGGCGCCAAAAGGCGCCCGCCCCGTACATACTCCGGAGCCATATCCTACTATACGT	60
3'tiRNA-AlaTGC	3'tiRNA-40-AlaTGC-7	tRNA-Ala-TGC-7-1(High)_3'TiRNA_40	-8.03294	-6.65423	0.384564	down	0.138301	0.279377	-8.03294	-6.65423	0.138301	0.279377	3'tiRNA	CATGTATGAGGCCTCGGTTCGATCCCCGACACCTCCACCA	40	tRNA-Ala-TGC-7	Potential				11	GAGGC	ASHG38SM20TRFSS100011677TV6	tiRNA-3-40-AlaTGC-7	False	3-tiRNA-complement	GTACATACTCCGGAGCCA	18	GGGCGGGCGCCAAAAGGCGCCCGCCCGTACATACTCCGGAGCCATATCCTACTATACGTA	60
3'tiRNA-ArgACG	3'tiRNA-41-ArgACG-2	tRNA-Arg-ACG-2-4(High)_3'TiRNA_41	-2.88879	-1.66562	0.42834	down	0.165582	0.449945	-2.88879	-1.66562	0.165582	0.449945	3'tiRNA	GGATCAGAAGATTCTAGGTTCGACTCCTGGCTGGCTCGCCA	41	tRNA-Arg-ACG-2	Potential						ASHG38SM20TRFSS100011947TV6	tiRNA-3-41-ArgACG-2	False	3-tiRNA-complement	CCTAGTCTTCTAAGATCCAAG	21	GGGCGGGCGCCAAAAGGCGCCCGCCCCCTAGTCTTCTAAGATCCAAGTATCCTACTATAC	60
3'tiRNA-ArgACG	3'tiRNA-41-ArgACG-1	tRNA-Arg-ACG-1-3(High)_3'TiRNA_41	-3.06447	-1.781	0.410807	down	0.150669	0.446112	-3.06447	-1.781	0.150669	0.446112	3'tiRNA	GGATCAGAAGATTCCAGGTTCGACTCCTGGCTGGCTCGCCA	41	tRNA-Arg-ACG-1	Potential						ASHG38SM20TRFSS100011944TV6	tiRNA-3-41-ArgACG-1	False	3-tiRNA-complement	CCTAGTCTTCTAAGGTCCAA	20	GGGCGGGCGCCAAAAGGCGCCCGCCCCCTAGTCTTCTAAGGTCCAATATCCTACTATACG	60
3'tiRNA-ArgCCG	3'tiRNA-41-ArgCCG-1	tRNA-Arg-CCG-1-3(High)_3'TiRNA_41	-1.90398	-0.885891	0.493769	down	0.136345	0.389689	-1.90398	-0.885891	0.136345	0.389689	3'tiRNA	GGATCAGAAGATTGAGGGTTCGAGTCCCTTCGTGGTCGCCA	41	tRNA-Arg-TCG-3,tRNA-Arg-CCG-1	Potential						ASHG38SM20TRFSS100011950TV6	tiRNA-3-41-ArgCCG-1	False	3-tiRNA-complement	CCTAGTCTTCTAACTCCCAAGCTC	24	GGGCGGGCGCCAAAAGGCGCCCGCCCCCTAGTCTTCTAACTCCCAAGCTCTATCCTACTA	60
3'tiRNA-ArgCCG	3'tiRNA-43-ArgCCG-1	tRNA-Arg-CCG-1-3(High)_3'TiRNA_43	-3.85143	-2.78931	0.478925	down	0.193041	0.383691	-3.85143	-2.78931	0.193041	0.383691	3'tiRNA	CCGGATCAGAAGATTGAGGGTTCGAGTCCCTTCGTGGTCGCCA	43	tRNA-Arg-CCG-1	Potential						ASHG38SM20TRFSS100013423TV6	tiRNA-3-43-ArgCCG-1	False	3-tiRNA-complement	GGCCTAGTCTTCTAACTCCCAA	22	GGGCGGGCGCCAAAAGGCGCCCGCCCGGCCTAGTCTTCTAACTCCCAATATCCTACTATA	60
3'tiRNA-ArgCCT	3'tiRNA-41-ArgCCT-6	tRNA-Arg-CCT-6-2(Low)_3'TiRNA_41	-4.45684	-3.32817	0.457337	down	0.2128	0.432967	-4.45684	-3.32817	0.2128	0.432967	3'tiRNA	CTACGCGGGAGACCTGGGTTCAACTCCCGGCCAAAGCACCA	41	tRNA-Arg-CCT-6	Potential						ASHG38SM20TRFSS100011971TV6	tiRNA-3-41-ArgCCT-6	False	3-tiRNA-complement	GATGCGCCCTCTGG	14	GGGCGGGCGCCAAAAGGCGCCCGCCCGATGCGCCCTCTGGTATCCTACTATACGTATCAC	60
3'tiRNA-ArgTCG	3'tiRNA-41-ArgTCG-4	tRNA-Arg-TCG-4-1(High)_3'TiRNA_41	-2.31244	-1.12364	0.438668	down	0.143975	0.402036	-2.31244	-1.12364	0.143975	0.402036	3'tiRNA	GGATCAGAAGATTGAGGGTTCGAATCCCTTCGTGGTTACCA	41	tRNA-Arg-TCG-4	Potential						ASHG38SM20TRFSS100011983TV6	tiRNA-3-41-ArgTCG-4	False	3-tiRNA-complement	CCTAGTCTTCTAACTCCCAAGCTTAGGGAA	30	GGGCGGGCGCCAAAAGGCGCCCGCCCCCTAGTCTTCTAACTCCCAAGCTTAGGGAATATC	60
3'tiRNA-ArgTCG	3'tiRNA-41-ArgTCG-6	tRNA-Arg-TCG-6-1(High)_3'TiRNA_41	-4.99735	-3.91839	0.473369	down	0.0947915	0.314394	-4.99735	-3.91839	0.0947915	0.314394	3'tiRNA	GGATCAAAAGATTGCAGGTTTGAGTTCTGCCACGGTCGCCA	41	tRNA-Arg-TCG-6	Potential						ASHG38SM20TRFSS100011989TV6	tiRNA-3-41-ArgTCG-6	False	3-tiRNA-complement	CCTAGTTTTCTAACGTCCAAA	21	GGGCGGGCGCCAAAAGGCGCCCGCCCCCTAGTTTTCTAACGTCCAAATATCCTACTATAC	60
3'tiRNA-ArgTCG	3'tiRNA-41-ArgTCG-2	tRNA-Arg-TCG-2-1(High)_3'TiRNA_41	-2.51048	-1.31129	0.435522	down	0.150005	0.420556	-2.51048	-1.31129	0.150005	0.420556	3'tiRNA	GGATCAGAAGATTGAGGGTTCGAATCCCTCCGTGGTTACCA	41	tRNA-Arg-TCG-2	Potential						ASHG38SM20TRFSS100011980TV6	tiRNA-3-41-ArgTCG-2	False	3-tiRNA-complement	CCTAGTCTTCTAACTCCCAAGCTTAGGGAG	30	GGGCGGGCGCCAAAAGGCGCCCGCCCCCTAGTCTTCTAACTCCCAAGCTTAGGGAGTATC	60
3'tiRNA-ArgTCG	3'tiRNA-43-ArgTCG-4	tRNA-Arg-TCG-4-1(High)_3'TiRNA_43	-4.03487	-2.92595	0.463642	down	0.30981	0.534712	-4.03487	-2.92595	0.30981	0.534712	3'tiRNA	TCGGATCAGAAGATTGAGGGTTCGAATCCCTTCGTGGTTACCA	43	tRNA-Arg-TCG-4	Potential						ASHG38SM20TRFSS100013453TV6	tiRNA-3-43-ArgTCG-4	False	3-tiRNA-complement	AGCCTAGTCTTCTAACTCCCAAGCTTAGGGAA	32	GGGCGGGCGCCAAAAGGCGCCCGCCCAGCCTAGTCTTCTAACTCCCAAGCTTAGGGAATA	60
3'tiRNA-ArgTCT	3'tiRNA-41-ArgTCT-4	tRNA-Arg-TCT-4-1(High)_3'TiRNA_41	-3.84728	-2.5327	0.402042	down	0.403722	0.653827	-3.84728	-2.5327	0.403722	0.653827	3'tiRNA	TAATCCAGAGGTTCCGGGTTCGAGTCCCGGCAGAGATGCCA	41	tRNA-Arg-TCT-4	Potential				11	GAGGT	ASHG38SM20TRFSS100012001TV6	tiRNA-3-41-ArgTCT-4	False	3-tiRNA-complement	ATTAGGTCTCCAAGGCC	17	GGGCGGGCGCCAAAAGGCGCCCGCCCATTAGGTCTCCAAGGCCTATCCTACTATACGTAT	60
3'tiRNA-ArgTCT	3'tiRNA-42-ArgTCT-3	tRNA-Arg-TCT-3-2(High)_3'TiRNA_42	-8.22958	-7.01703	0.431505	down	0.108478	0.198485	-8.22958	-7.01703	0.108478	0.198485	3'tiRNA	CTAATTCAAAGGTTGTGGGTTCGAGTCCCACCAGAGTCGCCA	42	tRNA-Arg-TCT-3	Functional	Protect cells from apoptosis during osmotic stress	Inhibit apoptosome formation by sequestration of Cyt c in the tiRNA containing RNPs	24752898	12	AAGGT	ASHG38SM20TRFSS100012697TV6	tiRNA-3-42-ArgTCT-3	False	3-tiRNA-complement	GATTAAGTTTCCAACACCCAAGCTC	25	GGGCGGGCGCCAAAAGGCGCCCGCCCGATTAAGTTTCCAACACCCAAGCTCTATCCTACT	60
3'tiRNA-ArgTCT	3'tiRNA-42-ArgTCT-4	tRNA-Arg-TCT-4-1(High)_3'TiRNA_42	-4.3059	-3.14601	0.447549	down	0.353609	0.585484	-4.3059	-3.14601	0.353609	0.585484	3'tiRNA	CTAATCCAGAGGTTCCGGGTTCGAGTCCCGGCAGAGATGCCA	42	tRNA-Arg-TCT-4	Functional	Protect cells from apoptosis during osmotic stress	Inhibit apoptosome formation by sequestration of Cyt c in the tiRNA containing RNPs	24752898	12	GAGGT	ASHG38SM20TRFSS100012700TV6	tiRNA-3-42-ArgTCT-4	False	3-tiRNA-complement	GATTAGGTCTCCAAGGCC	18	GGGCGGGCGCCAAAAGGCGCCCGCCCGATTAGGTCTCCAAGGCCTATCCTACTATACGTA	60
3'tiRNA-ArgTCT	3'tiRNA-39-ArgTCT-2	Hydroxyl-3’-exon	-9.01035	-6.0518	0.128643	down	0.11543	0.467083	-9.01035	-6.0518	0.11543	0.467083	3'tiRNA	ATTCAAAGGTTGTGGGTTCGAATCCCACCAGAGTCGCCA	39	tRNA-Arg-TCT-2	Potential		Cytotoxicity to neurons		9	AAGGT	ASHG38SM20TRFSS100000006TV6	3-tiRNA-39-ArgTCT-2	False	3-tiRNA-complement	TAAGTTTCCAACACCCAAGCTTA	23	GGGCGGGCGCCAAAAGGCGCCCGCCCTAAGTTTCCAACACCCAAGCTTATATCCTACTAT	60
3'tiRNA-ArgTCT	3'tiRNA-41-ArgTCT-3	tRNA-Arg-TCT-3-2(High)_3'TiRNA_41	-8.69992	-6.65115	0.241689	down	0.106343	0.198062	-8.69992	-6.65115	0.106343	0.198062	3'tiRNA	TAATTCAAAGGTTGTGGGTTCGAGTCCCACCAGAGTCGCCA	41	tRNA-Arg-TCT-3	Potential				11	AAGGT	ASHG38SM20TRFSS100011998TV6	tiRNA-3-41-ArgTCT-3	False	3-tiRNA-complement	ATTAAGTTTCCAACACCCAAGCTC	24	GGGCGGGCGCCAAAAGGCGCCCGCCCATTAAGTTTCCAACACCCAAGCTCTATCCTACTA	60
3'tiRNA-AsnATT	3'tiRNA-41-AsnATT-1	tRNA-Asn-ATT-1-2(Low)_3'TiRNA_41	-7.69901	-6.40465	0.407718	down	0.131539	0.324269	-7.69901	-6.40465	0.131539	0.324269	3'tiRNA	TAACCGAACGGTGAGTAGTTCAAGACCACCCAGGGACGCCA	41	tRNA-Asn-ATT-1	Potential						ASHG38SM20TRFSS100012007TV6	tiRNA-3-41-AsnATT-1	False	3-tiRNA-complement	ATTGGCTTGCCACTCA	16	GGGCGGGCGCCAAAAGGCGCCCGCCCATTGGCTTGCCACTCATATCCTACTATACGTATC	60
3'tiRNA-AsnATT	3'tiRNA-43-AsnATT-1	tRNA-Asn-ATT-1-2(Low)_3'TiRNA_43	-6.79213	-5.6446	0.451399	down	0.329014	0.425023	-6.79213	-5.6446	0.329014	0.425023	3'tiRNA	ATTAACCGAACGGTGAGTAGTTCAAGACCACCCAGGGACGCCA	43	tRNA-Asn-ATT-1	Potential						ASHG38SM20TRFSS100013477TV6	tiRNA-3-43-AsnATT-1	False	3-tiRNA-complement	TAATTGGCTTGCCACTC	17	GGGCGGGCGCCAAAAGGCGCCCGCCCTAATTGGCTTGCCACTCTATCCTACTATACGTAT	60
3'tiRNA-AsnATT	3'tiRNA-42-AsnATT-1	tRNA-Asn-ATT-1-2(Low)_3'TiRNA_42	-7.18739	-5.98442	0.43438	down	0.257559	0.397393	-7.18739	-5.98442	0.257559	0.397393	3'tiRNA	TTAACCGAACGGTGAGTAGTTCAAGACCACCCAGGGACGCCA	42	tRNA-Asn-ATT-1	Potential						ASHG38SM20TRFSS100012706TV6	tiRNA-3-42-AsnATT-1	False	3-tiRNA-complement	AATTGGCTTGCCACTC	16	GGGCGGGCGCCAAAAGGCGCCCGCCCAATTGGCTTGCCACTCTATCCTACTATACGTATC	60
3'tiRNA-AsnGTT	3'tiRNA-42-AsnGTT-10	tRNA-Asn-GTT-10-1(High)_3'TiRNA_42	-6.60202	-5.46203	0.453762	down	0.269071	0.383866	-6.60202	-5.46203	0.269071	0.383866	3'tiRNA	TTAACTAAAAGGTTGGCGGTTCGAACCCACCCAGAGGCGCCA	42	tRNA-Asn-GTT-10	Potential				12	AAGGT	ASHG38SM20TRFSS100012712TV6	tiRNA-3-42-AsnGTT-10	False	3-tiRNA-complement	AATTGATTTTCCAACCGCC	19	GGGCGGGCGCCAAAAGGCGCCCGCCCAATTGATTTTCCAACCGCCTATCCTACTATACGT	60
3'tiRNA-AsnGTT	3'tiRNA-43-AsnGTT-22	tRNA-Asn-GTT-22-1(Low)_3'TiRNA_43	-7.03748	-5.69882	0.395386	down	0.13525	0.344491	-7.03748	-5.69882	0.13525	0.344491	3'tiRNA	GTTAATCTAAAGGTTGGTGGCTAGAACCCACTGAGGGACGCCA	43	tRNA-Asn-GTT-22	Potential				13	AAGGT	ASHG38SM20TRFSS100013519TV6	tiRNA-3-43-AsnGTT-22	False	3-tiRNA-complement	CAATTAGATTTCCAACCACC	20	GGGCGGGCGCCAAAAGGCGCCCGCCCCAATTAGATTTCCAACCACCTATCCTACTATACG	60
3'tiRNA-AsnGTT	3'tiRNA-42-AsnGTT-21	tRNA-Asn-GTT-21-1(Low)_3'TiRNA_42	-6.16604	-5.15852	0.497401	down	0.364486	0.481604	-6.16604	-5.15852	0.364486	0.481604	3'tiRNA	TTAATCTAGAGGTTGGTGGTTAGAGCCCACTGAGGGATGCCA	42	tRNA-Asn-GTT-23,tRNA-Asn-GTT-21	Potential				12	GAGGT	ASHG38SM20TRFSS100012742TV6	tiRNA-3-42-AsnGTT-21	False	3-tiRNA-complement	AATTAGATCTCCAACCACCA	20	GGGCGGGCGCCAAAAGGCGCCCGCCCAATTAGATCTCCAACCACCATATCCTACTATACG	60
3'tiRNA-AsnGTT	3'tiRNA-42-AsnGTT-2	tRNA-Asn-GTT-2-6(High)_3'TiRNA_42	-8.06187	-6.90079	0.44718	down	0.103489	0.233428	-8.06187	-6.90079	0.103489	0.233428	3'tiRNA	TTAACCGAAAGGTTGGTGGTTCGAGCCCACCCAGGGACGCCA	42	tRNA-Asn-GTT-2,tRNA-Asn-GTT-3	Potential				12	AAGGT	ASHG38SM20TRFSS100012739TV6	tiRNA-3-42-AsnGTT-2	False	3-tiRNA-complement	AATTGGCTTTCCAACCACCAAGCTC	25	GGGCGGGCGCCAAAAGGCGCCCGCCCAATTGGCTTTCCAACCACCAAGCTCTATCCTACT	60
3'tiRNA-AsnGTT	3'tiRNA-43-AsnGTT-10	tRNA-Asn-GTT-10-1(High)_3'TiRNA_43	-7.11704	-5.95906	0.44814	down	0.207384	0.473147	-7.11704	-5.95906	0.207384	0.473147	3'tiRNA	GTTAACTAAAAGGTTGGCGGTTCGAACCCACCCAGAGGCGCCA	43	tRNA-Asn-GTT-10	Potential				13	AAGGT	ASHG38SM20TRFSS100013483TV6	tiRNA-3-43-AsnGTT-10	False	3-tiRNA-complement	CAATTGATTTTCCAACCGC	19	GGGCGGGCGCCAAAAGGCGCCCGCCCCAATTGATTTTCCAACCGCTATCCTACTATACGT	60
3'tiRNA-AsnGTT	3'tiRNA-41-AsnGTT-5	tRNA-Asn-GTT-5-1(High)_3'TiRNA_41	-7.73143	-6.4391	0.408293	down	0.304489	0.396955	-7.73143	-6.4391	0.304489	0.396955	3'tiRNA	TAACTGAAAGGTTGGTGGTTCGAGCCCACCCAGGGACGCCA	41	tRNA-Asn-GTT-5	Potential				11	AAGGT	ASHG38SM20TRFSS100012052TV6	tiRNA-3-41-AsnGTT-5	False	3-tiRNA-complement	ATTGACTTTCCAACCACCAA	20	GGGCGGGCGCCAAAAGGCGCCCGCCCATTGACTTTCCAACCACCAATATCCTACTATACG	60
3'tiRNA-AsnGTT	3'tiRNA-41-AsnGTT-4	tRNA-Asn-GTT-4-1(High)_3'TiRNA_41	-8.54187	-6.32283	0.214785	down	0.0958238	0.292442	-8.54187	-6.32283	0.0958238	0.292442	3'tiRNA	TAACCGAAAGATTGGTGGTTCGAGCCCACCCAGGGACGCCA	41	tRNA-Asn-GTT-4	Potential						ASHG38SM20TRFSS100012049TV6	tiRNA-3-41-AsnGTT-4	False	3-tiRNA-complement	ATTGGCTTTCTAACCACC	18	GGGCGGGCGCCAAAAGGCGCCCGCCCATTGGCTTTCTAACCACCTATCCTACTATACGTA	60
3'tiRNA-AsnGTT	3'tiRNA-43-AsnGTT-2	tRNA-Asn-GTT-2-6(High)_3'TiRNA_43	-7.2726	-6.13324	0.453961	down	0.0333956	0.0930348	-7.2726	-6.13324	0.0333956	0.0930348	3'tiRNA	GTTAACCGAAAGGTTGGTGGTTCGAGCCCACCCAGGGACGCCA	43	tRNA-Asn-GTT-2,tRNA-Asn-GTT-3	Potential				13	AAGGT	ASHG38SM20TRFSS100013510TV6	tiRNA-3-43-AsnGTT-2	False	3-tiRNA-complement	CAATTGGCTTTCCAACCACCAAGCTC	26	GGGCGGGCGCCAAAAGGCGCCCGCCCCAATTGGCTTTCCAACCACCAAGCTCTATCCTAC	60
3'tiRNA-AsnGTT	3'tiRNA-41-AsnGTT-21	tRNA-Asn-GTT-21-1(Low)_3'TiRNA_41	-3.9536	-2.82369	0.456946	down	0.598142	0.691786	-3.9536	-2.82369	0.598142	0.691786	3'tiRNA	TAATCTAGAGGTTGGTGGTTAGAGCCCACTGAGGGATGCCA	41	tRNA-Asn-GTT-23,tRNA-Asn-GTT-21	Potential				11	GAGGT	ASHG38SM20TRFSS100012043TV6	tiRNA-3-41-AsnGTT-21	False	3-tiRNA-complement	ATTAGATCTCCAACCACCA	19	GGGCGGGCGCCAAAAGGCGCCCGCCCATTAGATCTCCAACCACCATATCCTACTATACGT	60
3'tiRNA-AsnGTT	3'tiRNA-43-AsnGTT-4	tRNA-Asn-GTT-4-1(High)_3'TiRNA_43	-9.23547	-6.85973	0.192678	down	0.0173814	0.0981428	-9.23547	-6.85973	0.0173814	0.0981428	3'tiRNA	GTTAACCGAAAGATTGGTGGTTCGAGCCCACCCAGGGACGCCA	43	tRNA-Asn-GTT-4	Potential						ASHG38SM20TRFSS100013522TV6	tiRNA-3-43-AsnGTT-4	False	3-tiRNA-complement	CAATTGGCTTTCTAACCAC	19	GGGCGGGCGCCAAAAGGCGCCCGCCCCAATTGGCTTTCTAACCACTATCCTACTATACGT	60
3'tiRNA-AsnGTT	3'tiRNA-41-AsnGTT-22	tRNA-Asn-GTT-22-1(Low)_3'TiRNA_41	-7.64052	-6.56802	0.475495	down	0.277759	0.398748	-7.64052	-6.56802	0.277759	0.398748	3'tiRNA	TAATCTAAAGGTTGGTGGCTAGAACCCACTGAGGGACGCCA	41	tRNA-Asn-GTT-22	Potential				11	AAGGT	ASHG38SM20TRFSS100012046TV6	tiRNA-3-41-AsnGTT-22	False	3-tiRNA-complement	ATTAGATTTCCAACCACCG	19	GGGCGGGCGCCAAAAGGCGCCCGCCCATTAGATTTCCAACCACCGTATCCTACTATACGT	60
3'tiRNA-AspGTC	3'tiRNA-42-AspGTC-10	tRNA-Asp-GTC-10-1(Low)_3'TiRNA_42	-1.13383	0.247049	0.383984	down	0.129643	0.260461	-1.13383	0.247049	0.129643	0.260461	3'tiRNA	GTCATGCGTGAGAGAGGGGGTCGATTCCCCGACGGGGAGCCA	42	tRNA-Asp-GTC-10	Potential						ASHG38SM20TRFSS100012769TV6	tiRNA-3-42-AspGTC-10	False	3-tiRNA-complement	CAGTACGCACTCTCTCC	17	GGGCGGGCGCCAAAAGGCGCCCGCCCCAGTACGCACTCTCTCCTATCCTACTATACGTAT	60
3'tiRNA-AspGTC	3'tiRNA-41-AspGTC-10	tRNA-Asp-GTC-10-1(Low)_3'TiRNA_41	-1.30932	0.246174	0.340212	down	0.129935	0.25003	-1.30932	0.246174	0.129935	0.25003	3'tiRNA	TCATGCGTGAGAGAGGGGGTCGATTCCCCGACGGGGAGCCA	41	tRNA-Asp-GTC-10	Potential						ASHG38SM20TRFSS100012070TV6	tiRNA-3-41-AspGTC-10	False	3-tiRNA-complement	AGTACGCACTCTCTCC	16	GGGCGGGCGCCAAAAGGCGCCCGCCCAGTACGCACTCTCTCCTATCCTACTATACGTATC	60
3'tiRNA-AspGTC	3'tiRNA-41-AspGTC-9	tRNA-Asp-GTC-9-1(Low)_3'TiRNA_41	-0.550767	1.43189	0.253024	down	0.301874	0.497471	-0.550767	1.43189	0.301874	0.497471	3'tiRNA	TCATGCATGAGAGAGGGGGTCGATTCCCTGACGGGGAGCCA	41	tRNA-Asp-GTC-9	Potential						ASHG38SM20TRFSS100012088TV6	tiRNA-3-41-AspGTC-9	False	3-tiRNA-complement	AGTACGTACTCTCTCCCC	18	GGGCGGGCGCCAAAAGGCGCCCGCCCAGTACGTACTCTCTCCCCTATCCTACTATACGTA	60
3'tiRNA-AspGTC	3'tiRNA-40-AspGTC-10	tRNA-Asp-GTC-10-1(Low)_3'TiRNA_40	1.55923	2.67581	0.461185	down	0.0623051	0.158962	1.55923	2.67581	0.0623051	0.158962	3'tiRNA	CATGCGTGAGAGAGGGGGTCGATTCCCCGACGGGGAGCCA	40	tRNA-Asp-GTC-10	Potential						ASHG38SM20TRFSS100011689TV6	tiRNA-3-40-AspGTC-10	False	3-tiRNA-complement	GTACGCACTCTCTCCC	16	GGGCGGGCGCCAAAAGGCGCCCGCCCGTACGCACTCTCTCCCTATCCTACTATACGTATC	60
3'tiRNA-AspGTC	3'tiRNA-40-AspGTC-9	tRNA-Asp-GTC-9-1(Low)_3'TiRNA_40	0.355921	1.94574	0.332213	down	0.204262	0.352767	0.355921	1.94574	0.204262	0.352767	3'tiRNA	CATGCATGAGAGAGGGGGTCGATTCCCTGACGGGGAGCCA	40	tRNA-Asp-GTC-9	Potential						ASHG38SM20TRFSS100011707TV6	tiRNA-3-40-AspGTC-9	False	3-tiRNA-complement	GTACGTACTCTCTCCCC	17	GGGCGGGCGCCAAAAGGCGCCCGCCCGTACGTACTCTCTCCCCTATCCTACTATACGTAT	60
3'tiRNA-AspGTC	3'tiRNA-42-AspGTC-9	tRNA-Asp-GTC-9-1(Low)_3'TiRNA_42	-0.468582	1.45385	0.26381	down	0.228642	0.478034	-0.468582	1.45385	0.228642	0.478034	3'tiRNA	GTCATGCATGAGAGAGGGGGTCGATTCCCTGACGGGGAGCCA	42	tRNA-Asp-GTC-9	Potential						ASHG38SM20TRFSS100012781TV6	tiRNA-3-42-AspGTC-9	False	3-tiRNA-complement	CAGTACGTACTCTCTCCC	18	GGGCGGGCGCCAAAAGGCGCCCGCCCCAGTACGTACTCTCTCCCTATCCTACTATACGTA	60
3'tiRNA-CysGCA	3'tiRNA-43-CysGCA-1	tRNA-Cys-GCA-1-1(High)_3'TiRNA_43	-1.43437	-0.0437682	0.381406	down	0.320148	0.576912	-1.43437	-0.0437682	0.320148	0.576912	3'tiRNA	GCAGATCAAGAGGTCCCTGGTTCAAATCCAGGTGCCCCCTCCA	43	tRNA-Cys-GCA-1,tRNA-Cys-GCA-3,tRNA-Cys-GCA-6,tRNA-Cys-GCA-9,tRNA-Cys-GCA-18	Potential				13	GAGGT	ASHG38SM20TRFSS100013540TV6	tiRNA-3-43-CysGCA-1	False	3-tiRNA-complement	CGTCTAGTTCTCCAGGGACCAAGTTTAGGT	30	GGGCGGGCGCCAAAAGGCGCCCGCCCCGTCTAGTTCTCCAGGGACCAAGTTTAGGTTATC	60
3'tiRNA-CysGCA	3'tiRNA-49-CysGCA-25	tRNA-Cys-GCA-25-1(Low)_3'TiRNA_49	-1.9704	-0.723861	0.42146	down	0.314121	0.487114	-1.9704	-0.723861	0.314121	0.487114	3'tiRNA	CAGATCAAGAGGTCCCCGGTTGAAATCCGGGTGCTGGATTTTCTCACCA	49	tRNA-Cys-GCA-25	Potential						ASHG38SM20TRFSS100014107TV6	tiRNA-3-49-CysGCA-25	False	3-tiRNA-complement	GTCTAGTTCTCCAGGGGCCAAC	22	GGGCGGGCGCCAAAAGGCGCCCGCCCGTCTAGTTCTCCAGGGGCCAACTATCCTACTATA	60
3'tiRNA-CysGCA	3'tiRNA-43-CysGCA-24	tRNA-Cys-GCA-24-1(Low)_3'TiRNA_43	-2.33747	-0.723516	0.326702	down	0.5069	0.756756	-2.33747	-0.723516	0.5069	0.756756	3'tiRNA	GCAGATCAAGAGGTCCCCGGTTCGAATCTAGGTGCCCCCTCCA	43	tRNA-Cys-GCA-24	Potential				13	GAGGT	ASHG38SM20TRFSS100013576TV6	tiRNA-3-43-CysGCA-24	False	3-tiRNA-complement	CGTCTAGTTCTCCAGGGGCCAAGC	24	GGGCGGGCGCCAAAAGGCGCCCGCCCCGTCTAGTTCTCCAGGGGCCAAGCTATCCTACTA	60
3'tiRNA-CysGCA	3'tiRNA-41-CysGCA-1	tRNA-Cys-GCA-1-1(High)_3'TiRNA_41	-1.68382	-0.334965	0.392604	down	0.499621	0.727797	-1.68382	-0.334965	0.499621	0.727797	3'tiRNA	AGATCAAGAGGTCCCTGGTTCAAATCCAGGTGCCCCCTCCA	41	tRNA-Cys-GCA-1,tRNA-Cys-GCA-3,tRNA-Cys-GCA-6,tRNA-Cys-GCA-9,tRNA-Ser-AGA-5,tRNA-Cys-GCA-18	Potential				11	GAGGT	ASHG38SM20TRFSS100012091TV6	tiRNA-3-41-CysGCA-1	False	3-tiRNA-complement	TCTAGTTCTCCAGGGACCAAGTTTAGGT	28	GGGCGGGCGCCAAAAGGCGCCCGCCCTCTAGTTCTCCAGGGACCAAGTTTAGGTTATCCT	60
3'tiRNA-CysGCA	3'tiRNA-41-CysGCA-17	tRNA-Cys-GCA-17-1(High)_3'TiRNA_41	-2.33831	-0.755889	0.333921	down	0.431002	0.737299	-2.33831	-0.755889	0.431002	0.737299	3'tiRNA	AGATCAAGAGGTCCCCGGTTCAAATCCGGGTGCCCCCCCCA	41	tRNA-Cys-GCA-17	Potential				11	GAGGT	ASHG38SM20TRFSS100012112TV6	tiRNA-3-41-CysGCA-17	False	3-tiRNA-complement	TCTAGTTCTCCAGGGGCCAAGTTTAGG	27	GGGCGGGCGCCAAAAGGCGCCCGCCCTCTAGTTCTCCAGGGGCCAAGTTTAGGTATCCTA	60
3'tiRNA-CysGCA	3'tiRNA-48-CysGCA-25	tRNA-Cys-GCA-25-1(Low)_3'TiRNA_48	-2.27517	-0.844315	0.37091	down	0.478946	0.759641	-2.27517	-0.844315	0.478946	0.759641	3'tiRNA	AGATCAAGAGGTCCCCGGTTGAAATCCGGGTGCTGGATTTTCTCACCA	48	tRNA-Cys-GCA-25	Potential						ASHG38SM20TRFSS100014095TV6	tiRNA-3-48-CysGCA-25	False	3-tiRNA-complement	TCTAGTTCTCCAGGGGCCAAC	21	GGGCGGGCGCCAAAAGGCGCCCGCCCTCTAGTTCTCCAGGGGCCAACTATCCTACTATAC	60
3'tiRNA-CysGCA	3'tiRNA-43-CysGCA-12	tRNA-Cys-GCA-12-1(High)_3'TiRNA_43	-4.54533	-3.51045	0.488056	down	0.244869	0.500942	-4.54533	-3.51045	0.244869	0.500942	3'tiRNA	GCAGATCAAAAGGTCCCTGGTTCAAATCCAGGTGCCCCTTCCA	43	tRNA-Cys-GCA-12	Potential				13	AAGGT	ASHG38SM20TRFSS100013546TV6	tiRNA-3-43-CysGCA-12	False	3-tiRNA-complement	CGTCTAGTTTTCCAGGGA	18	GGGCGGGCGCCAAAAGGCGCCCGCCCCGTCTAGTTTTCCAGGGATATCCTACTATACGTA	60
3'tiRNA-CysGCA	3'tiRNA-45-CysGCA-15		-4.47444	-2.95143	0.34796	down	0.284887	0.532151	-4.47444	-2.95143	0.284887	0.532151	3'tiRNA	CTGCAGATCAAGAGGTCTCTGGTTCAAATCCAGGTGCCCCCTCCA	45	tRNA-Cys-GCA-15	Reliable			26124144; 28765068	15	GAGGT	ASHG38SM20TRFSS100000150TV6	3-tiRNA-45-CysGCA-15	False	3-tiRNA-complement	GACGTCTAGTTCTCCAGAG	19	GGGCGGGCGCCAAAAGGCGCCCGCCCGACGTCTAGTTCTCCAGAGTATCCTACTATACGT	60
3'tiRNA-CysGCA	3'tiRNA-45-CysGCA-4		-4.45781	-2.96753	0.355943	down	0.326597	0.523538	-4.45781	-2.96753	0.326597	0.523538	3'tiRNA	CTGCAGATCAAGAGGTCCCTGGTTCAAATCCGGGTGCCCCCTCCA	45	tRNA-Cys-GCA-4	Reliable			26124144; 24752898	15	GAGGT	ASHG38SM20TRFSS100000160TV6	3-tiRNA-45-CysGCA-4	False	3-tiRNA-complement	GACGTCTAGTTCTCCAGGGAC	21	GGGCGGGCGCCAAAAGGCGCCCGCCCGACGTCTAGTTCTCCAGGGACTATCCTACTATAC	60
3'tiRNA-CysGCA	3'tiRNA-41-CysGCA-24	tRNA-Cys-GCA-24-1(Low)_3'TiRNA_41	-2.28137	-0.895662	0.382703	down	0.456806	0.754501	-2.28137	-0.895662	0.456806	0.754501	3'tiRNA	AGATCAAGAGGTCCCCGGTTCGAATCTAGGTGCCCCCTCCA	41	tRNA-Cys-GCA-24	Potential				11	GAGGT	ASHG38SM20TRFSS100012130TV6	tiRNA-3-41-CysGCA-24	False	3-tiRNA-complement	TCTAGTTCTCCAGGGGCCAAGC	22	GGGCGGGCGCCAAAAGGCGCCCGCCCTCTAGTTCTCCAGGGGCCAAGCTATCCTACTATA	60
3'tiRNA-CysGCA	3'tiRNA-43-CysGCA-15	tRNA-Cys-GCA-15-1(High)_3'TiRNA_43	-1.40553	-0.108604	0.406993	down	0.328867	0.575027	-1.40553	-0.108604	0.328867	0.575027	3'tiRNA	GCAGATCAAGAGGTCTCTGGTTCAAATCCAGGTGCCCCCTCCA	43	tRNA-Cys-GCA-15	Potential				13	GAGGT	ASHG38SM20TRFSS100013555TV6	tiRNA-3-43-CysGCA-15	False	3-tiRNA-complement	CGTCTAGTTCTCCAGAGAC	19	GGGCGGGCGCCAAAAGGCGCCCGCCCCGTCTAGTTCTCCAGAGACTATCCTACTATACGT	60
3'tiRNA-CysGCA	3'tiRNA-43-CysGCA-21	tRNA-Cys-GCA-21-1(High)_3'TiRNA_43	-2.35574	-0.703695	0.318189	down	0.494299	0.7576	-2.35574	-0.703695	0.494299	0.7576	3'tiRNA	GCAGATCAAGAGGTCCCCGGTTCAAATCTGGGTGCCCCCTCCA	43	tRNA-Cys-GCA-21	Potential				13	GAGGT	ASHG38SM20TRFSS100013570TV6	tiRNA-3-43-CysGCA-21	False	3-tiRNA-complement	CGTCTAGTTCTCCAGGGGCCAAGTTTAGA	29	GGGCGGGCGCCAAAAGGCGCCCGCCCCGTCTAGTTCTCCAGGGGCCAAGTTTAGATATCC	60
3'tiRNA-CysGCA	3'tiRNA-41-CysGCA-15	tRNA-Cys-GCA-15-1(High)_3'TiRNA_41	-1.6456	-0.251918	0.380593	down	0.490946	0.730497	-1.6456	-0.251918	0.490946	0.730497	3'tiRNA	AGATCAAGAGGTCTCTGGTTCAAATCCAGGTGCCCCCTCCA	41	tRNA-Cys-GCA-15	Potential				11	GAGGT	ASHG38SM20TRFSS100012106TV6	tiRNA-3-41-CysGCA-15	False	3-tiRNA-complement	TCTAGTTCTCCAGAGACCA	19	GGGCGGGCGCCAAAAGGCGCCCGCCCTCTAGTTCTCCAGAGACCATATCCTACTATACGT	60
3'tiRNA-CysGCA	3'tiRNA-45-CysGCA-19		-6.397	-4.85917	0.344402	down	0.120777	0.278952	-6.397	-4.85917	0.120777	0.278952	3'tiRNA	CTGCAAATCAAGAGGTCCCTGATTCAAATCCAGGTGCCCCCTCCA	45	tRNA-Cys-GCA-19	Reliable			29066746; 27174937; 25404306; 21855800; 19332886	15	GAGGT	ASHG38SM20TRFSS100000156TV6	3-tiRNA-45-CysGCA-19	False	3-tiRNA-complement	GACGTTTAGTTCTCCAGG	18	GGGCGGGCGCCAAAAGGCGCCCGCCCGACGTTTAGTTCTCCAGGTATCCTACTATACGTA	60
3'tiRNA-CysGCA	3'tiRNA-42-CysGCA-12	tRNA-Cys-GCA-12-1(High)_3'TiRNA_42	-5.65917	-4.37864	0.411645	down	0.160459	0.323336	-5.65917	-4.37864	0.160459	0.323336	3'tiRNA	CAGATCAAAAGGTCCCTGGTTCAAATCCAGGTGCCCCTTCCA	42	tRNA-Cys-GCA-12	Potential				12	AAGGT	ASHG38SM20TRFSS100012790TV6	tiRNA-3-42-CysGCA-12	False	3-tiRNA-complement	GTCTAGTTTTCCAGGGAC	18	GGGCGGGCGCCAAAAGGCGCCCGCCCGTCTAGTTTTCCAGGGACTATCCTACTATACGTA	60
3'tiRNA-CysGCA	3'tiRNA-43-CysGCA-17	tRNA-Cys-GCA-17-1(High)_3'TiRNA_43	-2.37942	-0.8409	0.344239	down	0.484714	0.747068	-2.37942	-0.8409	0.484714	0.747068	3'tiRNA	GCAGATCAAGAGGTCCCCGGTTCAAATCCGGGTGCCCCCCCCA	43	tRNA-Cys-GCA-17	Potential				13	GAGGT	ASHG38SM20TRFSS100013561TV6	tiRNA-3-43-CysGCA-17	False	3-tiRNA-complement	CGTCTAGTTCTCCAGGGGCCAAGTTTAGG	29	GGGCGGGCGCCAAAAGGCGCCCGCCCCGTCTAGTTCTCCAGGGGCCAAGTTTAGGTATCC	60
3'tiRNA-CysGCA	3'tiRNA-42-CysGCA-21	tRNA-Cys-GCA-21-1(High)_3'TiRNA_42	-2.05335	-0.845924	0.43304	down	0.293614	0.471857	-2.05335	-0.845924	0.293614	0.471857	3'tiRNA	CAGATCAAGAGGTCCCCGGTTCAAATCTGGGTGCCCCCTCCA	42	tRNA-Cys-GCA-21	Potential				12	GAGGT	ASHG38SM20TRFSS100012814TV6	tiRNA-3-42-CysGCA-21	False	3-tiRNA-complement	GTCTAGTTCTCCAGGGGCCAAGTTTAGA	28	GGGCGGGCGCCAAAAGGCGCCCGCCCGTCTAGTTCTCCAGGGGCCAAGTTTAGATATCCT	60
3'tiRNA-CysGCA	3'tiRNA-41-CysGCA-16	tRNA-Cys-GCA-16-1(High)_3'TiRNA_41	-6.07326	-4.6733	0.378939	down	0.268368	0.521473	-6.07326	-4.6733	0.268368	0.521473	3'tiRNA	AGATCAAGAAGTCCTTGGTTCAAATCCAGGTGCCCCCTCCA	41	tRNA-Cys-GCA-16	Potential				11	GAAGT	ASHG38SM20TRFSS100012109TV6	tiRNA-3-41-CysGCA-16	False	3-tiRNA-complement	TCTAGTTCTTCAGGAACCAA	20	GGGCGGGCGCCAAAAGGCGCCCGCCCTCTAGTTCTTCAGGAACCAATATCCTACTATACG	60
3'tiRNA-CysGCA	3'tiRNA-42-CysGCA-16	tRNA-Cys-GCA-16-1(High)_3'TiRNA_42	-5.65807	-4.50221	0.448799	down	0.164883	0.30663	-5.65807	-4.50221	0.164883	0.30663	3'tiRNA	CAGATCAAGAAGTCCTTGGTTCAAATCCAGGTGCCCCCTCCA	42	tRNA-Cys-GCA-16	Potential				12	GAAGT	ASHG38SM20TRFSS100012802TV6	tiRNA-3-42-CysGCA-16	False	3-tiRNA-complement	GTCTAGTTCTTCAGGAACCA	20	GGGCGGGCGCCAAAAGGCGCCCGCCCGTCTAGTTCTTCAGGAACCATATCCTACTATACG	60
3'tiRNA-CysGCA	3'tiRNA-45-CysGCA-13		-4.11487	-3.06249	0.48217	down	0.341621	0.523681	-4.11487	-3.06249	0.341621	0.523681	3'tiRNA	CTGCAGATCAAGAGGTCCCCAGTTCAAATCTGGGTGCCCCCTCCA	45	tRNA-Cys-GCA-20,tRNA-Cys-GCA-13	Reliable			26124144; 27518564; 23638709	15	GAGGT	ASHG38SM20TRFSS100000144TV6	3-tiRNA-45-CysGCA-13	False	3-tiRNA-complement	GACGTCTAGTTCTCCAGGGGT	21	GGGCGGGCGCCAAAAGGCGCCCGCCCGACGTCTAGTTCTCCAGGGGTTATCCTACTATAC	60
3'tiRNA-CysGCA	3'tiRNA-50-CysGCA-25	tRNA-Cys-GCA-25-1(Low)_3'TiRNA_50	-2.2839	-0.694902	0.332403	down	0.478385	0.750492	-2.2839	-0.694902	0.478385	0.750492	3'tiRNA	GCAGATCAAGAGGTCCCCGGTTGAAATCCGGGTGCTGGATTTTCTCACCA	50	tRNA-Cys-GCA-25	Potential						ASHG38SM20TRFSS100014143TV6	tiRNA-3-50-CysGCA-25	False	3-tiRNA-complement	CGTCTAGTTCTCCAGGGGCCAAC	23	GGGCGGGCGCCAAAAGGCGCCCGCCCCGTCTAGTTCTCCAGGGGCCAACTATCCTACTAT	60
3'tiRNA-CysGCA	3'tiRNA-43-CysGCA-19	tRNA-Cys-GCA-19-1(High)_3'TiRNA_43	-2.50393	-1.01588	0.356495	down	0.374231	0.675674	-2.50393	-1.01588	0.374231	0.675674	3'tiRNA	GCAAATCAAGAGGTCCCTGATTCAAATCCAGGTGCCCCCTCCA	43	tRNA-Cys-GCA-19	Potential				13	GAGGT	ASHG38SM20TRFSS100013564TV6	tiRNA-3-43-CysGCA-19	False	3-tiRNA-complement	CGTTTAGTTCTCCAGGGA	18	GGGCGGGCGCCAAAAGGCGCCCGCCCCGTTTAGTTCTCCAGGGATATCCTACTATACGTA	60
3'tiRNA-CysGCA	3'tiRNA-42-CysGCA-24	tRNA-Cys-GCA-24-1(Low)_3'TiRNA_42	-1.98779	-0.716151	0.414189	down	0.298647	0.47892	-1.98779	-0.716151	0.298647	0.47892	3'tiRNA	CAGATCAAGAGGTCCCCGGTTCGAATCTAGGTGCCCCCTCCA	42	tRNA-Cys-GCA-24	Potential				12	GAGGT	ASHG38SM20TRFSS100012820TV6	tiRNA-3-42-CysGCA-24	False	3-tiRNA-complement	GTCTAGTTCTCCAGGGGCCAAGC	23	GGGCGGGCGCCAAAAGGCGCCCGCCCGTCTAGTTCTCCAGGGGCCAAGCTATCCTACTAT	60
3'tiRNA-CysGCA	3'tiRNA-43-CysGCA-4	tRNA-Cys-GCA-4-1(High)_3'TiRNA_43	-1.55268	-0.121258	0.370766	down	0.343993	0.599156	-1.55268	-0.121258	0.343993	0.599156	3'tiRNA	GCAGATCAAGAGGTCCCTGGTTCAAATCCGGGTGCCCCCTCCA	43	tRNA-Cys-GCA-4	Potential				13	GAGGT	ASHG38SM20TRFSS100013579TV6	tiRNA-3-43-CysGCA-4	False	3-tiRNA-complement	CGTCTAGTTCTCCAGGGACCAAGTTTAGGC	30	GGGCGGGCGCCAAAAGGCGCCCGCCCCGTCTAGTTCTCCAGGGACCAAGTTTAGGCTATC	60
3'tiRNA-CysGCA	3'tiRNA-42-CysGCA-4	tRNA-Cys-GCA-4-1(High)_3'TiRNA_42	-1.82937	-0.600232	0.426573	down	0.270949	0.441633	-1.82937	-0.600232	0.270949	0.441633	3'tiRNA	CAGATCAAGAGGTCCCTGGTTCAAATCCGGGTGCCCCCTCCA	42	tRNA-Cys-GCA-4	Potential				12	GAGGT	ASHG38SM20TRFSS100012823TV6	tiRNA-3-42-CysGCA-4	False	3-tiRNA-complement	GTCTAGTTCTCCAGGGACCAAGTTTAGGC	29	GGGCGGGCGCCAAAAGGCGCCCGCCCGTCTAGTTCTCCAGGGACCAAGTTTAGGCTATCC	60
3'tiRNA-CysGCA	3'tiRNA-41-CysGCA-4	tRNA-Cys-GCA-4-1(High)_3'TiRNA_41	-1.83307	-0.405227	0.371687	down	0.449759	0.728197	-1.83307	-0.405227	0.449759	0.728197	3'tiRNA	AGATCAAGAGGTCCCTGGTTCAAATCCGGGTGCCCCCTCCA	41	tRNA-Cys-GCA-4	Potential				11	GAGGT	ASHG38SM20TRFSS100012133TV6	tiRNA-3-41-CysGCA-4	False	3-tiRNA-complement	TCTAGTTCTCCAGGGACCAAGTTTAGGC	28	GGGCGGGCGCCAAAAGGCGCCCGCCCTCTAGTTCTCCAGGGACCAAGTTTAGGCTATCCT	60
3'tiRNA-CysGCA	3'tiRNA-41-CysGCA-19	tRNA-Cys-GCA-19-1(High)_3'TiRNA_41	-3.4138	-1.78703	0.323811	down	0.383166	0.619993	-3.4138	-1.78703	0.383166	0.619993	3'tiRNA	AAATCAAGAGGTCCCTGATTCAAATCCAGGTGCCCCCTCCA	41	tRNA-Cys-GCA-19	Potential				11	GAGGT	ASHG38SM20TRFSS100012115TV6	tiRNA-3-41-CysGCA-19	False	3-tiRNA-complement	TTTAGTTCTCCAGGGACTAA	20	GGGCGGGCGCCAAAAGGCGCCCGCCCTTTAGTTCTCCAGGGACTAATATCCTACTATACG	60
3'tiRNA-CysGCA	3'tiRNA-42-CysGCA-17	tRNA-Cys-GCA-17-1(High)_3'TiRNA_42	-2.06814	-0.789211	0.412102	down	0.291901	0.473142	-2.06814	-0.789211	0.291901	0.473142	3'tiRNA	CAGATCAAGAGGTCCCCGGTTCAAATCCGGGTGCCCCCCCCA	42	tRNA-Cys-GCA-17	Potential				12	GAGGT	ASHG38SM20TRFSS100012805TV6	tiRNA-3-42-CysGCA-17	False	3-tiRNA-complement	GTCTAGTTCTCCAGGGGCCAAGTTTAGG	28	GGGCGGGCGCCAAAAGGCGCCCGCCCGTCTAGTTCTCCAGGGGCCAAGTTTAGGTATCCT	60
3'tiRNA-CysGCA	3'tiRNA-39-CysGCA-22	tRNA-Cys-GCA-22-1(High)_3'TiRNA_39	-1.79149	-0.479447	0.40275	down	0.473382	0.710213	-1.79149	-0.479447	0.473382	0.710213	3'tiRNA	AGATCAAGAGGTCCCCAGTTCAAATCTGGGTGCCCACCA	39	tRNA-Cys-GCA-22	Potential				11	GAGGT	ASHG38SM20TRFSS100011671TV6	tiRNA-3-39-CysGCA-22	False	3-tiRNA-complement	TCTAGTTCTCCAGGGGT	17	GGGCGGGCGCCAAAAGGCGCCCGCCCTCTAGTTCTCCAGGGGTTATCCTACTATACGTAT	60
3'tiRNA-CysGCA	3'tiRNA-45-CysGCA-11		-4.58142	-3.02711	0.340492	down	0.30021	0.575149	-4.58142	-3.02711	0.30021	0.575149	3'tiRNA	CTGCAGATCAAGAGGTCCCCGGTTCAAATCCGGGTGCCCCCTCCA	45	tRNA-Cys-GCA-2,tRNA-Cys-GCA-5,tRNA-Cys-GCA-7,tRNA-Cys-GCA-8,tRNA-Cys-GCA-11	Reliable			26124144	15	GAGGT	ASHG38SM20TRFSS100000138TV6	3-tiRNA-45-CysGCA-11	False	3-tiRNA-complement	GACGTCTAGTTCTCCAGGGGCCAAGTTTA	29	GGGCGGGCGCCAAAAGGCGCCCGCCCGACGTCTAGTTCTCCAGGGGCCAAGTTTATATCC	60
3'tiRNA-CysGCA	3'tiRNA-42-CysGCA-1	tRNA-Cys-GCA-1-1(High)_3'TiRNA_42	-1.75265	-0.641596	0.462955	down	0.293147	0.413062	-1.75265	-0.641596	0.293147	0.413062	3'tiRNA	CAGATCAAGAGGTCCCTGGTTCAAATCCAGGTGCCCCCTCCA	42	tRNA-Cys-GCA-1,tRNA-Cys-GCA-3,tRNA-Cys-GCA-6,tRNA-Cys-GCA-9,tRNA-Cys-GCA-18	Potential				12	GAGGT	ASHG38SM20TRFSS100012784TV6	tiRNA-3-42-CysGCA-1	False	3-tiRNA-complement	GTCTAGTTCTCCAGGGACCAAGTTTAGGT	29	GGGCGGGCGCCAAAAGGCGCCCGCCCGTCTAGTTCTCCAGGGACCAAGTTTAGGTTATCC	60
3'tiRNA-CysGCA	3'tiRNA-41-CysGCA-22	tRNA-Cys-GCA-22-1(High)_3'TiRNA_41	-1.67987	-0.375098	0.404784	down	0.374454	0.597131	-1.67987	-0.375098	0.374454	0.597131	3'tiRNA	GCAGATCAAGAGGTCCCCAGTTCAAATCTGGGTGCCCACCA	41	tRNA-Cys-GCA-22	Potential				13	GAGGT	ASHG38SM20TRFSS100012124TV6	tiRNA-3-41-CysGCA-22	False	3-tiRNA-complement	CGTCTAGTTCTCCAGGGGT	19	GGGCGGGCGCCAAAAGGCGCCCGCCCCGTCTAGTTCTCCAGGGGTTATCCTACTATACGT	60
3'tiRNA-CysGCA	3'tiRNA-41-CysGCA-21	tRNA-Cys-GCA-21-1(High)_3'TiRNA_41	-2.2731	-0.93247	0.394847	down	0.465742	0.753487	-2.2731	-0.93247	0.465742	0.753487	3'tiRNA	AGATCAAGAGGTCCCCGGTTCAAATCTGGGTGCCCCCTCCA	41	tRNA-Cys-GCA-21	Potential				11	GAGGT	ASHG38SM20TRFSS100012121TV6	tiRNA-3-41-CysGCA-21	False	3-tiRNA-complement	TCTAGTTCTCCAGGGGCCAAGTTTAGA	27	GGGCGGGCGCCAAAAGGCGCCCGCCCTCTAGTTCTCCAGGGGCCAAGTTTAGATATCCTA	60
3'tiRNA-CysGCA	3'tiRNA-45-CysGCA-1		-4.45132	-2.99918	0.365477	down	0.34003	0.553609	-4.45132	-2.99918	0.34003	0.553609	3'tiRNA	CTGCAGATCAAGAGGTCCCTGGTTCAAATCCAGGTGCCCCCTCCA	45	tRNA-Cys-GCA-1,tRNA-Cys-GCA-3,tRNA-Cys-GCA-6,tRNA-Cys-GCA-9,tRNA-Cys-GCA-18	Reliable			26124144; 24752898	15	GAGGT	ASHG38SM20TRFSS100000132TV6	3-tiRNA-45-CysGCA-1	False	3-tiRNA-complement	GACGTCTAGTTCTCCAGGGACCAAGTTTAGGT	32	GGGCGGGCGCCAAAAGGCGCCCGCCCGACGTCTAGTTCTCCAGGGACCAAGTTTAGGTTA	60
3'tiRNA-CysGCA	3'tiRNA-42-CysGCA-19	tRNA-Cys-GCA-19-1(High)_3'TiRNA_42	-3.02723	-1.56929	0.364013	down	0.47121	0.669636	-3.02723	-1.56929	0.47121	0.669636	3'tiRNA	CAAATCAAGAGGTCCCTGATTCAAATCCAGGTGCCCCCTCCA	42	tRNA-Cys-GCA-19	Potential				12	GAGGT	ASHG38SM20TRFSS100012808TV6	tiRNA-3-42-CysGCA-19	False	3-tiRNA-complement	GTTTAGTTCTCCAGGGACTA	20	GGGCGGGCGCCAAAAGGCGCCCGCCCGTTTAGTTCTCCAGGGACTATATCCTACTATACG	60
3'tiRNA-GlnCTG	3'tiRNA-41-GlnCTG-12	tRNA-Gln-CTG-12-1(Low)_3'TiRNA_41	-5.48843	-4.377	0.462835	down	0.248821	0.503229	-5.48843	-4.377	0.248821	0.503229	3'tiRNA	GAATCCAGCAACCAGAGTTCCAGTCTCAGCGTGGACCTCCA	41	tRNA-Gln-CTG-12	Potential						ASHG38SM20TRFSS100012145TV6	tiRNA-3-41-GlnCTG-12	False	3-tiRNA-complement	CTTAGGTCGTTGGTCTCA	18	GGGCGGGCGCCAAAAGGCGCCCGCCCCTTAGGTCGTTGGTCTCATATCCTACTATACGTA	60
3'tiRNA-GlnCTG	3'tiRNA-40-GlnCTG-11	tRNA-Gln-CTG-11-1(Low)_3'TiRNA_40	-6.10553	-4.69385	0.375873	down	0.145647	0.362896	-6.10553	-4.69385	0.145647	0.362896	3'tiRNA	GACTACAGTGATCAGAGTTCAAGTCTCAGTGGGACCTCCA	40	tRNA-Gln-CTG-11	Potential						ASHG38SM20TRFSS100011719TV6	tiRNA-3-40-GlnCTG-11	False	3-tiRNA-complement	CTGATGTCACTAGTCTCAAGT	21	GGGCGGGCGCCAAAAGGCGCCCGCCCCTGATGTCACTAGTCTCAAGTTATCCTACTATAC	60
3'tiRNA-GlnCTG	3'tiRNA-40-GlnCTG-2	tRNA-Gln-CTG-2-1(High)_3'TiRNA_40	-7.12721	-5.71667	0.376172	down	0.191923	0.377944	-7.12721	-5.71667	0.191923	0.377944	3'tiRNA	GAATCCAGCGATCCGAGTTCAAGTCTCGGTGGAACCTCCA	40	tRNA-Gln-CTG-2	Potential						ASHG38SM20TRFSS100011725TV6	tiRNA-3-40-GlnCTG-2	False	3-tiRNA-complement	CTTAGGTCGCTAGGCTCAAGTTC	23	GGGCGGGCGCCAAAAGGCGCCCGCCCCTTAGGTCGCTAGGCTCAAGTTCTATCCTACTAT	60
3'tiRNA-GlnCTG	3'tiRNA-43-GlnCTG-12	tRNA-Gln-CTG-12-1(Low)_3'TiRNA_43	-9.16805	-6.93683	0.212978	down	0.172469	0.388732	-9.16805	-6.93683	0.172469	0.388732	3'tiRNA	CTGAATCCAGCAACCAGAGTTCCAGTCTCAGCGTGGACCTCCA	43	tRNA-Gln-CTG-12	Potential						ASHG38SM20TRFSS100013582TV6	tiRNA-3-43-GlnCTG-12	False	3-tiRNA-complement	GACTTAGGTCGTTGGTCT	18	GGGCGGGCGCCAAAAGGCGCCCGCCCGACTTAGGTCGTTGGTCTTATCCTACTATACGTA	60
3'tiRNA-GlnCTG	3'tiRNA-42-GlnCTG-12	tRNA-Gln-CTG-12-1(Low)_3'TiRNA_42	-5.20284	-3.95029	0.419706	down	0.262887	0.396448	-5.20284	-3.95029	0.262887	0.396448	3'tiRNA	TGAATCCAGCAACCAGAGTTCCAGTCTCAGCGTGGACCTCCA	42	tRNA-Gln-CTG-12	Potential						ASHG38SM20TRFSS100012835TV6	tiRNA-3-42-GlnCTG-12	False	3-tiRNA-complement	ACTTAGGTCGTTGGTCTC	18	GGGCGGGCGCCAAAAGGCGCCCGCCCACTTAGGTCGTTGGTCTCTATCCTACTATACGTA	60
3'tiRNA-GlnTTG	3'tiRNA-43-GlnTTG-10	tRNA-Gln-TTG-10-1(Low)_3'TiRNA_43	-7.59	-6.05912	0.346067	down	0.154675	0.305908	-7.59	-6.05912	0.154675	0.305908	3'tiRNA	TTGGAGCCAGACTGCCTGGGGTCGGATCCCAGCTCTCACACCA	43	tRNA-Gln-TTG-10	Potential						ASHG38SM20TRFSS100013585TV6	tiRNA-3-43-GlnTTG-10	False	3-tiRNA-complement	AACCTCGGTCTGACG	15	GGGCGGGCGCCAAAAGGCGCCCGCCCAACCTCGGTCTGACGTATCCTACTATACGTATCA	60
3'tiRNA-GlnTTG	3'tiRNA-40-GlnTTG-4	tRNA-Gln-TTG-4-1(High)_3'TiRNA_40	-9.02255	-6.48505	0.172242	down	0.066458	0.318382	-9.02255	-6.48505	0.066458	0.318382	3'tiRNA	GAATCCAGCAATCCGAGTTCGAATCTTGGTGGGACCTCCA	40	tRNA-Gln-TTG-4	Potential						ASHG38SM20TRFSS100011752TV6	tiRNA-3-40-GlnTTG-4	False	3-tiRNA-complement	CTTAGGTCGTTAGGCTCAAGCTTAGAA	27	GGGCGGGCGCCAAAAGGCGCCCGCCCCTTAGGTCGTTAGGCTCAAGCTTAGAATATCCTA	60
3'tiRNA-GlnTTG	3'tiRNA-43-GlnTTG-6	tRNA-Gln-TTG-6-1(Low)_3'TiRNA_43	-4.80412	-3.61394	0.438249	down	0.19931	0.36456	-4.80412	-3.61394	0.19931	0.36456	3'tiRNA	TTGGGTCAGAAGATTGAGGGTTCAAGTCCTTTCATGGTCACCA	43	tRNA-Gln-TTG-6	Potential						ASHG38SM20TRFSS100013591TV6	tiRNA-3-43-GlnTTG-6	False	3-tiRNA-complement	AACCCAGTCTTCTAACTCC	19	GGGCGGGCGCCAAAAGGCGCCCGCCCAACCCAGTCTTCTAACTCCTATCCTACTATACGT	60
3'tiRNA-GluTTC	3'tiRNA-41-GluTTC-5	tRNA-Glu-TTC-5-1(Low)_3'TiRNA_41	-7.23577	-6.16559	0.476258	down	0.243963	0.43947	-7.23577	-6.16559	0.243963	0.43947	3'tiRNA	TCAAGCAGTTAACGCGGGTTCGATTCCCGGGTAACGAACCA	41	tRNA-Glu-TTC-5	Potential						ASHG38SM20TRFSS100012205TV6	tiRNA-3-41-GluTTC-5	False	3-tiRNA-complement	AGTTCGTCAATTGCGC	16	GGGCGGGCGCCAAAAGGCGCCCGCCCAGTTCGTCAATTGCGCTATCCTACTATACGTATC	60
3'tiRNA-GluTTC	3'tiRNA-40-GluTTC-6	tRNA-Glu-TTC-6-1(Low)_3'TiRNA_40	-7.85258	-6.5199	0.39703	down	0.00700198	0.0839248	-7.85258	-6.5199	0.00700198	0.0839248	3'tiRNA	CACCTGTGCGGCCCGGGTTCAATTCCCGATGAAGGAACCA	40	tRNA-Glu-TTC-6	Potential						ASHG38SM20TRFSS100011770TV6	tiRNA-3-40-GluTTC-6	False	3-tiRNA-complement	GTGGACACGCCGG	13	GGGCGGGCGCCAAAAGGCGCCCGCCCGTGGACACGCCGGTATCCTACTATACGTATCACA	60
3'tiRNA-GluTTC	3'tiRNA-42-GluTTC-7	tRNA-Glu-TTC-7-1(Low)_3'TiRNA_42	-9.12769	-7.08505	0.242719	down	0.0748626	0.346051	-9.12769	-7.08505	0.0748626	0.346051	3'tiRNA	TTCACTGCCGCGGCCCGCGTTCGATTCCCGGTCAGGGAACCA	42	tRNA-Glu-TTC-7	Potential						ASHG38SM20TRFSS100012919TV6	tiRNA-3-42-GluTTC-7	False	3-tiRNA-complement	AAGTGACGGCGCC	13	GGGCGGGCGCCAAAAGGCGCCCGCCCAAGTGACGGCGCCTATCCTACTATACGTATCACA	60
3'tiRNA-GlyCCC	3'tiRNA-41-GlyCCC-3	tRNA-Gly-CCC-3-1(High)_3'TiRNA_41	-4.47698	-3.2587	0.429796	down	0.296241	0.489981	-4.47698	-3.2587	0.296241	0.489981	3'tiRNA	CCACGCAGGAGACCCAGGTTCGATTCCTGGCCAATGCACCA	41	tRNA-Gly-CCC-3	Potential						ASHG38SM20TRFSS100012223TV6	tiRNA-3-41-GlyCCC-3	False	3-tiRNA-complement	GGTGCGTCCTCTGG	14	GGGCGGGCGCCAAAAGGCGCCCGCCCGGTGCGTCCTCTGGTATCCTACTATACGTATCAC	60
3'tiRNA-GlyCCC	3'tiRNA-42-GlyCCC-1	tRNA-Gly-CCC-1-2(High)_3'TiRNA_42	-5.33593	-4.1177	0.429811	down	0.169066	0.457022	-5.33593	-4.1177	0.169066	0.457022	3'tiRNA	CCCACGCGGGAGACCCGGGTTCAATTCCCGGCCAATGCACCA	42	tRNA-Gly-CCC-1	Potential						ASHG38SM20TRFSS100012928TV6	tiRNA-3-42-GlyCCC-1	False	3-tiRNA-complement	GGGTGCGCCCTC	12	GGGCGGGCGCCAAAAGGCGCCCGCCCGGGTGCGCCCTCTATCCTACTATACGTATCACAT	60
3'tiRNA-GlyCCC	3'tiRNA-43-GlyCCC-1		-7.71434	-5.97449	0.299403	down	0.286115	0.391902	-7.71434	-5.97449	0.286115	0.391902	3'tiRNA	TCCCACGCGGGAGACCCGGGTTCAATTCCCGGCCAATGCACCA	43	tRNA-Gly-CCC-1	Reliable			29066746; 27174937; 25404306; 21855800; 19332886			ASHG38SM20TRFSS100000051TV6	3-tiRNA-43-GlyCCC-1	False	3-tiRNA-complement	AGGGTGCGCCCT	12	GGGCGGGCGCCAAAAGGCGCCCGCCCAGGGTGCGCCCTTATCCTACTATACGTATCACAT	60
3'tiRNA-GlyGCC	3'tiRNA-41-GlyGCC-6	tRNA-Gly-GCC-6-1(Low)_3'TiRNA_41	-3.56999	-2.22928	0.394826	down	0.227736	0.515923	-3.56999	-2.22928	0.227736	0.515923	3'tiRNA	CCATGCAGGAGGTCCAGGTTCATTTCCTGGCCTATGCACCA	41	tRNA-Gly-GCC-6	Potential				12	GAGGT	ASHG38SM20TRFSS100012253TV6	tiRNA-3-41-GlyGCC-6	False	3-tiRNA-complement	GGTACGTCCTCCAGG	15	GGGCGGGCGCCAAAAGGCGCCCGCCCGGTACGTCCTCCAGGTATCCTACTATACGTATCA	60
3'tiRNA-GlyGCC	3'tiRNA-42-GlyGCC-1	tRNA-Gly-GCC-1-5(High)_3'TiRNA_42	-4.61655	-3.41753	0.435571	down	0.0910361	0.285043	-4.61655	-3.41753	0.0910361	0.285043	3'tiRNA	GCCACGCGGGAGGCCCGGGTTCGATTCCCGGCCCATGCACCA	42	tRNA-Gly-GCC-1	Potential				13	GAGGC	ASHG38SM20TRFSS100012949TV6	tiRNA-3-42-GlyGCC-1	False	3-tiRNA-complement	CGGTGCGCCCTCCGG	15	GGGCGGGCGCCAAAAGGCGCCCGCCCCGGTGCGCCCTCCGGTATCCTACTATACGTATCA	60
3'tiRNA-GlyGCC	3'tiRNA-42-GlyGCC-6	tRNA-Gly-GCC-6-1(Low)_3'TiRNA_42	-3.01404	-1.85814	0.448785	down	0.137611	0.354714	-3.01404	-1.85814	0.137611	0.354714	3'tiRNA	GCCATGCAGGAGGTCCAGGTTCATTTCCTGGCCTATGCACCA	42	tRNA-Gly-GCC-6	Potential				13	GAGGT	ASHG38SM20TRFSS100012964TV6	tiRNA-3-42-GlyGCC-6	False	3-tiRNA-complement	CGGTACGTCCTCCAG	15	GGGCGGGCGCCAAAAGGCGCCCGCCCCGGTACGTCCTCCAGTATCCTACTATACGTATCA	60
3'tiRNA-GlyGCC	3'tiRNA-43-GlyGCC-4		-4.0433	-2.76714	0.412892	down	0.158799	0.399564	-4.0433	-2.76714	0.158799	0.399564	3'tiRNA	TGCCACGCAGGAGGCCCAGGTTTGATTCCTGGCCCATGCACCA	43	tRNA-Gly-GCC-4	Reliable			29066746; 27174937; 25404306; 21855800; 19332886	14	GAGGC	ASHG38SM20TRFSS100000063TV6	3-tiRNA-43-GlyGCC-4	False	3-tiRNA-complement	ACGGTGCGTCCTC	13	GGGCGGGCGCCAAAAGGCGCCCGCCCACGGTGCGTCCTCTATCCTACTATACGTATCACA	60
3'tiRNA-GlyGCC	3'tiRNA-41-GlyGCC-4	tRNA-Gly-GCC-4-1(High)_3'TiRNA_41	-2.13613	-0.812451	0.399515	down	0.407236	0.631328	-2.13613	-0.812451	0.407236	0.631328	3'tiRNA	CCACGCAGGAGGCCCAGGTTTGATTCCTGGCCCATGCACCA	41	tRNA-Gly-GCC-4	Potential				12	GAGGC	ASHG38SM20TRFSS100012247TV6	tiRNA-3-41-GlyGCC-4	False	3-tiRNA-complement	GGTGCGTCCTCCG	13	GGGCGGGCGCCAAAAGGCGCCCGCCCGGTGCGTCCTCCGTATCCTACTATACGTATCACA	60
3'tiRNA-GlyTCC	3'tiRNA-40-GlyTCC-1	tRNA-Gly-TCC-1-1(High)_3'TiRNA_40	-6.58556	-5.04942	0.344806	down	0.0573201	0.245537	-6.58556	-5.04942	0.0573201	0.245537	3'tiRNA	CAAGCAGTTGACCCGGGTTCGATTCCCGGCCAACGCACCA	40	tRNA-Gly-TCC-1,tRNA-Gly-TCC-3,tRNA-Gly-TCC-2	Potential						ASHG38SM20TRFSS100011815TV6	tiRNA-3-40-GlyTCC-1	False	3-tiRNA-complement	GTTCGTCAACTGGGCCCAA	19	GGGCGGGCGCCAAAAGGCGCCCGCCCGTTCGTCAACTGGGCCCAATATCCTACTATACGT	60
3'tiRNA-GlyTCC	3'tiRNA-41-GlyTCC-1	tRNA-Gly-TCC-1-1(High)_3'TiRNA_41	-8.93639	-6.34882	0.166366	down	0.087055	0.336379	-8.93639	-6.34882	0.087055	0.336379	3'tiRNA	CCAAGCAGTTGACCCGGGTTCGATTCCCGGCCAACGCACCA	41	tRNA-Gly-TCC-1,tRNA-Gly-TCC-3,tRNA-Gly-TCC-2	Potential						ASHG38SM20TRFSS100012256TV6	tiRNA-3-41-GlyTCC-1	False	3-tiRNA-complement	GGTTCGTCAACTGGGCCCAA	20	GGGCGGGCGCCAAAAGGCGCCCGCCCGGTTCGTCAACTGGGCCCAATATCCTACTATACG	60
3'tiRNA-GlyTCC	3'tiRNA-41-GlyTCC-4	tRNA-Gly-TCC-4-1(High)_3'TiRNA_41	-8.76249	-6.54933	0.215662	down	0.0809044	0.293621	-8.76249	-6.54933	0.0809044	0.293621	3'tiRNA	CCAAGCAGTTGACCCGGGCTCGATTCCCGCCCAACGCACCA	41	tRNA-Gly-TCC-4	Potential						ASHG38SM20TRFSS100012259TV6	tiRNA-3-41-GlyTCC-4	False	3-tiRNA-complement	GGTTCGTCAACTGGGCCCGA	20	GGGCGGGCGCCAAAAGGCGCCCGCCCGGTTCGTCAACTGGGCCCGATATCCTACTATACG	60
3'tiRNA-IleAAT	3'tiRNA-42-IleAAT-1	tRNA-Ile-AAT-1-1(High)_3'TiRNA_42	-9.18085	-6.88021	0.202972	down	0.073492	0.293342	-9.18085	-6.88021	0.073492	0.293342	3'tiRNA	ATAACGCCAAGGTCGCGGGTTCGATCCCCGTACGGGCCACCA	42	tRNA-Ile-AAT-7,tRNA-Ile-AAT-5,tRNA-Ile-AAT-1,tRNA-Ile-AAT-8	Potential				12	AAGGT	ASHG38SM20TRFSS100012982TV6	tiRNA-3-42-IleAAT-1	False	3-tiRNA-complement	TATTGCGGTTCCAGCG	16	GGGCGGGCGCCAAAAGGCGCCCGCCCTATTGCGGTTCCAGCGTATCCTACTATACGTATC	60
3'tiRNA-iMetCAT	3'tiRNA-42-iMetCAT-1	tRNA-iMet-CAT-1-8(High)_3'TiRNA_42	-3.65804	-2.19845	0.363597	down	0.409284	0.624508	-3.65804	-2.19845	0.409284	0.624508	3'tiRNA	ATAACCCAGAGGTCGATGGATCGAAACCATCCTCTGCTACCA	42	tRNA-iMet-CAT-1	Potential				12	GAGGT	ASHG38SM20TRFSS100013312TV6	tiRNA-3-42-iMetCAT-1	False	3-tiRNA-complement	TATTGGGTCTCCAGCTACCTAGC	23	GGGCGGGCGCCAAAAGGCGCCCGCCCTATTGGGTCTCCAGCTACCTAGCTATCCTACTAT	60
3'tiRNA-iMetCAT	3'tiRNA-43-iMetCAT-2	tRNA-iMet-CAT-2-1(High)_3'TiRNA_43	-3.36208	-2.28097	0.472662	down	0.504882	0.652417	-3.36208	-2.28097	0.504882	0.652417	3'tiRNA	CATAACCCAGAGGTCGATGGATCTAAACCATCCTCTGCTACCA	43	tRNA-iMet-CAT-2	Potential				13	GAGGT	ASHG38SM20TRFSS100013954TV6	tiRNA-3-43-iMetCAT-2	False	3-tiRNA-complement	GTATTGGGTCTCCAGCTACCTAGA	24	GGGCGGGCGCCAAAAGGCGCCCGCCCGTATTGGGTCTCCAGCTACCTAGATATCCTACTA	60
3'tiRNA-iMetCAT	3'tiRNA-43-iMetCAT-1	tRNA-iMet-CAT-1-8(High)_3'TiRNA_43	-3.4263	-2.33597	0.469655	down	0.44354	0.615426	-3.4263	-2.33597	0.44354	0.615426	3'tiRNA	CATAACCCAGAGGTCGATGGATCGAAACCATCCTCTGCTACCA	43	tRNA-iMet-CAT-1	Potential				13	GAGGT	ASHG38SM20TRFSS100013951TV6	tiRNA-3-43-iMetCAT-1	False	3-tiRNA-complement	GTATTGGGTCTCCAGCTACCTAGC	24	GGGCGGGCGCCAAAAGGCGCCCGCCCGTATTGGGTCTCCAGCTACCTAGCTATCCTACTA	60
3'tiRNA-iMetCAT	3'tiRNA-41-iMetCAT-3	tRNA-iMet-CAT-3-1(Low)_3'TiRNA_41	-3.09297	-1.57171	0.348382	down	0.556181	0.762565	-3.09297	-1.57171	0.556181	0.762565	3'tiRNA	TAACCCAGAGGTTGATGGATGGAAACCATCCTCTGCTACCA	41	tRNA-iMet-CAT-3	Potential				11	GAGGT	ASHG38SM20TRFSS100012544TV6	tiRNA-3-41-iMetCAT-3	False	3-tiRNA-complement	ATTGGGTCTCCAACTACC	18	GGGCGGGCGCCAAAAGGCGCCCGCCCATTGGGTCTCCAACTACCTATCCTACTATACGTA	60
3'tiRNA-iMetCAT	3'tiRNA-41-iMetCAT-1	tRNA-iMet-CAT-1-8(High)_3'TiRNA_41	-2.84402	-1.51763	0.398764	down	0.474294	0.706936	-2.84402	-1.51763	0.474294	0.706936	3'tiRNA	TAACCCAGAGGTCGATGGATCGAAACCATCCTCTGCTACCA	41	tRNA-iMet-CAT-1	Potential				11	GAGGT	ASHG38SM20TRFSS100012538TV6	tiRNA-3-41-iMetCAT-1	False	3-tiRNA-complement	ATTGGGTCTCCAGCTACCTAGC	22	GGGCGGGCGCCAAAAGGCGCCCGCCCATTGGGTCTCCAGCTACCTAGCTATCCTACTATA	60
3'tiRNA-iMetCAT	3'tiRNA-42-iMetCAT-3	tRNA-iMet-CAT-3-1(Low)_3'TiRNA_42	-3.85222	-2.44553	0.377176	down	0.530835	0.676779	-3.85222	-2.44553	0.530835	0.676779	3'tiRNA	ATAACCCAGAGGTTGATGGATGGAAACCATCCTCTGCTACCA	42	tRNA-iMet-CAT-3	Potential				12	GAGGT	ASHG38SM20TRFSS100013318TV6	tiRNA-3-42-iMetCAT-3	False	3-tiRNA-complement	TATTGGGTCTCCAACTACC	19	GGGCGGGCGCCAAAAGGCGCCCGCCCTATTGGGTCTCCAACTACCTATCCTACTATACGT	60
3'tiRNA-iMetCAT	3'tiRNA-43-iMetCAT-3	tRNA-iMet-CAT-3-1(Low)_3'TiRNA_43	-3.82779	-2.53706	0.408745	down	0.438451	0.645551	-3.82779	-2.53706	0.438451	0.645551	3'tiRNA	CATAACCCAGAGGTTGATGGATGGAAACCATCCTCTGCTACCA	43	tRNA-iMet-CAT-3	Potential				13	GAGGT	ASHG38SM20TRFSS100013957TV6	tiRNA-3-43-iMetCAT-3	False	3-tiRNA-complement	GTATTGGGTCTCCAACTAC	19	GGGCGGGCGCCAAAAGGCGCCCGCCCGTATTGGGTCTCCAACTACTATCCTACTATACGT	60
3'tiRNA-iMetCAT	3'tiRNA-41-iMetCAT-2	tRNA-iMet-CAT-2-1(High)_3'TiRNA_41	-2.85392	-1.58301	0.4144	down	0.46656	0.718565	-2.85392	-1.58301	0.46656	0.718565	3'tiRNA	TAACCCAGAGGTCGATGGATCTAAACCATCCTCTGCTACCA	41	tRNA-iMet-CAT-2	Potential				11	GAGGT	ASHG38SM20TRFSS100012541TV6	tiRNA-3-41-iMetCAT-2	False	3-tiRNA-complement	ATTGGGTCTCCAGCTACCTAGA	22	GGGCGGGCGCCAAAAGGCGCCCGCCCATTGGGTCTCCAGCTACCTAGATATCCTACTATA	60
3'tiRNA-iMetCAT	3'tiRNA-42-iMetCAT-2	tRNA-iMet-CAT-2-1(High)_3'TiRNA_42	-3.57399	-2.25595	0.401078	down	0.406072	0.645223	-3.57399	-2.25595	0.406072	0.645223	3'tiRNA	ATAACCCAGAGGTCGATGGATCTAAACCATCCTCTGCTACCA	42	tRNA-iMet-CAT-2	Potential				12	GAGGT	ASHG38SM20TRFSS100013315TV6	tiRNA-3-42-iMetCAT-2	False	3-tiRNA-complement	TATTGGGTCTCCAGCTACCTAGA	23	GGGCGGGCGCCAAAAGGCGCCCGCCCTATTGGGTCTCCAGCTACCTAGATATCCTACTAT	60
3'tiRNA-LeuAAG	3'tiRNA-43-LeuAAG-5	tRNA-Leu-AAG-5-1(Low)_3'TiRNA_43	-6.16785	-4.8517	0.401605	down	0.334703	0.474927	-6.16785	-4.8517	0.334703	0.474927	3'tiRNA	AAGAATCAGAAGATTCCAGCCTTGACTCCTGGCTGGCTCACCA	43	tRNA-Leu-AAG-5	Potential						ASHG38SM20TRFSS100013657TV6	tiRNA-3-43-LeuAAG-5	False	3-tiRNA-complement	TTCTTAGTCTTCTAAGGTCGG	21	GGGCGGGCGCCAAAAGGCGCCCGCCCTTCTTAGTCTTCTAAGGTCGGTATCCTACTATAC	60
3'tiRNA-LeuAAG	3'tiRNA-51-LeuAAG-6	tRNA-Leu-AAG-6-1(Low)_3'TiRNA_51	-7.66258	-6.51462	0.451262	down	0.167866	0.345903	-7.66258	-6.51462	0.167866	0.345903	3'tiRNA	AAGACTCCAGTCTCTTCAGAGGCATGGGTTTGAATCCCACTGCTGCCACCA	51	tRNA-Leu-AAG-6	Potential				22	GAGGC	ASHG38SM20TRFSS100014251TV6	tiRNA-3-51-LeuAAG-6	False	3-tiRNA-complement	TTCTGAGGTCAGAGAAGTC	19	GGGCGGGCGCCAAAAGGCGCCCGCCCTTCTGAGGTCAGAGAAGTCTATCCTACTATACGT	60
3'tiRNA-LeuAAG	3'tiRNA-42-LeuAAG-5	tRNA-Leu-AAG-5-1(Low)_3'TiRNA_42	-5.47228	-4.30659	0.44575	down	0.287706	0.532386	-5.47228	-4.30659	0.287706	0.532386	3'tiRNA	AGAATCAGAAGATTCCAGCCTTGACTCCTGGCTGGCTCACCA	42	tRNA-Leu-AAG-5	Potential						ASHG38SM20TRFSS100013015TV6	tiRNA-3-42-LeuAAG-5	False	3-tiRNA-complement	TCTTAGTCTTCTAAGGTCGG	20	GGGCGGGCGCCAAAAGGCGCCCGCCCTCTTAGTCTTCTAAGGTCGGTATCCTACTATACG	60
3'tiRNA-LeuTAA	3'tiRNA-53-LeuTAA-3	tRNA-Leu-TAA-3-1(High)_3'TiRNA_53	-9.09969	-6.8725	0.213573	down	0.13364	0.429729	-9.09969	-6.8725	0.13364	0.429729	3'tiRNA	TAAGATCCAATGGATTCATATCCGCGTGGGTTCGAACCCCACTTCTGGTACCA	53	tRNA-Leu-TAA-3	Potential						ASHG38SM20TRFSS100014464TV6	tiRNA-3-53-LeuTAA-3	False	3-tiRNA-complement	ATTCTAGGTTACCTAAGTATAGGC	24	GGGCGGGCGCCAAAAGGCGCCCGCCCATTCTAGGTTACCTAAGTATAGGCTATCCTACTA	60
3'tiRNA-LeuTAA	3'tiRNA-51-LeuTAA-1	tRNA-Leu-TAA-1-1(High)_3'TiRNA_51	-7.60324	-6.50553	0.467255	down	0.172035	0.3058	-7.60324	-6.50553	0.172035	0.3058	3'tiRNA	AGATCCAATGGACATATGTCCGCGTGGGTTCGAACCCCACTCCTGGTACCA	51	tRNA-Leu-TAA-1	Potential						ASHG38SM20TRFSS100014278TV6	tiRNA-3-51-LeuTAA-1	False	3-tiRNA-complement	TCTAGGTTACCTGTATACAGG	21	GGGCGGGCGCCAAAAGGCGCCCGCCCTCTAGGTTACCTGTATACAGGTATCCTACTATAC	60
3'tiRNA-LeuTAG	3'tiRNA-49-LeuTAG-3	tRNA-Leu-TAG-3-1(High)_3'TiRNA_49	-8.6872	-6.11239	0.167844	down	0.0220538	0.18879	-8.6872	-6.11239	0.0220538	0.18879	3'tiRNA	GGCTCCAGTCATTTCGATGGCGTGGGTTCGAATCCCACCGCTGCCACCA	49	tRNA-Leu-TAG-3	Potential						ASHG38SM20TRFSS100014131TV6	tiRNA-3-49-LeuTAG-3	False	3-tiRNA-complement	CCGAGGTCAGTAAAGCTA	18	GGGCGGGCGCCAAAAGGCGCCCGCCCCCGAGGTCAGTAAAGCTATATCCTACTATACGTA	60
3'tiRNA-LeuTAG	3'tiRNA-49-LeuTAG-4	tRNA-Leu-TAG-4-1(Low)_3'TiRNA_49	-7.63061	-6.14713	0.357624	down	0.0505567	0.189829	-7.63061	-6.14713	0.0505567	0.189829	3'tiRNA	GGCTCCAGTCTCTTTGGGGACGTGGGTTTAAATCCCACTGCTGCAACCA	49	tRNA-Leu-TAG-4	Potential						ASHG38SM20TRFSS100014134TV6	tiRNA-3-49-LeuTAG-4	False	3-tiRNA-complement	CCGAGGTCAGAGAAACC	17	GGGCGGGCGCCAAAAGGCGCCCGCCCCCGAGGTCAGAGAAACCTATCCTACTATACGTAT	60
3'tiRNA-LysCTT	3'tiRNA-42-LysCTT-13	tRNA-Lys-CTT-13-1(Low)_3'TiRNA_42	-8.16791	-6.67343	0.354911	down	0.288233	0.402945	-8.16791	-6.67343	0.288233	0.402945	3'tiRNA	TTAATCTCAGGGTCATGGGTTTGAGCCCTACGTTGGGCGCCA	42	tRNA-Lys-CTT-13	Potential				12	AGGGT	ASHG38SM20TRFSS100013030TV6	tiRNA-3-42-LysCTT-13	False	3-tiRNA-complement	AATTAGAGTCCCAGTACCCAAACTCGGGAT	30	GGGCGGGCGCCAAAAGGCGCCCGCCCAATTAGAGTCCCAGTACCCAAACTCGGGATTATC	60
3'tiRNA-LysCTT	3'tiRNA-41-LysCTT-9	tRNA-Lys-CTT-9-1(High)_3'TiRNA_41	-8.30629	-6.99278	0.40234	down	0.126882	0.241945	-8.30629	-6.99278	0.126882	0.241945	3'tiRNA	TCATCCCAGGGTTGTGGGTTCGAGCCCCACATTGGGCACCA	41	tRNA-Lys-CTT-9	Potential				11	AGGGT	ASHG38SM20TRFSS100012340TV6	tiRNA-3-41-LysCTT-9	False	3-tiRNA-complement	AGTAGGGTCCCAACAC	16	GGGCGGGCGCCAAAAGGCGCCCGCCCAGTAGGGTCCCAACACTATCCTACTATACGTATC	60
3'tiRNA-LysCTT	3'tiRNA-42-LysCTT-9	tRNA-Lys-CTT-9-1(High)_3'TiRNA_42	-7.97251	-6.91347	0.479952	down	0.300723	0.353954	-7.97251	-6.91347	0.300723	0.353954	3'tiRNA	TTCATCCCAGGGTTGTGGGTTCGAGCCCCACATTGGGCACCA	42	tRNA-Lys-CTT-9	Potential				12	AGGGT	ASHG38SM20TRFSS100013057TV6	tiRNA-3-42-LysCTT-9	False	3-tiRNA-complement	AAGTAGGGTCCCAACAC	17	GGGCGGGCGCCAAAAGGCGCCCGCCCAAGTAGGGTCCCAACACTATCCTACTATACGTAT	60
3'tiRNA-LysTTT	3'tiRNA-42-LysTTT-15	tRNA-Lys-TTT-15-1(Low)_3'TiRNA_42	-4.6785	-3.60333	0.474613	down	0.436416	0.599998	-4.6785	-3.60333	0.436416	0.599998	3'tiRNA	TTCATCTGAGGGTCCAGGGTTTAAGTCCATGTCCAGGCACCA	42	tRNA-Lys-TTT-15	Potential				12	AGGGT	ASHG38SM20TRFSS100013078TV6	tiRNA-3-42-LysTTT-15	False	3-tiRNA-complement	AAGTAGACTCCCAGGTC	17	GGGCGGGCGCCAAAAGGCGCCCGCCCAAGTAGACTCCCAGGTCTATCCTACTATACGTAT	60
3'tiRNA-LysTTT	3'tiRNA-42-LysTTT-10	tRNA-Lys-TTT-10-1(Low)_3'TiRNA_42	-5.61736	-4.10933	0.35159	down	0.185801	0.358358	-5.61736	-4.10933	0.185801	0.358358	3'tiRNA	TTAACCTGAGGGTTCAGGGTTCAAGTCTCTGTTTGGGCGCCA	42	tRNA-Lys-TTT-10	Potential				12	AGGGT	ASHG38SM20TRFSS100013063TV6	tiRNA-3-42-LysTTT-10	False	3-tiRNA-complement	AATTGGACTCCCAAGTCC	18	GGGCGGGCGCCAAAAGGCGCCCGCCCAATTGGACTCCCAAGTCCTATCCTACTATACGTA	60
3'tiRNA-LysTTT	3'tiRNA-43-LysTTT-10	tRNA-Lys-TTT-10-1(Low)_3'TiRNA_43	-5.25131	-4.23153	0.493192	down	0.477144	0.627106	-5.25131	-4.23153	0.477144	0.627106	3'tiRNA	TTTAACCTGAGGGTTCAGGGTTCAAGTCTCTGTTTGGGCGCCA	43	tRNA-Lys-TTT-10	Potential				13	AGGGT	ASHG38SM20TRFSS100013708TV6	tiRNA-3-43-LysTTT-10	False	3-tiRNA-complement	AAATTGGACTCCCAAGTC	18	GGGCGGGCGCCAAAAGGCGCCCGCCCAAATTGGACTCCCAAGTCTATCCTACTATACGTA	60
3'tiRNA-MetCAT	3'tiRNA-43-MetCAT-7	tRNA-Met-CAT-7-1(High)_3'TiRNA_43	-8.27179	-6.54772	0.302694	down	0.172351	0.47084	-8.27179	-6.54772	0.172351	0.47084	3'tiRNA	CATAATCTGAAAGTCCTGAGTTCAAGCCTCAGAGAGGGCACCA	43	tRNA-Met-CAT-7	Potential				13	AAAGT	ASHG38SM20TRFSS100013762TV6	tiRNA-3-43-MetCAT-7	False	3-tiRNA-complement	GTATTAGACTTTCAGGACTCAAG	23	GGGCGGGCGCCAAAAGGCGCCCGCCCGTATTAGACTTTCAGGACTCAAGTATCCTACTAT	60
3'tiRNA-MetCAT	3'tiRNA-43-MetCAT-1	tRNA-Met-CAT-1-1(High)_3'TiRNA_43	-8.31858	-6.52142	0.28774	down	0.0764923	0.360034	-8.31858	-6.52142	0.0764923	0.360034	3'tiRNA	CATAATCTGAAGGTCGTGAGTTCGATCCTCACACGGGGCACCA	43	tRNA-Met-CAT-1	Potential				13	AAGGT	ASHG38SM20TRFSS100013747TV6	tiRNA-3-43-MetCAT-1	False	3-tiRNA-complement	GTATTAGACTTCCAGCACTCAAGCTA	26	GGGCGGGCGCCAAAAGGCGCCCGCCCGTATTAGACTTCCAGCACTCAAGCTATATCCTAC	60
3'tiRNA-mtHisGTG	mt-3'tiRNA-41-HisGTG		-3.86024	-2.55807	0.405516	down	0.653994	0.792432	-3.86024	-2.55807	0.653994	0.792432	3'tiRNA	TGAATCTGACAACAGAGGCTTACGACCCCTTATTTACCCCA	41	chrM.tRNA11-HisGTG	Reliable			AS-data			ASHG38SM20TRFSS100004246TV6	mt-3-tiRNA-41-HisGTG	False	3-tiRNA-complement	ACTTAGACTGTTGTCTCCG	19	GGGCGGGCGCCAAAAGGCGCCCGCCCACTTAGACTGTTGTCTCCGTATCCTACTATACGT	60
3'tiRNA-mtProTGG	mt-3'tiRNA-39-ProTGG		-3.25388	-2.11429	0.453889	down	0.091018	0.293141	-3.25388	-2.11429	0.091018	0.293141	3'tiRNA	GGGTGCTAATGGTGGAGTTAAAGACTTTTTCTCTGACCA	39	chrM.tRNA15-ProTGG	Potential						ASHG38SM20TRFSS100004216TV6	mt-3-tiRNA-39-ProTGG	False	3-tiRNA-complement	CCCACGATTACCACCT	16	GGGCGGGCGCCAAAAGGCGCCCGCCCCCCACGATTACCACCTTATCCTACTATACGTATC	60
3'tiRNA-mtSerTGA	mt-3'tiRNA-41-SerTGA		-3.21327	-1.69841	0.34993	down	0.159581	0.254102	-3.21327	-1.69841	0.159581	0.254102	3'tiRNA	GAAACCAGCTTTGGGGGGTTCGATTCCTTCCTTTTTTGCCA	41	chrM.tRNA17-SerTGA	Potential						ASHG38SM20TRFSS100004252TV6	mt-3-tiRNA-41-SerTGA	False	3-tiRNA-complement	CTTTGGTCGAAACCCCCCA	19	GGGCGGGCGCCAAAAGGCGCCCGCCCCTTTGGTCGAAACCCCCCATATCCTACTATACGT	60
3'tiRNA-PheGAA	3'tiRNA-42-PheGAA-7	tRNA-Phe-GAA-7-1(Low)_3'TiRNA_42	-7.72755	-6.43427	0.408023	down	0.263105	0.366723	-7.72755	-6.43427	0.263105	0.366723	3'tiRNA	AAGTTCTGCAGGTCTCTGGTTCAATTCCGGGTTTCGACACCA	42	tRNA-Phe-GAA-7	Potential						ASHG38SM20TRFSS100013138TV6	tiRNA-3-42-PheGAA-7	False	3-tiRNA-complement	TTCAAGACGTCCAGAGAC	18	GGGCGGGCGCCAAAAGGCGCCCGCCCTTCAAGACGTCCAGAGACTATCCTACTATACGTA	60
3'tiRNA-PheGAA	3'tiRNA-42-PheGAA-6	tRNA-Phe-GAA-6-1(High)_3'TiRNA_42	-7.66571	-6.3225	0.394144	down	0.128547	0.296517	-7.66571	-6.3225	0.128547	0.296517	3'tiRNA	AGATCTTAAAGTTCCCTGGTTCAACCCTGGGTTTCAGCCCCA	42	tRNA-Phe-GAA-6	Potential				11	AAAGT	ASHG38SM20TRFSS100013135TV6	tiRNA-3-42-PheGAA-6	False	3-tiRNA-complement	TCTAGAATTTCAAGGGACCA	20	GGGCGGGCGCCAAAAGGCGCCCGCCCTCTAGAATTTCAAGGGACCATATCCTACTATACG	60
3'tiRNA-PheGAA	3'tiRNA-42-PheGAA-1	tRNA-Phe-GAA-1-6(High)_3'TiRNA_42	-6.85856	-5.79431	0.478221	down	0.180337	0.367597	-6.85856	-5.79431	0.180337	0.367597	3'tiRNA	AAGATCTAAAGGTCCCTGGTTCGATCCCGGGTTTCGGCACCA	42	tRNA-Phe-GAA-1	Potential				12	AAGGT	ASHG38SM20TRFSS100013120TV6	tiRNA-3-42-PheGAA-1	False	3-tiRNA-complement	TTCTAGATTTCCAGGGACCAAGC	23	GGGCGGGCGCCAAAAGGCGCCCGCCCTTCTAGATTTCCAGGGACCAAGCTATCCTACTAT	60
3'tiRNA-PheGAA	3'tiRNA-42-PheGAA-8	tRNA-Phe-GAA-8-1(Low)_3'TiRNA_42	-6.34268	-5.31205	0.489498	down	0.238742	0.403235	-6.34268	-5.31205	0.238742	0.403235	3'tiRNA	AAGATCTAAAGGTCTCTGGTTTGATCCTGGGTTTCAGAACCA	42	tRNA-Phe-GAA-8	Potential				12	AAGGT	ASHG38SM20TRFSS100013141TV6	tiRNA-3-42-PheGAA-8	False	3-tiRNA-complement	TTCTAGATTTCCAGAGACCA	20	GGGCGGGCGCCAAAAGGCGCCCGCCCTTCTAGATTTCCAGAGACCATATCCTACTATACG	60
3'tiRNA-PheGAA	3'tiRNA-43-PheGAA-1	tRNA-Phe-GAA-1-6(High)_3'TiRNA_43	-5.63433	-4.29033	0.393927	down	0.154076	0.455968	-5.63433	-4.29033	0.154076	0.455968	3'tiRNA	GAAGATCTAAAGGTCCCTGGTTCGATCCCGGGTTTCGGCACCA	43	tRNA-Phe-GAA-1	Potential				13	AAGGT	ASHG38SM20TRFSS100013765TV6	tiRNA-3-43-PheGAA-1	False	3-tiRNA-complement	CTTCTAGATTTCCAGGGACCAAGC	24	GGGCGGGCGCCAAAAGGCGCCCGCCCCTTCTAGATTTCCAGGGACCAAGCTATCCTACTA	60
3'tiRNA-PheGAA	3'tiRNA-42-PheGAA-10	tRNA-Phe-GAA-10-1(Low)_3'TiRNA_42	-5.74621	-4.6607	0.471227	down	0.116564	0.327109	-5.74621	-4.6607	0.116564	0.327109	3'tiRNA	GAAAGCGTCACGGCCCGGGTTCGATTCCCGGTCAGGGAACCA	42	tRNA-Phe-GAA-10	Potential						ASHG38SM20TRFSS100013123TV6	tiRNA-3-42-PheGAA-10	False	3-tiRNA-complement	CTTTCGCAGTGCCG	14	GGGCGGGCGCCAAAAGGCGCCCGCCCCTTTCGCAGTGCCGTATCCTACTATACGTATCAC	60
3'tiRNA-PheGAA	3'tiRNA-42-PheGAA-2	tRNA-Phe-GAA-2-1(High)_3'TiRNA_42	-6.91866	-5.77328	0.452068	down	0.248176	0.394778	-6.91866	-5.77328	0.248176	0.394778	3'tiRNA	AAGATCTAAAGGTCCCTGGTTCAATCCCGGGTTTCGGCACCA	42	tRNA-Phe-GAA-3,tRNA-Phe-GAA-2	Potential				12	AAGGT	ASHG38SM20TRFSS100013129TV6	tiRNA-3-42-PheGAA-2	False	3-tiRNA-complement	TTCTAGATTTCCAGGGACCAAGT	23	GGGCGGGCGCCAAAAGGCGCCCGCCCTTCTAGATTTCCAGGGACCAAGTTATCCTACTAT	60
3'tiRNA-PheGAA	3'tiRNA-43-PheGAA-8	tRNA-Phe-GAA-8-1(Low)_3'TiRNA_43	-5.26695	-4.09722	0.444506	down	0.185644	0.400066	-5.26695	-4.09722	0.185644	0.400066	3'tiRNA	GAAGATCTAAAGGTCTCTGGTTTGATCCTGGGTTTCAGAACCA	43	tRNA-Phe-GAA-8	Potential				13	AAGGT	ASHG38SM20TRFSS100013783TV6	tiRNA-3-43-PheGAA-8	False	3-tiRNA-complement	CTTCTAGATTTCCAGAGACCA	21	GGGCGGGCGCCAAAAGGCGCCCGCCCCTTCTAGATTTCCAGAGACCATATCCTACTATAC	60
3'tiRNA-PheGAA	3'tiRNA-41-PheGAA-8	tRNA-Phe-GAA-8-1(Low)_3'TiRNA_41	-6.61133	-5.42119	0.438261	down	0.1508	0.391586	-6.61133	-5.42119	0.1508	0.391586	3'tiRNA	AGATCTAAAGGTCTCTGGTTTGATCCTGGGTTTCAGAACCA	41	tRNA-Phe-GAA-8	Potential				11	AAGGT	ASHG38SM20TRFSS100012376TV6	tiRNA-3-41-PheGAA-8	False	3-tiRNA-complement	TCTAGATTTCCAGAGACCAA	20	GGGCGGGCGCCAAAAGGCGCCCGCCCTCTAGATTTCCAGAGACCAATATCCTACTATACG	60
3'tiRNA-PheGAA	3'tiRNA-43-PheGAA-2	tRNA-Phe-GAA-2-1(High)_3'TiRNA_43	-5.66676	-4.65415	0.495648	down	0.182801	0.373426	-5.66676	-4.65415	0.182801	0.373426	3'tiRNA	GAAGATCTAAAGGTCCCTGGTTCAATCCCGGGTTTCGGCACCA	43	tRNA-Phe-GAA-3,tRNA-Phe-GAA-2	Potential				13	AAGGT	ASHG38SM20TRFSS100013771TV6	tiRNA-3-43-PheGAA-2	False	3-tiRNA-complement	CTTCTAGATTTCCAGGGACCAAGTTA	26	GGGCGGGCGCCAAAAGGCGCCCGCCCCTTCTAGATTTCCAGGGACCAAGTTATATCCTAC	60
3'tiRNA-PheGAA	3'tiRNA-40-PheGAA-10	tRNA-Phe-GAA-10-1(Low)_3'TiRNA_40	-6.88344	-5.60955	0.413544	down	0.138754	0.347117	-6.88344	-5.60955	0.138754	0.347117	3'tiRNA	AAGCGTCACGGCCCGGGTTCGATTCCCGGTCAGGGAACCA	40	tRNA-Phe-GAA-10	Potential						ASHG38SM20TRFSS100011830TV6	tiRNA-3-40-PheGAA-10	False	3-tiRNA-complement	TTCGCAGTGCCGG	13	GGGCGGGCGCCAAAAGGCGCCCGCCCTTCGCAGTGCCGGTATCCTACTATACGTATCACA	60
3'tiRNA-ProAGG	3'tiRNA-43-ProAGG-1	tRNA-Pro-AGG-1-1(High)_3'TiRNA_43	-0.981472	0.198105	0.441481	down	0.130849	0.357452	-0.981472	0.198105	0.130849	0.357452	3'tiRNA	AGGATGCGAGAGGTCCCGGGTTCAAATCCCGGACGAGCCCCCA	43	tRNA-Pro-AGG-1	Potential				13	GAGGT	ASHG38SM20TRFSS100013786TV6	tiRNA-3-43-ProAGG-1	False	3-tiRNA-complement	TCCTACGCTCTCCAGG	16	GGGCGGGCGCCAAAAGGCGCCCGCCCTCCTACGCTCTCCAGGTATCCTACTATACGTATC	60
3'tiRNA-ProAGG	3'tiRNA-43-ProAGG-4	tRNA-Pro-AGG-4-1(Low)_3'TiRNA_43	-1.54647	-0.49238	0.481601	down	0.209378	0.457247	-1.54647	-0.49238	0.209378	0.457247	3'tiRNA	AGGGTGCAAAAGGTCCTGGGTTCAAATCCCAGAGGAGCCCCCA	43	tRNA-Pro-AGG-4	Potential				13	AAGGT	ASHG38SM20TRFSS100013792TV6	tiRNA-3-43-ProAGG-4	False	3-tiRNA-complement	TCCCACGTTTTCCAGG	16	GGGCGGGCGCCAAAAGGCGCCCGCCCTCCCACGTTTTCCAGGTATCCTACTATACGTATC	60
3'tiRNA-ProAGG	3'tiRNA-41-ProAGG-4	tRNA-Pro-AGG-4-1(Low)_3'TiRNA_41	-3.16667	-2.04662	0.46008	down	0.133582	0.408227	-3.16667	-2.04662	0.133582	0.408227	3'tiRNA	GGTGCAAAAGGTCCTGGGTTCAAATCCCAGAGGAGCCCCCA	41	tRNA-Pro-AGG-4	Potential				11	AAGGT	ASHG38SM20TRFSS100012385TV6	tiRNA-3-41-ProAGG-4	False	3-tiRNA-complement	CCACGTTTTCCAGGAC	16	GGGCGGGCGCCAAAAGGCGCCCGCCCCCACGTTTTCCAGGACTATCCTACTATACGTATC	60
3'tiRNA-ProAGG	3'tiRNA-41-ProAGG-1	tRNA-Pro-AGG-1-1(High)_3'TiRNA_41	-0.708496	0.493434	0.434693	down	0.166687	0.377817	-0.708496	0.493434	0.166687	0.377817	3'tiRNA	GATGCGAGAGGTCCCGGGTTCAAATCCCGGACGAGCCCCCA	41	tRNA-Pro-AGG-1	Potential				11	GAGGT	ASHG38SM20TRFSS100012379TV6	tiRNA-3-41-ProAGG-1	False	3-tiRNA-complement	CTACGCTCTCCAGGG	15	GGGCGGGCGCCAAAAGGCGCCCGCCCCTACGCTCTCCAGGGTATCCTACTATACGTATCA	60
3'tiRNA-ProAGG	3'tiRNA-42-ProAGG-4	tRNA-Pro-AGG-4-1(Low)_3'TiRNA_42	-2.31972	-0.934539	0.382841	down	0.123504	0.363404	-2.31972	-0.934539	0.123504	0.363404	3'tiRNA	GGGTGCAAAAGGTCCTGGGTTCAAATCCCAGAGGAGCCCCCA	42	tRNA-Pro-AGG-4	Potential				12	AAGGT	ASHG38SM20TRFSS100013150TV6	tiRNA-3-42-ProAGG-4	False	3-tiRNA-complement	CCCACGTTTTCCAGGA	16	GGGCGGGCGCCAAAAGGCGCCCGCCCCCCACGTTTTCCAGGATATCCTACTATACGTATC	60
3'tiRNA-ProCGG	3'tiRNA-43-ProCGG-2	tRNA-Pro-CGG-2-1(High)_3'TiRNA_43	-0.718744	0.55513	0.413548	down	0.130126	0.286617	-0.718744	0.55513	0.130126	0.286617	3'tiRNA	CGGGTGTGAGAGGTCCCGGGTTCAAATCCCGGACGAGCCCCCA	43	tRNA-Pro-CGG-2	Potential				13	GAGGT	ASHG38SM20TRFSS100013798TV6	tiRNA-3-43-ProCGG-2	False	3-tiRNA-complement	GCCCACACTCTCCAG	15	GGGCGGGCGCCAAAAGGCGCCCGCCCGCCCACACTCTCCAGTATCCTACTATACGTATCA	60
3'tiRNA-ProCGG	3'tiRNA-42-ProCGG-2	tRNA-Pro-CGG-2-1(High)_3'TiRNA_42	0.778346	1.8209	0.485467	down	0.195316	0.399565	0.778346	1.8209	0.195316	0.399565	3'tiRNA	GGGTGTGAGAGGTCCCGGGTTCAAATCCCGGACGAGCCCCCA	42	tRNA-Pro-CGG-2	Potential				12	GAGGT	ASHG38SM20TRFSS100013153TV6	tiRNA-3-42-ProCGG-2	False	3-tiRNA-complement	CCCACACTCTCCAGG	15	GGGCGGGCGCCAAAAGGCGCCCGCCCCCCACACTCTCCAGGTATCCTACTATACGTATCA	60
3'tiRNA-ProCGG	3'tiRNA-41-ProCGG-2	tRNA-Pro-CGG-2-1(High)_3'TiRNA_41	-0.173073	1.06472	0.424022	down	0.177377	0.410462	-0.173073	1.06472	0.177377	0.410462	3'tiRNA	GGTGTGAGAGGTCCCGGGTTCAAATCCCGGACGAGCCCCCA	41	tRNA-Pro-CGG-2	Potential				11	GAGGT	ASHG38SM20TRFSS100012388TV6	tiRNA-3-41-ProCGG-2	False	3-tiRNA-complement	CCACACTCTCCAGGG	15	GGGCGGGCGCCAAAAGGCGCCCGCCCCCACACTCTCCAGGGTATCCTACTATACGTATCA	60
3'tiRNA-ProTGG	3'tiRNA-41-ProTGG-2	tRNA-Pro-TGG-2-1(High)_3'TiRNA_41	-0.183536	0.90502	0.470232	down	0.261769	0.487621	-0.183536	0.90502	0.261769	0.487621	3'tiRNA	GGTCCGAGAGGTCCCGGGTTCAAATCCCGGACGAGCCCCCA	41	tRNA-Pro-TGG-2	Potential				11	GAGGT	ASHG38SM20TRFSS100012391TV6	tiRNA-3-41-ProTGG-2	False	3-tiRNA-complement	CCAGGCTCTCCAGG	14	GGGCGGGCGCCAAAAGGCGCCCGCCCCCAGGCTCTCCAGGTATCCTACTATACGTATCAC	60
3'tiRNA-SeCTCA	3'tiRNA-43-SeCTCA-3	tRNA-SeC-TCA-3-1(Low)_3'TiRNA_43	-4.59102	-3.48995	0.466171	down	0.255489	0.379521	-4.59102	-3.48995	0.255489	0.379521	3'tiRNA	TCAGATCAGAAGATTGAGGGTTTGAGTCCCTTTGTGGTCACCA	43	tRNA-SeC-TCA-3	Potential						ASHG38SM20TRFSS100013807TV6	tiRNA-3-43-SeCTCA-3	False	3-tiRNA-complement	AGTCTAGTCTTCTAACTCCC	20	GGGCGGGCGCCAAAAGGCGCCCGCCCAGTCTAGTCTTCTAACTCCCTATCCTACTATACG	60
3'tiRNA-SerACT	3'tiRNA-41-SerACT-1	tRNA-Ser-ACT-1-1(Low)_3'TiRNA_41	-3.62006	-2.60573	0.495059	down	0.148599	0.23576	-3.62006	-2.60573	0.148599	0.23576	3'tiRNA	TAATGCCAGGGTCGAGGTTTCGATCCCCGTACGGGCCTCCA	41	tRNA-Ser-ACT-1	Potential				11	AGGGT	ASHG38SM20TRFSS100012400TV6	tiRNA-3-41-SerACT-1	False	3-tiRNA-complement	ATTACGGTCCCAGCTC	16	GGGCGGGCGCCAAAAGGCGCCCGCCCATTACGGTCCCAGCTCTATCCTACTATACGTATC	60
3'tiRNA-SerAGA	3'tiRNA-52-SerAGA-6	tRNA-Ser-AGA-6-1(Low)_3'TiRNA_52	-7.0908	-5.96944	0.459658	down	0.161354	0.290359	-7.0908	-5.96944	0.161354	0.290359	3'tiRNA	AGAAATTCGTTGGTTTCTCTCTGTGCAGGTTTGAATCCTGCTAATTATGCCA	52	tRNA-Ser-AGA-6	Potential						ASHG38SM20TRFSS100014407TV6	tiRNA-3-52-SerAGA-6	False	3-tiRNA-complement	TCTTTAAGCAACCAAAGAGAG	21	GGGCGGGCGCCAAAAGGCGCCCGCCCTCTTTAAGCAACCAAAGAGAGTATCCTACTATAC	60
3'tiRNA-SerAGA	3'tiRNA-52-SerAGA-1	tRNA-Ser-AGA-1-1(High)_3'TiRNA_52	-7.51998	-6.13727	0.383496	down	0.273972	0.350066	-7.51998	-6.13727	0.273972	0.350066	3'tiRNA	AGAAATCCATTGGGGTTTCCCCGCGCAGGTTCGAATCCTGCCGACTACGCCA	52	tRNA-Ser-AGA-1	Potential						ASHG38SM20TRFSS100014395TV6	tiRNA-3-52-SerAGA-1	False	3-tiRNA-complement	TCTTTAGGTAACCCCAAAGGGGC	23	GGGCGGGCGCCAAAAGGCGCCCGCCCTCTTTAGGTAACCCCAAAGGGGCTATCCTACTAT	60
3'tiRNA-SerAGA	3'tiRNA-43-SerAGA-5	tRNA-Ser-AGA-5-1(Low)_3'TiRNA_43	-1.99342	-0.578691	0.375081	down	0.326961	0.605074	-1.99342	-0.578691	0.326961	0.605074	3'tiRNA	AGAGATCAAGAGGTCCCTGGTTCAAATCCAGGTGCCCCCTCCA	43	tRNA-Ser-AGA-5	Potential				13	GAGGT	ASHG38SM20TRFSS100013813TV6	tiRNA-3-43-SerAGA-5	False	3-tiRNA-complement	TCTCTAGTTCTCCAGGGA	18	GGGCGGGCGCCAAAAGGCGCCCGCCCTCTCTAGTTCTCCAGGGATATCCTACTATACGTA	60
3'tiRNA-SerAGA	3'tiRNA-42-SerAGA-5	tRNA-Ser-AGA-5-1(Low)_3'TiRNA_42	-1.06705	0.252829	0.400569	down	0.378801	0.697452	-1.06705	0.252829	0.378801	0.697452	3'tiRNA	GAGATCAAGAGGTCCCTGGTTCAAATCCAGGTGCCCCCTCCA	42	tRNA-Ser-AGA-5	Potential				12	GAGGT	ASHG38SM20TRFSS100013168TV6	tiRNA-3-42-SerAGA-5	False	3-tiRNA-complement	CTCTAGTTCTCCAGGGAC	18	GGGCGGGCGCCAAAAGGCGCCCGCCCCTCTAGTTCTCCAGGGACTATCCTACTATACGTA	60
3'tiRNA-SerAGA	3'tiRNA-51-SerAGA-4	tRNA-Ser-AGA-4-1(High)_3'TiRNA_51	-7.58603	-6.37457	0.431833	down	0.0895363	0.212992	-7.58603	-6.37457	0.0895363	0.212992	3'tiRNA	GAAACCCATTGGGGTCTCCCCGCGCAGGTTCGAATCCTGCCGACTACGCCA	51	tRNA-Ser-AGA-4	Potential						ASHG38SM20TRFSS100014317TV6	tiRNA-3-51-SerAGA-4	False	3-tiRNA-complement	CTTTGGGTAACCCCAGA	17	GGGCGGGCGCCAAAAGGCGCCCGCCCCTTTGGGTAACCCCAGATATCCTACTATACGTAT	60
3'tiRNA-SerAGA	3'tiRNA-52-SerAGA-3	tRNA-Ser-AGA-3-1(High)_3'TiRNA_52	-7.09489	-6.06817	0.490824	down	0.199054	0.32819	-7.09489	-6.06817	0.199054	0.32819	3'tiRNA	AGAAATCCATTGGGGTTTCCCCACGCAGGTTCGAATCCTGCCGACTACGCCA	52	tRNA-Ser-AGA-3	Potential						ASHG38SM20TRFSS100014401TV6	tiRNA-3-52-SerAGA-3	False	3-tiRNA-complement	TCTTTAGGTAACCCCAAAGGGGT	23	GGGCGGGCGCCAAAAGGCGCCCGCCCTCTTTAGGTAACCCCAAAGGGGTTATCCTACTAT	60
3'tiRNA-SerCGA	3'tiRNA-50-SerCGA-1	tRNA-Ser-CGA-1-1(High)_3'TiRNA_50	-8.79841	-6.69388	0.232527	down	0.0727265	0.238364	-8.79841	-6.69388	0.0727265	0.238364	3'tiRNA	AAATCCAATGGGGTCTCCCCGCGCAGGTTCGAATCCTGCTCACAGCGCCA	50	tRNA-Ser-CGA-1	Potential						ASHG38SM20TRFSS100014206TV6	tiRNA-3-50-SerCGA-1	False	3-tiRNA-complement	TTTAGGTTACCCCAGAGG	18	GGGCGGGCGCCAAAAGGCGCCCGCCCTTTAGGTTACCCCAGAGGTATCCTACTATACGTA	60
3'tiRNA-SerCGA	3'tiRNA-52-SerCGA-3	tRNA-Ser-CGA-3-1(High)_3'TiRNA_52	-5.18985	-3.95553	0.425042	down	0.18699	0.474377	-5.18985	-3.95553	0.18699	0.474377	3'tiRNA	CGAAATCCAATGGGGGTTCCCCGCGCAGGTTCAAATCCTGCTCACAGCGCCA	52	tRNA-Ser-CGA-3	Potential						ASHG38SM20TRFSS100014416TV6	tiRNA-3-52-SerCGA-3	False	3-tiRNA-complement	GCTTTAGGTTACCCCCA	17	GGGCGGGCGCCAAAAGGCGCCCGCCCGCTTTAGGTTACCCCCATATCCTACTATACGTAT	60
3'tiRNA-SerCGA	3'tiRNA-51-SerCGA-1	tRNA-Ser-CGA-1-1(High)_3'TiRNA_51	-6.28384	-5.22974	0.481598	down	0.15474	0.376972	-6.28384	-5.22974	0.15474	0.376972	3'tiRNA	GAAATCCAATGGGGTCTCCCCGCGCAGGTTCGAATCCTGCTCACAGCGCCA	51	tRNA-Ser-CGA-1	Potential						ASHG38SM20TRFSS100014323TV6	tiRNA-3-51-SerCGA-1	False	3-tiRNA-complement	CTTTAGGTTACCCCAGAGG	19	GGGCGGGCGCCAAAAGGCGCCCGCCCCTTTAGGTTACCCCAGAGGTATCCTACTATACGT	60
3'tiRNA-SerGCT	3'tiRNA-50-SerGCT-1	tRNA-Ser-GCT-1-1(High)_3'TiRNA_50	-8.52476	-6.76683	0.295672	down	0.231291	0.441415	-8.52476	-6.76683	0.231291	0.441415	3'tiRNA	TAATCCATTGTGCTCTGCACGCGTGGGTTCGAATCCCACCCTCGTCGCCA	50	tRNA-Ser-GCT-1	Potential						ASHG38SM20TRFSS100014218TV6	tiRNA-3-50-SerGCT-1	False	3-tiRNA-complement	ATTAGGTAACACGAGACGTGC	21	GGGCGGGCGCCAAAAGGCGCCCGCCCATTAGGTAACACGAGACGTGCTATCCTACTATAC	60
3'tiRNA-ThrAGT	3'tiRNA-41-ThrAGT-1	tRNA-Thr-AGT-1-3(High)_3'TiRNA_41	-6.91763	-5.8229	0.468224	down	0.246295	0.35484	-6.91763	-5.8229	0.246295	0.35484	3'tiRNA	TAAACAGGAGATCCTGGGTTCGAATCCCAGCGGTGCCTCCA	41	tRNA-Thr-AGT-5,tRNA-Thr-AGT-1	Potential						ASHG38SM20TRFSS100012406TV6	tiRNA-3-41-ThrAGT-1	False	3-tiRNA-complement	ATTTGTCCTCTAGGACCCAAGCTTA	25	GGGCGGGCGCCAAAAGGCGCCCGCCCATTTGTCCTCTAGGACCCAAGCTTATATCCTACT	60
3'tiRNA-ThrAGT	3'tiRNA-41-ThrAGT-3	tRNA-Thr-AGT-3-1(High)_3'TiRNA_41	-9.07799	-5.905	0.110875	down	0.0384944	0.320197	-9.07799	-5.905	0.0384944	0.320197	3'tiRNA	TAAACAGGAGATCCTGGGTTCGACTCCCAGCGGGGCCTCCA	41	tRNA-Thr-AGT-3	Potential						ASHG38SM20TRFSS100012412TV6	tiRNA-3-41-ThrAGT-3	False	3-tiRNA-complement	ATTTGTCCTCTAGGACCCAAGCTG	24	GGGCGGGCGCCAAAAGGCGCCCGCCCATTTGTCCTCTAGGACCCAAGCTGTATCCTACTA	60
3'tiRNA-ThrAGT	3'tiRNA-42-ThrAGT-7	tRNA-Thr-AGT-7-1(Low)_3'TiRNA_42	-5.48834	-4.45528	0.488672	down	0.134599	0.3526	-5.48834	-4.45528	0.134599	0.3526	3'tiRNA	GTAAACAGGAGATCCTGAGTTTCAATTCCAATGGTGCCTCCA	42	tRNA-Thr-AGT-7	Potential						ASHG38SM20TRFSS100013186TV6	tiRNA-3-42-ThrAGT-7	False	3-tiRNA-complement	CATTTGTCCTCTAGGACTCA	20	GGGCGGGCGCCAAAAGGCGCCCGCCCCATTTGTCCTCTAGGACTCATATCCTACTATACG	60
3'tiRNA-ThrCGT	3'tiRNA-42-ThrCGT-4	tRNA-Thr-CGT-4-1(High)_3'TiRNA_42	-6.52259	-5.42221	0.466391	down	0.0110536	0.0348096	-6.52259	-5.42221	0.0110536	0.0348096	3'tiRNA	GTAAACCGAAGATCGCGGGTTCGAACCCCGTCCGTGCCTCCA	42	tRNA-Thr-CGT-4	Functional	Protect cells from apoptosis during osmotic stress	Inhibit apoptosome formation by sequestration of Cyt c in the tiRNA containing RNPs	24752898			ASHG38SM20TRFSS100013195TV6	tiRNA-3-42-ThrCGT-4	False	3-tiRNA-complement	CATTTGGCTTCTAGCGC	17	GGGCGGGCGCCAAAAGGCGCCCGCCCCATTTGGCTTCTAGCGCTATCCTACTATACGTAT	60
3'tiRNA-ThrCGT	3'tiRNA-41-ThrCGT-6	tRNA-Thr-CGT-6-1(Low)_3'TiRNA_41	-2.84061	-1.45679	0.383201	down	0.550821	0.719671	-2.84061	-1.45679	0.550821	0.719671	3'tiRNA	TAACCCAGAGGTCAATGGATCGAAGCCATCCTTGGCTACCA	41	tRNA-Thr-CGT-6	Potential				11	GAGGT	ASHG38SM20TRFSS100012430TV6	tiRNA-3-41-ThrCGT-6	False	3-tiRNA-complement	ATTGGGTCTCCAGTTACC	18	GGGCGGGCGCCAAAAGGCGCCCGCCCATTGGGTCTCCAGTTACCTATCCTACTATACGTA	60
3'tiRNA-ThrCGT	3'tiRNA-43-ThrCGT-1	tRNA-Thr-CGT-1-1(High)_3'TiRNA_43	-6.89954	-5.70626	0.437307	down	0.170312	0.376524	-6.89954	-5.70626	0.170312	0.376524	3'tiRNA	CGTAAACAGGAGATCCTGGGTTCGACTCCCAGTGGGGCCTCCA	43	tRNA-Thr-CGT-1	Potential						ASHG38SM20TRFSS100013831TV6	tiRNA-3-43-ThrCGT-1	False	3-tiRNA-complement	GCATTTGTCCTCTAGGACCCAAGCTG	26	GGGCGGGCGCCAAAAGGCGCCCGCCCGCATTTGTCCTCTAGGACCCAAGCTGTATCCTAC	60
3'tiRNA-ThrCGT	3'tiRNA-42-ThrCGT-2	tRNA-Thr-CGT-2-1(High)_3'TiRNA_42	-6.73889	-5.29371	0.367248	down	0.00734314	0.0274224	-6.73889	-5.29371	0.00734314	0.0274224	3'tiRNA	GTAAACCGAAGATCACGGGTTCGAACCCCGTCCGTGCCTCCA	42	tRNA-Thr-CGT-2	Functional	Protect cells from apoptosis during osmotic stress	Inhibit apoptosome formation by sequestration of Cyt c in the tiRNA containing RNPs	24752898			ASHG38SM20TRFSS100013192TV6	tiRNA-3-42-ThrCGT-2	False	3-tiRNA-complement	CATTTGGCTTCTAGTGCC	18	GGGCGGGCGCCAAAAGGCGCCCGCCCCATTTGGCTTCTAGTGCCTATCCTACTATACGTA	60
3'tiRNA-ThrCGT	3'tiRNA-43-ThrCGT-5	tRNA-Thr-CGT-5-1(High)_3'TiRNA_43	-4.439	-3.34118	0.467222	down	0.0275823	0.0957848	-4.439	-3.34118	0.0275823	0.0957848	3'tiRNA	GTAAACCTAGGGGTCGTGAGTTCAAATCTCACCAGGGCCTCCA	43	tRNA-Thr-CGT-5	Potential				13	GGGGT	ASHG38SM20TRFSS100013843TV6	tiRNA-3-43-ThrCGT-5	False	3-tiRNA-complement	CATTTGGATCCCCAGC	16	GGGCGGGCGCCAAAAGGCGCCCGCCCCATTTGGATCCCCAGCTATCCTACTATACGTATC	60
3'tiRNA-ThrCGT	3'tiRNA-42-ThrCGT-6	tRNA-Thr-CGT-6-1(Low)_3'TiRNA_42	-2.5816	-1.00967	0.336358	down	0.158069	0.393686	-2.5816	-1.00967	0.158069	0.393686	3'tiRNA	GTAACCCAGAGGTCAATGGATCGAAGCCATCCTTGGCTACCA	42	tRNA-Thr-CGT-6	Potential				12	GAGGT	ASHG38SM20TRFSS100013201TV6	tiRNA-3-42-ThrCGT-6	False	3-tiRNA-complement	CATTGGGTCTCCAGTTAC	18	GGGCGGGCGCCAAAAGGCGCCCGCCCCATTGGGTCTCCAGTTACTATCCTACTATACGTA	60
3'tiRNA-ThrCGT	3'tiRNA-43-ThrCGT-6	tRNA-Thr-CGT-6-1(Low)_3'TiRNA_43	-2.40889	-1.1016	0.404079	down	0.33321	0.618968	-2.40889	-1.1016	0.33321	0.618968	3'tiRNA	CGTAACCCAGAGGTCAATGGATCGAAGCCATCCTTGGCTACCA	43	tRNA-Thr-CGT-6	Potential				13	GAGGT	ASHG38SM20TRFSS100013846TV6	tiRNA-3-43-ThrCGT-6	False	3-tiRNA-complement	GCATTGGGTCTCCAGT	16	GGGCGGGCGCCAAAAGGCGCCCGCCCGCATTGGGTCTCCAGTTATCCTACTATACGTATC	60
3'tiRNA-ThrTGT	3'tiRNA-41-ThrTGT-3	tRNA-Thr-TGT-3-1(High)_3'TiRNA_41	-4.46279	-3.39622	0.477455	down	0.164389	0.349279	-4.46279	-3.39622	0.164389	0.349279	3'tiRNA	TAAACCAGGGGTCGCGAGTTCAATTCTCGCTGGGGCCTCCA	41	tRNA-Thr-TGT-3	Potential				11	GGGGT	ASHG38SM20TRFSS100012439TV6	tiRNA-3-41-ThrTGT-3	False	3-tiRNA-complement	ATTTGGTCCCCAGCGCTCAAGTTA	24	GGGCGGGCGCCAAAAGGCGCCCGCCCATTTGGTCCCCAGCGCTCAAGTTATATCCTACTA	60
3'tiRNA-ThrTGT	3'tiRNA-42-ThrTGT-4	tRNA-Thr-TGT-4-1(High)_3'TiRNA_42	-3.83906	-2.73869	0.466395	down	0.109439	0.281603	-3.83906	-2.73869	0.109439	0.281603	3'tiRNA	GTAAACCAGGGGTCGCGAGTTCAAATCTCGCTGGGGCCTCCA	42	tRNA-Thr-TGT-4,tRNA-Thr-TGT-5	Functional	Protect cells from apoptosis during osmotic stress	Inhibit apoptosome formation by sequestration of Cyt c in the tiRNA containing RNPs	24752898	12	GGGGT	ASHG38SM20TRFSS100013213TV6	tiRNA-3-42-ThrTGT-4	False	3-tiRNA-complement	CATTTGGTCCCCAGCGCTCAAGTTTA	26	GGGCGGGCGCCAAAAGGCGCCCGCCCCATTTGGTCCCCAGCGCTCAAGTTTATATCCTAC	60
3'tiRNA-TrpCCA	3'tiRNA-41-TrpCCA-4	tRNA-Trp-CCA-4-1(High)_3'TiRNA_41	-2.81457	-1.49697	0.401201	down	0.291853	0.592628	-2.81457	-1.49697	0.291853	0.592628	3'tiRNA	AGATCAGAAGGCTGCGTGTTCGAATCACGTCGGGGTCACCA	41	tRNA-Trp-CCA-4	Potential				11	AAGGC	ASHG38SM20TRFSS100012454TV6	tiRNA-3-41-TrpCCA-4	False	3-tiRNA-complement	TCTAGTCTTCCGACGC	16	GGGCGGGCGCCAAAAGGCGCCCGCCCTCTAGTCTTCCGACGCTATCCTACTATACGTATC	60
3'tiRNA-TrpCCA	3'tiRNA-43-TrpCCA-2	tRNA-Trp-CCA-2-1(High)_3'TiRNA_43	-3.17694	-2.13224	0.484744	down	0.396466	0.493336	-3.17694	-2.13224	0.396466	0.493336	3'tiRNA	CCAGATCAGAAGGTTGCGTGTTCAAGTCACGTCGGGGTCACCA	43	tRNA-Trp-CCA-2	Potential				13	AAGGT	ASHG38SM20TRFSS100013864TV6	tiRNA-3-43-TrpCCA-2	False	3-tiRNA-complement	GGTCTAGTCTTCCAACGCACAAGTTC	26	GGGCGGGCGCCAAAAGGCGCCCGCCCGGTCTAGTCTTCCAACGCACAAGTTCTATCCTAC	60
3'tiRNA-TrpCCA	3'tiRNA-41-TrpCCA-2	tRNA-Trp-CCA-2-1(High)_3'TiRNA_41	-2.57284	-1.35493	0.429906	down	0.33804	0.568557	-2.57284	-1.35493	0.33804	0.568557	3'tiRNA	AGATCAGAAGGTTGCGTGTTCAAGTCACGTCGGGGTCACCA	41	tRNA-Trp-CCA-2	Potential				11	AAGGT	ASHG38SM20TRFSS100012451TV6	tiRNA-3-41-TrpCCA-2	False	3-tiRNA-complement	TCTAGTCTTCCAACGCACAAGTTC	24	GGGCGGGCGCCAAAAGGCGCCCGCCCTCTAGTCTTCCAACGCACAAGTTCTATCCTACTA	60
3'tiRNA-TrpCCA	3'tiRNA-43-TrpCCA-4	tRNA-Trp-CCA-4-1(High)_3'TiRNA_43	-3.71821	-2.62501	0.468721	down	0.353431	0.524754	-3.71821	-2.62501	0.353431	0.524754	3'tiRNA	CCAGATCAGAAGGCTGCGTGTTCGAATCACGTCGGGGTCACCA	43	tRNA-Trp-CCA-4	Potential				13	AAGGC	ASHG38SM20TRFSS100013867TV6	tiRNA-3-43-TrpCCA-4	False	3-tiRNA-complement	GGTCTAGTCTTCCGACG	17	GGGCGGGCGCCAAAAGGCGCCCGCCCGGTCTAGTCTTCCGACGTATCCTACTATACGTAT	60
3'tiRNA-TrpCCA	3'tiRNA-42-TrpCCA-1	tRNA-Trp-CCA-1-1(High)_3'TiRNA_42	-2.10271	-1.05038	0.482188	down	0.212633	0.342769	-2.10271	-1.05038	0.212633	0.342769	3'tiRNA	CAGATCAGAAGGTTGCGTGTTCAAATCACGTCGGGGTCACCA	42	tRNA-Trp-CCA-5,tRNA-Trp-CCA-1,tRNA-Trp-CCA-3	Potential				12	AAGGT	ASHG38SM20TRFSS100013219TV6	tiRNA-3-42-TrpCCA-1	False	3-tiRNA-complement	GTCTAGTCTTCCAACGCACAAGTTTA	26	GGGCGGGCGCCAAAAGGCGCCCGCCCGTCTAGTCTTCCAACGCACAAGTTTATATCCTAC	60
3'tiRNA-TrpCCA	3'tiRNA-43-TrpCCA-1	tRNA-Trp-CCA-1-1(High)_3'TiRNA_43	-3.30596	-2.17643	0.457065	down	0.365033	0.476399	-3.30596	-2.17643	0.365033	0.476399	3'tiRNA	CCAGATCAGAAGGTTGCGTGTTCAAATCACGTCGGGGTCACCA	43	tRNA-Trp-CCA-5,tRNA-Trp-CCA-1,tRNA-Trp-CCA-3	Potential				13	AAGGT	ASHG38SM20TRFSS100013861TV6	tiRNA-3-43-TrpCCA-1	False	3-tiRNA-complement	GGTCTAGTCTTCCAACGCACAAGTTTA	27	GGGCGGGCGCCAAAAGGCGCCCGCCCGGTCTAGTCTTCCAACGCACAAGTTTATATCCTA	60
3'tiRNA-TrpCCA	3'tiRNA-41-TrpCCA-1	tRNA-Trp-CCA-1-1(High)_3'TiRNA_41	-2.58021	-1.31553	0.416194	down	0.355716	0.589083	-2.58021	-1.31553	0.355716	0.589083	3'tiRNA	AGATCAGAAGGTTGCGTGTTCAAATCACGTCGGGGTCACCA	41	tRNA-Trp-CCA-5,tRNA-Trp-CCA-1,tRNA-Trp-CCA-3	Potential				11	AAGGT	ASHG38SM20TRFSS100012448TV6	tiRNA-3-41-TrpCCA-1	False	3-tiRNA-complement	TCTAGTCTTCCAACGCACAAGTTTA	25	GGGCGGGCGCCAAAAGGCGCCCGCCCTCTAGTCTTCCAACGCACAAGTTTATATCCTACT	60
3'tiRNA-TyrATA	3'tiRNA-43-TyrATA-1	tRNA-Tyr-ATA-1-1(High)_3'TiRNA_43	-7.42584	-6.35762	0.476907	down	0.278725	0.426674	-7.42584	-6.35762	0.278725	0.426674	3'tiRNA	ATAGGTCCTTAGGTTGCTGGTTCGATTCCAGCTTGAAGGACCA	43	tRNA-Tyr-ATA-1	Potential						ASHG38SM20TRFSS100013870TV6	tiRNA-3-43-TyrATA-1	False	3-tiRNA-complement	TATCCAGGAATCCAACGA	18	GGGCGGGCGCCAAAAGGCGCCCGCCCTATCCAGGAATCCAACGATATCCTACTATACGTA	60
3'tiRNA-TyrGTA	3'tiRNA-43-TyrGTA-1	tRNA-Tyr-GTA-1-1(High)_3'TiRNA_43	-6.48527	-5.17775	0.404013	down	0.212336	0.458299	-6.48527	-5.17775	0.212336	0.458299	3'tiRNA	GTAGATCCTTAGGTCGCTGGTTCGAATCCGGCTCGAAGGACCA	43	tRNA-Tyr-GTA-1,tRNA-Tyr-GTA-8	Potential						ASHG38SM20TRFSS100013873TV6	tiRNA-3-43-TyrGTA-1	False	3-tiRNA-complement	CATCTAGGAATCCAGCGACCAAGCTTA	27	GGGCGGGCGCCAAAAGGCGCCCGCCCCATCTAGGAATCCAGCGACCAAGCTTATATCCTA	60
3'tiRNA-TyrGTA	3'tiRNA-42-TyrGTA-10	tRNA-Tyr-GTA-10-1(Low)_3'TiRNA_42	-1.17286	0.413843	0.33293	down	0.473581	0.712647	-1.17286	0.413843	0.473581	0.712647	3'tiRNA	TAGAGCAAGAGGTCCCTGGTTCAAATCCAGGTTCTCCCTCCA	42	tRNA-Tyr-GTA-10	Potential				12	GAGGT	ASHG38SM20TRFSS100013234TV6	tiRNA-3-42-TyrGTA-10	False	3-tiRNA-complement	ATCTCGTTCTCCAGGG	16	GGGCGGGCGCCAAAAGGCGCCCGCCCATCTCGTTCTCCAGGGTATCCTACTATACGTATC	60
3'tiRNA-TyrGTA	3'tiRNA-42-TyrGTA-1	tRNA-Tyr-GTA-1-1(High)_3'TiRNA_42	-9.09632	-7.03094	0.238924	down	0.177036	0.290159	-9.09632	-7.03094	0.177036	0.290159	3'tiRNA	TAGATCCTTAGGTCGCTGGTTCGAATCCGGCTCGAAGGACCA	42	tRNA-Tyr-GTA-1,tRNA-Tyr-GTA-8	Potential						ASHG38SM20TRFSS100013231TV6	tiRNA-3-42-TyrGTA-1	False	3-tiRNA-complement	ATCTAGGAATCCAGCGACCAAGCTTA	26	GGGCGGGCGCCAAAAGGCGCCCGCCCATCTAGGAATCCAGCGACCAAGCTTATATCCTAC	60
3'tiRNA-TyrGTA	3'tiRNA-40-TyrGTA-9	tRNA-Tyr-GTA-9-1(High)_3'TiRNA_40	-5.66019	-4.62712	0.488668	down	0.250926	0.532896	-5.66019	-4.62712	0.250926	0.532896	3'tiRNA	AGATTCTTAGGTGCTGGTTTGATTCCGACTTGGAGAGCCA	40	tRNA-Tyr-GTA-9	Potential						ASHG38SM20TRFSS100011842TV6	tiRNA-3-40-TyrGTA-9	False	3-tiRNA-complement	TCTAAGAATCCACGACCAA	19	GGGCGGGCGCCAAAAGGCGCCCGCCCTCTAAGAATCCACGACCAATATCCTACTATACGT	60
3'tiRNA-TyrGTA	3'tiRNA-39-TyrGTA-1	Hydroxyl-3’-exon tiRNA	-8.6691	-7.01043	0.31673	down	0.220202	0.433886	-8.6691	-7.01043	0.220202	0.433886	3'tiRNA	ATCCTTAGGTCGCTGGTTCGAATCCGGCTCGAAGGACCA	39	tRNA-Tyr-GTA-1,tRNA-Tyr-GTA-8	Functional	Sensitive cells to oxidative-stress induced cell death. Contribute to the disease phenotype in patients harboring CLP1 mutation (a neurodegenerative disease)		24766810			ASHG38SM20TRFSS100000036TV6	3-tiRNA-39-TyrGTA-1	False	3-tiRNA-complement	TAGGAATCCAGCGACCAAGCTTA	23	GGGCGGGCGCCAAAAGGCGCCCGCCCTAGGAATCCAGCGACCAAGCTTATATCCTACTAT	60
3'tiRNA-TyrGTA	3'tiRNA-41-TyrGTA-10	tRNA-Tyr-GTA-10-1(Low)_3'TiRNA_41	-0.041185	1.27085	0.402753	down	0.342305	0.59952	-0.041185	1.27085	0.342305	0.59952	3'tiRNA	AGAGCAAGAGGTCCCTGGTTCAAATCCAGGTTCTCCCTCCA	41	tRNA-Tyr-GTA-10	Potential				11	GAGGT	ASHG38SM20TRFSS100012463TV6	tiRNA-3-41-TyrGTA-10	False	3-tiRNA-complement	TCTCGTTCTCCAGGGA	16	GGGCGGGCGCCAAAAGGCGCCCGCCCTCTCGTTCTCCAGGGATATCCTACTATACGTATC	60
3'tiRNA-TyrGTA	3'tiRNA-47-TyrGTA-11	tRNA-Tyr-GTA-11-1(Low)_3'TiRNA_47	-3.0525	-1.69882	0.391293	down	0.605417	0.786885	-3.0525	-1.69882	0.605417	0.786885	3'tiRNA	TAGATCAAGAGGTCCCTGGATCAACTCTGGGTGCCCCCTTTAAACCA	47	tRNA-Tyr-GTA-11	Potential						ASHG38SM20TRFSS100014089TV6	tiRNA-3-47-TyrGTA-11	False	3-tiRNA-complement	ATCTAGTTCTCCAGGGAC	18	GGGCGGGCGCCAAAAGGCGCCCGCCCATCTAGTTCTCCAGGGACTATCCTACTATACGTA	60
3'tiRNA-TyrGTA	3'tiRNA-43-TyrGTA-10	tRNA-Tyr-GTA-10-1(Low)_3'TiRNA_43	-0.882289	0.666751	0.341738	down	0.359747	0.638435	-0.882289	0.666751	0.359747	0.638435	3'tiRNA	GTAGAGCAAGAGGTCCCTGGTTCAAATCCAGGTTCTCCCTCCA	43	tRNA-Tyr-GTA-10	Potential				13	GAGGT	ASHG38SM20TRFSS100013876TV6	tiRNA-3-43-TyrGTA-10	False	3-tiRNA-complement	CATCTCGTTCTCCAGGG	17	GGGCGGGCGCCAAAAGGCGCCCGCCCCATCTCGTTCTCCAGGGTATCCTACTATACGTAT	60
3'tiRNA-TyrGTA	3'tiRNA-46-TyrGTA-11	tRNA-Tyr-GTA-11-1(Low)_3'TiRNA_46	-1.70635	-0.446729	0.417655	down	0.455805	0.708614	-1.70635	-0.446729	0.455805	0.708614	3'tiRNA	AGATCAAGAGGTCCCTGGATCAACTCTGGGTGCCCCCTTTAAACCA	46	tRNA-Tyr-GTA-11	Potential						ASHG38SM20TRFSS100014080TV6	tiRNA-3-46-TyrGTA-11	False	3-tiRNA-complement	TCTAGTTCTCCAGGGACCTA	20	GGGCGGGCGCCAAAAGGCGCCCGCCCTCTAGTTCTCCAGGGACCTATATCCTACTATACG	60
3'tiRNA-TyrGTA	3'tiRNA-48-TyrGTA-11	tRNA-Tyr-GTA-11-1(Low)_3'TiRNA_48	-2.45919	-1.16652	0.408194	down	0.496263	0.749899	-2.45919	-1.16652	0.496263	0.749899	3'tiRNA	GTAGATCAAGAGGTCCCTGGATCAACTCTGGGTGCCCCCTTTAAACCA	48	tRNA-Tyr-GTA-11	Potential						ASHG38SM20TRFSS100014101TV6	tiRNA-3-48-TyrGTA-11	False	3-tiRNA-complement	CATCTAGTTCTCCAGGGAC	19	GGGCGGGCGCCAAAAGGCGCCCGCCCCATCTAGTTCTCCAGGGACTATCCTACTATACGT	60
3'tiRNA-ValAAC	3'tiRNA-44-ValAAC-4		-8.64331	-6.84724	0.287958	down	0.0974888	0.295114	-8.64331	-6.84724	0.0974888	0.295114	3'tiRNA	TAACACGCGAAAGGTCCGCGGTTCGAAACCGGGCGGAAACACCA	44	tRNA-Val-AAC-4	Reliable			26124144	14	AAGGT	ASHG38SM20TRFSS100000078TV6	3-tiRNA-44-ValAAC-4	False	3-tiRNA-complement	ATTGTGCGCTTTCCAGGC	18	GGGCGGGCGCCAAAAGGCGCCCGCCCATTGTGCGCTTTCCAGGCTATCCTACTATACGTA	60
3'tiRNA-ValAAC	3'tiRNA-42-ValAAC-4	tRNA-Val-AAC-4-1(High)_3'TiRNA_42	-6.06381	-4.7901	0.413595	down	0.254432	0.51813	-6.06381	-4.7901	0.254432	0.51813	3'tiRNA	ACACGCGAAAGGTCCGCGGTTCGAAACCGGGCGGAAACACCA	42	tRNA-Val-AAC-4	Potential				12	AAGGT	ASHG38SM20TRFSS100013258TV6	tiRNA-3-42-ValAAC-4	False	3-tiRNA-complement	TGTGCGCTTTCCAGGC	16	GGGCGGGCGCCAAAAGGCGCCCGCCCTGTGCGCTTTCCAGGCTATCCTACTATACGTATC	60
3'tiRNA-ValAAC	3'tiRNA-42-ValAAC-1	tRNA-Val-AAC-1-5(High)_3'TiRNA_42	-6.63768	-5.24001	0.379542	down	0.225482	0.455972	-6.63768	-5.24001	0.225482	0.455972	3'tiRNA	ACACGCGAAAGGTCCCCGGTTCGAAACCGGGCGGAAACACCA	42	tRNA-Val-CAC-1,tRNA-Val-AAC-1,tRNA-Val-AAC-2	Potential				12	AAGGT	ASHG38SM20TRFSS100013252TV6	tiRNA-3-42-ValAAC-1	False	3-tiRNA-complement	TGTGCGCTTTCCAGGGGC	18	GGGCGGGCGCCAAAAGGCGCCCGCCCTGTGCGCTTTCCAGGGGCTATCCTACTATACGTA	60
3'tiRNA-ValAAC	3'tiRNA-42-ValAAC-3	tRNA-Val-AAC-3-1(High)_3'TiRNA_42	-7.04107	-5.81908	0.428693	down	0.192331	0.427724	-7.04107	-5.81908	0.192331	0.427724	3'tiRNA	ACACGCGAAAGGTCCCTGGATCAAAACCAGGCGGAAACACCA	42	tRNA-Val-AAC-3	Potential				12	AAGGT	ASHG38SM20TRFSS100013255TV6	tiRNA-3-42-ValAAC-3	False	3-tiRNA-complement	TGTGCGCTTTCCAGGGA	17	GGGCGGGCGCCAAAAGGCGCCCGCCCTGTGCGCTTTCCAGGGATATCCTACTATACGTAT	60
3'tiRNA-ValAAC	3'tiRNA-41-ValAAC-7	tRNA-Val-AAC-7-1(Low)_3'TiRNA_41	-6.03123	-4.9694	0.479025	down	0.137215	0.295078	-6.03123	-4.9694	0.137215	0.295078	3'tiRNA	CACGCGAAAGGTCCTTGGTTTGAAACCAGGCAGAAACACCA	41	tRNA-Val-AAC-7	Potential				11	AAGGT	ASHG38SM20TRFSS100012496TV6	tiRNA-3-41-ValAAC-7	False	3-tiRNA-complement	GTGCGCTTTCCAGGAA	16	GGGCGGGCGCCAAAAGGCGCCCGCCCGTGCGCTTTCCAGGAATATCCTACTATACGTATC	60
3'tiRNA-ValAAC	3'tiRNA-41-ValAAC-1	tRNA-Val-AAC-1-5(High)_3'TiRNA_41	-8.13915	-6.41323	0.302305	down	0.04154	0.190409	-8.13915	-6.41323	0.04154	0.190409	3'tiRNA	CACGCGAAAGGTCCCCGGTTCGAAACCGGGCGGAAACACCA	41	tRNA-Val-CAC-1,tRNA-Val-AAC-1,tRNA-Val-AAC-2	Potential				11	AAGGT	ASHG38SM20TRFSS100012481TV6	tiRNA-3-41-ValAAC-1	False	3-tiRNA-complement	GTGCGCTTTCCAGGGGCCAAG	21	GGGCGGGCGCCAAAAGGCGCCCGCCCGTGCGCTTTCCAGGGGCCAAGTATCCTACTATAC	60
3'tiRNA-ValAAC	3'tiRNA-43-ValAAC-7	tRNA-Val-AAC-7-1(Low)_3'TiRNA_43	-7.61687	-6.05828	0.339481	down	0.156437	0.389713	-7.61687	-6.05828	0.156437	0.389713	3'tiRNA	AACACGCGAAAGGTCCTTGGTTTGAAACCAGGCAGAAACACCA	43	tRNA-Val-AAC-7	Potential				13	AAGGT	ASHG38SM20TRFSS100013906TV6	tiRNA-3-43-ValAAC-7	False	3-tiRNA-complement	TTGTGCGCTTTCCAGGA	17	GGGCGGGCGCCAAAAGGCGCCCGCCCTTGTGCGCTTTCCAGGATATCCTACTATACGTAT	60
3'tiRNA-ValCAC	3'tiRNA-41-ValCAC-11	tRNA-Val-CAC-11-2(Low)_3'TiRNA_41	-8.04059	-6.39987	0.320696	down	0.298608	0.43983	-8.04059	-6.39987	0.298608	0.43983	3'tiRNA	CATATGAAAGGTCTCTGGTTCGAGACTGCGTGGGAACACCA	41	tRNA-Val-CAC-11	Potential				11	AAGGT	ASHG38SM20TRFSS100012502TV6	tiRNA-3-41-ValCAC-11	False	3-tiRNA-complement	GTATACTTTCCAGAGACCAAG	21	GGGCGGGCGCCAAAAGGCGCCCGCCCGTATACTTTCCAGAGACCAAGTATCCTACTATAC	60
3'tiRNA-ValCAC	3'tiRNA-42-ValCAC-9	tRNA-Val-CAC-9-1(Low)_3'TiRNA_42	-7.73628	-6.30474	0.370737	down	0.164232	0.305057	-7.73628	-6.30474	0.164232	0.305057	3'tiRNA	ACACGTGAAAGGTCCCTGGTTCGAAACCAGGTGGAAACACCA	42	tRNA-Val-CAC-9	Potential				12	AAGGT	ASHG38SM20TRFSS100013300TV6	tiRNA-3-42-ValCAC-9	False	3-tiRNA-complement	TGTGCACTTTCCAGGG	16	GGGCGGGCGCCAAAAGGCGCCCGCCCTGTGCACTTTCCAGGGTATCCTACTATACGTATC	60
3'tiRNA-ValCAC	3'tiRNA-43-ValCAC-9	tRNA-Val-CAC-9-1(Low)_3'TiRNA_43	-7.92057	-6.92033	0.499914	down	0.0567473	0.157098	-7.92057	-6.92033	0.0567473	0.157098	3'tiRNA	CACACGTGAAAGGTCCCTGGTTCGAAACCAGGTGGAAACACCA	43	tRNA-Val-CAC-9	Potential				13	AAGGT	ASHG38SM20TRFSS100013939TV6	tiRNA-3-43-ValCAC-9	False	3-tiRNA-complement	GTGTGCACTTTCCAGG	16	GGGCGGGCGCCAAAAGGCGCCCGCCCGTGTGCACTTTCCAGGTATCCTACTATACGTATC	60
3'tiRNA-ValCAC	3'tiRNA-42-ValCAC-10	tRNA-Val-CAC-10-1(Low)_3'TiRNA_42	-5.35003	-3.98354	0.387834	down	0.0610974	0.081754	-5.35003	-3.98354	0.0610974	0.081754	3'tiRNA	ACACGAGAAAAGTCCCTGATTCGAGACTGGGTGGGAACGCCA	42	tRNA-Val-CAC-10	Potential				12	AAAGT	ASHG38SM20TRFSS100013270TV6	tiRNA-3-42-ValCAC-10	False	3-tiRNA-complement	TGTGCTCTTTTCAGGGA	17	GGGCGGGCGCCAAAAGGCGCCCGCCCTGTGCTCTTTTCAGGGATATCCTACTATACGTAT	60
3'tiRNA-ValTAC	3'tiRNA-43-ValTAC-4	tRNA-Val-TAC-4-1(High)_3'TiRNA_43	-7.82466	-6.15898	0.315197	down	0.176017	0.263505	-7.82466	-6.15898	0.176017	0.263505	3'tiRNA	TACACGCGAAAGGTCCTCGGGTCGAAACCGAGCGGAAACACCA	43	tRNA-Val-TAC-4	Potential				13	AAGGT	ASHG38SM20TRFSS100013948TV6	tiRNA-3-43-ValTAC-4	False	3-tiRNA-complement	ATGTGCGCTTTCCAG	15	GGGCGGGCGCCAAAAGGCGCCCGCCCATGTGCGCTTTCCAGTATCCTACTATACGTATCA	60
3'tiRNA-ValTAC	3'tiRNA-42-ValTAC-4	tRNA-Val-TAC-4-1(High)_3'TiRNA_42	-6.52974	-5.26765	0.41694	down	0.213776	0.481937	-6.52974	-5.26765	0.213776	0.481937	3'tiRNA	ACACGCGAAAGGTCCTCGGGTCGAAACCGAGCGGAAACACCA	42	tRNA-Val-TAC-4	Potential				12	AAGGT	ASHG38SM20TRFSS100013309TV6	tiRNA-3-42-ValTAC-4	False	3-tiRNA-complement	TGTGCGCTTTCCAGGAG	17	GGGCGGGCGCCAAAAGGCGCCCGCCCTGTGCGCTTTCCAGGAGTATCCTACTATACGTAT	60
3'tRF-ArgCCG	tRF3a-ArgCCG-2	tRNA-Arg-CCG-2-1(High)_TRF-3_18	-7.68631	-6.44461	0.422873	down	0.140173	0.376596	-7.68631	-6.44461	0.140173	0.376596	3'tRF	GTCCCATCTGGGTCGCCA	18	tRNA-Arg-CCG-2	Potential						ASHG38SM20TRFSS100005074TV6	tRF-3-18-ArgCCG-2	False	tRF3-complement	CAGGGTAGACCCAGCGGTG	19	GGGCGGGCGCCAAAAGGCGCCCGCCCCAGGGTAGACCCAGCGGTGTATCCTACTATACGT	60
3'tRF-ArgCCT	tRF3b-ArgCCT-3	tRNA-Arg-CCT-3-1(High)_TRF-3_22	-7.90536	-6.64012	0.416032	down	0.172108	0.312143	-7.90536	-6.64012	0.172108	0.312143	3'tRF	TCGAGTCCCACCCGGGGTACCA	22	tRNA-Arg-CCT-3	Potential						ASHG38SM20TRFSS100005791TV6	tRF-3-22-ArgCCT-3	False	tRF3-complement	AGCTCAGGGTGGG	13	GGGCGGGCGCCAAAAGGCGCCCGCCCAGCTCAGGGTGGGTATCCTACTATACGTATCACA	60
3'tRF-ArgTCT	tRF3b-ArgTCT-2	tRNA-Arg-TCT-2-1(High)_TRF-3_22	-6.85501	-5.80343	0.482442	down	0.108272	0.169318	-6.85501	-5.80343	0.108272	0.169318	3'tRF	TCGAATCCCACCAGAGTCGCCA	22	tRNA-Arg-TCT-2	Potential						ASHG38SM20TRFSS100005824TV6	tRF-3-22-ArgTCT-2	False	tRF3-complement	AGCTTAGGGTGGTCTCAGCGGTG	23	GGGCGGGCGCCAAAAGGCGCCCGCCCAGCTTAGGGTGGTCTCAGCGGTGTATCCTACTAT	60
3'tRF-AsnGTT	tRF3a-AsnGTT-1	tRNA-Asn-GTT-1-1(High)_TRF-3_18	-5.39551	-4.37554	0.493127	down	0.114651	0.198964	-5.39551	-4.37554	0.114651	0.198964	3'tRF	TCCCACCCAGGGACGCCA	18	tRNA-Asn-GTT-1	Potential						ASHG38SM20TRFSS100005131TV6	tRF-3-18-AsnGTT-1	False	tRF3-complement	AGGGTGGGTCCCT	13	GGGCGGGCGCCAAAAGGCGCCCGCCCAGGGTGGGTCCCTTATCCTACTATACGTATCACA	60
3'tRF-AsnGTT	tRF3a-AsnGTT-21	tRNA-Asn-GTT-21-1(Low)_TRF-3_18	-2.30086	-1.11511	0.439598	down	0.293732	0.567167	-2.30086	-1.11511	0.293732	0.567167	3'tRF	GCCCACTGAGGGATGCCA	18	tRNA-Asn-GTT-23,tRNA-Asn-GTT-21	Potential						ASHG38SM20TRFSS100005155TV6	tRF-3-18-AsnGTT-21	False	tRF3-complement	CGGGTGACTCCCTACGGTG	19	GGGCGGGCGCCAAAAGGCGCCCGCCCCGGGTGACTCCCTACGGTGTATCCTACTATACGT	60
3'tRF-AsnGTT	tRF3b-AsnGTT-21	tRNA-Asn-GTT-21-1(Low)_TRF-3_22	-3.66528	-2.49866	0.445463	down	0.408119	0.647233	-3.66528	-2.49866	0.408119	0.647233	3'tRF	TAGAGCCCACTGAGGGATGCCA	22	tRNA-Asn-GTT-23,tRNA-Asn-GTT-21	Potential						ASHG38SM20TRFSS100005872TV6	tRF-3-22-AsnGTT-21	False	tRF3-complement	ATCTCGGGTGACTCCCTACGGTG	23	GGGCGGGCGCCAAAAGGCGCCCGCCCATCTCGGGTGACTCCCTACGGTGTATCCTACTAT	60
3'tRF-AsnGTT	tRF3a-AsnGTT-8	tRNA-Asn-GTT-10-1(High)_TRF-3_18	-1.03915	0.063381	0.465699	down	0.367162	0.642051	-1.03915	0.063381	0.367162	0.642051	3'tRF	ACCCACCCAGAGGCGCCA	18	tRNA-Asn-GTT-8,tRNA-Asn-GTT-10	Potential						ASHG38SM20TRFSS100005167TV6	tRF-3-18-AsnGTT-8	False	tRF3-complement	TGGGTGGGTCTCCG	14	GGGCGGGCGCCAAAAGGCGCCCGCCCTGGGTGGGTCTCCGTATCCTACTATACGTATCAC	60
3'tRF-AspGTC	tRF3b-AspGTC-1	tRNA-Asp-GTC-1-1(High)_TRF-3_22	-6.97536	-5.4916	0.357557	down	0.14302	0.42145	-6.97536	-5.4916	0.14302	0.42145	3'tRF	TCAATTCCCCGACGGGGAGCCA	22	tRNA-Asp-GTC-1	Potential						ASHG38SM20TRFSS100005890TV6	tRF-3-22-AspGTC-1	False	tRF3-complement	AGTTAAGGGGCTGCCCCTCGG	21	GGGCGGGCGCCAAAAGGCGCCCGCCCAGTTAAGGGGCTGCCCCTCGGTATCCTACTATAC	60
3'tRF-CysGCA	tRF3b-CysGCA-22	tRNA-Cys-GCA-22-1(High)_TRF-3_22	-8.21445	-6.8391	0.385461	down	0.14746	0.353996	-8.21445	-6.8391	0.14746	0.353996	3'tRF	GTTCAAATCTGGGTGCCCACCA	22	tRNA-Cys-GCA-22	Potential						ASHG38SM20TRFSS100005932TV6	tRF-3-22-CysGCA-22	False	tRF3-complement	CAAGTTTAGACCCACGGGTGGTG	23	GGGCGGGCGCCAAAAGGCGCCCGCCCCAAGTTTAGACCCACGGGTGGTGTATCCTACTAT	60
3'tRF-CysGCA	tRF3a-CysGCA-24	tRNA-Cys-GCA-24-1(Low)_TRF-3_18	-8.19567	-7.13849	0.480572	down	0.133793	0.321646	-8.19567	-7.13849	0.133793	0.321646	3'tRF	ATCTAGGTGCCCCCTCCA	18	tRNA-Cys-GCA-24	Potential						ASHG38SM20TRFSS100005218TV6	tRF-3-18-CysGCA-24	False	tRF3-complement	TAGATCCACGGGGGAGGTG	19	GGGCGGGCGCCAAAAGGCGCCCGCCCTAGATCCACGGGGGAGGTGTATCCTACTATACGT	60
3'tRF-GluCTC	tRF3a-GluCTC-5	tRNA-Glu-CTC-5-1(Low)_TRF-3_18	-5.89932	-4.76936	0.45693	down	0.210358	0.381797	-5.89932	-4.76936	0.210358	0.381797	3'tRF	TTCTCAGTCAGGGAACCA	18	tRNA-Glu-CTC-5	Potential						ASHG38SM20TRFSS100005281TV6	tRF-3-18-GluCTC-5	False	tRF3-complement	AAGAGTCAGTCCCTTGGTG	19	GGGCGGGCGCCAAAAGGCGCCCGCCCAAGAGTCAGTCCCTTGGTGTATCCTACTATACGT	60
3'tRF-GluTTC	tRF3b-GluTTC-3	tRNA-Glu-TTC-3-1(High)_TRF-3_22	-6.51058	-5.25286	0.418205	down	0.517421	0.557487	-6.51058	-5.25286	0.517421	0.557487	3'tRF	TCGATTCCCGGCCAGGGAACCA	22	tRNA-Glu-TTC-3	Potential						ASHG38SM20TRFSS100006025TV6	tRF-3-22-GluTTC-3	False	tRF3-complement	AGCTAAGGGCCGGTC	15	GGGCGGGCGCCAAAAGGCGCCCGCCCAGCTAAGGGCCGGTCTATCCTACTATACGTATCA	60
3'tRF-GluTTC	tRF3a-GluTTC-8	tRNA-Glu-TTC-10-1(Low)_TRF-3_18	-7.03055	-5.69512	0.396274	down	0.230711	0.375587	-7.03055	-5.69512	0.230711	0.375587	3'tRF	TTCCTGGTCAGGGAACCA	18	tRNA-Glu-TTC-8,tRNA-Glu-TTC-13,tRNA-Glu-TTC-10	Potential						ASHG38SM20TRFSS100005305TV6	tRF-3-18-GluTTC-8	False	tRF3-complement	AAGGACCAGTCCCTTGGTG	19	GGGCGGGCGCCAAAAGGCGCCCGCCCAAGGACCAGTCCCTTGGTGTATCCTACTATACGT	60
3'tRF-GluTTC	tRF3b-GluTTC-8	tRNA-Glu-TTC-10-1(Low)_TRF-3_22	-6.5509	-5.50616	0.484732	down	0.194154	0.341195	-6.5509	-5.50616	0.194154	0.341195	3'tRF	TCGATTCCTGGTCAGGGAACCA	22	tRNA-Glu-TTC-8,tRNA-Glu-TTC-10	Potential						ASHG38SM20TRFSS100006034TV6	tRF-3-22-GluTTC-8	False	tRF3-complement	AGCTAAGGACCAGTCCCTTGGTG	23	GGGCGGGCGCCAAAAGGCGCCCGCCCAGCTAAGGACCAGTCCCTTGGTGTATCCTACTAT	60
3'tRF-GlyCCC	tRF3a-GlyCCC-2	tRNA-Gly-CCC-2-2(High)_TRF-3_18	-6.84005	-5.53299	0.404144	down	0.275437	0.535432	-6.84005	-5.53299	0.275437	0.535432	3'tRF	TTCCCGGGCGGCGCACCA	18	tRNA-Gly-CCC-2	Potential						ASHG38SM20TRFSS100005314TV6	tRF-3-18-GlyCCC-2	False	tRF3-complement	AAGGGCCCGCC	11	GGGCGGGCGCCAAAAGGCGCCCGCCCAAGGGCCCGCCTATCCTACTATACGTATCACATA	60
3'tRF-IleGAT	tRF3a-IleGAT-1	tRNA-Ile-GAT-1-3(High)_TRF-3_18	-7.24976	-6.16264	0.470702	down	0.0732276	0.136793	-7.24976	-6.16264	0.0732276	0.136793	3'tRF	CTCCCGCACCGGCCACCA	18	tRNA-Ile-GAT-1	Potential						ASHG38SM20TRFSS100005374TV6	tRF-3-18-IleGAT-1	False	tRF3-complement	GAGGGCGTGGCC	12	GGGCGGGCGCCAAAAGGCGCCCGCCCGAGGGCGTGGCCTATCCTACTATACGTATCACAT	60
3'tRF-LysCTT	tRF3a-LysCTT-9	tRNA-Lys-CTT-9-1(High)_TRF-3_18	-8.10519	-6.88533	0.429325	down	0.0685385	0.176901	-8.10519	-6.88533	0.0685385	0.176901	3'tRF	GCCCCACATTGGGCACCA	18	tRNA-Lys-CTT-9	Potential						ASHG38SM20TRFSS100005467TV6	tRF-3-18-LysCTT-9	False	tRF3-complement	CGGGGTGTAACCCGTGGTG	19	GGGCGGGCGCCAAAAGGCGCCCGCCCCGGGGTGTAACCCGTGGTGTATCCTACTATACGT	60
3'tRF-LysTTT	tRF3a-LysTTT-15	tRNA-Lys-TTT-15-1(Low)_TRF-3_18	-6.92866	-5.87353	0.481255	down	0.159346	0.21187	-6.92866	-5.87353	0.159346	0.21187	3'tRF	GTCCATGTCCAGGCACCA	18	tRNA-Lys-TTT-15	Potential						ASHG38SM20TRFSS100005488TV6	tRF-3-18-LysTTT-15	False	tRF3-complement	CAGGTACAGGTCCGTGGTG	19	GGGCGGGCGCCAAAAGGCGCCCGCCCCAGGTACAGGTCCGTGGTGTATCCTACTATACGT	60
3'tRF-LysTTT	tRF3b-LysTTT-15	tRNA-Lys-TTT-15-1(Low)_TRF-3_22	-7.76207	-6.59316	0.444758	down	0.123946	0.21554	-7.76207	-6.59316	0.123946	0.21554	3'tRF	TTAAGTCCATGTCCAGGCACCA	22	tRNA-Lys-TTT-15	Potential						ASHG38SM20TRFSS100006232TV6	tRF-3-22-LysTTT-15	False	tRF3-complement	AATTCAGGTACAGGTCCGTGGTG	23	GGGCGGGCGCCAAAAGGCGCCCGCCCAATTCAGGTACAGGTCCGTGGTGTATCCTACTAT	60
3'tRF-MetCAT	tRF3b-MetCAT-5	tRNA-Met-CAT-5-1(High)_TRF-3_22	-0.0976979	1.62886	0.302172	down	0.378254	0.560481	-0.0976979	1.62886	0.378254	0.560481	3'tRF	TCAAGCCTCAGAGAGGGCACCA	22	tRNA-Met-CAT-7,tRNA-Met-CAT-5	Potential						ASHG38SM20TRFSS100006256TV6	tRF-3-22-MetCAT-5	False	tRF3-complement	AGTTCGGAGTCTCTCCCGTGGTG	23	GGGCGGGCGCCAAAAGGCGCCCGCCCAGTTCGGAGTCTCTCCCGTGGTGTATCCTACTAT	60
3'tRF-MetCAT	tRF-3a-MetCAT-2		1.0901	2.44026	0.392248	down	0.302738	0.469213	1.0901	2.44026	0.302738	0.469213	3'tRF	AGCCTCAGAGAGGGCACCA	19	tRNA-Met-CAT-2,tRNA-Met-CAT-7,tRNA-Met-CAT-5,tRNA-Met-CAT-4	Reliable			tRFdb			ASHG38SM20TRFSS100006502TV6	tRF-3a-MetCAT-2	False	tRF3-complement	TCGGAGTCTCTCCCGTGGTG	20	GGGCGGGCGCCAAAAGGCGCCCGCCCTCGGAGTCTCTCCCGTGGTGTATCCTACTATACG	60
3'tRF-MetCAT	tRF3b-MetCAT-2	tRNA-Met-CAT-2-1(High)_TRF-3_22	-1.9335	-0.517675	0.374796	down	0.155775	0.286454	-1.9335	-0.517675	0.155775	0.286454	3'tRF	TCGAGCCTCAGAGAGGGCACCA	22	tRNA-Met-CAT-2,tRNA-Met-CAT-4	Potential						ASHG38SM20TRFSS100006250TV6	tRF-3-22-MetCAT-2	False	tRF3-complement	AGCTCGGAGTCTCTCC	16	GGGCGGGCGCCAAAAGGCGCCCGCCCAGCTCGGAGTCTCTCCTATCCTACTATACGTATC	60
3'tRF-mtCysGCA	mt-tRF3a-CysGCA		-9.17161	-6.66366	0.175805	down	0.0200805	0.188269	-9.17161	-6.66366	0.0200805	0.188269	3'tRF	AACCTGCCGGGGCTTCCA	18	chrM.tRNA19-CysGCA	Potential						ASHG38SM20TRFSS100004347TV6	mt-tRF-3a-CysGCA	False	tRF3-complement	TTGGACGGCCCCGAAGGTG	19	GGGCGGGCGCCAAAAGGCGCCCGCCCTTGGACGGCCCCGAAGGTGTATCCTACTATACGT	60
3'tRF-mtLeuTAG	mt-tRF3b-LeuTAG		-7.61813	-6.38477	0.425326	down	0.0842483	0.216894	-7.61813	-6.38477	0.0842483	0.216894	3'tRF	GCAACTCCAAATAAAAGTACCA	22	chrM.tRNA13-LeuTAG	Potential						ASHG38SM20TRFSS100004434TV6	mt-tRF-3b-LeuTAG	False	tRF3-complement	CGTTGAGGTTTATTTTCATGGTG	23	GGGCGGGCGCCAAAAGGCGCCCGCCCCGTTGAGGTTTATTTTCATGGTGTATCCTACTAT	60
3'tRF-mtLysTTT	mt-tRF3a-LysTTT		-8.45464	-7.03551	0.373937	down	0.118745	0.210185	-8.45464	-7.03551	0.118745	0.210185	3'tRF	ACCTCTTTACAGTGACCA	18	chrM.tRNA8-LysTTT	Potential						ASHG38SM20TRFSS100004371TV6	mt-tRF-3a-LysTTT	False	tRF3-complement	TGGAGAAATGTCACTGGTG	19	GGGCGGGCGCCAAAAGGCGCCCGCCCTGGAGAAATGTCACTGGTGTATCCTACTATACGT	60
3'tRF-mtTyrGTA	mt-tRF3b-TyrGTA		-9.18585	-7.03218	0.22474	down	0.0799729	0.30334	-9.18585	-7.03218	0.0799729	0.30334	3'tRF	GTTAGGCCTCTTTTTACCACCA	22	chrM.tRNA18-TyrGTA	Potential						ASHG38SM20TRFSS100004461TV6	mt-tRF-3b-TyrGTA	False	tRF3-complement	CAATCCGGAGAAAAATGGTGGTG	23	GGGCGGGCGCCAAAAGGCGCCCGCCCCAATCCGGAGAAAAATGGTGGTGTATCCTACTAT	60
3'tRF-PheGAA	tRF-3a-PheGAA-1		-7.43352	-6.37222	0.479198	down	0.0801233	0.277025	-7.43352	-6.37222	0.0801233	0.277025	3'tRF	CCCGGGTTTCGGCACCA	17	tRNA-Phe-GAA-1,tRNA-Phe-GAA-3,tRNA-Phe-GAA-2,tRNA-Phe-GAA-4	Reliable			tRFdb			ASHG38SM20TRFSS100006505TV6	tRF-3a-PheGAA-1	False	tRF3-complement	GGGCCCAAAGCCGTGGTG	18	GGGCGGGCGCCAAAAGGCGCCCGCCCGGGCCCAAAGCCGTGGTGTATCCTACTATACGTA	60
3'tRF-PheGAA	tRF-3-18-PheGAA-1	tRNA-Phe-GAA-1-6(High)_TRF-3_18	-8.22817	-6.78459	0.367652	down	0.0948185	0.233956	-8.22817	-6.78459	0.0948185	0.233956	3'tRF	TCCCGGGTTTCGGCACCA	18	tRNA-Phe-GAA-1,tRNA-Phe-GAA-3,tRNA-Phe-GAA-2,tRNA-Phe-GAA-4	Potential						ASHG38SM20TRFSS100005515TV6	tRF-3-18-PheGAA-1	False	tRF3-complement	AGGGCCCAAAGCCGTGGTG	19	GGGCGGGCGCCAAAAGGCGCCCGCCCAGGGCCCAAAGCCGTGGTGTATCCTACTATACGT	60
3'tRF-SeCTCA	tRF3a-SeCTCA-1	tRNA-SeC-TCA-1-1(High)_TRF-3_18	-7.83894	-6.48585	0.391454	down	0.121988	0.280449	-7.83894	-6.48585	0.121988	0.280449	3'tRF	TCCACCTTTCGGGCGCCA	18	tRNA-SeC-TCA-1	Potential						ASHG38SM20TRFSS100005545TV6	tRF-3-18-SeCTCA-1	False	tRF3-complement	AGGTGGAAAGCCCGCGGTG	19	GGGCGGGCGCCAAAAGGCGCCCGCCCAGGTGGAAAGCCCGCGGTGTATCCTACTATACGT	60
3'tRF-ThrAGT	tRF3b-ThrAGT-4	tRNA-Thr-AGT-4-1(High)_TRF-3_22	-6.6381	-5.56599	0.475623	down	0.48799	0.528906	-6.6381	-5.56599	0.48799	0.528906	3'tRF	TCGAATCCCAGCGAGGCCTCCA	22	tRNA-Thr-AGT-4	Potential						ASHG38SM20TRFSS100006346TV6	tRF-3-22-ThrAGT-4	False	tRF3-complement	AGCTTAGGGTCGCTC	15	GGGCGGGCGCCAAAAGGCGCCCGCCCAGCTTAGGGTCGCTCTATCCTACTATACGTATCA	60
3'tRF-ThrCGT	tRF3b-ThrCGT-5	tRNA-Thr-CGT-5-1(High)_TRF-3_22	-7.34217	-6.00816	0.396665	down	0.187638	0.324493	-7.34217	-6.00816	0.187638	0.324493	3'tRF	TCAAATCTCACCAGGGCCTCCA	22	tRNA-Thr-CGT-5	Potential						ASHG38SM20TRFSS100006358TV6	tRF-3-22-ThrCGT-5	False	tRF3-complement	AGTTTAGAGTGGTCCCGGAGGTG	23	GGGCGGGCGCCAAAAGGCGCCCGCCCAGTTTAGAGTGGTCCCGGAGGTGTATCCTACTAT	60
3'tRF-ThrTGT	tRF3a-ThrTGT-2	tRNA-Thr-TGT-2-1(High)_TRF-3_18	-9.17401	-7.18041	0.251111	down	0.0998982	0.266382	-9.17401	-7.18041	0.0998982	0.266382	3'tRF	TCCTCGCTGGGGCCTCCA	18	tRNA-Thr-TGT-2	Potential						ASHG38SM20TRFSS100005614TV6	tRF-3-18-ThrTGT-2	False	tRF3-complement	AGGAGCGACCCCGGAGGTG	19	GGGCGGGCGCCAAAAGGCGCCCGCCCAGGAGCGACCCCGGAGGTGTATCCTACTATACGT	60
3'tRF-TyrGTA	tRF3a-TyrGTA-3	tRNA-Tyr-GTA-3-1(High)_TRF-3_18	-3.96537	-2.79573	0.444532	down	0.340256	0.586992	-3.96537	-2.79573	0.340256	0.586992	3'tRF	ATCCGGCTCGGAGGACCA	18	tRNA-Tyr-GTA-3,tRNA-Tyr-GTA-6	Potential						ASHG38SM20TRFSS100005644TV6	tRF-3-18-TyrGTA-3	False	tRF3-complement	TAGGCCGAGCCTCCTGGTG	19	GGGCGGGCGCCAAAAGGCGCCCGCCCTAGGCCGAGCCTCCTGGTGTATCCTACTATACGT	60
3'tRF-ValCAC	tRF3b-ValCAC-3	tRNA-Val-CAC-3-1(High)_TRF-3_22	-7.97952	-6.75284	0.427302	down	0.179339	0.383825	-7.97952	-6.75284	0.179339	0.383825	3'tRF	TCGATCCCGGGCGGAAACACCA	22	tRNA-Val-CAC-3	Potential						ASHG38SM20TRFSS100006439TV6	tRF-3-22-ValCAC-3	False	tRF3-complement	AGCTAGGGCCCGC	13	GGGCGGGCGCCAAAAGGCGCCCGCCCAGCTAGGGCCCGCTATCCTACTATACGTATCACA	60
3'tRF-ValCAC	tRF3b-ValCAC-13	tRNA-Val-CAC-13-1(Low)_TRF-3_22	-1.25817	-0.0884996	0.444522	down	0.164434	0.264349	-1.25817	-0.0884996	0.164434	0.264349	3'tRF	TCGAGACTGGAGGGAAACACCA	22	tRNA-Val-CAC-13	Potential						ASHG38SM20TRFSS100006433TV6	tRF-3-22-ValCAC-13	False	tRF3-complement	AGCTCTGACCTCCCTTTGTGGTG	23	GGGCGGGCGCCAAAAGGCGCCCGCCCAGCTCTGACCTCCCTTTGTGGTGTATCCTACTAT	60
5'Leader-AlaAGC	5'Leader-AlaAGC-2-1		-6.09749	-4.95622	0.453358	down	0.21432	0.421449	-6.09749	-4.95622	0.21432	0.421449	5'Leader	TCGAGAGAACCGTTTCAGTA	20	pre-tRNA-ala-AGC-2-1	Potential			31735953			ASHG38SM20TRF100000207TV6	5-leader-AlaAGC-2-1	False	5-Leader	GTACTGAAACGGTTCTCTC	19	GGGCGGGCGCCAAAAGGCGCCCGCCCGTACTGAAACGGTTCTCTCTATCCTACTATACGT	60
5'Leader-AlaTGC	5'Leader-AlaTGC-7-1		-8.27849	-7.00952	0.414955	down	0.0895759	0.262265	-8.27849	-7.00952	0.0895759	0.262265	5'Leader	TACAAATGGGTGTTATAGTA	20	pre-tRNA-ala-TGC-7-1	Potential			31735953			ASHG38SM20TRF100000270TV6	5-leader-AlaTGC-7-1	False	5-Leader	GTACTATAACACCCATTTGTA	21	GGGCGGGCGCCAAAAGGCGCCCGCCCGTACTATAACACCCATTTGTATATCCTACTATAC	60
5'Leader-AlaTGC	5'Leader-AlaTGC-2-1		-5.83487	-4.66646	0.444913	down	0.253084	0.464327	-5.83487	-4.66646	0.253084	0.464327	5'Leader	AACAACAAGGGTCTATGTGT	20	pre-tRNA-ala-TGC-2-1	Potential			31735953			ASHG38SM20TRF100000252TV6	5-leader-AlaTGC-2-1	False	5-Leader	GACACATAGACCCTTGTTG	19	GGGCGGGCGCCAAAAGGCGCCCGCCCGACACATAGACCCTTGTTGTATCCTACTATACGT	60
5'Leader-ArgACG	5'Leader-ArgACG-1-1		-8.39232	-6.4233	0.255426	down	0.115997	0.347579	-8.39232	-6.4233	0.115997	0.347579	5'Leader	GCCTGTCTTCGTTCGTCAGA	20	pre-tRNA-arg-ACG-1-1	Potential			31735953			ASHG38SM20TRF100000273TV6	5-leader-ArgACG-1-1	False	5-Leader	GTCTGACGAACGAAGACA	18	GGGCGGGCGCCAAAAGGCGCCCGCCCGTCTGACGAACGAAGACATATCCTACTATACGTA	60
5'Leader-ArgACG	5'Leader-ArgACG-2-2		-5.07121	-3.974	0.467422	down	0.183228	0.329889	-5.07121	-3.974	0.183228	0.329889	5'Leader	AATCGAGAGACCCACAACGA	20	pre-tRNA-arg-ACG-2-2	Potential			31735953			ASHG38SM20TRF100000285TV6	5-leader-ArgACG-2-2	False	5-Leader	GTCGTTGTGGGTCTCT	16	GGGCGGGCGCCAAAAGGCGCCCGCCCGTCGTTGTGGGTCTCTTATCCTACTATACGTATC	60
5'Leader-ArgTCG	5'Leader-ArgTCG-1-1		-7.44481	-6.27079	0.443184	down	0.0876292	0.227346	-7.44481	-6.27079	0.0876292	0.227346	5'Leader	AGAGACGGTAACAACCGACG	20	pre-tRNA-arg-TCG-1-1	Potential			31735953			ASHG38SM20TRF100000321TV6	5-leader-ArgTCG-1-1	False	5-Leader	GCGTCGGTTGTTACC	15	GGGCGGGCGCCAAAAGGCGCCCGCCCGCGTCGGTTGTTACCTATCCTACTATACGTATCA	60
5'Leader-ArgTCT	5'Leader-ArgTCT-5-1		-2.02521	-0.861856	0.446472	down	0.307027	0.507085	-2.02521	-0.861856	0.307027	0.507085	5'Leader	AAACGGGGGGAGCTCAAGCA	20	pre-tRNA-arg-TCT-5-1	Potential			31735953			ASHG38SM20TRF100000354TV6	5-leader-ArgTCT-5-1	False	5-Leader	GTGCTTGAGCTCCCC	15	GGGCGGGCGCCAAAAGGCGCCCGCCCGTGCTTGAGCTCCCCTATCCTACTATACGTATCA	60
5'Leader-ArgTCT	5'Leader-ArgTCT-2-1		-6.84998	-5.73475	0.461619	down	0.0410139	0.102828	-6.84998	-5.73475	0.0410139	0.102828	5'Leader	GACGCCGCCGTTCGTCGGGT	20	pre-tRNA-arg-TCT-2-1	Potential			31735953			ASHG38SM20TRF100000342TV6	5-leader-ArgTCT-2-1	False	5-Leader	GACCCGACGAACGG	14	GGGCGGGCGCCAAAAGGCGCCCGCCCGACCCGACGAACGGTATCCTACTATACGTATCAC	60
5'Leader-AsnGTT	5'Leader-AsnGTT-2-3		-4.76953	-3.46644	0.405256	down	0.109584	0.231365	-4.76953	-3.46644	0.109584	0.231365	5'Leader	GAAGGGGAAAATGACACCGA	20	pre-tRNA-asn-GTT-2-3	Potential			31735953			ASHG38SM20TRF100000372TV6	5-leader-AsnGTT-2-3	False	5-Leader	GTCGGTGTCATTTTCCC	17	GGGCGGGCGCCAAAAGGCGCCCGCCCGTCGGTGTCATTTTCCCTATCCTACTATACGTAT	60
5'Leader-AsnGTT	5'Leader-AsnGTT-2-4		-7.32885	-6.26259	0.477554	down	0.064261	0.146654	-7.32885	-6.26259	0.064261	0.146654	5'Leader	CAGCGCGGCCTGAGTAACTG	20	pre-tRNA-asn-GTT-2-4	Potential			31735953			ASHG38SM20TRF100000375TV6	5-leader-AsnGTT-2-4	False	5-Leader	GCAGTTACTCAGGCCG	16	GGGCGGGCGCCAAAAGGCGCCCGCCCGCAGTTACTCAGGCCGTATCCTACTATACGTATC	60
5'Leader-CysGCA	5'Leader-CysGCA-19-1		-0.901284	0.586928	0.356454	down	0.221715	0.313909	-0.901284	0.586928	0.221715	0.313909	5'Leader	ATTGGAGACAGGCAATTACA	20	pre-tRNA-cys-GCA-19-1	Potential			31735953			ASHG38SM20TRF100000459TV6	5-leader-CysGCA-19-1	False	5-Leader	GTGTAATTGCCTGTCTCC	18	GGGCGGGCGCCAAAAGGCGCCCGCCCGTGTAATTGCCTGTCTCCTATCCTACTATACGTA	60
5'Leader-GlnCTG	5'Leader-GlnCTG-4-2		-7.75351	-6.71327	0.486246	down	0.036296	0.103587	-7.75351	-6.71327	0.036296	0.103587	5'Leader	CTGGCAAATTCGCATTGTGA	20	pre-tRNA-gln-CTG-4-2	Potential			31735953			ASHG38SM20TRF100000534TV6	5-leader-GlnCTG-4-2	False	5-Leader	GTCACAATGCGAATTTGC	18	GGGCGGGCGCCAAAAGGCGCCCGCCCGTCACAATGCGAATTTGCTATCCTACTATACGTA	60
5'Leader-GlyTCC	5'Leader-GlyTCC-2-1		-6.5996	-5.2586	0.394747	down	0.0788118	0.225388	-6.5996	-5.2586	0.0788118	0.225388	5'Leader	GGAATCAAGTGTATTTCAGA	20	pre-tRNA-gly-TCC-2-1	Potential			31735953			ASHG38SM20TRF100000649TV6	5-leader-GlyTCC-2-1	False	5-Leader	GTCTGAAATACACTTGATTCC	21	GGGCGGGCGCCAAAAGGCGCCCGCCCGTCTGAAATACACTTGATTCCTATCCTACTATAC	60
5'Leader-IleAAT	5'Leader-IleAAT-4-1		-8.3594	-6.52159	0.279746	down	0.0791235	0.319562	-8.3594	-6.52159	0.0791235	0.319562	5'Leader	AAGTAGACCCGGAAAGTTAG	20	pre-tRNA-ile-AAT-4-1	Potential			31735953			ASHG38SM20TRF100000697TV6	5-leader-IleAAT-4-1	False	5-Leader	GCTAACTTTCCGGGTCTA	18	GGGCGGGCGCCAAAAGGCGCCCGCCCGCTAACTTTCCGGGTCTATATCCTACTATACGTA	60
5'Leader-IleAAT	5'Leader-IleAAT-2-1		-8.32944	-6.72474	0.328802	down	0.121011	0.274597	-8.32944	-6.72474	0.121011	0.274597	5'Leader	AGTAAGGCATCCTGTCATCC	20	pre-tRNA-ile-AAT-2-1	Potential			31735953			ASHG38SM20TRF100000691TV6	5-leader-IleAAT-2-1	False	5-Leader	GGGATGACAGGATGCC	16	GGGCGGGCGCCAAAAGGCGCCCGCCCGGGATGACAGGATGCCTATCCTACTATACGTATC	60
5'Leader-IleAAT	5'Leader-IleAAT-9-1		-4.5334	-3.01102	0.348112	down	0.133266	0.0879205	-4.5334	-3.01102	0.133266	0.0879205	5'Leader	GGGAAGAGACCCAAAATGTT	20	pre-tRNA-ile-AAT-9-1	Potential			31735953			ASHG38SM20TRF100000724TV6	5-leader-IleAAT-9-1	False	5-Leader	GAACATTTTGGGTCTCTTCC	20	GGGCGGGCGCCAAAAGGCGCCCGCCCGAACATTTTGGGTCTCTTCCTATCCTACTATACG	60
5'Leader-IleAAT	5'Leader-IleAAT-5-1		-0.831844	0.394722	0.427333	down	0.168367	0.297255	-0.831844	0.394722	0.168367	0.297255	5'Leader	AAAACTTCTTGGAGACAGGT	20	pre-tRNA-ile-AAT-5-1	Potential			31735953			ASHG38SM20TRF100000700TV6	5-leader-IleAAT-5-1	False	5-Leader	GACCTGTCTCCAAGAAGT	18	GGGCGGGCGCCAAAAGGCGCCCGCCCGACCTGTCTCCAAGAAGTTATCCTACTATACGTA	60
5'Leader-IleGAT	5'Leader-IleGAT-1-2		-6.99108	-5.7844	0.433265	down	0.0373947	0.144966	-6.99108	-5.7844	0.0373947	0.144966	5'Leader	AGGGGCACTGTGCCGTCGGG	20	pre-tRNA-ile-GAT-1-2,pre-tRNA-ile-GAT-1-3	Potential			31735953			ASHG38SM20TRF100000730TV6	5-leader-IleGAT-1-2	False	5-Leader	GCCCGACGGCAC	12	GGGCGGGCGCCAAAAGGCGCCCGCCCGCCCGACGGCACTATCCTACTATACGTATCACAT	60
5'Leader-iMetCAT	5'Leader-iMetCAT-1-1		-9.16811	-6.4428	0.151217	down	0.101372	0.459373	-9.16811	-6.4428	0.101372	0.459373	5'Leader	GAGAAATTTTAGTTCTAGAT	20	pre-tRNA-imet-CAT-1-1	Potential			31735953			ASHG38SM20TRF100001309TV6	5-leader-iMetCAT-1-1	False	5-Leader	GATCTAGAACTAAAATTTCTC	21	GGGCGGGCGCCAAAAGGCGCCCGCCCGATCTAGAACTAAAATTTCTCTATCCTACTATAC	60
5'Leader-LeuAAG	5'Leader-LeuAAG-1-3		-3.99288	-2.89217	0.466287	down	0.110709	0.310347	-3.99288	-2.89217	0.110709	0.310347	5'Leader	GCAGGTGAACCCCCGGAGGA	20	pre-tRNA-leu-AAG-1-3	Potential			31735953			ASHG38SM20TRF100000751TV6	5-leader-LeuAAG-1-3	False	5-Leader	GTCCTCCGGGGGT	13	GGGCGGGCGCCAAAAGGCGCCCGCCCGTCCTCCGGGGGTTATCCTACTATACGTATCACA	60
5'Leader-LeuCAG	5'Leader-LeuCAG-1-6		-7.6823	-6.48316	0.435534	down	0.105179	0.288882	-7.6823	-6.48316	0.105179	0.288882	5'Leader	AGGAAGCATGGTAAAACATG	20	pre-tRNA-leu-CAG-1-6	Potential			31735953			ASHG38SM20TRF100000799TV6	5-leader-LeuCAG-1-6	False	5-Leader	GCATGTTTTACCATGCTTC	19	GGGCGGGCGCCAAAAGGCGCCCGCCCGCATGTTTTACCATGCTTCTATCCTACTATACGT	60
5'Leader-LysCTT	5'Leader-LysCTT-4-1		-9.10842	-7.06915	0.243286	down	0.0603802	0.265782	-9.10842	-7.06915	0.0603802	0.265782	5'Leader	CATAAAACGTTCCCAGGGAA	20	pre-tRNA-lys-CTT-4-1	Potential			31735953			ASHG38SM20TRF100000862TV6	5-leader-LysCTT-4-1	False	5-Leader	GTTCCCTGGGAACGT	15	GGGCGGGCGCCAAAAGGCGCCCGCCCGTTCCCTGGGAACGTTATCCTACTATACGTATCA	60
5'Leader-LysCTT	5'Leader-LysCTT-2-5		-8.2043	-6.71001	0.354956	down	0.118808	0.175272	-8.2043	-6.71001	0.118808	0.175272	5'Leader	TAAGGTAACGTTGGCGTGTC	20	pre-tRNA-lys-CTT-2-5	Potential			31735953			ASHG38SM20TRF100000856TV6	5-leader-LysCTT-2-5	False	5-Leader	GGACACGCCAACGT	14	GGGCGGGCGCCAAAAGGCGCCCGCCCGGACACGCCAACGTTATCCTACTATACGTATCAC	60
5'Leader-LysTTT	5'Leader-LysTTT-6-1		-7.97955	-6.6909	0.409336	down	0.0566408	0.14318	-7.97955	-6.6909	0.0566408	0.14318	5'Leader	TATGAAACAGTTCCCTAAGG	20	pre-tRNA-lys-TTT-6-1	Potential			31735953			ASHG38SM20TRF100000907TV6	5-leader-LysTTT-6-1	False	5-Leader	GCCTTAGGGAACTGTTTC	18	GGGCGGGCGCCAAAAGGCGCCCGCCCGCCTTAGGGAACTGTTTCTATCCTACTATACGTA	60
5'Leader-LysTTT	5'Leader-LysTTT-3-1		-1.62525	-0.599463	0.491141	down	0.291005	0.547804	-1.62525	-0.599463	0.291005	0.547804	5'Leader	AAGAGCTTTTCTTCGGGAGC	20	pre-tRNA-lys-TTT-3-1	Potential			31735953			ASHG38SM20TRF100000886TV6	5-leader-LysTTT-3-1	False	5-Leader	GGCTCCCGAAGAAAAG	16	GGGCGGGCGCCAAAAGGCGCCCGCCCGGCTCCCGAAGAAAAGTATCCTACTATACGTATC	60
5'Leader-MetCAT	5'Leader-MetCAT-3-1		2.0136	3.06826	0.481412	down	0.3337	0.435371	2.0136	3.06826	0.3337	0.435371	5'Leader	GTTAAGCGGGAGAGACAGTT	20	pre-tRNA-met-CAT-3-1	Potential			31735953			ASHG38SM20TRF100000919TV6	5-leader-MetCAT-3-1	False	5-Leader	GAACTGTCTCTCCCGC	16	GGGCGGGCGCCAAAAGGCGCCCGCCCGAACTGTCTCTCCCGCTATCCTACTATACGTATC	60
5'Leader-PheGAA	5'Leader-PheGAA-1-3		-7.21388	-5.98498	0.426643	down	0.216905	0.462704	-7.21388	-5.98498	0.216905	0.462704	5'Leader	GCGGGACTGTCTCATGTCTT	20	pre-tRNA-phe-GAA-1-3	Potential			31735953			ASHG38SM20TRF100000946TV6	5-leader-PheGAA-1-3	False	5-Leader	GAAGACATGAGACAGTCC	18	GGGCGGGCGCCAAAAGGCGCCCGCCCGAAGACATGAGACAGTCCTATCCTACTATACGTA	60
5'Leader-ThrAGT	5'Leader-ThrAGT-1-3		-7.6459	-5.69421	0.258514	down	0.0204006	0.0932903	-7.6459	-5.69421	0.0204006	0.0932903	5'Leader	AGGAAAGTACCTGTACGGGT	20	pre-tRNA-thr-AGT-1-3	Potential			31735953			ASHG38SM20TRF100001117TV6	5-leader-ThrAGT-1-3	False	5-Leader	GACCCGTACAGGTACTTT	18	GGGCGGGCGCCAAAAGGCGCCCGCCCGACCCGTACAGGTACTTTTATCCTACTATACGTA	60
5'Leader-TyrATA	5'Leader-TyrATA-1-1		-9.17228	-6.89171	0.205816	down	0.0853923	0.334162	-9.17228	-6.89171	0.0853923	0.334162	5'Leader	TGATATCAAGAGTTAAGGTC	20	pre-tRNA-tyr-ATA-1-1	Potential			31735953			ASHG38SM20TRF100001192TV6	5-leader-TyrATA-1-1	False	5-Leader	GGACCTTAACTCTTGATATCA	21	GGGCGGGCGCCAAAAGGCGCCCGCCCGGACCTTAACTCTTGATATCATATCCTACTATAC	60
5'Leader-TyrGTA	5'Leader-TyrGTA-6-1		-5.43171	-4.33457	0.467442	down	0.258188	0.411096	-5.43171	-4.33457	0.258188	0.411096	5'Leader	CAAAACGAGGGTAATGACAT	20	pre-tRNA-tyr-GTA-6-1	Potential			31735953			ASHG38SM20TRF100001222TV6	5-leader-TyrGTA-6-1	False	5-Leader	GATGTCATTACCCTCGTTTT	20	GGGCGGGCGCCAAAAGGCGCCCGCCCGATGTCATTACCCTCGTTTTTATCCTACTATACG	60
5'Leader-ValAAC	5'Leader-ValAAC-5-1		-6.98272	-5.93661	0.484271	down	0.0564666	0.03579	-6.98272	-5.93661	0.0564666	0.03579	5'Leader	AAAACACTCTCACTAAGCGA	20	pre-tRNA-val-AAC-5-1	Potential			31735953			ASHG38SM20TRF100001258TV6	5-leader-ValAAC-5-1	False	5-Leader	GTCGCTTAGTGAGAGTGT	18	GGGCGGGCGCCAAAAGGCGCCCGCCCGTCGCTTAGTGAGAGTGTTATCCTACTATACGTA	60
5'tiRNA-AlaAGC	5'tiRNA-35-AlaAGC-23	tRNA-Ala-AGC-23-1(Low)_5'TiRNA_35	-7.61997	-6.36246	0.418266	down	0.0888322	0.335751	-7.61997	-6.36246	0.0888322	0.335751	5'tiRNA	GGGGGTATAGCTCAGGGACAGAGCACGTGGTTAGC	35	tRNA-Ala-AGC-23	Potential						ASHG38SM20TRF100015440TV6	tiRNA-5-35-AlaAGC-23	False	5-tiRNA	GGCTAACCACGTGCT	15	GGGCGGGCGCCAAAAGGCGCCCGCCCGGCTAACCACGTGCTTATCCTACTATACGTATCA	60
5'tiRNA-AlaAGC	5'tiRNA-36-AlaAGC-16	tRNA-Ala-AGC-16-1(High)_5'TiRNA_36	-9.14711	-7.03934	0.232006	down	0.0369387	0.196924	-9.14711	-7.03934	0.0369387	0.196924	5'tiRNA	GGGGAATTAGCCCAAGTGGTAGAGCGCTTGCTTAGC	36	tRNA-Ala-AGC-16	Potential						ASHG38SM20TRF100016208TV6	tiRNA-5-36-AlaAGC-16	False	5-tiRNA	GGCTAAGCAAGCGCTCTACCACTTGG	26	GGGCGGGCGCCAAAAGGCGCCCGCCCGGCTAAGCAAGCGCTCTACCACTTGGTATCCTAC	60
5'tiRNA-AlaAGC	5'tiRNA-33-AlaAGC-23	tRNA-Ala-AGC-23-1(Low)_5'TiRNA_33	-9.16574	-7.07503	0.234764	down	0.038933	0.14318	-9.16574	-7.07503	0.038933	0.14318	5'tiRNA	GGGGGTATAGCTCAGGGACAGAGCACGTGGTTA	33	tRNA-Ala-AGC-23	Potential						ASHG38SM20TRF100014522TV6	tiRNA-5-33-AlaAGC-23	False	5-tiRNA	GTAACCACGTGCTCTGT	17	GGGCGGGCGCCAAAAGGCGCCCGCCCGTAACCACGTGCTCTGTTATCCTACTATACGTAT	60
5'tiRNA-ArgTCT	5'tiRNA-36-ArgTCT-4	tRNA-Arg-TCT-4-1(High)_5'TiRNA_36	-7.93804	-6.21451	0.302807	down	0.123302	0.299472	-7.93804	-6.21451	0.123302	0.299472	5'tiRNA	GTCTCTGTGGCGCAATGGACGAGCGCGCTGGACTTC	36	tRNA-Arg-TCT-4	Potential						ASHG38SM20TRF100016274TV6	tiRNA-5-36-ArgTCT-4	False	5-tiRNA	GGAAGTCCAGCGCG	14	GGGCGGGCGCCAAAAGGCGCCCGCCCGGAAGTCCAGCGCGTATCCTACTATACGTATCAC	60
5'tiRNA-AsnATT	5'tiRNA-36-AsnATT-1	tRNA-Asn-ATT-1-2(Low)_5'TiRNA_36	-3.6773	-2.316	0.389231	down	0.0137863	0.0437899	-3.6773	-2.316	0.0137863	0.0437899	5'tiRNA	GTCTCTGTGGCGCAATCGGTCAGAGCGTTCGGCTAT	36	tRNA-Asn-ATT-1	Potential						ASHG38SM20TRF100016277TV6	tiRNA-5-36-AsnATT-1	False	5-tiRNA	GATAGCCGAACGCTCT	16	GGGCGGGCGCCAAAAGGCGCCCGCCCGATAGCCGAACGCTCTTATCCTACTATACGTATC	60
5'tiRNA-AsnATT	5'tiRNA-37-AsnATT-1	tRNA-Asn-ATT-1-2(Low)_5'TiRNA_37	-5.86011	-4.41508	0.367285	down	0.0190834	0.0592427	-5.86011	-4.41508	0.0190834	0.0592427	5'tiRNA	GTCTCTGTGGCGCAATCGGTCAGAGCGTTCGGCTATT	37	tRNA-Asn-ATT-1	Potential						ASHG38SM20TRF100016796TV6	tiRNA-5-37-AsnATT-1	False	5-tiRNA	GAATAGCCGAACGCTCT	17	GGGCGGGCGCCAAAAGGCGCCCGCCCGAATAGCCGAACGCTCTTATCCTACTATACGTAT	60
5'tiRNA-AsnATT	5'tiRNA-35-AsnATT-1	tRNA-Asn-ATT-1-2(Low)_5'TiRNA_35	-6.21887	-4.60916	0.327665	down	0.0221245	0.0525144	-6.21887	-4.60916	0.0221245	0.0525144	5'tiRNA	GTCTCTGTGGCGCAATCGGTCAGAGCGTTCGGCTA	35	tRNA-Asn-ATT-1	Potential						ASHG38SM20TRF100015530TV6	tiRNA-5-35-AsnATT-1	False	5-tiRNA	GTAGCCGAACGCTCT	15	GGGCGGGCGCCAAAAGGCGCCCGCCCGTAGCCGAACGCTCTTATCCTACTATACGTATCA	60
5'tiRNA-AsnGTT	5'tiRNA-35-AsnGTT-3	tRNA-Asn-GTT-3-2(High)_5'TiRNA_35	-9.12105	-6.33158	0.144638	down	0.0667901	0.354394	-9.12105	-6.33158	0.0667901	0.354394	5'tiRNA	GTCTCTGTGGCGCAATCGGTTAGCGCATTCGGCTG	35	tRNA-Asn-GTT-3	Potential						ASHG38SM20TRF100015566TV6	tiRNA-5-35-AsnGTT-3	False	5-tiRNA	GCAGCCGAATGCG	13	GGGCGGGCGCCAAAAGGCGCCCGCCCGCAGCCGAATGCGTATCCTACTATACGTATCACA	60
5'tiRNA-AsnGTT	5'tiRNA-36-AsnGTT-22	tRNA-Asn-GTT-22-1(Low)_5'TiRNA_36	-6.94308	-5.66352	0.411921	down	0.0352412	0.0749121	-6.94308	-5.66352	0.0352412	0.0749121	5'tiRNA	GTCTCTGTGGCACAATCGGTTAGAGCGTTCGGCTGT	36	tRNA-Asn-GTT-22	Potential						ASHG38SM20TRF100016307TV6	tiRNA-5-36-AsnGTT-22	False	5-tiRNA	GACAGCCGAACGCT	14	GGGCGGGCGCCAAAAGGCGCCCGCCCGACAGCCGAACGCTTATCCTACTATACGTATCAC	60
5'tiRNA-AsnGTT	5'tiRNA-35-AsnGTT-22	tRNA-Asn-GTT-22-1(Low)_5'TiRNA_35	-6.9762	-5.90477	0.475848	down	0.050757	0.0972244	-6.9762	-5.90477	0.050757	0.0972244	5'tiRNA	GTCTCTGTGGCACAATCGGTTAGAGCGTTCGGCTG	35	tRNA-Asn-GTT-22	Potential						ASHG38SM20TRF100015560TV6	tiRNA-5-35-AsnGTT-22	False	5-tiRNA	GCAGCCGAACGCT	13	GGGCGGGCGCCAAAAGGCGCCCGCCCGCAGCCGAACGCTTATCCTACTATACGTATCACA	60
5'tiRNA-GlnCTG	5'tiRNA-36-GlnCTG-3	tRNA-Gln-CTG-3-2(High)_5'TiRNA_36	-6.89722	-5.86548	0.489122	down	0.133233	0.236307	-6.89722	-5.86548	0.133233	0.236307	5'tiRNA	GGTTCCATGGTGTAATGGTGAGCACTCTGGACTCTG	36	tRNA-Gln-CTG-3	Potential						ASHG38SM20TRF100016379TV6	tiRNA-5-36-GlnCTG-3	False	5-tiRNA	GCAGAGTCCAGAGTGCTC	18	GGGCGGGCGCCAAAAGGCGCCCGCCCGCAGAGTCCAGAGTGCTCTATCCTACTATACGTA	60
5'tiRNA-GlnCTG	5'tiRNA-34-GlnCTG-13	tRNA-Gln-CTG-13-1(Low)_5'TiRNA_34	-8.32035	-6.19147	0.228634	down	0.0593624	0.288937	-8.32035	-6.19147	0.0593624	0.288937	5'tiRNA	GGTAGTGTAGTCTACTGGTTAAACGCTTGGGCTC	34	tRNA-Gln-CTG-13	Potential						ASHG38SM20TRF100014960TV6	tiRNA-5-34-GlnCTG-13	False	5-tiRNA	GGAGCCCAAGCGT	13	GGGCGGGCGCCAAAAGGCGCCCGCCCGGAGCCCAAGCGTTATCCTACTATACGTATCACA	60
5'tiRNA-GlnCTG	5'tiRNA-36-GlnCTG-13	tRNA-Gln-CTG-13-1(Low)_5'TiRNA_36	-7.74408	-6.36405	0.384209	down	0.0918012	0.335256	-7.74408	-6.36405	0.0918012	0.335256	5'tiRNA	GGTAGTGTAGTCTACTGGTTAAACGCTTGGGCTCTG	36	tRNA-Gln-CTG-13	Potential						ASHG38SM20TRF100016373TV6	tiRNA-5-36-GlnCTG-13	False	5-tiRNA	GCAGAGCCCAAGCG	14	GGGCGGGCGCCAAAAGGCGCCCGCCCGCAGAGCCCAAGCGTATCCTACTATACGTATCAC	60
5'tiRNA-GlnCTG	5'tiRNA-35-GlnCTG-13	tRNA-Gln-CTG-13-1(Low)_5'TiRNA_35	-6.96585	-5.79799	0.44508	down	0.188197	0.575072	-6.96585	-5.79799	0.188197	0.575072	5'tiRNA	GGTAGTGTAGTCTACTGGTTAAACGCTTGGGCTCT	35	tRNA-Gln-CTG-13	Potential						ASHG38SM20TRF100015665TV6	tiRNA-5-35-GlnCTG-13	False	5-tiRNA	GAGAGCCCAAGCGT	14	GGGCGGGCGCCAAAAGGCGCCCGCCCGAGAGCCCAAGCGTTATCCTACTATACGTATCAC	60
5'tiRNA-GlnCTG	5'tiRNA-34-GlnCTG-6	5′-SHOT-RNAs	-8.58632	-6.94048	0.319562	down	0.0526095	0.200337	-8.58632	-6.94048	0.0526095	0.200337	5'tiRNA	GGCCCCATGGTGTAATGGTCAGCACTCTGGACTC	34	tRNA-Gln-CTG-6	Functional	Enhance cell proliferation in hormone-sensitive breast and prostate cancers		26124144			ASHG38SM20TRF100014969TV6	tiRNA-5-34-GlnCTG-6	False	5-tiRNA	GGAGTCCAGAGTGCTG	16	GGGCGGGCGCCAAAAGGCGCCCGCCCGGAGTCCAGAGTGCTGTATCCTACTATACGTATC	60
5'tiRNA-GlnTTG	5'tiRNA-36-GlnTTG-1	tRNA-Gln-TTG-1-1(High)_5'TiRNA_36	-7.76077	-6.69923	0.479123	down	0.112329	0.264907	-7.76077	-6.69923	0.112329	0.264907	5'tiRNA	GGTCCCATGGTGTAATGGTTAGCACTCTGGACTTTG	36	tRNA-Gln-TTG-2,tRNA-Gln-TTG-1	Potential						ASHG38SM20TRF100016394TV6	tiRNA-5-36-GlnTTG-1	False	5-tiRNA	GCAAAGTCCAGAGTGC	16	GGGCGGGCGCCAAAAGGCGCCCGCCCGCAAAGTCCAGAGTGCTATCCTACTATACGTATC	60
5'tiRNA-GluTTC	5'tiRNA-36-GluTTC-6	tRNA-Glu-TTC-6-1(Low)_5'TiRNA_36	-7.78537	-6.58611	0.4355	down	0.0766268	0.200875	-7.78537	-6.58611	0.0766268	0.200875	5'tiRNA	TCCTTGGTGGTCTAGTGGCTAGGATTCGGTGCTTTC	36	tRNA-Glu-TTC-6	Potential						ASHG38SM20TRF100016430TV6	tiRNA-5-36-GluTTC-6	False	5-tiRNA	GGAAAGCACCGAATCC	16	GGGCGGGCGCCAAAAGGCGCCCGCCCGGAAAGCACCGAATCCTATCCTACTATACGTATC	60
5'tiRNA-GluTTC	5'tiRNA-35-GluTTC-10	tRNA-Glu-TTC-10-1(Low)_5'TiRNA_35	-6.08943	-4.88486	0.433898	down	0.0278594	0.15368	-6.08943	-4.88486	0.0278594	0.15368	5'tiRNA	TCCGTGGTGGTCTAGTGGCTAGGATTCGGCGCTTT	35	tRNA-Glu-TTC-10	Potential						ASHG38SM20TRF100015710TV6	tiRNA-5-35-GluTTC-10	False	5-tiRNA	GAAAGCGCCGAATCC	15	GGGCGGGCGCCAAAAGGCGCCCGCCCGAAAGCGCCGAATCCTATCCTACTATACGTATCA	60
5'tiRNA-GluTTC	5'tiRNA-35-GluTTC-6	tRNA-Glu-TTC-6-1(Low)_5'TiRNA_35	-8.19182	-7.09277	0.466823	down	0.164276	0.34466	-8.19182	-7.09277	0.164276	0.34466	5'tiRNA	TCCTTGGTGGTCTAGTGGCTAGGATTCGGTGCTTT	35	tRNA-Glu-TTC-6	Potential						ASHG38SM20TRF100015722TV6	tiRNA-5-35-GluTTC-6	False	5-tiRNA	GAAAGCACCGAATCCTAG	18	GGGCGGGCGCCAAAAGGCGCCCGCCCGAAAGCACCGAATCCTAGTATCCTACTATACGTA	60
5'tiRNA-IleAAT	5'tiRNA-37-IleAAT-7	tRNA-Ile-AAT-7-2(High)_5'TiRNA_37	-6.17085	-5.13144	0.486528	down	0.122451	0.279032	-6.17085	-5.13144	0.122451	0.279032	5'tiRNA	GGCCGGTTAGCTCAGTTGGTCAGAGCGTGGTGCTAAT	37	tRNA-Ile-AAT-7	Potential						ASHG38SM20TRF100016865TV6	tiRNA-5-37-IleAAT-7	False	5-tiRNA	GATTAGCACCACGCTCTG	18	GGGCGGGCGCCAAAAGGCGCCCGCCCGATTAGCACCACGCTCTGTATCCTACTATACGTA	60
5'tiRNA-IleAAT	5'tiRNA-36-IleAAT-11	tRNA-Ile-AAT-11-1(Low)_5'TiRNA_36	-2.99345	-1.7815	0.431683	down	0.2775	0.424706	-2.99345	-1.7815	0.2775	0.424706	5'tiRNA	TGGCTGATGAGCTCAGCTGGTGGGAGCATGGTGTTA	36	tRNA-Ile-AAT-11	Potential						ASHG38SM20TRF100016463TV6	tiRNA-5-36-IleAAT-11	False	5-tiRNA	GTAACACCATGCTCCCA	17	GGGCGGGCGCCAAAAGGCGCCCGCCCGTAACACCATGCTCCCATATCCTACTATACGTAT	60
5'tiRNA-IleAAT	5'tiRNA-36-IleAAT-1	tRNA-Ile-AAT-1-1(High)_5'TiRNA_36	-7.52822	-6.35486	0.443388	down	0.132719	0.310919	-7.52822	-6.35486	0.132719	0.310919	5'tiRNA	GGCCGGTTAGCTCAGTTGGTTAGAGCGTGGCGCTAA	36	tRNA-Ile-AAT-1	Potential						ASHG38SM20TRF100016457TV6	tiRNA-5-36-IleAAT-1	False	5-tiRNA	GTTAGCGCCACGCT	14	GGGCGGGCGCCAAAAGGCGCCCGCCCGTTAGCGCCACGCTTATCCTACTATACGTATCAC	60
5'tiRNA-IleAAT	5'tiRNA-38-IleAAT-11	tRNA-Ile-AAT-11-1(Low)_5'TiRNA_38	-3.04707	-1.88273	0.446169	down	0.0773291	0.135833	-3.04707	-1.88273	0.0773291	0.135833	5'tiRNA	TGGCTGATGAGCTCAGCTGGTGGGAGCATGGTGTTAAT	38	tRNA-Ile-AAT-11	Potential						ASHG38SM20TRF100016976TV6	tiRNA-5-38-IleAAT-11	False	5-tiRNA	GATTAACACCATGCTCCC	18	GGGCGGGCGCCAAAAGGCGCCCGCCCGATTAACACCATGCTCCCTATCCTACTATACGTA	60
5'tiRNA-IleAAT	5'tiRNA-35-IleAAT-1	tRNA-Ile-AAT-1-1(High)_5'TiRNA_35	-8.03895	-6.45312	0.333134	down	0.172129	0.418071	-8.03895	-6.45312	0.172129	0.418071	5'tiRNA	GGCCGGTTAGCTCAGTTGGTTAGAGCGTGGCGCTA	35	tRNA-Ile-AAT-1	Potential						ASHG38SM20TRF100015785TV6	tiRNA-5-35-IleAAT-1	False	5-tiRNA	GTAGCGCCACGCT	13	GGGCGGGCGCCAAAAGGCGCCCGCCCGTAGCGCCACGCTTATCCTACTATACGTATCACA	60
5'tiRNA-IleGAT	5'tiRNA-36-IleGAT-1	tRNA-Ile-GAT-1-3(High)_5'TiRNA_36	-4.70724	-3.37351	0.396743	down	0.0157877	0.0550304	-4.70724	-3.37351	0.0157877	0.0550304	5'tiRNA	GGCCGGTTAGCTCAGTTGGTAAGAGCGTGGTGCTGA	36	tRNA-Ile-GAT-1	Potential						ASHG38SM20TRF100016481TV6	tiRNA-5-36-IleGAT-1	False	5-tiRNA	GTCAGCACCACGCT	14	GGGCGGGCGCCAAAAGGCGCCCGCCCGTCAGCACCACGCTTATCCTACTATACGTATCAC	60
5'tiRNA-LeuAAG	5'tiRNA-36-LeuAAG-1	tRNA-Leu-AAG-1-3(High)_5'TiRNA_36	-7.50839	-6.28894	0.429448	down	0.149836	0.295321	-7.50839	-6.28894	0.149836	0.295321	5'tiRNA	GGTAGCGTGGCCGAGCGGTCTAAGGCGCTGGATTAA	36	tRNA-Leu-AAG-1,tRNA-Leu-AAG-2,tRNA-Leu-AAG-3	Potential						ASHG38SM20TRF100016487TV6	tiRNA-5-36-LeuAAG-1	False	5-tiRNA	GTTAATCCAGCGCCTTAG	18	GGGCGGGCGCCAAAAGGCGCCCGCCCGTTAATCCAGCGCCTTAGTATCCTACTATACGTA	60
5'tiRNA-LeuAAG	5'tiRNA-36-LeuAAG-6	tRNA-Leu-AAG-6-1(Low)_5'TiRNA_36	-6.84611	-5.66978	0.442477	down	0.141794	0.438989	-6.84611	-5.66978	0.141794	0.438989	5'tiRNA	GGTAGGGTGGCCGAGCGGTCTAAGGCACTGTATTAA	36	tRNA-Leu-AAG-6	Potential						ASHG38SM20TRF100016496TV6	tiRNA-5-36-LeuAAG-6	False	5-tiRNA	GTTAATACAGTGCCTTAGACC	21	GGGCGGGCGCCAAAAGGCGCCCGCCCGTTAATACAGTGCCTTAGACCTATCCTACTATAC	60
5'tiRNA-LeuAAG	5'tiRNA-35-LeuAAG-8	tRNA-Leu-AAG-8-1(Low)_5'TiRNA_35	-8.93169	-7.00183	0.262455	down	0.162876	0.305111	-8.93169	-7.00183	0.162876	0.305111	5'tiRNA	GGTAGCATGGCTGAGTGGTCTAAGATTCTGAATTA	35	tRNA-Leu-AAG-8	Potential						ASHG38SM20TRF100015827TV6	tiRNA-5-35-LeuAAG-8	False	5-tiRNA	GTAATTCAGAATCTTAGACCACT	23	GGGCGGGCGCCAAAAGGCGCCCGCCCGTAATTCAGAATCTTAGACCACTTATCCTACTAT	60
5'tiRNA-LeuAAG	5'tiRNA-37-LeuAAG-8	tRNA-Leu-AAG-8-1(Low)_5'TiRNA_37	-8.23123	-7.03171	0.43542	down	0.082262	0.268433	-8.23123	-7.03171	0.082262	0.268433	5'tiRNA	GGTAGCATGGCTGAGTGGTCTAAGATTCTGAATTAAG	37	tRNA-Leu-AAG-8	Potential						ASHG38SM20TRF100016892TV6	tiRNA-5-37-LeuAAG-8	False	5-tiRNA	GCTTAATTCAGAATCTTAGACCA	23	GGGCGGGCGCCAAAAGGCGCCCGCCCGCTTAATTCAGAATCTTAGACCATATCCTACTAT	60
5'tiRNA-LeuTAA	5'tiRNA-34-LeuTAA-5	tRNA-Leu-TAA-5-1(Low)_5'TiRNA_34	-8.05651	-6.59313	0.362642	down	0.103465	0.295867	-8.05651	-6.59313	0.103465	0.295867	5'tiRNA	ACTCATTTGGCTGAGTGGTTAAGGCATTGGACTT	34	tRNA-Leu-TAA-5	Potential						ASHG38SM20TRF100015104TV6	tiRNA-5-34-LeuTAA-5	False	5-tiRNA	GAAGTCCAATGCCTTAACC	19	GGGCGGGCGCCAAAAGGCGCCCGCCCGAAGTCCAATGCCTTAACCTATCCTACTATACGT	60
5'tiRNA-LeuTAA	5'tiRNA-35-LeuTAA-5	tRNA-Leu-TAA-5-1(Low)_5'TiRNA_35	-7.94234	-6.8478	0.468284	down	0.277962	0.240639	-7.94234	-6.8478	0.277962	0.240639	5'tiRNA	ACTCATTTGGCTGAGTGGTTAAGGCATTGGACTTA	35	tRNA-Leu-TAA-5	Potential						ASHG38SM20TRF100015851TV6	tiRNA-5-35-LeuTAA-5	False	5-tiRNA	GTAAGTCCAATGCCTTAACC	20	GGGCGGGCGCCAAAAGGCGCCCGCCCGTAAGTCCAATGCCTTAACCTATCCTACTATACG	60
5'tiRNA-LeuTAG	5'tiRNA-36-LeuTAG-3	tRNA-Leu-TAG-3-1(High)_5'TiRNA_36	-7.94589	-6.71871	0.427153	down	0.0211348	0.132393	-7.94589	-6.71871	0.0211348	0.132393	5'tiRNA	GGTAGCGTGGCCGAGTGGTCTAAGGCGCTGGATTTA	36	tRNA-Leu-TAG-3	Potential						ASHG38SM20TRF100016538TV6	tiRNA-5-36-LeuTAG-3	False	5-tiRNA	GTAAATCCAGCGCCTTAGACCA	22	GGGCGGGCGCCAAAAGGCGCCCGCCCGTAAATCCAGCGCCTTAGACCATATCCTACTATA	60
5'tiRNA-LysTTT	5'tiRNA-35-LysTTT-9	tRNA-Lys-TTT-9-1(Low)_5'TiRNA_35	-7.46002	-5.81816	0.320444	down	0.00939437	0.0184377	-7.46002	-5.81816	0.00939437	0.0184377	5'tiRNA	ACCTGGGTAGCTCAGTAGGTAGAACATCAGACTTT	35	tRNA-Lys-TTT-9	Potential						ASHG38SM20TRF100015938TV6	tiRNA-5-35-LysTTT-9	False	5-tiRNA	GAAAGTCTGATGTTCTACCTAC	22	GGGCGGGCGCCAAAAGGCGCCCGCCCGAAAGTCTGATGTTCTACCTACTATCCTACTATA	60
5'tiRNA-LysTTT	5'tiRNA-34-LysTTT-9	tRNA-Lys-TTT-9-1(Low)_5'TiRNA_34	-7.26008	-6.06157	0.435726	down	0.0103828	0.0145564	-7.26008	-6.06157	0.0103828	0.0145564	5'tiRNA	ACCTGGGTAGCTCAGTAGGTAGAACATCAGACTT	34	tRNA-Lys-TTT-9	Potential						ASHG38SM20TRF100015182TV6	tiRNA-5-34-LysTTT-9	False	5-tiRNA	GAAGTCTGATGTTCTACCTAC	21	GGGCGGGCGCCAAAAGGCGCCCGCCCGAAGTCTGATGTTCTACCTACTATCCTACTATAC	60
5'tiRNA-LysTTT	5'tiRNA-35-LysTTT-12	tRNA-Lys-TTT-12-1(Low)_5'TiRNA_35	-5.90823	-4.84957	0.480077	down	0.187192	0.336423	-5.90823	-4.84957	0.187192	0.336423	5'tiRNA	ACCTGGGTAGCTTAGTTGGTAGAGCATTGGACTTT	35	tRNA-Lys-TTT-12	Potential						ASHG38SM20TRF100015914TV6	tiRNA-5-35-LysTTT-12	False	5-tiRNA	GAAAGTCCAATGCTCTACC	19	GGGCGGGCGCCAAAAGGCGCCCGCCCGAAAGTCCAATGCTCTACCTATCCTACTATACGT	60
5'tiRNA-LysTTT	5'tiRNA-33-LysTTT-15	tRNA-Lys-TTT-15-1(Low)_5'TiRNA_33	-5.93072	-4.59971	0.397491	down	0.209642	0.450932	-5.93072	-4.59971	0.209642	0.450932	5'tiRNA	GTTGGGGTAACTCAGTTGGTAGAGTAGCAGACT	33	tRNA-Lys-TTT-15	Potential						ASHG38SM20TRF100014669TV6	tiRNA-5-33-LysTTT-15	False	5-tiRNA	GAGTCTGCTACTCTACCAA	19	GGGCGGGCGCCAAAAGGCGCCCGCCCGAGTCTGCTACTCTACCAATATCCTACTATACGT	60
5'tiRNA-MetCAT	5'tiRNA-35-MetCAT-1	tRNA-Met-CAT-1-1(High)_5'TiRNA_35	-7.80484	-6.26064	0.342886	down	0.0539633	0.305968	-7.80484	-6.26064	0.0539633	0.305968	5'tiRNA	GCCTCGTTAGCGCAGTAGGTAGCGCGTCAGTCTCA	35	tRNA-Met-CAT-1	Potential						ASHG38SM20TRF100015941TV6	tiRNA-5-35-MetCAT-1	False	5-tiRNA	GTGAGACTGACGCGCTA	17	GGGCGGGCGCCAAAAGGCGCCCGCCCGTGAGACTGACGCGCTATATCCTACTATACGTAT	60
5'tiRNA-MetCAT	5'tiRNA-36-MetCAT-7	tRNA-Met-CAT-7-1(High)_5'TiRNA_36	-8.04193	-6.56613	0.359534	down	0.0984443	0.212626	-8.04193	-6.56613	0.0984443	0.212626	5'tiRNA	GCCCTCTTAGTGCAGCTGGCAGCGCGTCAGTTTCAT	36	tRNA-Met-CAT-7	Potential						ASHG38SM20TRF100016604TV6	tiRNA-5-36-MetCAT-7	False	5-tiRNA	GATGAAACTGACGCGC	16	GGGCGGGCGCCAAAAGGCGCCCGCCCGATGAAACTGACGCGCTATCCTACTATACGTATC	60
5'tiRNA-mtValTAC	mt-5'tiRNA-32-ValTAC		-7.61167	-6.50615	0.464734	down	0.00607161	0.0288125	-7.61167	-6.50615	0.00607161	0.0288125	5'tiRNA	CAGAGTGTAGCTTAACACAAAGCACCCAACTT	32	chrM.tRNA2-ValTAC	Reliable			AS-data			ASHG38SM20TRF100004318TV6	mt-5-tiRNA-32-ValTAC	False	5-tiRNA	GAAGTTGGGTGCTTTGT	17	GGGCGGGCGCCAAAAGGCGCCCGCCCGAAGTTGGGTGCTTTGTTATCCTACTATACGTAT	60
5'tiRNA-PheGAA	5'tiRNA-34-PheGAA-8	tRNA-Phe-GAA-8-1(Low)_5'TiRNA_34	-2.41728	-1.31032	0.464273	down	0.217631	0.40174	-2.41728	-1.31032	0.217631	0.40174	5'tiRNA	GCCAAAATAGCTCAGCTGGGAGAGCATTAGACTG	34	tRNA-Phe-GAA-8	Potential						ASHG38SM20TRF100015227TV6	tiRNA-5-34-PheGAA-8	False	5-tiRNA	GCAGTCTAATGCTCTCC	17	GGGCGGGCGCCAAAAGGCGCCCGCCCGCAGTCTAATGCTCTCCTATCCTACTATACGTAT	60
5'tiRNA-PheGAA	5'tiRNA-44-PheGAA-9	tRNA-Phe-GAA-10-1(Low)_5'TiRNA_44	-6.18067	-4.96656	0.431038	down	0.0367376	0.089784	-6.18067	-4.96656	0.0367376	0.089784	5'tiRNA	TCCGCATCTGCATGGTTGTCTAGTGGCTAGGATTCGGTGCTGAA	44	tRNA-Phe-GAA-10	Potential						ASHG38SM20TRF100017015TV6	tiRNA-5-44-PheGAA-9	False	5-tiRNA	GTTCAGCACCGAATCC	16	GGGCGGGCGCCAAAAGGCGCCCGCCCGTTCAGCACCGAATCCTATCCTACTATACGTATC	60
5'tiRNA-PheGAA	5'tiRNA-36-PheGAA-7	tRNA-Phe-GAA-7-1(Low)_5'TiRNA_36	-4.11934	-2.42749	0.30953	down	0.230175	0.5194	-4.11934	-2.42749	0.230175	0.5194	5'tiRNA	GCCGAAATAGCTCAATTGGGAGAGTGTTAGACTGAA	36	tRNA-Phe-GAA-7	Potential						ASHG38SM20TRF100016625TV6	tiRNA-5-36-PheGAA-7	False	5-tiRNA	GTTCAGTCTAACACTCTCC	19	GGGCGGGCGCCAAAAGGCGCCCGCCCGTTCAGTCTAACACTCTCCTATCCTACTATACGT	60
5'tiRNA-PheGAA	5'tiRNA-34-PheGAA-5	tRNA-Phe-GAA-5-1(Low)_5'TiRNA_34	-2.66116	-1.21167	0.366149	down	0.251423	0.427184	-2.66116	-1.21167	0.251423	0.427184	5'tiRNA	GCCAAAATTGCTCAGTTGGGAGAGCGTTAGACTG	34	tRNA-Phe-GAA-5	Potential						ASHG38SM20TRF100015218TV6	tiRNA-5-34-PheGAA-5	False	5-tiRNA	GCAGTCTAACGCTCTCC	17	GGGCGGGCGCCAAAAGGCGCCCGCCCGCAGTCTAACGCTCTCCTATCCTACTATACGTAT	60
5'tiRNA-PheGAA	5'tiRNA-35-PheGAA-7	tRNA-Phe-GAA-7-1(Low)_5'TiRNA_35	-0.767091	1.06346	0.281157	down	0.153855	0.346409	-0.767091	1.06346	0.153855	0.346409	5'tiRNA	GCCGAAATAGCTCAATTGGGAGAGTGTTAGACTGA	35	tRNA-Phe-GAA-7	Potential						ASHG38SM20TRF100015980TV6	tiRNA-5-35-PheGAA-7	False	5-tiRNA	GTCAGTCTAACACTCTCCC	19	GGGCGGGCGCCAAAAGGCGCCCGCCCGTCAGTCTAACACTCTCCCTATCCTACTATACGT	60
5'tiRNA-PheGAA	5'tiRNA-34-PheGAA-7	tRNA-Phe-GAA-7-1(Low)_5'TiRNA_34	-0.803743	1.16337	0.255764	down	0.206289	0.427775	-0.803743	1.16337	0.206289	0.427775	5'tiRNA	GCCGAAATAGCTCAATTGGGAGAGTGTTAGACTG	34	tRNA-Phe-GAA-7	Potential						ASHG38SM20TRF100015224TV6	tiRNA-5-34-PheGAA-7	False	5-tiRNA	GCAGTCTAACACTCTCCC	18	GGGCGGGCGCCAAAAGGCGCCCGCCCGCAGTCTAACACTCTCCCTATCCTACTATACGTA	60
5'tiRNA-PheGAA	5'tiRNA-43-PheGAA-9	tRNA-Phe-GAA-10-1(Low)_5'TiRNA_43	-5.10545	-3.30705	0.287493	down	0.0110268	0.0491082	-5.10545	-3.30705	0.0110268	0.0491082	5'tiRNA	TCCGCATCTGCATGGTTGTCTAGTGGCTAGGATTCGGTGCTGA	43	tRNA-Phe-GAA-10	Potential						ASHG38SM20TRF100017012TV6	tiRNA-5-43-PheGAA-9	False	5-tiRNA	GTCAGCACCGAATCCTA	17	GGGCGGGCGCCAAAAGGCGCCCGCCCGTCAGCACCGAATCCTATATCCTACTATACGTAT	60
5'tiRNA-ProTGG	5'tiRNA-35-ProTGG-5	tRNA-Pro-TGG-5-1(Low)_5'TiRNA_35	-3.10578	-1.99505	0.463061	down	0.273399	0.490512	-3.10578	-1.99505	0.273399	0.490512	5'tiRNA	GCCAGGAGAGCTCAGTGGTGATGGGATGAGATCTG	35	tRNA-Pro-TGG-5	Potential						ASHG38SM20TRF100016010TV6	tiRNA-5-35-ProTGG-5	False	5-tiRNA	GCAGATCTCATCCCATCA	18	GGGCGGGCGCCAAAAGGCGCCCGCCCGCAGATCTCATCCCATCATATCCTACTATACGTA	60
5'tiRNA-SerACT	5'tiRNA-35-SerACT-1	tRNA-Ser-ACT-1-1(Low)_5'TiRNA_35	-6.8585	-5.85499	0.498784	down	0.298851	0.430154	-6.8585	-5.85499	0.298851	0.430154	5'tiRNA	GGCCGGTTAGCTCAGTTGGTTAGAGCGTGCTGCTA	35	tRNA-Ser-ACT-1	Potential						ASHG38SM20TRF100016016TV6	tiRNA-5-35-SerACT-1	False	5-tiRNA	GTAGCAGCACGCTCTA	16	GGGCGGGCGCCAAAAGGCGCCCGCCCGTAGCAGCACGCTCTATATCCTACTATACGTATC	60
5'tiRNA-SerACT	5'tiRNA-36-SerACT-1	tRNA-Ser-ACT-1-1(Low)_5'TiRNA_36	-7.51041	-6.21409	0.407164	down	0.0636584	0.0955608	-7.51041	-6.21409	0.0636584	0.0955608	5'tiRNA	GGCCGGTTAGCTCAGTTGGTTAGAGCGTGCTGCTAC	36	tRNA-Ser-ACT-1	Potential						ASHG38SM20TRF100016643TV6	tiRNA-5-36-SerACT-1	False	5-tiRNA	GGTAGCAGCACGCT	14	GGGCGGGCGCCAAAAGGCGCCCGCCCGGTAGCAGCACGCTTATCCTACTATACGTATCAC	60
5'tiRNA-TyrGTA	5'tiRNA-35-TyrGTA-11	tRNA-Tyr-GTA-11-1(Low)_5'TiRNA_35	-8.26439	-7.07554	0.438654	down	0.154336	0.248793	-8.26439	-7.07554	0.154336	0.248793	5'tiRNA	TCAATTATAGCTCAGTGGTAGAGCATTTAACTGTA	35	tRNA-Tyr-GTA-11	Potential						ASHG38SM20TRF100016124TV6	tiRNA-5-35-TyrGTA-11	False	5-tiRNA	GTACAGTTAAATGCTCTACCA	21	GGGCGGGCGCCAAAAGGCGCCCGCCCGTACAGTTAAATGCTCTACCATATCCTACTATAC	60
5'tiRNA-ValAAC	5'tiRNA-33-ValAAC-6	tRNA-Val-AAC-6-1(High)_5'TiRNA_33	-7.08671	-5.87825	0.43273	down	0.166788	0.400131	-7.08671	-5.87825	0.166788	0.400131	5'tiRNA	GGGGGTGTAGCTCAGTGGTAGAGCGTATGCTTA	33	tRNA-Val-AAC-6	Potential						ASHG38SM20TRF100014741TV6	tiRNA-5-33-ValAAC-6	False	5-tiRNA	GTAAGCATACGCTCTACCA	19	GGGCGGGCGCCAAAAGGCGCCCGCCCGTAAGCATACGCTCTACCATATCCTACTATACGT	60
5'tRF-AlaAGC	tRF5-22-AlaAGC-6	tRNA-Ala-AGC-6-1(High)_TRF-5_22	-3.12346	-2.02254	0.46622	down	0.284533	0.492128	-3.12346	-2.02254	0.284533	0.492128	5'tRF	GGGGGTATAGCTCAGCGGTAGA	22	tRNA-Ala-AGC-6	Potential						ASHG38SM20TRF100008223TV6	tRF-5-22-AlaAGC-6	False	tRF5	GTCTACCGCTGAGCTAT	17	GGGCGGGCGCCAAAAGGCGCCCGCCCGTCTACCGCTGAGCTATTATCCTACTATACGTAT	60
5'tRF-AlaAGC	tRF5-18-AlaAGC-19	tRNA-Ala-AGC-19-1(Low)_TRF-5_18	-9.14037	-6.9075	0.212735	down	0.0461904	0.259265	-9.14037	-6.9075	0.0461904	0.259265	5'tRF	GGGGGATTAGCTCAAGCG	18	tRNA-Ala-AGC-19,tRNA-Ala-AGC-21	Potential						ASHG38SM20TRF100006540TV6	tRF-5-18-AlaAGC-19	False	tRF5	GCGCTTGAGCTAATCC	16	GGGCGGGCGCCAAAAGGCGCCCGCCCGCGCTTGAGCTAATCCTATCCTACTATACGTATC	60
5'tRF-AlaAGC	tRF5-18-AlaAGC-11	tRNA-Ala-AGC-11-1(High)_TRF-5_18	-8.07704	-6.39756	0.312195	down	0.0348031	0.0874672	-8.07704	-6.39756	0.0348031	0.0874672	5'tRF	GGGGAATTAGCTCAAATG	18	tRNA-Ala-AGC-11	Potential						ASHG38SM20TRF100006525TV6	tRF-5-18-AlaAGC-11	False	tRF5	GCATTTGAGCTAATTCCCC	19	GGGCGGGCGCCAAAAGGCGCCCGCCCGCATTTGAGCTAATTCCCCTATCCTACTATACGT	60
5'tRF-AlaAGC	tRF5-22-AlaAGC-2	tRNA-Ala-AGC-2-2(High)_TRF-5_22	-2.90295	-1.82454	0.473551	down	0.277957	0.486935	-2.90295	-1.82454	0.277957	0.486935	5'tRF	GGGGGTGTAGCTCAGTGGTAGA	22	tRNA-Ala-AGC-2,tRNA-Ala-AGC-3,tRNA-Ala-AGC-5,tRNA-Ala-AGC-7,tRNA-Ala-CGC-4,tRNA-Ala-TGC-1,tRNA-Ala-TGC-5,tRNA-Ala-TGC-6,tRNA-Ala-TGC-7,tRNA-Ala-TGC-8,tRNA-Cys-GCA-6,tRNA-Val-AAC-6	Potential						ASHG38SM20TRF100008211TV6	tRF-5-22-AlaAGC-2	False	tRF5	GTCTACCACTGAGCTACAC	19	GGGCGGGCGCCAAAAGGCGCCCGCCCGTCTACCACTGAGCTACACTATCCTACTATACGT	60
5'tRF-AlaAGC	tRF5-22-AlaAGC-1	tRNA-Ala-AGC-1-1(High)_TRF-5_22	-2.82481	-1.77917	0.484429	down	0.289224	0.492904	-2.82481	-1.77917	0.289224	0.492904	5'tRF	GGGGGTATAGCTCAGTGGTAGA	22	tRNA-Ala-AGC-1,tRNA-Cys-GCA-2,tRNA-Cys-GCA-4,tRX-tRNA-Asp-NNN-1	Potential						ASHG38SM20TRF100008187TV6	tRF-5-22-AlaAGC-1	False	tRF5	GTCTACCACTGAGCTATACC	20	GGGCGGGCGCCAAAAGGCGCCCGCCCGTCTACCACTGAGCTATACCTATCCTACTATACG	60
5'tRF-AlaCGC	tRF5-22-AlaCGC-5	tRNA-Ala-CGC-5-1(Low)_TRF-5_22	-2.64382	-1.49318	0.450424	down	0.280978	0.509271	-2.64382	-1.49318	0.280978	0.509271	5'tRF	GGGGGTGTAGATCAGTGGTAGA	22	tRNA-Ala-CGC-5	Potential						ASHG38SM20TRF100008232TV6	tRF-5-22-AlaCGC-5	False	tRF5	GTCTACCACTGATCTACACC	20	GGGCGGGCGCCAAAAGGCGCCCGCCCGTCTACCACTGATCTACACCTATCCTACTATACG	60
5'tRF-ArgCCT	tRF5-26-ArgCCT-5		-6.37736	-5.24502	0.456175	down	0.105989	0.25851	-6.37736	-5.24502	0.105989	0.25851	5'tRF	GCCCCAGTGGCCTGATGGATAAGGTA	26	tRNA-Arg-CCT-5	Potential						ASHG38SM20TRF100008928TV6	tRF-5-26-ArgCCT-5	False	tRF5	GTACCTTATCCATCAGGCC	19	GGGCGGGCGCCAAAAGGCGCCCGCCCGTACCTTATCCATCAGGCCTATCCTACTATACGT	60
5'tRF-ArgTCG	tRF5-20-ArgTCG-6	tRNA-Arg-TCG-6-1(High)_TRF-5_20	-7.95138	-6.65721	0.407769	down	0.147815	0.335051	-7.95138	-6.65721	0.147815	0.335051	5'tRF	GGCCGTGTGGCCTAATGGAT	20	tRNA-Arg-TCG-6	Potential						ASHG38SM20TRF100007590TV6	tRF-5-20-ArgTCG-6	False	tRF5	GATCCATTAGGCCACAC	17	GGGCGGGCGCCAAAAGGCGCCCGCCCGATCCATTAGGCCACACTATCCTACTATACGTAT	60
5'tRF-ArgTCG	tRF5-20-ArgTCG-3	tRNA-Arg-TCG-3-1(High)_TRF-5_20	-6.68088	-5.59532	0.471209	down	0.278076	0.4398	-6.68088	-5.59532	0.278076	0.4398	5'tRF	GACCGCGTGGCCTAATGGAT	20	tRNA-Arg-TCG-3	Potential						ASHG38SM20TRF100007587TV6	tRF-5-20-ArgTCG-3	False	tRF5	GATCCATTAGGCCACGCGGT	20	GGGCGGGCGCCAAAAGGCGCCCGCCCGATCCATTAGGCCACGCGGTTATCCTACTATACG	60
5'tRF-ArgTCG	tRF5-18-ArgTCG-2	tRNA-Arg-TCG-2-1(High)_TRF-5_18	-9.17188	-6.55241	0.162728	down	0.0338426	0.248245	-9.17188	-6.55241	0.0338426	0.248245	5'tRF	GACCACGTGGCCTAATGG	18	tRNA-Arg-TCG-2,tRNA-Arg-TCG-4,tRNA-Arg-TCG-5	Potential						ASHG38SM20TRF100006591TV6	tRF-5-18-ArgTCG-2	False	tRF5	GCCATTAGGCCACGT	15	GGGCGGGCGCCAAAAGGCGCCCGCCCGCCATTAGGCCACGTTATCCTACTATACGTATCA	60
5'tRF-ArgTCT	tRF5-26-ArgTCT-4		-6.11121	-5.10006	0.496152	down	0.0862698	0.179065	-6.11121	-5.10006	0.0862698	0.179065	5'tRF	GTCTCTGTGGCGCAATGGACGAGCGC	26	tRNA-Arg-TCT-4	Potential						ASHG38SM20TRF100008946TV6	tRF-5-26-ArgTCT-4	False	tRF5	GGCGCTCGTCCAT	13	GGGCGGGCGCCAAAAGGCGCCCGCCCGGCGCTCGTCCATTATCCTACTATACGTATCACA	60
5'tRF-ArgTCT	tRF5-20-ArgTCT-4	tRNA-Arg-TCT-4-1(High)_TRF-5_20	-7.59425	-6.30422	0.408943	down	0.0984968	0.263074	-7.59425	-6.30422	0.0984968	0.263074	5'tRF	GTCTCTGTGGCGCAATGGAC	20	tRNA-Arg-TCT-4	Potential						ASHG38SM20TRF100007599TV6	tRF-5-20-ArgTCT-4	False	tRF5	GGTCCATTGCGCCA	14	GGGCGGGCGCCAAAAGGCGCCCGCCCGGTCCATTGCGCCATATCCTACTATACGTATCAC	60
5'tRF-AsnGTT	tRF5-22-AsnGTT-1	tRNA-Asn-GTT-1-1(High)_TRF-5_22	-7.90367	-6.88069	0.492099	down	0.0961857	0.389333	-7.90367	-6.88069	0.0961857	0.389333	5'tRF	GTCTCTGTGGCGCAATCGGTTA	22	tRNA-Asn-GTT-1,tRNA-Asn-GTT-16,tRNA-Asn-GTT-2,tRNA-Asn-GTT-3,tRNA-Asn-GTT-4,tRNA-Asn-GTT-5,tRNA-Asn-GTT-9	Potential						ASHG38SM20TRF100008283TV6	tRF-5-22-AsnGTT-1	False	tRF5	GTAACCGATTGCGCCACA	18	GGGCGGGCGCCAAAAGGCGCCCGCCCGTAACCGATTGCGCCACATATCCTACTATACGTA	60
5'tRF-AsnGTT	tRF5-20-AsnGTT-15	tRNA-Asn-GTT-15-1(Low)_TRF-5_20	-6.22097	-5.20915	0.495921	down	0.0970897	0.239848	-6.22097	-5.20915	0.0970897	0.239848	5'tRF	ATCTCCGTGGAGCAATTGGT	20	tRNA-Asn-GTT-15,tRNA-Asn-GTT-19	Potential						ASHG38SM20TRF100007608TV6	tRF-5-20-AsnGTT-15	False	tRF5	GACCAATTGCTCCACG	16	GGGCGGGCGCCAAAAGGCGCCCGCCCGACCAATTGCTCCACGTATCCTACTATACGTATC	60
5'tRF-AsnGTT	tRF5-18-AsnGTT-15	tRNA-Asn-GTT-15-1(Low)_TRF-5_18	-6.85706	-5.59978	0.418334	down	0.195079	0.450016	-6.85706	-5.59978	0.195079	0.450016	5'tRF	ATCTCCGTGGAGCAATTG	18	tRNA-Asn-GTT-15,tRNA-Asn-GTT-19	Potential						ASHG38SM20TRF100006615TV6	tRF-5-18-AsnGTT-15	False	tRF5	GCAATTGCTCCACGG	15	GGGCGGGCGCCAAAAGGCGCCCGCCCGCAATTGCTCCACGGTATCCTACTATACGTATCA	60
5'tRF-AsnGTT	tRF5-22-AsnGTT-15	tRNA-Asn-GTT-15-1(Low)_TRF-5_22	-7.49149	-6.48919	0.499202	down	0.145314	0.292144	-7.49149	-6.48919	0.145314	0.292144	5'tRF	ATCTCCGTGGAGCAATTGGTTA	22	tRNA-Asn-GTT-15,tRNA-Asn-GTT-19	Potential						ASHG38SM20TRF100008289TV6	tRF-5-22-AsnGTT-15	False	tRF5	GTAACCAATTGCTCCACG	18	GGGCGGGCGCCAAAAGGCGCCCGCCCGTAACCAATTGCTCCACGTATCCTACTATACGTA	60
5'tRF-AsnGTT	tRF5-20-AsnGTT-20	tRNA-Asn-GTT-20-1(Low)_TRF-5_20	-8.25567	-7.04949	0.433413	down	0.0470156	0.16097	-8.25567	-7.04949	0.0470156	0.16097	5'tRF	GTCTCTGTGGCGCCATCGGT	20	tRNA-Asn-GTT-20	Potential						ASHG38SM20TRF100007614TV6	tRF-5-20-AsnGTT-20	False	tRF5	GACCGATGGCGCC	13	GGGCGGGCGCCAAAAGGCGCCCGCCCGACCGATGGCGCCTATCCTACTATACGTATCACA	60
5'tRF-AsnGTT	tRF5-18-AsnGTT-11	tRNA-Asn-GTT-11-2(High)_TRF-5_18	-9.19616	-7.04089	0.22449	down	0.0577932	0.234411	-9.19616	-7.04089	0.0577932	0.234411	5'tRF	GTCTCTGTGGTGCAATCG	18	tRNA-Asn-GTT-11,tRNA-Asn-GTT-13,tRNA-Asn-GTT-14,tRNA-Asn-GTT-18	Potential						ASHG38SM20TRF100006612TV6	tRF-5-18-AsnGTT-11	False	tRF5	GCGATTGCACCACAG	15	GGGCGGGCGCCAAAAGGCGCCCGCCCGCGATTGCACCACAGTATCCTACTATACGTATCA	60
5'tRF-AsnGTT	tRF5-20-AsnGTT-17	tRNA-Asn-GTT-17-1(Low)_TRF-5_20	-7.04864	-5.83254	0.430445	down	0.0285973	0.0958261	-7.04864	-5.83254	0.0285973	0.0958261	5'tRF	GTTTCTGTAGCGCGATCGGT	20	tRNA-Asn-GTT-17	Potential						ASHG38SM20TRF100007611TV6	tRF-5-20-AsnGTT-17	False	tRF5	GACCGATCGCGCT	13	GGGCGGGCGCCAAAAGGCGCCCGCCCGACCGATCGCGCTTATCCTACTATACGTATCACA	60
5'tRF-CysACA	tRF5-22-CysACA-1	tRNA-Cys-ACA-1-1(Low)_TRF-5_22	-2.99505	-1.91588	0.4733	down	0.28217	0.492558	-2.99505	-1.91588	0.28217	0.492558	5'tRF	GGCTGTATAGCTCAGTGGTAGA	22	tRNA-Cys-ACA-1	Potential						ASHG38SM20TRF100008334TV6	tRF-5-22-CysACA-1	False	tRF5	GTCTACCACTGAGCTATACA	20	GGGCGGGCGCCAAAAGGCGCCCGCCCGTCTACCACTGAGCTATACATATCCTACTATACG	60
5'tRF-CysGCA	tRF5c-CysGCA-2		-8.08432	-6.73523	0.392539	down	0.0897924	0.152967	-8.08432	-6.73523	0.0897924	0.152967	5'tRF	GGGGGTATAGCTCAGTGGTAGAGCATTTGACT	32	tRNA-Cys-GCA-2,tRNA-Cys-GCA-4	Reliable			tRFdb			ASHG38SM20TRF100009450TV6	tRF-5c-CysGCA-2	False	tRF5	GAGTCAAATGCTCTACCAC	19	GGGCGGGCGCCAAAAGGCGCCCGCCCGAGTCAAATGCTCTACCACTATCCTACTATACGT	60
5'tRF-CysGCA	tRF5-22-CysGCA-21	tRNA-Cys-GCA-21-1(High)_TRF-5_22	-2.92623	-1.82648	0.466598	down	0.287433	0.50239	-2.92623	-1.82648	0.287433	0.50239	5'tRF	GGGGGTATAGCTCACAGGTAGA	22	tRNA-Cys-GCA-21,tRNA-Cys-GCA-23	Potential						ASHG38SM20TRF100008355TV6	tRF-5-22-CysGCA-21	False	tRF5	GTCTACCTGTGAGCTATACC	20	GGGCGGGCGCCAAAAGGCGCCCGCCCGTCTACCTGTGAGCTATACCTATCCTACTATACG	60
5'tRF-GlnTTG	tRF5-19-GlnTTG-1		-9.17759	-7.06238	0.230811	down	0.0282099	0.197653	-9.17759	-7.06238	0.0282099	0.197653	5'tRF	GGTCCCATGGTGTAATGGT	19	tRNA-Gln-TTG-1,tRNA-Gln-TTG-2,tRNA-Gln-TTG-4	Potential						ASHG38SM20TRF100007257TV6	tRF-5-19-GlnTTG-1	False	tRF5	GACCATTACACCATGGGA	18	GGGCGGGCGCCAAAAGGCGCCCGCCCGACCATTACACCATGGGATATCCTACTATACGTA	60
5'tRF-GlnTTG	tRF5-22-GlnTTG-6	tRNA-Gln-TTG-6-1(Low)_TRF-5_22	-1.08801	-0.0334235	0.481435	down	0.291458	0.486643	-1.08801	-0.0334235	0.291458	0.486643	5'tRF	GACCATGTGGCCTAAGGGAAAA	22	tRNA-Gln-TTG-6	Potential						ASHG38SM20TRF100008412TV6	tRF-5-22-GlnTTG-6	False	tRF5	GTTTTCCCTTAGGCCAC	17	GGGCGGGCGCCAAAAGGCGCCCGCCCGTTTTCCCTTAGGCCACTATCCTACTATACGTAT	60
5'tRF-GlnTTG	tRF5-22-GlnTTG-3	tRNA-Gln-TTG-3-3(High)_TRF-5_22	-7.98546	-6.69986	0.410199	down	0.0917928	0.242187	-7.98546	-6.69986	0.0917928	0.242187	5'tRF	GGCCCCATGGTGTAATGGTTAG	22	tRNA-Gln-TTG-3	Potential						ASHG38SM20TRF100008406TV6	tRF-5-22-GlnTTG-3	False	tRF5	GCTAACCATTACACCATGGGG	21	GGGCGGGCGCCAAAAGGCGCCCGCCCGCTAACCATTACACCATGGGGTATCCTACTATAC	60
5'tRF-GlnTTG	tRF5-18-GlnTTG-10	tRNA-Gln-TTG-10-1(Low)_TRF-5_18	-7.45828	-6.35618	0.465839	down	0.0390028	0.100137	-7.45828	-6.35618	0.0390028	0.100137	5'tRF	GTGCAGAGTAGTACAGTG	18	tRNA-Gln-TTG-10	Potential						ASHG38SM20TRF100006705TV6	tRF-5-18-GlnTTG-10	False	tRF5	GCACTGTACTACTCTGCA	18	GGGCGGGCGCCAAAAGGCGCCCGCCCGCACTGTACTACTCTGCATATCCTACTATACGTA	60
5'tRF-GlyCCC	tRF5-22-GlyCCC-3	tRNA-Gly-CCC-3-1(High)_TRF-5_22	-2.6384	-1.59583	0.485459	down	0.21447	0.457933	-2.6384	-1.59583	0.21447	0.457933	5'tRF	GCATTGGTGGTTCAATGGTAGA	22	tRNA-Gly-CCC-3	Potential						ASHG38SM20TRF100008466TV6	tRF-5-22-GlyCCC-3	False	tRF5	GTCTACCATTGAACCACC	18	GGGCGGGCGCCAAAAGGCGCCCGCCCGTCTACCATTGAACCACCTATCCTACTATACGTA	60
5'tRF-GlyCCC	tRF5-22-GlyCCC-5	tRNA-Gly-CCC-5-1(Low)_TRF-5_22	-2.78025	-1.76015	0.493083	down	0.0725695	0.196574	-2.78025	-1.76015	0.0725695	0.196574	5'tRF	GCCTTGGTGGTGCAGTGGTAGA	22	tRNA-Gly-CCC-5	Potential						ASHG38SM20TRF100008472TV6	tRF-5-22-GlyCCC-5	False	tRF5	GTCTACCACTGCACCA	16	GGGCGGGCGCCAAAAGGCGCCCGCCCGTCTACCACTGCACCATATCCTACTATACGTATC	60
5'tRF-GlyCCC	tRF5-20-GlyCCC-3	tRNA-Gly-CCC-3-1(High)_TRF-5_20	-7.87441	-6.81185	0.478784	down	0.0925582	0.256457	-7.87441	-6.81185	0.0925582	0.256457	5'tRF	GCATTGGTGGTTCAATGGTA	20	tRNA-Gly-CCC-3	Potential						ASHG38SM20TRF100007782TV6	tRF-5-20-GlyCCC-3	False	tRF5	GTACCATTGAACCACCAAT	19	GGGCGGGCGCCAAAAGGCGCCCGCCCGTACCATTGAACCACCAATTATCCTACTATACGT	60
5'tRF-GlyCCC	tRF5-22-GlyCCC-4	tRNA-Gly-CCC-4-1(Low)_TRF-5_22	-2.86435	-1.71748	0.451604	down	0.294425	0.508114	-2.86435	-1.71748	0.294425	0.508114	5'tRF	GCGTTGGTGGTTTAGTGGTAGA	22	tRNA-Gly-CCC-4	Potential						ASHG38SM20TRF100008469TV6	tRF-5-22-GlyCCC-4	False	tRF5	GTCTACCACTAAACCACCA	19	GGGCGGGCGCCAAAAGGCGCCCGCCCGTCTACCACTAAACCACCATATCCTACTATACGT	60
5'tRF-GlyGCC	tRF5-22-GlyGCC-6	tRNA-Gly-GCC-6-1(Low)_TRF-5_22	-2.67298	-1.65933	0.495295	down	0.1699	0.387971	-2.67298	-1.65933	0.1699	0.387971	5'tRF	GCATGGGTGATTCAGTGGTAGA	22	tRNA-Gly-GCC-6	Potential						ASHG38SM20TRF100008490TV6	tRF-5-22-GlyGCC-6	False	tRF5	GTCTACCACTGAATCACC	18	GGGCGGGCGCCAAAAGGCGCCCGCCCGTCTACCACTGAATCACCTATCCTACTATACGTA	60
5'tRF-IleAAT	tRF5-26-IleAAT-8		-8.44689	-6.90918	0.344432	down	0.0788858	0.205594	-8.44689	-6.90918	0.0788858	0.205594	5'tRF	GGCCGGTTAGCTCAGTCGGCTAGAGC	26	tRNA-Ile-AAT-8	Potential						ASHG38SM20TRF100009081TV6	tRF-5-26-IleAAT-8	False	tRF5	GGCTCTAGCCGACTG	15	GGGCGGGCGCCAAAAGGCGCCCGCCCGGCTCTAGCCGACTGTATCCTACTATACGTATCA	60
5'tRF-IleAAT	tRF5-20-IleAAT-10	tRNA-Ile-AAT-10-1(Low)_TRF-5_20	-8.3415	-7.03565	0.404483	down	0.0425679	0.160438	-8.3415	-7.03565	0.0425679	0.160438	5'tRF	GGCCGGTTAACTTAATTGGT	20	tRNA-Ile-AAT-10	Potential						ASHG38SM20TRF100007827TV6	tRF-5-20-IleAAT-10	False	tRF5	GACCAATTAAGTTAACCGGC	20	GGGCGGGCGCCAAAAGGCGCCCGCCCGACCAATTAAGTTAACCGGCTATCCTACTATACG	60
5'tRF-IleAAT	tRF5-20-IleAAT-1	tRNA-Ile-AAT-1-1(High)_TRF-5_20	-8.0985	-6.36518	0.300759	down	0.0570443	0.326066	-8.0985	-6.36518	0.0570443	0.326066	5'tRF	GGCCGGTTAGCTCAGTTGGT	20	tRNA-Ile-AAT-1,tRNA-Ile-AAT-2,tRNA-Ile-AAT-4,tRNA-Ile-AAT-5,tRNA-Ile-AAT-6,tRNA-Ile-AAT-7,tRNA-Ile-GAT-1,tRNA-Ser-ACT-1	Potential						ASHG38SM20TRF100007824TV6	tRF-5-20-IleAAT-1	False	tRF5	GACCAACTGAGCTAACCG	18	GGGCGGGCGCCAAAAGGCGCCCGCCCGACCAACTGAGCTAACCGTATCCTACTATACGTA	60
5'tRF-IleAAT	tRF5-18-IleAAT-1	tRNA-Ile-AAT-1-1(High)_TRF-5_18	-7.8877	-6.87919	0.49706	down	0.331242	0.440219	-7.8877	-6.87919	0.331242	0.440219	5'tRF	GGCCGGTTAGCTCAGTTG	18	tRNA-Ile-AAT-1,tRNA-Ile-AAT-2,tRNA-Ile-AAT-4,tRNA-Ile-AAT-5,tRNA-Ile-AAT-6,tRNA-Ile-AAT-7,tRNA-Ile-GAT-1,tRNA-Ser-ACT-1	Potential						ASHG38SM20TRF100006798TV6	tRF-5-18-IleAAT-1	False	tRF5	GCAACTGAGCTAACCG	16	GGGCGGGCGCCAAAAGGCGCCCGCCCGCAACTGAGCTAACCGTATCCTACTATACGTATC	60
5'tRF-iMetCAT	tRF5-26-iMetCAT-1		-3.7646	-2.64257	0.459446	down	0.0202341	0.0551828	-3.7646	-2.64257	0.0202341	0.0551828	5'tRF	AGCAGAGTGGCGCAGCGGAAGCGTGC	26	tRNA-iMet-CAT-1,tRNA-iMet-CAT-2	Potential						ASHG38SM20TRF100009327TV6	tRF-5-26-iMetCAT-1	False	tRF5	GGCACGCTTCCGC	13	GGGCGGGCGCCAAAAGGCGCCCGCCCGGCACGCTTCCGCTATCCTACTATACGTATCACA	60
5'tRF-iMetCAT	tRF5-22-iMetCAT-1	tRNA-iMet-CAT-1-8(High)_TRF-5_22	-5.62978	-4.59934	0.489563	down	0.141669	0.331611	-5.62978	-4.59934	0.141669	0.331611	5'tRF	AGCAGAGTGGCGCAGCGGAAGC	22	tRNA-iMet-CAT-1,tRNA-iMet-CAT-2	Potential						ASHG38SM20TRF100008874TV6	tRF-5-22-iMetCAT-1	False	tRF5	GGCTTCCGCTGCG	13	GGGCGGGCGCCAAAAGGCGCCCGCCCGGCTTCCGCTGCGTATCCTACTATACGTATCACA	60
5'tRF-LysCTT	tRF5-22-LysCTT-13	tRNA-Lys-CTT-13-1(Low)_TRF-5_22	-7.82811	-6.18021	0.319104	down	0.0497654	0.266386	-7.82811	-6.18021	0.0497654	0.266386	5'tRF	GTCTAGCTAGATCAGTTGGTAG	22	tRNA-Lys-CTT-13	Potential						ASHG38SM20TRF100008598TV6	tRF-5-22-LysCTT-13	False	tRF5	GCTACCAACTGATCTAGCTA	20	GGGCGGGCGCCAAAAGGCGCCCGCCCGCTACCAACTGATCTAGCTATATCCTACTATACG	60
5'tRF-LysCTT	tRF5-18-LysCTT-11	tRNA-Lys-CTT-11-1(High)_TRF-5_18	-6.8957	-5.4151	0.358341	down	0.0237836	0.103353	-6.8957	-5.4151	0.0237836	0.103353	5'tRF	GCAGCTAGCTCAGTCGGT	18	tRNA-Lys-CTT-11	Potential						ASHG38SM20TRF100006873TV6	tRF-5-18-LysCTT-11	False	tRF5	GACCGACTGAGCTAGCTGC	19	GGGCGGGCGCCAAAAGGCGCCCGCCCGACCGACTGAGCTAGCTGCTATCCTACTATACGT	60
5'tRF-LysCTT	tRF5-18-LysCTT-12	tRNA-Lys-CTT-12-1(Low)_TRF-5_18	-8.08383	-6.64174	0.368035	down	0.0879597	0.285493	-8.08383	-6.64174	0.0879597	0.285493	5'tRF	GCCACCAGCATGTCTCAG	18	tRNA-Lys-CTT-12	Potential						ASHG38SM20TRF100006876TV6	tRF-5-18-LysCTT-12	False	tRF5	GCTGAGACATGCTGGT	16	GGGCGGGCGCCAAAAGGCGCCCGCCCGCTGAGACATGCTGGTTATCCTACTATACGTATC	60
5'tRF-LysCTT	tRF5-20-LysCTT-15	tRNA-Lys-CTT-15-1(Low)_TRF-5_20	-9.10341	-6.87547	0.213463	down	0.177979	0.382777	-9.10341	-6.87547	0.177979	0.382777	5'tRF	AACCGAATAGCTTAGTTGAT	20	tRNA-Lys-CTT-15	Potential						ASHG38SM20TRF100007911TV6	tRF-5-20-LysCTT-15	False	tRF5	GATCAACTAAGCTATTCGGTT	21	GGGCGGGCGCCAAAAGGCGCCCGCCCGATCAACTAAGCTATTCGGTTTATCCTACTATAC	60
5'tRF-LysCTT	tRF5a-LysCTT-1		-7.83007	-6.62818	0.434706	down	0.226957	0.372738	-7.83007	-6.62818	0.226957	0.372738	5'tRF	GCCCGGCTAGCTCAG	15	tRNA-Lys-CTT-1,tRNA-Lys-CTT-2,tRNA-Lys-CTT-3,tRNA-Lys-CTT-4,tRNA-Lys-CTT-5	Reliable			tRFdb			ASHG38SM20TRF100009359TV6	tRF-5a-LysCTT-1	False	tRF5	GCTGAGCTAGCCGG	14	GGGCGGGCGCCAAAAGGCGCCCGCCCGCTGAGCTAGCCGGTATCCTACTATACGTATCAC	60
5'tRF-LysCTT	tRF5-20-LysCTT-6	tRNA-Lys-CTT-6-1(Low)_TRF-5_20	-7.30872	-6.15996	0.451012	down	0.0172655	0.0780271	-7.30872	-6.15996	0.0172655	0.0780271	5'tRF	GACGAGCTAGCTCAGTCGGT	20	tRNA-Lys-CTT-6	Potential						ASHG38SM20TRF100007920TV6	tRF-5-20-LysCTT-6	False	tRF5	GACCGACTGAGCTAGCTC	18	GGGCGGGCGCCAAAAGGCGCCCGCCCGACCGACTGAGCTAGCTCTATCCTACTATACGTA	60
5'tRF-LysCTT	tRF5-19-LysCTT-11		-7.14888	-6.13438	0.495001	down	0.150769	0.323432	-7.14888	-6.13438	0.150769	0.323432	5'tRF	GCAGCTAGCTCAGTCGGTA	19	tRNA-Lys-CTT-11	Potential						ASHG38SM20TRF100007347TV6	tRF-5-19-LysCTT-11	False	tRF5	GTACCGACTGAGCTAGCT	18	GGGCGGGCGCCAAAAGGCGCCCGCCCGTACCGACTGAGCTAGCTTATCCTACTATACGTA	60
5'tRF-mtIleGAT	mt-tRF5-19-IleGAT		-8.20884	-6.69946	0.35126	down	0.0827885	0.250641	-8.20884	-6.69946	0.0827885	0.250641	5'tRF	AGAAATATGTCTGATAAAA	19	chrM.tRNA4-IleGAT	Potential						ASHG38SM20TRF100004496TV6	mt-tRF-5-19-IleGAT	False	tRF5	GTTTTATCAGACATATTTCT	20	GGGCGGGCGCCAAAAGGCGCCCGCCCGTTTTATCAGACATATTTCTTATCCTACTATACG	60
5'tRF-mtMetCAT	mt-tRF5-19-MetCAT		-5.77861	-4.51984	0.417902	down	0.00546057	0.0308984	-5.77861	-4.51984	0.00546057	0.0308984	5'tRF	AGTAAGGTCAGCTAAATAA	19	chrM.tRNA5-MetCAT	Potential						ASHG38SM20TRF100004508TV6	mt-tRF-5-19-MetCAT	False	tRF5	GTTATTTAGCTGACCTTACT	20	GGGCGGGCGCCAAAAGGCGCCCGCCCGTTATTTAGCTGACCTTACTTATCCTACTATACG	60
5'tRF-PheGAA	tRF5-20-PheGAA-9	tRNA-Phe-GAA-10-1(Low)_TRF-5_20	-9.20752	-7.08269	0.229278	down	0.0786296	0.408219	-9.20752	-7.08269	0.0786296	0.408219	5'tRF	TCCGCATCTGCATGGTTGTC	20	tRNA-Phe-GAA-10,tRNA-Phe-GAA-9	Potential						ASHG38SM20TRF100008007TV6	tRF-5-20-PheGAA-9	False	tRF5	GGACAACCATGCAGATG	17	GGGCGGGCGCCAAAAGGCGCCCGCCCGGACAACCATGCAGATGTATCCTACTATACGTAT	60
5'tRF-PheGAA	tRF5-18-PheGAA-3	tRNA-Phe-GAA-3-1(High)_TRF-5_18	-8.35891	-6.5937	0.294184	down	0.064529	0.351908	-8.35891	-6.5937	0.064529	0.351908	5'tRF	GCCGAGATAGCTCAGTTG	18	tRNA-Phe-GAA-3	Potential						ASHG38SM20TRF100006960TV6	tRF-5-18-PheGAA-3	False	tRF5	GCAACTGAGCTATCTCG	17	GGGCGGGCGCCAAAAGGCGCCCGCCCGCAACTGAGCTATCTCGTATCCTACTATACGTAT	60
5'tRF-ProTGG	tRF5-18-ProTGG-5	tRNA-Pro-TGG-5-1(Low)_TRF-5_18	-1.98774	-0.952389	0.487897	down	0.199348	0.377379	-1.98774	-0.952389	0.199348	0.377379	5'tRF	GCCAGGAGAGCTCAGTGG	18	tRNA-Pro-TGG-5	Potential						ASHG38SM20TRF100006993TV6	tRF-5-18-ProTGG-5	False	tRF5	GCCACTGAGCTCTCCT	16	GGGCGGGCGCCAAAAGGCGCCCGCCCGCCACTGAGCTCTCCTTATCCTACTATACGTATC	60
5'tRF-ProTGG	tRF5-20-ProTGG-4	tRNA-Pro-TGG-4-1(Low)_TRF-5_20	-6.15717	-5.04267	0.46185	down	0.148371	0.334928	-6.15717	-5.04267	0.148371	0.334928	5'tRF	GGCCTGTTGGTCTAGAGGTA	20	tRNA-Pro-TGG-4	Potential						ASHG38SM20TRF100008025TV6	tRF-5-20-ProTGG-4	False	tRF5	GTACCTCTAGACCAACAGG	19	GGGCGGGCGCCAAAAGGCGCCCGCCCGTACCTCTAGACCAACAGGTATCCTACTATACGT	60
5'tRF-ThrAGT	tRF5-19-ThrAGT-1		-7.09921	-6.06988	0.48994	down	0.149701	0.28147	-7.09921	-6.06988	0.149701	0.28147	5'tRF	GGCGCCGTGGCTTAGTTGG	19	tRNA-Thr-AGT-1	Potential						ASHG38SM20TRF100007425TV6	tRF-5-19-ThrAGT-1	False	tRF5	GCCAACTAAGCCACG	15	GGGCGGGCGCCAAAAGGCGCCCGCCCGCCAACTAAGCCACGTATCCTACTATACGTATCA	60
5'tRF-ThrAGT	tRF5-18-ThrAGT-7	tRNA-Thr-AGT-7-1(Low)_TRF-5_18	-9.15972	-6.9922	0.222594	down	0.0422197	0.280819	-9.15972	-6.9922	0.0422197	0.280819	5'tRF	AGCACCATGGCTTAGCTG	18	tRNA-Thr-AGT-7	Potential						ASHG38SM20TRF100007050TV6	tRF-5-18-ThrAGT-7	False	tRF5	GCAGCTAAGCCATGG	15	GGGCGGGCGCCAAAAGGCGCCCGCCCGCAGCTAAGCCATGGTATCCTACTATACGTATCA	60
5'tRF-ThrAGT	tRF5-22-ThrAGT-1	tRNA-Thr-AGT-1-3(High)_TRF-5_22	-8.67753	-6.90308	0.292305	down	0.0819259	0.340917	-8.67753	-6.90308	0.0819259	0.340917	5'tRF	GGCGCCGTGGCTTAGTTGGTTA	22	tRNA-Thr-AGT-1	Potential						ASHG38SM20TRF100008760TV6	tRF-5-22-ThrAGT-1	False	tRF5	GTAACCAACTAAGCCACG	18	GGGCGGGCGCCAAAAGGCGCCCGCCCGTAACCAACTAAGCCACGTATCCTACTATACGTA	60
5'tRF-ThrCGT	tRF5-18-ThrCGT-1	tRNA-Thr-CGT-1-1(High)_TRF-5_18	-8.25976	-6.99786	0.416996	down	0.21901	0.477779	-8.25976	-6.99786	0.21901	0.477779	5'tRF	GGCTCTATGGCTTAGTTG	18	tRNA-Thr-CGT-1,tRNA-Thr-TGT-1	Potential						ASHG38SM20TRF100007053TV6	tRF-5-18-ThrCGT-1	False	tRF5	GCAACTAAGCCATAGAGC	18	GGGCGGGCGCCAAAAGGCGCCCGCCCGCAACTAAGCCATAGAGCTATCCTACTATACGTA	60
5'tRF-ThrCGT	tRF5-20-ThrCGT-1	tRNA-Thr-CGT-1-1(High)_TRF-5_20	-8.03521	-6.89618	0.454067	down	0.0909443	0.25401	-8.03521	-6.89618	0.0909443	0.25401	5'tRF	GGCTCTATGGCTTAGTTGGT	20	tRNA-Thr-CGT-1,tRNA-Thr-TGT-1	Potential						ASHG38SM20TRF100008088TV6	tRF-5-20-ThrCGT-1	False	tRF5	GACCAACTAAGCCATAGAG	19	GGGCGGGCGCCAAAAGGCGCCCGCCCGACCAACTAAGCCATAGAGTATCCTACTATACGT	60
5'tRF-ThrTGT	tRF5-26-ThrTGT-3		-3.80828	-2.77617	0.488994	down	0.0996295	0.227765	-3.80828	-2.77617	0.0996295	0.227765	5'tRF	GGCTCCATAGCTCAGGGGTTAGAGCG	26	tRNA-Thr-TGT-3	Potential						ASHG38SM20TRF100009261TV6	tRF-5-26-ThrTGT-3	False	tRF5	GCGCTCTAACCCCTG	15	GGGCGGGCGCCAAAAGGCGCCCGCCCGCGCTCTAACCCCTGTATCCTACTATACGTATCA	60
5'tRF-TrpCCA	tRF5-20-TrpCCA-5	tRNA-Trp-CCA-5-1(High)_TRF-5_20	-6.66813	-5.53387	0.455566	down	0.0970603	0.283698	-6.66813	-5.53387	0.0970603	0.283698	5'tRF	GACCTCGTGGCGCAACGGCA	20	tRNA-Trp-CCA-5	Potential						ASHG38SM20TRF100008121TV6	tRF-5-20-TrpCCA-5	False	tRF5	GTGCCGTTGCGC	12	GGGCGGGCGCCAAAAGGCGCCCGCCCGTGCCGTTGCGCTATCCTACTATACGTATCACAT	60
5'tRF-TrpCCA	tRF5-26-TrpCCA-2		-8.51204	-6.51607	0.2507	down	0.0135526	0.0654287	-8.51204	-6.51607	0.0135526	0.0654287	5'tRF	GACCTCGTGGCGCAATGGTAGCGCGT	26	tRNA-Trp-CCA-2	Potential						ASHG38SM20TRF100009273TV6	tRF-5-26-TrpCCA-2	False	tRF5	GACGCGCTACCATTG	15	GGGCGGGCGCCAAAAGGCGCCCGCCCGACGCGCTACCATTGTATCCTACTATACGTATCA	60
5'tRF-TrpCCA	tRF5-26-TrpCCA-5		-4.81278	-3.15449	0.316814	down	0.022043	0.0800069	-4.81278	-3.15449	0.022043	0.0800069	5'tRF	GACCTCGTGGCGCAACGGCAGCGCGT	26	tRNA-Trp-CCA-5	Potential						ASHG38SM20TRF100009279TV6	tRF-5-26-TrpCCA-5	False	tRF5	GACGCGCTGCCG	12	GGGCGGGCGCCAAAAGGCGCCCGCCCGACGCGCTGCCGTATCCTACTATACGTATCACAT	60
5'tRF-TrpCCA	tRF5-26-TrpCCA-1		-6.72612	-5.66503	0.479271	down	0.0395938	0.106519	-6.72612	-5.66503	0.0395938	0.106519	5'tRF	GGCCTCGTGGCGCAACGGTAGCGCGT	26	tRNA-Trp-CCA-1	Potential						ASHG38SM20TRF100009270TV6	tRF-5-26-TrpCCA-1	False	tRF5	GACGCGCTACCGTT	14	GGGCGGGCGCCAAAAGGCGCCCGCCCGACGCGCTACCGTTTATCCTACTATACGTATCAC	60
5'tRF-TyrGTA	tRF5-22-TyrGTA-11	tRNA-Tyr-GTA-11-1(Low)_TRF-5_22	-2.86167	-1.64692	0.430849	down	0.307334	0.511696	-2.86167	-1.64692	0.307334	0.511696	5'tRF	TCAATTATAGCTCAGTGGTAGA	22	tRNA-Tyr-GTA-11	Potential						ASHG38SM20TRF100008826TV6	tRF-5-22-TyrGTA-11	False	tRF5	GTCTACCACTGAGCTATAATTG	22	GGGCGGGCGCCAAAAGGCGCCCGCCCGTCTACCACTGAGCTATAATTGTATCCTACTATA	60
5'tRF-ValAAC	tRF5-26-ValAAC-6		-2.90262	-1.85438	0.483556	down	0.030598	0.0621671	-2.90262	-1.85438	0.030598	0.0621671	5'tRF	GGGGGTGTAGCTCAGTGGTAGAGCGT	26	tRNA-Val-AAC-6	Potential						ASHG38SM20TRF100009303TV6	tRF-5-26-ValAAC-6	False	tRF5	GACGCTCTACCACTGAG	17	GGGCGGGCGCCAAAAGGCGCCCGCCCGACGCTCTACCACTGAGTATCCTACTATACGTAT	60
5'tRF-ValTAC	tRF5-26-ValTAC-2		-8.05526	-7.01786	0.487204	down	0.106886	0.385588	-8.05526	-7.01786	0.106886	0.385588	5'tRF	GGTTCCATAGTGTAGCGGTTATCACG	26	tRNA-Val-TAC-2	Potential						ASHG38SM20TRF100009318TV6	tRF-5-26-ValTAC-2	False	tRF5	GCGTGATAACCGCTAC	16	GGGCGGGCGCCAAAAGGCGCCCGCCCGCGTGATAACCGCTACTATCCTACTATACGTATC	60
i-tRF-AlaAGC	i-tRF-16:32-Ala-AGC-1		-8.39652	-6.13433	0.208455	down	0.0181255	0.135942	-8.39652	-6.13433	0.0181255	0.135942	i-tRF	TGGTAGAGCGCGTGCT	16	tRNA-Ala-AGC-1,tRNA-Ala-AGC-2,tRNA-Ala-AGC-3,tRNA-Ala-AGC-5,tRNA-Ala-AGC-7,tRNA-Ala-CGC-4	Reliable		Associated with the development of CLL	31723042			ASHG38SM20TRF100009845TV6	tRF-i-16:32-Ala-AGC-1	False	i-tRF	GAGCACGCGCTCTAC	15	GGGCGGGCGCCAAAAGGCGCCCGCCCGAGCACGCGCTCTACTATCCTACTATACGTATCA	60
i-tRF-ArgCCG	i-tRF-16:31-Arg-CCG-1		-6.99725	-5.76328	0.425146	down	0.0933351	0.29315	-6.99725	-5.76328	0.0933351	0.29315	i-tRF	TGGATAAGGCGTCTGA	16	tRNA-Arg-CCG-1,tRNA-Arg-TCG-1,tRNA-Arg-TCG-2,tRNA-Arg-TCG-3,tRNA-Arg-TCG-4,tRNA-Arg-TCG-5,tRNA-Arg-TCG-6	Reliable		Associated with the development of CLL	31723042			ASHG38SM20TRF100009819TV6	tRF-i-16:31-Arg-CCG-1	False	i-tRF	GTCAGACGCCTTATCCA	17	GGGCGGGCGCCAAAAGGCGCCCGCCCGTCAGACGCCTTATCCATATCCTACTATACGTAT	60
i-tRF-GlnCTG	i-tRF-23:38-Gln-CTG-1		-7.75213	-6.43299	0.400774	down	0.0781492	0.253018	-7.75213	-6.43299	0.0781492	0.253018	i-tRF	CACTCTGGACTCTGAA	16	tRNA-Gln-CTG-1,tRNA-Gln-CTG-2,tRNA-Gln-CTG-3,tRNA-Gln-CTG-4,tRNA-Gln-CTG-5,tRNA-Gln-CTG-6,tRNA-Gln-CTG-7	Reliable		Associated with the development of CLL	31723042			ASHG38SM20TRF100010194TV6	tRF-i-23:38-Gln-CTG-1	False	i-tRF	GTTCAGAGTCCAGAGTG	17	GGGCGGGCGCCAAAAGGCGCCCGCCCGTTCAGAGTCCAGAGTGTATCCTACTATACGTAT	60
i-tRF-GlnCTG	i-tRF-37:53-Gln-CTG-1		-6.78507	-5.18484	0.329826	down	0.0872007	0.333562	-6.78507	-5.18484	0.0872007	0.333562	i-tRF	AATCCAGCGATCCGAG	16	tRNA-Gln-CTG-1,tRNA-Gln-CTG-2,tRNA-Gln-CTG-3,tRNA-Gln-CTG-4,tRNA-Gln-CTG-6,tRNA-Gln-TTG-1,tRNA-Gln-TTG-3	Reliable		Associated with the development of CLL	31723042			ASHG38SM20TRF100010763TV6	tRF-i-37:53-Gln-CTG-1	False	i-tRF	GCTCGGATCGCTG	13	GGGCGGGCGCCAAAAGGCGCCCGCCCGCTCGGATCGCTGTATCCTACTATACGTATCACA	60
i-tRF-GluCTC	i-tRF-15:32-Glu-CTC-1		-7.95207	-6.69387	0.418065	down	0.00869755	0.061216	-7.95207	-6.69387	0.00869755	0.061216	i-tRF	GTGGTTAGGATTCGGCGC	18	tRNA-Glu-CTC-1,tRNA-Glu-CTC-2	Reliable		Associated with the development of CLL	31723042			ASHG38SM20TRF100009761TV6	tRF-i-15:32-Glu-CTC-1	False	i-tRF	GGCGCCGAATCCT	13	GGGCGGGCGCCAAAAGGCGCCCGCCCGGCGCCGAATCCTTATCCTACTATACGTATCACA	60
i-tRF-GluCTC	i-tRF-16:44-Glu-CTC-1		-5.07908	-3.98767	0.469302	down	0.0536608	0.173653	-5.07908	-3.98767	0.0536608	0.173653	i-tRF	TGGTTAGGATTCGGCGCTCTCACCGCCGC	29	tRNA-Glu-CTC-1,tRNA-Glu-CTC-2	Reliable		Associated with the development of CLL	31723042			ASHG38SM20TRF100009969TV6	tRF-i-16:44-Glu-CTC-1	False	i-tRF	GGCGGCGGTGAG	12	GGGCGGGCGCCAAAAGGCGCCCGCCCGGCGGCGGTGAGTATCCTACTATACGTATCACAT	60
i-tRF-GluTTC	i-tRF-8:24-Glu-TTC-9		-2.71101	-1.53893	0.443781	down	0.274913	0.545206	-2.71101	-1.53893	0.274913	0.545206	i-tRF	TGGTTCAGTGGTAGAA	16	tRNA-Glu-TTC-9,tRNA-Gly-CCC-1,tRNA-Gly-CCC-6,tRNA-Gly-GCC-1,tRNA-Gly-GCC-2,tRNA-Gly-GCC-3,tRNA-Gly-GCC-4,tRNA-Gly-GCC-5,tRNA-Val-CAC-8	Reliable		Associated with the development of CLL	31723042			ASHG38SM20TRF100011532TV6	tRF-i-8:24-Glu-TTC-9	False	i-tRF	GTTCTACCACTGAACCA	17	GGGCGGGCGCCAAAAGGCGCCCGCCCGTTCTACCACTGAACCATATCCTACTATACGTAT	60
i-tRF-GlyCCC	i-tRF-2:33-Gly-CCC-2		-9.13219	-7.02755	0.23251	down	0.0684386	0.22081	-9.13219	-7.02755	0.0684386	0.22081	i-tRF	CGCCGCTGGTGTAGTGGTATCATGCAAGATT	31	tRNA-Gly-CCC-2	Reliable		Associated with the development of CLL	31723042			ASHG38SM20TRF100010440TV6	tRF-i-2:33-Gly-CCC-2	False	i-tRF	GAATCTTGCATGATACCACT	20	GGGCGGGCGCCAAAAGGCGCCCGCCCGAATCTTGCATGATACCACTTATCCTACTATACG	60
i-tRF-GlyCCC	i-tRF-39:55-Gly-CCC-2		-8.56149	-6.47809	0.235957	down	0.131794	0.430833	-8.56149	-6.47809	0.131794	0.430833	i-tRF	TCTTGCGACCCGGGTT	16	tRNA-Gly-CCC-2	Reliable		Associated with the development of CLL	31723042			ASHG38SM20TRF100010980TV6	tRF-i-39:55-Gly-CCC-2	False	i-tRF	GAACCCGGGTCGC	13	GGGCGGGCGCCAAAAGGCGCCCGCCCGAACCCGGGTCGCTATCCTACTATACGTATCACA	60
i-tRF-GlyTCC	i-tRF-34:52-Gly-TCC-1		-8.02192	-7.01532	0.497719	down	0.0386346	0.126069	-8.02192	-7.01532	0.0386346	0.126069	i-tRF	TCCAAGCAGTTGACCCGG	18	tRNA-Gly-TCC-1,tRNA-Gly-TCC-2,tRNA-Gly-TCC-3,tRNA-Gly-TCC-4	Reliable		Associated with the development of CLL	31723042			ASHG38SM20TRF100010640TV6	tRF-i-34:52-Gly-TCC-1	False	i-tRF	GCCGGGTCAACTGCT	15	GGGCGGGCGCCAAAAGGCGCCCGCCCGCCGGGTCAACTGCTTATCCTACTATACGTATCA	60
i-tRF-HisGTG	i-tRF-15:32-His-GTG-1		-7.58382	-6.55877	0.491393	down	0.0327495	0.0676881	-7.58382	-6.55877	0.0327495	0.0676881	i-tRF	GTGGTTAGTACTCTGCGT	18	tRNA-His-GTG-1	Reliable		Associated with the development of CLL	31723042			ASHG38SM20TRF100009764TV6	tRF-i-15:32-His-GTG-1	False	i-tRF	GACGCAGAGTACTAACC	17	GGGCGGGCGCCAAAAGGCGCCCGCCCGACGCAGAGTACTAACCTATCCTACTATACGTAT	60
i-tRF-HisGTG	i-tRF-38:54-His-GTG-1		-8.53093	-6.84428	0.310647	down	0.0585345	0.258169	-8.53093	-6.84428	0.0585345	0.258169	i-tRF	CCGCAGCAACCTCGGT	16	tRNA-His-GTG-1,tRNA-His-GTG-2	Reliable		Associated with the development of CLL	31723042			ASHG38SM20TRF100010861TV6	tRF-i-38:54-His-GTG-1	False	i-tRF	GACCGAGGTTGCTG	14	GGGCGGGCGCCAAAAGGCGCCCGCCCGACCGAGGTTGCTGTATCCTACTATACGTATCAC	60
i-tRF-LysCTT	i-tRF-4:23-Lys-CTT-1		-3.46126	-2.26589	0.436672	down	0.296669	0.531452	-3.46126	-2.26589	0.296669	0.531452	i-tRF	CGGCTAGCTCAGTCGGTAGA	20	tRNA-Lys-CTT-1,tRNA-Lys-CTT-2,tRNA-Lys-CTT-3,tRNA-Lys-CTT-4	Reliable		Associated with the development of CLL	31723042			ASHG38SM20TRF100011266TV6	tRF-i-4:23-Lys-CTT-1	False	i-tRF	GTCTACCGACTGAGCTAG	18	GGGCGGGCGCCAAAAGGCGCCCGCCCGTCTACCGACTGAGCTAGTATCCTACTATACGTA	60
i-tRF-LysTTT	i-tRF-5:23-Lys-TTT-3		-3.27389	-2.26366	0.496468	down	0.318476	0.519015	-3.27389	-2.26366	0.318476	0.519015	i-tRF	GGATAGCTCAGTCGGTAGA	19	tRNA-Lys-TTT-3,tRNA-Lys-TTT-4,tRNA-Lys-TTT-5	Reliable		Associated with the development of CLL	31723042			ASHG38SM20TRF100011430TV6	tRF-i-5:23-Lys-TTT-3	False	i-tRF	GTCTACCGACTGAGCTAT	18	GGGCGGGCGCCAAAAGGCGCCCGCCCGTCTACCGACTGAGCTATTATCCTACTATACGTA	60
i-tRF-ThrAGT	i-tRF-42:57-Thr-AGT-1		-7.93389	-6.88943	0.484825	down	0.148421	0.27817	-7.93389	-6.88943	0.148421	0.27817	i-tRF	GGAGATCCTGGGTTCG	16	tRNA-Thr-AGT-1,tRNA-Thr-AGT-2,tRNA-Thr-AGT-3,tRNA-Thr-AGT-4,tRNA-Thr-AGT-5,tRNA-Thr-AGT-6,tRNA-Thr-CGT-1,tRNA-Thr-CGT-3,tRNA-Thr-TGT-1	Reliable		Associated with the development of CLL	31723042			ASHG38SM20TRF100011220TV6	tRF-i-42:57-Thr-AGT-1	False	i-tRF	GCGAACCCAGGATCT	15	GGGCGGGCGCCAAAAGGCGCCCGCCCGCGAACCCAGGATCTTATCCTACTATACGTATCA	60
tRF-1-AlaCGC	tRF-1-AlaCGC-2-1	ts-691013.0	-5.68115	-4.36172	0.400694	down	0.0748946	0.311974	-5.68115	-4.36172	0.0748946	0.311974	tRF-1	AGGCGATCACGTAGATTT	18	pre-tRNA-ala-CGC-2-1	Reliable		piRNA-like function	27071132; 28696308			ASHG38SM20TRFSS100004601TV6	tRF-1-AlaCGC-2-1	False	tRF1-complement	TCCGCTAGTGCATCTAAA	18	GGGCGGGCGCCAAAAGGCGCCCGCCCTCCGCTAGTGCATCTAAATATCCTACTATACGTA	60
tRF-1-ArgACG	tRF-1-ArgACG-2-3	ts-12	-6.16025	-4.8953	0.416114	down	0.0843744	0.297503	-6.16025	-4.8953	0.0843744	0.297503	tRF-1	GGTGTTAATCTTGGCTTT	18	pre-tRNA-arg-ACG-2-3	Reliable		piRNA-like function	27071132; 28696308			ASHG38SM20TRFSS100004620TV6	tRF-1-ArgACG-2-3	False	tRF1-complement	CCACAATTAGAACCGAAAG	19	GGGCGGGCGCCAAAAGGCGCCCGCCCCCACAATTAGAACCGAAAGTATCCTACTATACGT	60
tRF-1-ArgACG	tRF-1-ArgACG-1-2	ts-651006.0	-2.3906	-1.03511	0.390801	down	0.310049	0.57549	-2.3906	-1.03511	0.310049	0.57549	tRF-1	GTGTAAGCAGGGTCGTTT	18	pre-tRNA-arg-ACG-1-2	Reliable		piRNA-like function	27071132; 28696308			ASHG38SM20TRFSS100004614TV6	tRF-1-ArgACG-1-2	False	tRF1-complement	CACATTCGTCCCAGCA	16	GGGCGGGCGCCAAAAGGCGCCCGCCCCACATTCGTCCCAGCATATCCTACTATACGTATC	60
tRF-1-ArgCCT	tRF-1-ArgCCT-1-1	ts-891038.0	-4.58917	-3.54063	0.483455	down	0.135925	0.317913	-4.58917	-3.54063	0.135925	0.317913	tRF-1	GAGGTGAAAGTTCCTTT	17	pre-tRNA-arg-CCT-1-1	Reliable		piRNA-like function	27071132; 28696308			ASHG38SM20TRFSS100004626TV6	tRF-1-ArgCCT-1-1	False	tRF1-complement	CTCCACTTTCAAGGAAAG	18	GGGCGGGCGCCAAAAGGCGCCCGCCCCTCCACTTTCAAGGAAAGTATCCTACTATACGTA	60
tRF-1-ArgCCT	tRF-1-ArgCCT-3-1	ts-48	-3.43697	-2.12717	0.403378	down	0.282135	0.548013	-3.43697	-2.12717	0.282135	0.548013	tRF-1	AAGAAAGGCCGAATTT	16	pre-tRNA-arg-CCT-3-1	Functional		piRNA-like function	27071132; 28696308			ASHG38SM20TRFSS100004632TV6	tRF-1-ArgCCT-3-1	False	tRF1-complement	TTCTTTCCGGCTTAAAG	17	GGGCGGGCGCCAAAAGGCGCCCGCCCTTCTTTCCGGCTTAAAGTATCCTACTATACGTAT	60
tRF-1-ArgTCG	tRF-1-ArgTCG-1-1	ts-471034.0	-1.96859	-0.907339	0.479216	down	0.211422	0.431996	-1.96859	-0.907339	0.211422	0.431996	tRF-1	AAGGGAGGTTATGATTAACTTT	22	pre-tRNA-arg-TCG-1-1	Functional		piRNA-like function	27071132; 28696308			ASHG38SM20TRFSS100004638TV6	tRF-1-ArgTCG-1-1	False	tRF1-complement	TTCCCTCCAATACTAATTGAAAG	23	GGGCGGGCGCCAAAAGGCGCCCGCCCTTCCCTCCAATACTAATTGAAAGTATCCTACTAT	60
tRF-1-ArgTCG	tRF-1-ArgTCG-6-1	ts-31	-0.689251	0.324602	0.495222	down	0.226831	0.44745	-0.689251	0.324602	0.226831	0.44745	tRF-1	TGGAGGGGTTATATTT	16	pre-tRNA-arg-TCG-6-1	Functional		piRNA-like function	27071132; 28696308			ASHG38SM20TRFSS100004644TV6	tRF-1-ArgTCG-6-1	False	tRF1-complement	ACCTCCCCAATATAAAG	17	GGGCGGGCGCCAAAAGGCGCCCGCCCACCTCCCCAATATAAAGTATCCTACTATACGTAT	60
tRF-1-AspGTC	tRF-1-AspGTC-2-6	1028	-5.00867	-3.86906	0.453882	down	0.118004	0.35602	-5.00867	-3.86906	0.118004	0.35602	tRF-1	GAGGCTTAAACTTTT	15	pre-tRNA-asp-GTC-2-6	Reliable			tRFdb			ASHG38SM20TRFSS100004662TV6	tRF-1-AspGTC-2-6	False	tRF1-complement	CTCCGAATTTGAAAAG	16	GGGCGGGCGCCAAAAGGCGCCCGCCCCTCCGAATTTGAAAAGTATCCTACTATACGTATC	60
tRF-1-CysGCA	tRF-1-CysGCA-2-1	ts-60	-7.56449	-6.52224	0.485569	down	0.149217	0.336228	-7.56449	-6.52224	0.149217	0.336228	tRF-1	CTGTGCTCTGGAGTTT	16	pre-tRNA-cys-GCA-2-1	Functional		piRNA-like function	27071132; 28696308			ASHG38SM20TRFSS100004676TV6	tRF-1-CysGCA-2-1	False	tRF1-complement	GACACGAGACCTCAAAG	17	GGGCGGGCGCCAAAAGGCGCCCGCCCGACACGAGACCTCAAAGTATCCTACTATACGTAT	60
tRF-1-GlnCTG	tRF-1-GlnCTG-3-1	ts-64	-6.84802	-5.79371	0.481525	down	0.276958	0.358351	-6.84802	-5.79371	0.276958	0.358351	tRF-1	TTCTGTTTAATTAGGACGGCAATGTTGTGTTT	32	pre-tRNA-gln-CTG-3-1,pre-tRNA-gln-CTG-3-2	Reliable		piRNA-like function	27071132; 28696308			ASHG38SM20TRFSS100004706TV6	tRF-1-GlnCTG-3-1	False	tRF1-complement	AAGACAAATTAATCCTGCCG	20	GGGCGGGCGCCAAAAGGCGCCCGCCCAAGACAAATTAATCCTGCCGTATCCTACTATACG	60
tRF-1-GlnCTG	tRF-1-GlnCTG-4-2	ts-45	-8.41397	-6.32347	0.234799	down	0.250327	0.634704	-8.41397	-6.32347	0.250327	0.634704	tRF-1	TTCTGTTTAATTAGGAAGGCAATGCCGTGTTT	32	pre-tRNA-gln-CTG-4-2	Reliable		piRNA-like function	27071132; 28696308			ASHG38SM20TRFSS100004712TV6	tRF-1-GlnCTG-4-2	False	tRF1-complement	AAGACAAATTAATCCTTCCGT	21	GGGCGGGCGCCAAAAGGCGCCCGCCCAAGACAAATTAATCCTTCCGTTATCCTACTATAC	60
tRF-1-GlnTTG	tRF-1-GlnTTG-4-1	ts-86	-6.20957	-5.0853	0.458734	down	0.338385	0.457501	-6.20957	-5.0853	0.338385	0.457501	tRF-1	TTCAAAGGAGTACATTT	17	pre-tRNA-gln-TTG-4-1	Functional		piRNA-like function	27071132; 28696308			ASHG38SM20TRFSS100004724TV6	tRF-1-GlnTTG-4-1	False	tRF1-complement	AAGTTTCCTCATGTAAAG	18	GGGCGGGCGCCAAAAGGCGCCCGCCCAAGTTTCCTCATGTAAAGTATCCTACTATACGTA	60
tRF-1-GluCTC	tRF-1-GluCTC-1-1	ts-81	-3.9716	-2.56917	0.378292	down	0.264939	0.504407	-3.9716	-2.56917	0.264939	0.504407	tRF-1	AGAGTAACATCTTCTTT	17	pre-tRNA-glu-CTC-1-1	Reliable		piRNA-like function	27071132; 28696308			ASHG38SM20TRFSS100004730TV6	tRF-1-GluCTC-1-1	False	tRF1-complement	TCTCATTGTAGAAGAAAG	18	GGGCGGGCGCCAAAAGGCGCCCGCCCTCTCATTGTAGAAGAAAGTATCCTACTATACGTA	60
tRF-1-HisGTG	tRF-1-HisGTG-1-7	ts-43	-7.19287	-6.16846	0.491611	down	0.175254	0.291875	-7.19287	-6.16846	0.175254	0.291875	tRF-1	TTGTGGGAACAATGGCACGGCAAGGGGCTCGGTATTT	37	pre-tRNA-his-GTG-1-7	Functional		piRNA-like function	27071132; 28696308			ASHG38SM20TRFSS100004787TV6	tRF-1-HisGTG-1-7	False	tRF1-complement	AACACCCTTGTTACCGT	17	GGGCGGGCGCCAAAAGGCGCCCGCCCAACACCCTTGTTACCGTTATCCTACTATACGTAT	60
tRF-1-IleAAT	tRF-1-IleAAT-10-1	ts-90	-2.82314	-1.81409	0.496876	down	0.0878564	0.180918	-2.82314	-1.81409	0.0878564	0.180918	tRF-1	CAGTGGGTGTTAGCTTT	17	pre-tRNA-ile-AAT-10-1	Functional		piRNA-like function	27071132; 28696308			ASHG38SM20TRFSS100004796TV6	tRF-1-IleAAT-10-1	False	tRF1-complement	GTCACCCACAATCGAAAG	18	GGGCGGGCGCCAAAAGGCGCCCGCCCGTCACCCACAATCGAAAGTATCCTACTATACGTA	60
tRF-1-IleAAT	tRF-1-IleAAT-5-3	ts-661025.0	-2.26952	-1.24527	0.491666	down	0.17697	0.458464	-2.26952	-1.24527	0.17697	0.458464	tRF-1	CGAGGGTTCTCACCTTCTCTCTCCGATTT	29	pre-tRNA-ile-AAT-5-3	Functional		piRNA-like function	27071132; 28696308			ASHG38SM20TRFSS100004808TV6	tRF-1-IleAAT-5-3	False	tRF1-complement	GCTCCCAAGAGTGGAA	16	GGGCGGGCGCCAAAAGGCGCCCGCCCGCTCCCAAGAGTGGAATATCCTACTATACGTATC	60
tRF-1-iMetCAT	tRF-1-iMetCAT-1-4		-2.79558	-1.54906	0.421462	down	0.0583111	0.209885	-2.79558	-1.54906	0.0583111	0.209885	tRF-1	GGGAGCGTTTTGTGGATTTGTTT	23	pre-tRNA-imet-CAT-1-4	Reliable			20498841			ASHG38SM20TRFSS100004981TV6	tRF-1-iMetCAT-1-4	False	tRF1-complement	CCCTCGCAAAACACC	15	GGGCGGGCGCCAAAAGGCGCCCGCCCCCCTCGCAAAACACCTATCCTACTATACGTATCA	60
tRF-1-LeuAAG	tRF-1-LeuAAG-2-4	1036	-4.63927	-3.51159	0.45765	down	0.136456	0.352924	-4.63927	-3.51159	0.136456	0.352924	tRF-1	GGGTTGCTGTCTTTT	15	pre-tRNA-leu-AAG-2-4	Reliable			tRFdb			ASHG38SM20TRFSS100004823TV6	tRF-1-LeuAAG-2-4	False	tRF1-complement	CCCAACGACAGAAAAG	16	GGGCGGGCGCCAAAAGGCGCCCGCCCCCCAACGACAGAAAAGTATCCTACTATACGTATC	60
tRF-1-LeuCAG	tRF-1-LeuCAG-2-1		-8.91104	-7.09113	0.283238	down	0.0867586	0.315819	-8.91104	-7.09113	0.0867586	0.315819	tRF-1	AGCGCTCTTTTCCGGTATTT	20	pre-tRNA-leu-CAG-2-1	Reliable			20498841			ASHG38SM20TRFSS100004832TV6	tRF-1-LeuCAG-2-1	False	tRF1-complement	TCGCGAGAAAAGGCC	15	GGGCGGGCGCCAAAAGGCGCCCGCCCTCGCGAGAAAAGGCCTATCCTACTATACGTATCA	60
tRF-1-LeuTAG	tRF-1-LeuTAG-3-1	ts-501037.0	-3.56768	-2.40649	0.447142	down	0.0862496	0.137724	-3.56768	-2.40649	0.0862496	0.137724	tRF-1	CACCTCAGAAGGTCTCACTTT	21	pre-tRNA-leu-TAG-3-1	Reliable		piRNA-like function	27071132; 28696308			ASHG38SM20TRFSS100004838TV6	tRF-1-LeuTAG-3-1	False	tRF1-complement	GTGGAGTCTTCCAGAGT	17	GGGCGGGCGCCAAAAGGCGCCCGCCCGTGGAGTCTTCCAGAGTTATCCTACTATACGTAT	60
tRF-1-LysCTT	tRF-1-LysCTT-15-1	ts-84	-3.96923	-2.86584	0.46542	down	0.110752	0.231916	-3.96923	-2.86584	0.110752	0.231916	tRF-1	CCAGATATCAGGGGAAACCAGGCCCTGATATTCACGTGGGTCCTTT	46	pre-tRNA-lys-CTT-15-1	Reliable		piRNA-like function	27071132; 28696308			ASHG38SM20TRFSS100004844TV6	tRF-1-LysCTT-15-1	False	tRF1-complement	GGTCTATAGTCCCCTTTGG	19	GGGCGGGCGCCAAAAGGCGCCCGCCCGGTCTATAGTCCCCTTTGGTATCCTACTATACGT	60
tRF-1-ThrAGT	tRF-1-ThrAGT-5-1		-1.26553	-0.067678	0.435925	down	0.214087	0.477458	-1.26553	-0.067678	0.214087	0.477458	tRF-1	GAGTTAGCGGGGAGTGATATATT	23	pre-tRNA-thr-AGT-5-1	Reliable			20498841			ASHG38SM20TRFSS100004916TV6	tRF-1-ThrAGT-5-1	False	tRF1-complement	CTCAATCGCCCCTCA	15	GGGCGGGCGCCAAAAGGCGCCCGCCCCTCAATCGCCCCTCATATCCTACTATACGTATCA	60
tRF-1-ValAAC	tRF-1-ValAAC-1-5		-1.34855	-0.129669	0.429615	down	0.317769	0.541223	-1.34855	-0.129669	0.317769	0.541223	tRF-1	AAGAGAGTCGCTTTTT	16	pre-tRNA-val-AAC-1-5	Reliable			20498841			ASHG38SM20TRFSS100004948TV6	tRF-1-ValAAC-1-5	False	tRF1-complement	TTCTCTCAGCGAAAAAG	17	GGGCGGGCGCCAAAAGGCGCCCGCCCTTCTCTCAGCGAAAAAGTATCCTACTATACGTAT	60
	3'tRF-MINTbase_tRF-18-59MIL0DR		-6.29165	-4.98877	0.405316	down	0.0788311	0.31286	-6.29165	-4.98877	0.0788311	0.31286	3'tRF	GATTCCGGCTCGAAGGAC	18	tRNA-Tyr-GTA-2,tRNA-Tyr-GTA-5	Potential			MINTbase			ASHG38SM20TRFSS100002056TV6	MINTbase_tRF-18-59MIL0DR	False	tRF3-complement	CTAAGGCCGAGCTTCC	16	GGGCGGGCGCCAAAAGGCGCCCGCCCCTAAGGCCGAGCTTCCTATCCTACTATACGTATC	60
	3'tRF-MINTbase_tRF-16-KPV03RB		-5.73739	-4.60145	0.455036	down	0.0263096	0.196583	-5.73739	-4.60145	0.0263096	0.196583	3'tRF	CCCAGTAGAGCCTCCA	16	tRNA-Thr-TGT-1	Potential			MINTbase			ASHG38SM20TRFSS100001642TV6	MINTbase_tRF-16-KPV03RB	False	tRF3-complement	GGGTCATCTCGGAGGTG	17	GGGCGGGCGCCAAAAGGCGCCCGCCCGGGTCATCTCGGAGGTGTATCCTACTATACGTAT	60
	3'tRF-MINTbase_tRF-24-R3VJ4ZZ5FV		-3.98677	-2.47358	0.350336	down	0.131568	0.403084	-3.98677	-2.47358	0.131568	0.403084	3'tRF	GGGGTTAGGCCTCTTTTTACCACC	24	chrM.tRNA18-TyrGTA	Potential			MINTbase			ASHG38SM20TRFSS100002965TV6	MINTbase_tRF-24-R3VJ4ZZ5FV	False	tRF3-complement	CCCCAATCCGGAGAAAAATGGTGGG	25	GGGCGGGCGCCAAAAGGCGCCCGCCCCCCCAATCCGGAGAAAAATGGTGGGTATCCTACT	60
	3'tRF-MINTbase_tRF-23-R3VJ4ZZ5D1		-3.04512	-1.82555	0.429409	down	0.121792	0.413013	-3.04512	-1.82555	0.121792	0.413013	3'tRF	GGGGTTAGGCCTCTTTTTACCAC	23	chrM.tRNA18-TyrGTA	Potential			MINTbase			ASHG38SM20TRFSS100002761TV6	MINTbase_tRF-23-R3VJ4ZZ5D1	False	tRF3-complement	CCCCAATCCGGAGAAA	16	GGGCGGGCGCCAAAAGGCGCCCGCCCCCCCAATCCGGAGAAATATCCTACTATACGTATC	60
	3'tRF-MINTbase_tRF-21-WE8SPOL5D		-7.81436	-6.76531	0.483286	down	0.344947	0.652779	-7.81436	-6.76531	0.344947	0.652779	3'tRF	TCGATTCCCGGCCAACGCACC	21	tRNA-Gly-TCC-1,tRNA-Gly-TCC-3,tRNA-Gly-TCC-2	Potential			MINTbase			ASHG38SM20TRFSS100002536TV6	MINTbase_tRF-21-WE8SPOL5D	False	tRF3-complement	AGCTAAGGGCCGGTTG	16	GGGCGGGCGCCAAAAGGCGCCCGCCCAGCTAAGGGCCGGTTGTATCCTACTATACGTATC	60
	3'tRF-MINTbase_tRF-36-YO1N7KYUSR0P1SD		-6.66457	-5.57464	0.469784	down	0.182276	0.285746	-6.66457	-5.57464	0.182276	0.285746	3'tRF	TTCAAAGGTTGTGGGTTCGAGTCCCACCAGAGTCGC	36	tRNA-Arg-TCT-3	Potential			MINTbase			ASHG38SM20TRFSS100004048TV6	MINTbase_tRF-36-YO1N7KYUSR0P1SD	False	tRF3-complement	AAGTTTCCAACACCCAAGCTC	21	GGGCGGGCGCCAAAAGGCGCCCGCCCAAGTTTCCAACACCCAAGCTCTATCCTACTATAC	60
	5'tRF-MINTbase_tRF-17-779PZBI		-9.15078	-7.16419	0.252335	down	0.0757158	0.401118	-9.15078	-7.16419	0.0757158	0.401118	5'tRF	GTTCTTGTAGTTGAAAT	17	chrM.tRNA16-GluTTC	Potential			MINTbase			ASHG38SM20TRF100001789TV6	MINTbase_tRF-17-779PZBI	False	tRF5	GATTTCAACTACAAGAAC	18	GGGCGGGCGCCAAAAGGCGCCCGCCCGATTTCAACTACAAGAACTATCCTACTATACGTA	60
	5'tRF-MINTbase_tRF-21-S3M8309NB		-6.58568	-5.53601	0.483081	down	0.103177	0.324049	-6.58568	-5.53601	0.103177	0.324049	5'tRF	GTAGTCGTGGCCGAGTGGTTA	21	tRNA-Ser-TGA-2,tRNA-Ser-TGA-4,tRNA-Ser-TGA-3,tRNA-Ser-AGA-4,tRNA-Ser-AGA-2,tRNA-Ser-AGA-3,tRNA-Ser-AGA-1	Potential			MINTbase			ASHG38SM20TRF100002503TV6	MINTbase_tRF-21-S3M8309NB	False	tRF5	GTAACCACTCGGCCACG	17	GGGCGGGCGCCAAAAGGCGCCCGCCCGTAACCACTCGGCCACGTATCCTACTATACGTAT	60
	3'tRF-MINTbase_tRF-25-690M0RHB26		-8.18805	-6.58286	0.328692	down	0.0309843	0.110234	-8.18805	-6.58286	0.0309843	0.110234	3'tRF	GGCTCACATCACCCCATAAACACCA	25	chrM.tRNA1-PheGAA	Potential			MINTbase			ASHG38SM20TRFSS100003040TV6	MINTbase_tRF-25-690M0RHB26	False	tRF3-complement	CCGAGTGTAGTGGGGTATTTGTGGTG	26	GGGCGGGCGCCAAAAGGCGCCCGCCCCCGAGTGTAGTGGGGTATTTGTGGTGTATCCTAC	60
	3'tRF-MINTbase_tRF-22-1XDDZZ4Y1		-7.74841	-6.31347	0.369862	down	0.115317	0.343036	-7.74841	-6.31347	0.115317	0.343036	3'tRF	AGTTAAAGACTTTTTCTCTGAC	22	chrM.tRNA15-ProTGG	Potential			MINTbase			ASHG38SM20TRFSS100002563TV6	MINTbase_tRF-22-1XDDZZ4Y1	False	tRF3-complement	TCAATTTCTGAAAAAGAGACTG	22	GGGCGGGCGCCAAAAGGCGCCCGCCCTCAATTTCTGAAAAAGAGACTGTATCCTACTATA	60
	3'tRF-MINTbase_tRF-32-62Z6EXEY0VWUJ		-4.57423	-3.34216	0.425707	down	0.084619	0.263424	-4.57423	-3.34216	0.084619	0.263424	3'tRF	GGAGATTTCAACTTAACTTGACCGCTCTGACC	32	chrM.tRNA2-ValTAC	Potential			MINTbase			ASHG38SM20TRFSS100003877TV6	MINTbase_tRF-32-62Z6EXEY0VWUJ	False	tRF3-complement	CCTCTAAAGTTGAATTGAACTGGCGAGACTGGG	33	GGGCGGGCGCCAAAAGGCGCCCGCCCCCTCTAAAGTTGAATTGAACTGGCGAGACTGGGT	60
	5'tRF-MINTbase_tRF-23-OB1690PQDY		-1.3626	-0.287536	0.474649	down	0.222032	0.50021	-1.3626	-0.287536	0.222032	0.50021	5'tRF	GAAAAAGTCATGGAGGCCATGGG	23	chrM.tRNA17-SerTGA	Potential			MINTbase			ASHG38SM20TRF100002719TV6	MINTbase_tRF-23-OB1690PQDY	False	tRF5	GCCCATGGCCTCC	13	GGGCGGGCGCCAAAAGGCGCCCGCCCGCCCATGGCCTCCTATCCTACTATACGTATCACA	60
	5'tRF-MINTbase_tRF-24-F9LKXNYQFP		-8.54059	-7.01994	0.348528	down	0.0619934	0.325858	-8.54059	-7.01994	0.0619934	0.325858	5'tRF	AGCTCCGAGGTGATTTTCATATTG	24	chrM.tRNA19-CysGCA	Potential			MINTbase			ASHG38SM20TRF100002911TV6	MINTbase_tRF-24-F9LKXNYQFP	False	tRF5	GCAATATGAAAATCACCTCG	20	GGGCGGGCGCCAAAAGGCGCCCGCCCGCAATATGAAAATCACCTCGTATCCTACTATACG	60
	3'tRF-MINTbase_tRF-24-7SERML92E2		-8.10917	-6.85513	0.419274	down	0.0889786	0.218535	-8.10917	-6.85513	0.0889786	0.218535	3'tRF	GTTCGACTCCCGGTATGGGAACCA	24	tRNA-Glu-TTC-1	Potential			MINTbase			ASHG38SM20TRFSS100002875TV6	MINTbase_tRF-24-7SERML92E2	False	tRF3-complement	CAAGCTGAGGGCCATACCCTTGGTG	25	GGGCGGGCGCCAAAAGGCGCCCGCCCCAAGCTGAGGGCCATACCCTTGGTGTATCCTACT	60
	3'tRF-MINTbase_tRF-29-F20O27NXJ4E2		-2.74594	-1.43196	0.40221	down	0.263849	0.512173	-2.74594	-1.43196	0.263849	0.512173	3'tRF	AGAGAACCAACACCTCTTTACAGTGACCA	29	chrM.tRNA8-LysTTT	Potential			MINTbase			ASHG38SM20TRFSS100003547TV6	MINTbase_tRF-29-F20O27NXJ4E2	False	tRF3-complement	TCTCTTGGTTGTGGAGAAATGTCACTGGTG	30	GGGCGGGCGCCAAAAGGCGCCCGCCCTCTCTTGGTTGTGGAGAAATGTCACTGGTGTATC	60
	3'tRF-MINTbase_tRF-19-RZXP8ZE2		-6.47472	-5.28619	0.438749	down	0.156153	0.35829	-6.47472	-5.28619	0.156153	0.35829	3'tRF	GGTTTTGCAGTCCTTACCA	19	chrM.tRNA21-AlaTGC	Potential			MINTbase			ASHG38SM20TRFSS100002176TV6	MINTbase_tRF-19-RZXP8ZE2	False	tRF3-complement	CCAAAACGTCAGGAATGGTG	20	GGGCGGGCGCCAAAAGGCGCCCGCCCCCAAAACGTCAGGAATGGTGTATCCTACTATACG	60
	3'tRF-MINTbase_tRF-33-ZPEK45H5KQBFD2		-3.58229	-2.42664	0.448865	down	0.327163	0.35517	-3.58229	-2.42664	0.327163	0.35517	3'tRF	TTTAGACGGGCTCACATCACCCCATAAACACCA	33	chrM.tRNA1-PheGAA	Potential			MINTbase			ASHG38SM20TRFSS100003922TV6	MINTbase_tRF-33-ZPEK45H5KQBFD2	False	tRF3-complement	AAATCTGCCCGAGTGT	16	GGGCGGGCGCCAAAAGGCGCCCGCCCAAATCTGCCCGAGTGTTATCCTACTATACGTATC	60
	3'tRF-MINTbase_tRF-24-7SIRMM12E2		-7.43716	-6.11387	0.399621	down	0.108187	0.315977	-7.43716	-6.11387	0.108187	0.315977	3'tRF	GTTCGATTCCCGGTCAGGGAACCA	24	tRNA-Glu-TTC-4,tRNA-Glu-TTC-7,tRNA-Glu-CTC-3,tRNA-Glu-CTC-1,tRNA-Phe-GAA-10	Potential			MINTbase			ASHG38SM20TRFSS100002890TV6	MINTbase_tRF-24-7SIRMM12E2	False	tRF3-complement	CAAGCTAAGGGCCAGTCCCTTGGTG	25	GGGCGGGCGCCAAAAGGCGCCCGCCCCAAGCTAAGGGCCAGTCCCTTGGTGTATCCTACT	60
	3'tRF-MINTbase_tRF-23-1XDDZZ4YV		-8.7978	-7.04128	0.29596	down	0.131193	0.246938	-8.7978	-7.04128	0.131193	0.246938	3'tRF	AGTTAAAGACTTTTTCTCTGACC	23	chrM.tRNA15-ProTGG	Potential			MINTbase			ASHG38SM20TRFSS100002632TV6	MINTbase_tRF-23-1XDDZZ4YV	False	tRF3-complement	TCAATTTCTGAAAAAGAGACTGGG	24	GGGCGGGCGCCAAAAGGCGCCCGCCCTCAATTTCTGAAAAAGAGACTGGGTATCCTACTA	60
	3'tRF-MINTbase_tRF-23-R959KUMK9		-6.5961	-5.35368	0.422665	down	0.0430814	0.113762	-6.5961	-5.35368	0.0430814	0.113762	3'tRF	GGTTCGATTCCCCGACGGGGAGC	23	tRNA-Asp-GTC-3,tRNA-Asp-GTC-2	Potential			MINTbase			ASHG38SM20TRFSS100002767TV6	MINTbase_tRF-23-R959KUMK9	False	tRF3-complement	CCAAGCTAAGGGGCTGCCCC	20	GGGCGGGCGCCAAAAGGCGCCCGCCCCCAAGCTAAGGGGCTGCCCCTATCCTACTATACG	60
	5'tRF-MINTbase_tRF-18-1OR6QODB		-8.04552	-5.55644	0.178121	down	0.00197457	0.0250992	-8.04552	-5.55644	0.00197457	0.0250992	5'tRF	AGTAAGGTCAGCTAAATA	18	chrM.tRNA5-MetCAT	Potential			MINTbase			ASHG38SM20TRF100002053TV6	MINTbase_tRF-18-1OR6QODB	False	tRF5	GTATTTAGCTGACCTTACT	19	GGGCGGGCGCCAAAAGGCGCCCGCCCGTATTTAGCTGACCTTACTTATCCTACTATACGT	60
	3'tRF-MINTbase_tRF-23-R9D9KUMK9		-6.05999	-4.76786	0.408347	down	0.0697791	0.161701	-6.05999	-4.76786	0.0697791	0.161701	3'tRF	GGTTCAATTCCCCGACGGGGAGC	23	tRNA-Asp-GTC-1	Potential			MINTbase			ASHG38SM20TRFSS100002770TV6	MINTbase_tRF-23-R9D9KUMK9	False	tRF3-complement	CCAAGTTAAGGGGCTGCCCC	20	GGGCGGGCGCCAAAAGGCGCCCGCCCCCAAGTTAAGGGGCTGCCCCTATCCTACTATACG	60
	3'tRF-MINTbase_tRF-26-727OFIZ9WUD		-6.60855	-5.60815	0.49986	down	0.0978405	0.252985	-6.60855	-5.60815	0.0978405	0.252985	3'tRF	GTGGAGTTAAAGACTTTTTCTCTGAC	26	chrM.tRNA15-ProTGG	Potential			MINTbase			ASHG38SM20TRFSS100003199TV6	MINTbase_tRF-26-727OFIZ9WUD	False	tRF3-complement	CACCTCAATTTCTGAAAAAGAG	22	GGGCGGGCGCCAAAAGGCGCCCGCCCCACCTCAATTTCTGAAAAAGAGTATCCTACTATA	60
	3'tRF-MINTbase_tRF-17-HSQS52J		-4.07316	-2.92316	0.450624	down	0.314868	0.538548	-4.07316	-2.92316	0.314868	0.538548	3'tRF	ATCCGGCTCGGAGGACC	17	tRNA-Tyr-GTA-3,tRNA-Tyr-GTA-6	Potential			MINTbase			ASHG38SM20TRFSS100001930TV6	MINTbase_tRF-17-HSQS52J	False	tRF3-complement	TAGGCCGAGCCTCCTGGG	18	GGGCGGGCGCCAAAAGGCGCCCGCCCTAGGCCGAGCCTCCTGGGTATCCTACTATACGTA	60
	3'tRF-MINTbase_tRF-20-OMMIM0O6		-3.99891	-2.81371	0.439766	down	0.143192	0.364857	-3.99891	-2.81371	0.143192	0.364857	3'tRF	GAATCCGGCTCGGAGGACCA	20	tRNA-Tyr-GTA-3,tRNA-Tyr-GTA-6	Potential			MINTbase			ASHG38SM20TRFSS100002284TV6	MINTbase_tRF-20-OMMIM0O6	False	tRF3-complement	CTTAGGCCGAGCCTCCTGGTG	21	GGGCGGGCGCCAAAAGGCGCCCGCCCCTTAGGCCGAGCCTCCTGGTGTATCCTACTATAC	60
	3'tRF-MINTbase_tRF-24-RNLEKQ3SJM		-6.15792	-4.40782	0.29728	down	0.111428	0.387537	-6.15792	-4.40782	0.111428	0.387537	3'tRF	GGGTTCGAATCCCATCCTCGTCGC	24	tRNA-Ser-GCT-5,tRNA-Ser-GCT-4,tRNA-Ser-GCT-6,tRNA-Ser-GCT-3	Potential			MINTbase			ASHG38SM20TRFSS100002983TV6	MINTbase_tRF-24-RNLEKQ3SJM	False	tRF3-complement	CCCAAGCTTAGGGTAGG	17	GGGCGGGCGCCAAAAGGCGCCCGCCCCCCAAGCTTAGGGTAGGTATCCTACTATACGTAT	60
	3'tRF-MINTbase_tRF-20-5RM3Y826		-8.11954	-6.20536	0.265323	down	0.076265	0.337734	-8.11954	-6.20536	0.076265	0.337734	3'tRF	GATCCCGGGTTTCGGCACCA	20	tRNA-Phe-GAA-1	Potential			MINTbase			ASHG38SM20TRFSS100002224TV6	MINTbase_tRF-20-5RM3Y826	False	tRF3-complement	CTAGGGCCCAAAGCCGTGGTG	21	GGGCGGGCGCCAAAAGGCGCCCGCCCCTAGGGCCCAAAGCCGTGGTGTATCCTACTATAC	60
	5'tRF-MINTbase_tRF-17-OR183OP		-7.22968	-5.67147	0.339573	down	0.229928	0.45314	-7.22968	-5.67147	0.229928	0.45314	5'tRF	GACCCAGTGGCCTAATG	17	tRNA-Arg-CCG-2	Potential			MINTbase			ASHG38SM20TRF100001978TV6	MINTbase_tRF-17-OR183OP	False	tRF5	GCATTAGGCCACTGGGT	17	GGGCGGGCGCCAAAAGGCGCCCGCCCGCATTAGGCCACTGGGTTATCCTACTATACGTAT	60
	3'tRF-MINTbase_tRF-25-R3WE8RO86J		-5.13368	-3.725	0.376657	down	0.146611	0.403227	-5.13368	-3.725	0.146611	0.403227	3'tRF	GGGGTTCGATTCCCCGACGGGGAGC	25	tRNA-Asp-GTC-3,tRNA-Asp-GTC-2	Potential			MINTbase			ASHG38SM20TRFSS100003121TV6	MINTbase_tRF-25-R3WE8RO86J	False	tRF3-complement	CCCCAAGCTAAGGGGCTGCC	20	GGGCGGGCGCCAAAAGGCGCCCGCCCCCCCAAGCTAAGGGGCTGCCTATCCTACTATACG	60
	3'tRF-MINTbase_tRF-32-10I9BZBZOS4Y1		-3.81087	-2.64219	0.444827	down	0.169365	0.445761	-3.81087	-2.64219	0.169365	0.445761	3'tRF	AGGAGATTTCAACTTAACTTGACCGCTCTGAC	32	chrM.tRNA2-ValTAC	Potential			MINTbase			ASHG38SM20TRFSS100003868TV6	MINTbase_tRF-32-10I9BZBZOS4Y1	False	tRF3-complement	TCCTCTAAAGTTGAATTGAACT	22	GGGCGGGCGCCAAAAGGCGCCCGCCCTCCTCTAAAGTTGAATTGAACTTATCCTACTATA	60
	5'tRF-MINTbase_tRF-23-395P4PN3X		-3.50075	-2.38867	0.462627	down	0.266852	0.471295	-3.50075	-2.38867	0.266852	0.471295	5'tRF	CCTTCGATAGCTCAGCTGGTAGA	23	tRNA-Tyr-GTA-6,tRNA-Tyr-GTA-7,tRNA-Tyr-GTA-4,tRNA-Tyr-GTA-5	Potential			MINTbase			ASHG38SM20TRF100002644TV6	MINTbase_tRF-23-395P4PN3X	False	tRF5	GTCTACCAGCTGAGCTAT	18	GGGCGGGCGCCAAAAGGCGCCCGCCCGTCTACCAGCTGAGCTATTATCCTACTATACGTA	60
	3'tRF-MINTbase_tRF-25-M3WE8SSP6D		-7.608	-6.09612	0.350654	down	0.123076	0.421303	-7.608	-6.09612	0.123076	0.421303	3'tRF	CGGGTTCGATTCCCGGTCAGGGAAC	25	tRNA-Glu-TTC-4,tRNA-Glu-CTC-1,tRNA-Phe-GAA-10	Potential			MINTbase			ASHG38SM20TRFSS100003082TV6	MINTbase_tRF-25-M3WE8SSP6D	False	tRF3-complement	GCCCAAGCTAAGGGCCAGTC	20	GGGCGGGCGCCAAAAGGCGCCCGCCCGCCCAAGCTAAGGGCCAGTCTATCCTACTATACG	60
	5'tRF-MINTbase_tRF-50-2YU04DYJIO3ZU3U0IO5B		-1.95001	-0.915669	0.48824	down	0.15293	0.399648	-1.95001	-0.915669	0.15293	0.399648	5'tRF	CACTGTAAAGCTAACTTAGCATTAACCTTTTAAGTTAAAGATTAAGAGAA	50	chrM.tRNA8-LysTTT	Potential			MINTbase			ASHG38SM20TRF100004180TV6	MINTbase_tRF-50-2YU04DYJIO3ZU3U0IO5B	False	tRF5	GTTCTCTTAATCTTTAACTTAAAAGGT	27	GGGCGGGCGCCAAAAGGCGCCCGCCCGTTCTCTTAATCTTTAACTTAAAAGGTTATCCTA	60
	3'tRF-MINTbase_tRF-20-RNZFS7U6		-4.96846	-3.46856	0.35358	down	0.131931	0.390563	-4.96846	-3.46856	0.131931	0.390563	3'tRF	GGGTTTTGCAGTCCTTACCA	20	chrM.tRNA21-AlaTGC	Potential			MINTbase			ASHG38SM20TRFSS100002293TV6	MINTbase_tRF-20-RNZFS7U6	False	tRF3-complement	CCCAAAACGTCAGGAATGGTG	21	GGGCGGGCGCCAAAAGGCGCCCGCCCCCCAAAACGTCAGGAATGGTGTATCCTACTATAC	60
	3'tRF-MINTbase_tRF-16-88481DD		-4.10697	-2.96836	0.454199	down	0.346991	0.578363	-4.10697	-2.96836	0.346991	0.578363	3'tRF	TCCGGCTCGGAGGACC	16	tRNA-Tyr-GTA-3,tRNA-Tyr-GTA-6	Potential			MINTbase			ASHG38SM20TRFSS100001535TV6	MINTbase_tRF-16-88481DD	False	tRF3-complement	AGGCCGAGCCTCCTGGG	17	GGGCGGGCGCCAAAAGGCGCCCGCCCAGGCCGAGCCTCCTGGGTATCCTACTATACGTAT	60
	3'tRF-MINTbase_tRF-31-62Z6EXEY0VWUD		-3.94721	-2.76875	0.441821	down	0.0741213	0.277995	-3.94721	-2.76875	0.0741213	0.277995	3'tRF	GGAGATTTCAACTTAACTTGACCGCTCTGAC	31	chrM.tRNA2-ValTAC	Potential			MINTbase			ASHG38SM20TRFSS100003820TV6	MINTbase_tRF-31-62Z6EXEY0VWUD	False	tRF3-complement	CCTCTAAAGTTGAATTGAACTG	22	GGGCGGGCGCCAAAAGGCGCCCGCCCCCTCTAAAGTTGAATTGAACTGTATCCTACTATA	60
	3'tRF-MINTbase_tRF-16-K87965D		-7.31882	-6.21631	0.465705	down	0.266662	0.43839	-7.31882	-6.21631	0.266662	0.43839	3'tRF	CCCGGGTTTCGGCACC	16	tRNA-Phe-GAA-1,tRNA-Phe-GAA-3,tRNA-Phe-GAA-2,tRNA-Phe-GAA-4	Potential			MINTbase			ASHG38SM20TRFSS100001609TV6	MINTbase_tRF-16-K87965D	False	tRF3-complement	GGGCCCAAAGCCGTGGG	17	GGGCGGGCGCCAAAAGGCGCCCGCCCGGGCCCAAAGCCGTGGGTATCCTACTATACGTAT	60
	3'tRF-MINTbase_tRF-24-RNLNK88KHR		-4.7112	-3.55558	0.448872	down	0.147344	0.372003	-4.7112	-3.55558	0.147344	0.372003	3'tRF	GGGTTCGATTCCCGGTCAGGGAAC	24	tRNA-Glu-TTC-4,tRNA-Glu-CTC-1,tRNA-Phe-GAA-10	Potential			MINTbase			ASHG38SM20TRFSS100002986TV6	MINTbase_tRF-24-RNLNK88KHR	False	tRF3-complement	CCCAAGCTAAGGGCCAGTCCCTT	23	GGGCGGGCGCCAAAAGGCGCCCGCCCCCCAAGCTAAGGGCCAGTCCCTTTATCCTACTAT	60
	3'tRF-MINTbase_tRF-16-ZDL9X1B		-9.12815	-7.03588	0.234511	down	0.116905	0.298449	-9.12815	-7.03588	0.116905	0.298449	3'tRF	TTGACCGCTCTGACCA	16	chrM.tRNA2-ValTAC	Potential			MINTbase			ASHG38SM20TRFSS100001747TV6	MINTbase_tRF-16-ZDL9X1B	False	tRF3-complement	AACTGGCGAGACTGGTG	17	GGGCGGGCGCCAAAAGGCGCCCGCCCAACTGGCGAGACTGGTGTATCCTACTATACGTAT	60
	5'tRF-MINTbase_tRF-23-RKIP4OI3X		-2.68297	-1.63675	0.484237	down	0.318099	0.50722	-2.68297	-1.63675	0.318099	0.50722	5'tRF	GGGGGATTAGCTCAAATGGTAGA	23	tRNA-Ala-AGC-8	Potential			MINTbase			ASHG38SM20TRF100002788TV6	MINTbase_tRF-23-RKIP4OI3X	False	tRF5	GTCTACCATTTGAGCTAATCC	21	GGGCGGGCGCCAAAAGGCGCCCGCCCGTCTACCATTTGAGCTAATCCTATCCTACTATAC	60
	3'tRF-MINTbase_tRF-31-Y2MJ8F81KLB5D		-3.04818	-1.88042	0.44511	down	0.395166	0.530732	-3.04818	-1.88042	0.395166	0.530732	3'tRF	TTAGACGGGCTCACATCACCCCATAAACACC	31	chrM.tRNA1-PheGAA	Potential			MINTbase			ASHG38SM20TRFSS100003862TV6	MINTbase_tRF-31-Y2MJ8F81KLB5D	False	tRF3-complement	AATCTGCCCGAGTGTAG	17	GGGCGGGCGCCAAAAGGCGCCCGCCCAATCTGCCCGAGTGTAGTATCCTACTATACGTAT	60
	3'tRF-MINTbase_tRF-16-3JW261B		-3.51183	-2.43758	0.474916	down	0.287775	0.57371	-3.51183	-2.43758	0.287775	0.57371	3'tRF	CCGGCTCGGAGGACCA	16	tRNA-Tyr-GTA-3,tRNA-Tyr-GTA-6	Potential			MINTbase			ASHG38SM20TRFSS100001467TV6	MINTbase_tRF-16-3JW261B	False	tRF3-complement	GGCCGAGCCTCCTGGTG	17	GGGCGGGCGCCAAAAGGCGCCCGCCCGGCCGAGCCTCCTGGTGTATCCTACTATACGTAT	60
	5'tRF-MINTbase_tRF-23-395P4PZ3X		-2.88752	-1.87551	0.495854	down	0.306165	0.50182	-2.88752	-1.87551	0.306165	0.50182	5'tRF	CCTTCGATAGCTCAGTTGGTAGA	23	tRNA-Tyr-GTA-2,tRNA-Tyr-GTA-3,tRNA-Tyr-GTA-1	Potential			MINTbase			ASHG38SM20TRF100002647TV6	MINTbase_tRF-23-395P4PZ3X	False	tRF5	GTCTACCAACTGAGCTATC	19	GGGCGGGCGCCAAAAGGCGCCCGCCCGTCTACCAACTGAGCTATCTATCCTACTATACGT	60
	3'tRF-MINTbase_tRF-19-HRRNWJE2		-8.01523	-6.65946	0.390727	down	0.102631	0.374301	-8.01523	-6.65946	0.102631	0.374301	3'tRF	ATCCCGGGTTTCGGCACCA	19	tRNA-Phe-GAA-1,tRNA-Phe-GAA-3,tRNA-Phe-GAA-2,tRNA-Phe-GAA-4	Potential			MINTbase			ASHG38SM20TRFSS100002158TV6	MINTbase_tRF-19-HRRNWJE2	False	tRF3-complement	TAGGGCCCAAAGCCGTGGTG	20	GGGCGGGCGCCAAAAGGCGCCCGCCCTAGGGCCCAAAGCCGTGGTGTATCCTACTATACG	60
	3'tRF-MINTbase_tRF-25-R3VJ4ZZ526		-3.65324	-2.18152	0.360551	down	0.113907	0.402117	-3.65324	-2.18152	0.113907	0.402117	3'tRF	GGGGTTAGGCCTCTTTTTACCACCA	25	chrM.tRNA18-TyrGTA	Potential			MINTbase			ASHG38SM20TRFSS100003118TV6	MINTbase_tRF-25-R3VJ4ZZ526	False	tRF3-complement	CCCCAATCCGGAGAAAAATGGTGGTG	26	GGGCGGGCGCCAAAAGGCGCCCGCCCCCCCAATCCGGAGAAAAATGGTGGTGTATCCTAC	60
	3'tRF-MINTbase_tRF-25-5NB2NZW7O6		-6.63033	-5.53663	0.468558	down	0.121173	0.300261	-6.63033	-5.53663	0.121173	0.300261	3'tRF	GAGTTAAAGACTTTTTCTCTGACCA	25	chrM.tRNA15-ProTGG	Potential			MINTbase			ASHG38SM20TRFSS100003034TV6	MINTbase_tRF-25-5NB2NZW7O6	False	tRF3-complement	CTCAATTTCTGAAAAAGAGACTGGTG	26	GGGCGGGCGCCAAAAGGCGCCCGCCCCTCAATTTCTGAAAAAGAGACTGGTGTATCCTAC	60
	3'tRF-MINTbase_tRF-23-7SIRMM12V		-8.08749	-6.38875	0.308055	down	0.182349	0.317918	-8.08749	-6.38875	0.182349	0.317918	3'tRF	GTTCGATTCCCGGTCAGGGAACC	23	tRNA-Glu-TTC-4,tRNA-Glu-TTC-7,tRNA-Glu-CTC-3,tRNA-Glu-CTC-1,tRNA-Phe-GAA-10	Potential			MINTbase			ASHG38SM20TRFSS100002692TV6	MINTbase_tRF-23-7SIRMM12V	False	tRF3-complement	CAAGCTAAGGGCCAGTCCCTTGGG	24	GGGCGGGCGCCAAAAGGCGCCCGCCCCAAGCTAAGGGCCAGTCCCTTGGGTATCCTACTA	60
	3'tRF-MINTbase_tRF-18-B2NZW7DR		-6.84459	-5.76026	0.471612	down	0.322546	0.367979	-6.84459	-5.76026	0.322546	0.367979	3'tRF	AAAGACTTTTTCTCTGAC	18	chrM.tRNA15-ProTGG	Potential			MINTbase			ASHG38SM20TRFSS100002068TV6	MINTbase_tRF-18-B2NZW7DR	False	tRF3-complement	TTTCTGAAAAAGAGACTGG	19	GGGCGGGCGCCAAAAGGCGCCCGCCCTTTCTGAAAAAGAGACTGGTATCCTACTATACGT	60
	5'tRF-MINTbase_tRF-50-PNR8YP9LON4VN1EH6KK8		-0.705769	0.577275	0.410928	down	0.400083	0.744343	-0.705769	0.577275	0.400083	0.744343	5'tRF	GCATTGGTGGTTCAGTGGTAGAATTCTCGCCTGCCACGCGGGAGGCCCGG	50	tRNA-Gly-GCC-2,tRNA-Gly-GCC-3	Potential			MINTbase			ASHG38SM20TRF100004195TV6	MINTbase_tRF-50-PNR8YP9LON4VN1EH6KK8	False	tRF5	GCCGGGCCTCC	11	GGGCGGGCGCCAAAAGGCGCCCGCCCGCCGGGCCTCCTATCCTACTATACGTATCACATA	60
	3'tRF-MINTbase_tRF-17-8SSP6D2		-6.16767	-5.06556	0.465836	down	0.191008	0.437057	-6.16767	-5.06556	0.191008	0.437057	3'tRF	TCCCGGTCAGGGAACCA	17	tRNA-Glu-TTC-4,tRNA-Glu-TTC-7,tRNA-Glu-CTC-3,tRNA-Glu-CTC-1,tRNA-Glu-CTC-7,tRNA-Phe-GAA-10	Potential			MINTbase			ASHG38SM20TRFSS100001855TV6	MINTbase_tRF-17-8SSP6D2	False	tRF3-complement	AGGGCCAGTCCCTTGGTG	18	GGGCGGGCGCCAAAAGGCGCCCGCCCAGGGCCAGTCCCTTGGTGTATCCTACTATACGTA	60
	3'tRF-MINTbase_tRF-29-D0B601WZ03HV		-2.6553	-1.40783	0.421184	down	0.320311	0.569231	-2.6553	-1.40783	0.320311	0.569231	3'tRF	AAGAGAACCAACACCTCTTTACAGTGACC	29	chrM.tRNA8-LysTTT	Potential			MINTbase			ASHG38SM20TRFSS100003544TV6	MINTbase_tRF-29-D0B601WZ03HV	False	tRF3-complement	TTCTCTTGGTTGTGGAGAAATGTCACTGGG	30	GGGCGGGCGCCAAAAGGCGCCCGCCCTTCTCTTGGTTGTGGAGAAATGTCACTGGGTATC	60
	3'tRF-MINTbase_tRF-30-FN8DYDZDL9X1		-8.17948	-6.83259	0.39314	down	0.151196	0.301494	-8.17948	-6.83259	0.151196	0.301494	3'tRF	AGATTTCAACTTAACTTGACCGCTCTGACC	30	chrM.tRNA2-ValTAC	Potential			MINTbase			ASHG38SM20TRFSS100003712TV6	MINTbase_tRF-30-FN8DYDZDL9X1	False	tRF3-complement	TCTAAAGTTGAATTGAACTGGCGAGACTGGG	31	GGGCGGGCGCCAAAAGGCGCCCGCCCTCTAAAGTTGAATTGAACTGGCGAGACTGGGTAT	60
	3'tRF-MINTbase_tRF-18-RZXP8ZV		-7.79584	-6.09963	0.308597	down	0.0765942	0.294773	-7.79584	-6.09963	0.0765942	0.294773	3'tRF	GGTTTTGCAGTCCTTACC	18	chrM.tRNA21-AlaTGC	Potential			MINTbase			ASHG38SM20TRFSS100002095TV6	MINTbase_tRF-18-RZXP8ZV	False	tRF3-complement	CCAAAACGTCAGGAATGGG	19	GGGCGGGCGCCAAAAGGCGCCCGCCCCCAAAACGTCAGGAATGGGTATCCTACTATACGT	60
	5'tRF-MINTbase_tRF-16-RKIP4OB		-4.7591	-3.33762	0.373329	down	0.221321	0.416003	-4.7591	-3.33762	0.221321	0.416003	5'tRF	GGGGGATTAGCTCAAA	16	tRNA-Ala-AGC-8	Potential			MINTbase			ASHG38SM20TRF100001714TV6	MINTbase_tRF-16-RKIP4OB	False	tRF5	GTTTGAGCTAATCCCCC	17	GGGCGGGCGCCAAAAGGCGCCCGCCCGTTTGAGCTAATCCCCCTATCCTACTATACGTAT	60
	3'tRF-MINTbase_tRF-21-R3ZV1RY1B		-3.45181	-2.00519	0.36688	down	0.131463	0.430741	-3.45181	-2.00519	0.131463	0.430741	3'tRF	GGGGTTTTGCAGTCCTTACCA	21	chrM.tRNA21-AlaTGC	Potential			MINTbase			ASHG38SM20TRFSS100002476TV6	MINTbase_tRF-21-R3ZV1RY1B	False	tRF3-complement	CCCCAAAACGTCAGGAATGGTG	22	GGGCGGGCGCCAAAAGGCGCCCGCCCCCCCAAAACGTCAGGAATGGTGTATCCTACTATA	60
	3'tRF-MINTbase_tRF-16-3KZSP1B		-7.55364	-6.10585	0.366583	down	0.0667652	0.305906	-7.55364	-6.10585	0.0667652	0.305906	3'tRF	CCGGGTTTCGGCACCA	16	tRNA-Phe-GAA-1,tRNA-Phe-GAA-3,tRNA-Phe-GAA-2,tRNA-Phe-GAA-4	Potential			MINTbase			ASHG38SM20TRFSS100001479TV6	MINTbase_tRF-16-3KZSP1B	False	tRF3-complement	GGCCCAAAGCCGTGGTG	17	GGGCGGGCGCCAAAAGGCGCCCGCCCGGCCCAAAGCCGTGGTGTATCCTACTATACGTAT	60
	3'tRF-MINTbase_tRF-20-PEEXI9X6		-8.99385	-7.08245	0.265833	down	0.0445459	0.192547	-8.99385	-7.08245	0.0445459	0.192547	3'tRF	GCAATACTTAATTTCTGCCA	20	chrM.tRNA6-TrpTCA	Potential			MINTbase			ASHG38SM20TRFSS100002287TV6	MINTbase_tRF-20-PEEXI9X6	False	tRF3-complement	CGTTATGAATTAAAGACGGTG	21	GGGCGGGCGCCAAAAGGCGCCCGCCCCGTTATGAATTAAAGACGGTGTATCCTACTATAC	60
	3'tRF-MINTbase_tRF-21-5O8LZ521B		-7.36182	-6.22399	0.45444	down	0.122667	0.473306	-7.36182	-6.22399	0.122667	0.473306	3'tRF	GATAATCATATTTACCAACCA	21	chrM.tRNA10-ArgTCG	Potential			MINTbase			ASHG38SM20TRFSS100002350TV6	MINTbase_tRF-21-5O8LZ521B	False	tRF3-complement	CTATTAGTATAAATGGTTGGTG	22	GGGCGGGCGCCAAAAGGCGCCCGCCCCTATTAGTATAAATGGTTGGTGTATCCTACTATA	60
	3'tRF-MINTbase_tRF-30-VDRI2Q2RJO01		-2.19609	-1.13058	0.477805	down	0.238426	0.363633	-2.19609	-1.13058	0.238426	0.363633	3'tRF	TAGACGGGCTCACATCACCCCATAAACACC	30	chrM.tRNA1-PheGAA	Potential			MINTbase			ASHG38SM20TRFSS100003811TV6	MINTbase_tRF-30-VDRI2Q2RJO01	False	tRF3-complement	ATCTGCCCGAGTGTAG	16	GGGCGGGCGCCAAAAGGCGCCCGCCCATCTGCCCGAGTGTAGTATCCTACTATACGTATC	60
	3'tRF-MINTbase_tRF-23-7VD5YEYYD2		-9.12436	-7.0881	0.243796	down	0.171001	0.417263	-9.12436	-7.0881	0.171001	0.417263	3'tRF	GTTGCAATACTTAATTTCTGCCA	23	chrM.tRNA6-TrpTCA	Potential			MINTbase			ASHG38SM20TRFSS100002695TV6	MINTbase_tRF-23-7VD5YEYYD2	False	tRF3-complement	CAACGTTATGAATTAAAGACGGTG	24	GGGCGGGCGCCAAAAGGCGCCCGCCCCAACGTTATGAATTAAAGACGGTGTATCCTACTA	60
	5'tRF-MINTbase_tRF-17-1OR6QOI		-6.93338	-5.75926	0.443154	down	0.00479982	0.0238707	-6.93338	-5.75926	0.00479982	0.0238707	5'tRF	AGTAAGGTCAGCTAAAT	17	chrM.tRNA5-MetCAT	Potential			MINTbase			ASHG38SM20TRF100001771TV6	MINTbase_tRF-17-1OR6QOI	False	tRF5	GATTTAGCTGACCTTACT	18	GGGCGGGCGCCAAAAGGCGCCCGCCCGATTTAGCTGACCTTACTTATCCTACTATACGTA	60
	5'tRF-MINTbase_tRF-27-Q1Q89P9L842		-6.97427	-5.82601	0.451169	down	0.0909718	0.315875	-6.97427	-5.82601	0.0909718	0.315875	5'tRF	GCGCCGCTGGTGTAGTGGTATCATGCA	27	tRNA-Gly-CCC-2	Potential			MINTbase			ASHG38SM20TRF100003334TV6	MINTbase_tRF-27-Q1Q89P9L842	False	tRF5	GTGCATGATACCACTACAC	19	GGGCGGGCGCCAAAAGGCGCCCGCCCGTGCATGATACCACTACACTATCCTACTATACGT	60
	3'tRF-MINTbase_tRF-24-1XDDZZ4YE2		-8.33646	-6.79364	0.343212	down	0.125485	0.261464	-8.33646	-6.79364	0.125485	0.261464	3'tRF	AGTTAAAGACTTTTTCTCTGACCA	24	chrM.tRNA15-ProTGG	Potential			MINTbase			ASHG38SM20TRFSS100002827TV6	MINTbase_tRF-24-1XDDZZ4YE2	False	tRF3-complement	TCAATTTCTGAAAAAGAGACTGGTG	25	GGGCGGGCGCCAAAAGGCGCCCGCCCTCAATTTCTGAAAAAGAGACTGGTGTATCCTACT	60
	5'tRF-MINTbase_tRF-29-RPM830MMUK1W		-7.94868	-6.80088	0.451313	down	0.273673	0.32303	-7.94868	-6.80088	0.273673	0.32303	5'tRF	GGTAGCGTGGCCGAGCGGTCTAAGGCGCT	29	tRNA-Leu-TAG-1,tRNA-Leu-AAG-1,tRNA-Leu-AAG-2,tRNA-Leu-AAG-3	Potential			MINTbase			ASHG38SM20TRF100003634TV6	MINTbase_tRF-29-RPM830MMUK1W	False	tRF5	GAGCGCCTTAGACCG	15	GGGCGGGCGCCAAAAGGCGCCCGCCCGAGCGCCTTAGACCGTATCCTACTATACGTATCA	60
	3'tRF-MINTbase_tRF-25-R9OMK1F3L6		-7.35054	-6.29614	0.481498	down	0.123172	0.311126	-7.35054	-6.29614	0.123172	0.311126	3'tRF	GGTTCGAATCCCACCAGAGTCGCCA	25	tRNA-Arg-TCT-2	Potential			MINTbase			ASHG38SM20TRFSS100003145TV6	MINTbase_tRF-25-R9OMK1F3L6	False	tRF3-complement	CCAAGCTTAGGGTGGTC	17	GGGCGGGCGCCAAAAGGCGCCCGCCCCCAAGCTTAGGGTGGTCTATCCTACTATACGTAT	60
	3'tRF-MINTbase_tRF-17-OZZ7ND2		-7.34428	-6.34364	0.499778	down	0.146721	0.227189	-7.34428	-6.34364	0.146721	0.227189	3'tRF	GACTTTTTCTCTGACCA	17	chrM.tRNA15-ProTGG	Potential			MINTbase			ASHG38SM20TRFSS100001978TV6	MINTbase_tRF-17-OZZ7ND2	False	tRF3-complement	CTGAAAAAGAGACTGGTG	18	GGGCGGGCGCCAAAAGGCGCCCGCCCCTGAAAAAGAGACTGGTGTATCCTACTATACGTA	60
	3'tRF-MINTbase_tRF-17-86S2P92		-7.64477	-6.25309	0.381121	down	0.235486	0.365014	-7.64477	-6.25309	0.235486	0.365014	3'tRF	TCCCAGTAGAGCCTCCA	17	tRNA-Thr-TGT-1	Potential			MINTbase			ASHG38SM20TRFSS100001825TV6	MINTbase_tRF-17-86S2P92	False	tRF3-complement	AGGGTCATCTCGGAGGTG	18	GGGCGGGCGCCAAAAGGCGCCCGCCCAGGGTCATCTCGGAGGTGTATCCTACTATACGTA	60
	3'tRF-MINTbase_tRF-33-62Z6EXEY0VWUD2		-4.70748	-3.58645	0.459765	down	0.0699457	0.241433	-4.70748	-3.58645	0.0699457	0.241433	3'tRF	GGAGATTTCAACTTAACTTGACCGCTCTGACCA	33	chrM.tRNA2-ValTAC	Potential			MINTbase			ASHG38SM20TRFSS100003910TV6	MINTbase_tRF-33-62Z6EXEY0VWUD2	False	tRF3-complement	CCTCTAAAGTTGAATTGAACTGGCGAGACTGGTG	34	GGGCGGGCGCCAAAAGGCGCCCGCCCCCTCTAAAGTTGAATTGAACTGGCGAGACTGGTG	60
	3'tRF-MINTbase_tRF-24-5NB2NZW7HV		-6.97549	-5.77769	0.435941	down	0.132585	0.308666	-6.97549	-5.77769	0.132585	0.308666	3'tRF	GAGTTAAAGACTTTTTCTCTGACC	24	chrM.tRNA15-ProTGG	Potential			MINTbase			ASHG38SM20TRFSS100002842TV6	MINTbase_tRF-24-5NB2NZW7HV	False	tRF3-complement	CTCAATTTCTGAAAAAGAGACTGGG	25	GGGCGGGCGCCAAAAGGCGCCCGCCCCTCAATTTCTGAAAAAGAGACTGGGTATCCTACT	60
	3'tRF-MINTbase_tRF-29-NH99OMEMR3FV		-7.33063	-6.25249	0.47364	down	0.0187404	0.061545	-7.33063	-6.25249	0.0187404	0.061545	3'tRF	CTGCGTGTTCGAATCACGTCGGGGTCACC	29	tRNA-Trp-CCA-4	Potential			MINTbase			ASHG38SM20TRFSS100003574TV6	MINTbase_tRF-29-NH99OMEMR3FV	False	tRF3-complement	GACGCACAAGCTTAGTG	17	GGGCGGGCGCCAAAAGGCGCCCGCCCGACGCACAAGCTTAGTGTATCCTACTATACGTAT	60
	3'tRF-tRFdb_3031a		-4.11559	-2.96454	0.450297	down	0.318679	0.548881	-4.11559	-2.96454	0.318679	0.548881	3'tRF	TCCGGCTCGGAGGACCA	17	tRNA-Tyr-GTA-3,tRNA-Tyr-GTA-6	Reliable						ASHG38SM20TRFSS100011636TV6	tRFdb_3031a	False	tRF3-complement	AGGCCGAGCCTCCTGGTG	18	GGGCGGGCGCCAAAAGGCGCCCGCCCAGGCCGAGCCTCCTGGTGTATCCTACTATACGTA	60
	3'tRF-MINTbase_tRF-16-FIZ9WUD		-7.86366	-6.28559	0.334928	down	0.155254	0.349878	-7.86366	-6.28559	0.155254	0.349878	3'tRF	AGACTTTTTCTCTGAC	16	chrM.tRNA15-ProTGG	Potential			MINTbase			ASHG38SM20TRFSS100001570TV6	MINTbase_tRF-16-FIZ9WUD	False	tRF3-complement	TCTGAAAAAGAGACTGG	17	GGGCGGGCGCCAAAAGGCGCCCGCCCTCTGAAAAAGAGACTGGTATCCTACTATACGTAT	60
	3'tRF-MINTbase_tRF-17-YRR6RBJ		-9.14134	-6.98888	0.224929	down	0.167544	0.324166	-9.14134	-6.98888	0.167544	0.324166	3'tRF	TTCCCGGTCAGGGAACC	17	tRNA-Glu-TTC-4,tRNA-Glu-TTC-7,tRNA-Glu-CTC-3,tRNA-Glu-CTC-1,tRNA-Glu-CTC-7,tRNA-Phe-GAA-10	Potential			MINTbase			ASHG38SM20TRFSS100002041TV6	MINTbase_tRF-17-YRR6RBJ	False	tRF3-complement	AAGGGCCAGTCCCTTGGG	18	GGGCGGGCGCCAAAAGGCGCCCGCCCAAGGGCCAGTCCCTTGGGTATCCTACTATACGTA	60
	3'tRF-MINTbase_tRF-22-7OFIZ9WUJ		-8.29935	-6.58254	0.30422	down	0.167311	0.451002	-8.29935	-6.58254	0.167311	0.451002	3'tRF	GTTAAAGACTTTTTCTCTGACC	22	chrM.tRNA15-ProTGG	Potential			MINTbase			ASHG38SM20TRFSS100002578TV6	MINTbase_tRF-22-7OFIZ9WUJ	False	tRF3-complement	CAATTTCTGAAAAAGAGACTGGG	23	GGGCGGGCGCCAAAAGGCGCCCGCCCCAATTTCTGAAAAAGAGACTGGGTATCCTACTAT	60
	5'tRF-MINTbase_tRF-17-O7M8LOP		-8.69414	-6.81858	0.272522	down	0.111459	0.325281	-8.69414	-6.81858	0.111459	0.325281	5'tRF	GACCTCGTGGCGCAATG	17	tRNA-Trp-CCA-2	Potential			MINTbase			ASHG38SM20TRF100001975TV6	MINTbase_tRF-17-O7M8LOP	False	tRF5	GCATTGCGCCACG	13	GGGCGGGCGCCAAAAGGCGCCCGCCCGCATTGCGCCACGTATCCTACTATACGTATCACA	60
	3'tRF-MINTbase_tRF-36-KKM1M3WD8S746DD		-6.0808	-4.93559	0.452124	down	0.115271	0.303581	-6.0808	-4.93559	0.115271	0.303581	3'tRF	CCAGGCGGCCCGGGTTCGACTCCCGGTGTGGGAACC	36	tRNA-Glu-TTC-2	Potential			MINTbase			ASHG38SM20TRFSS100003997TV6	MINTbase_tRF-36-KKM1M3WD8S746DD	False	tRF3-complement	GGTCCGCCGGG	11	GGGCGGGCGCCAAAAGGCGCCCGCCCGGTCCGCCGGGTATCCTACTATACGTATCACATA	60
	3'tRF-MINTbase_tRF-34-D4ZWRNU3KQ9M29		-7.42454	-6.29098	0.455789	down	0.123248	0.277109	-7.42454	-6.29098	0.123248	0.277109	3'tRF	AAGTGTTTGTGGGTTTAAGTCCCATTGGTCTAGC	34	chrM.tRNA20-AsnGTT	Potential			MINTbase			ASHG38SM20TRFSS100003931TV6	MINTbase_tRF-34-D4ZWRNU3KQ9M29	False	tRF3-complement	TTCACAAACACCCAAATTCA	20	GGGCGGGCGCCAAAAGGCGCCCGCCCTTCACAAACACCCAAATTCATATCCTACTATACG	60
	3'tRF-MINTbase_tRF-16-K5J0W1B		-5.64815	-4.52357	0.458636	down	0.134773	0.204605	-5.64815	-4.52357	0.134773	0.204605	3'tRF	CCCACCAGAGTCGCCA	16	tRNA-Arg-TCT-2,tRNA-Arg-TCT-3	Potential			MINTbase			ASHG38SM20TRFSS100001597TV6	MINTbase_tRF-16-K5J0W1B	False	tRF3-complement	GGGTGGTCTCAGCGGTG	17	GGGCGGGCGCCAAAAGGCGCCCGCCCGGGTGGTCTCAGCGGTGTATCCTACTATACGTAT	60
	3'tRF-MINTbase_tRF-19-RNZFS72V		-5.42016	-3.9522	0.361493	down	0.122974	0.353552	-5.42016	-3.9522	0.122974	0.353552	3'tRF	GGGTTTTGCAGTCCTTACC	19	chrM.tRNA21-AlaTGC	Potential			MINTbase			ASHG38SM20TRFSS100002173TV6	MINTbase_tRF-19-RNZFS72V	False	tRF3-complement	CCCAAAACGTCAGGAATGGG	20	GGGCGGGCGCCAAAAGGCGCCCGCCCCCCAAAACGTCAGGAATGGGTATCCTACTATACG	60
	3'tRF-MINTbase_tRF-20-WE8RO86J		-5.76303	-4.66882	0.468393	down	0.28506	0.46298	-5.76303	-4.66882	0.28506	0.46298	3'tRF	TCGATTCCCCGACGGGGAGC	20	tRNA-Asp-GTC-10,tRNA-Asp-GTC-3,tRNA-Asp-GTC-2	Potential			MINTbase			ASHG38SM20TRFSS100002314TV6	MINTbase_tRF-20-WE8RO86J	False	tRF3-complement	AGCTAAGGGGCTGCCCCTC	19	GGGCGGGCGCCAAAAGGCGCCCGCCCAGCTAAGGGGCTGCCCCTCTATCCTACTATACGT	60
	3'tRF-MINTbase_tRF-21-7OFIZ9WUD		-7.92091	-6.58317	0.395642	down	0.330111	0.378287	-7.92091	-6.58317	0.330111	0.378287	3'tRF	GTTAAAGACTTTTTCTCTGAC	21	chrM.tRNA15-ProTGG	Potential			MINTbase			ASHG38SM20TRFSS100002362TV6	MINTbase_tRF-21-7OFIZ9WUD	False	tRF3-complement	CAATTTCTGAAAAAGAGACTGG	22	GGGCGGGCGCCAAAAGGCGCCCGCCCCAATTTCTGAAAAAGAGACTGGTATCCTACTATA	60
	3'tRF-MINTbase_tRF-21-LE3JW261B		-4.59737	-3.21148	0.382653	down	0.260495	0.553956	-4.59737	-3.21148	0.260495	0.553956	3'tRF	CGAATCCGGCTCGGAGGACCA	21	tRNA-Tyr-GTA-3,tRNA-Tyr-GTA-6	Potential			MINTbase			ASHG38SM20TRFSS100002410TV6	MINTbase_tRF-21-LE3JW261B	False	tRF3-complement	GCTTAGGCCGAGCCTCCTGGTG	22	GGGCGGGCGCCAAAAGGCGCCCGCCCGCTTAGGCCGAGCCTCCTGGTGTATCCTACTATA	60
	3'tRF-MINTbase_tRF-20-R3ZV1RY1		-4.10694	-2.34642	0.295143	down	0.117264	0.407472	-4.10694	-2.34642	0.117264	0.407472	3'tRF	GGGGTTTTGCAGTCCTTACC	20	chrM.tRNA21-AlaTGC	Potential			MINTbase			ASHG38SM20TRFSS100002290TV6	MINTbase_tRF-20-R3ZV1RY1	False	tRF3-complement	CCCCAAAACGTCAGGAATGGG	21	GGGCGGGCGCCAAAAGGCGCCCGCCCCCCCAAAACGTCAGGAATGGGTATCCTACTATAC	60
	3'tRF-MINTbase_tRF-26-RI2Q2RJO01B		-5.76366	-4.53317	0.426172	down	0.0836524	0.160262	-5.76366	-4.53317	0.0836524	0.160262	3'tRF	GGGCTCACATCACCCCATAAACACCA	26	chrM.tRNA1-PheGAA	Potential			MINTbase			ASHG38SM20TRFSS100003229TV6	MINTbase_tRF-26-RI2Q2RJO01B	False	tRF3-complement	CCCGAGTGTAGTGGGGTATTTGTGGTG	27	GGGCGGGCGCCAAAAGGCGCCCGCCCCCCGAGTGTAGTGGGGTATTTGTGGTGTATCCTA	60
	3'tRF-MINTbase_tRF-25-63U0EZY9X1		-4.94166	-3.80719	0.455501	down	0.0602663	0.199799	-4.94166	-3.80719	0.0602663	0.199799	3'tRF	GGAGTTAAAGACTTTTTCTCTGACC	25	chrM.tRNA15-ProTGG	Potential			MINTbase			ASHG38SM20TRFSS100003037TV6	MINTbase_tRF-25-63U0EZY9X1	False	tRF3-complement	CCTCAATTTCTGAAAAAGAGACTGGG	26	GGGCGGGCGCCAAAAGGCGCCCGCCCCCTCAATTTCTGAAAAAGAGACTGGGTATCCTAC	60

## Sheet: Sheet1
3'tiRNA-AlaAGC	3'tiRNA-43-AlaAGC-4	tRNA-Ala-AGC-4-1(High)_3'TiRNA_43	-4.83713	-3.67342	0.446361	down	0.203337	0.476435	-4.83713	-3.67342	0.203337	0.476435	3'tiRNA	AGCATGCATGAGGTCCCGGGTTCGATCCCCAGCATCTCCACCA	43	tRNA-Ala-AGC-4	Potential				13	GAGGT	ASHG38SM20TRFSS100013360TV6	tiRNA-3-43-AlaAGC-4	False	3-tiRNA-complement	TCGTACGTACTCCAGG	16	GGGCGGGCGCCAAAAGGCGCCCGCCCTCGTACGTACTCCAGGTATCCTACTATACGTATC
3'tiRNA-AlaAGC	3'tiRNA-45-AlaAGC-8		-3.75495	-2.42494	0.397765	down	0.2045	0.528004	-3.75495	-2.42494	0.2045	0.528004	3'tiRNA	TTAGCATGCGAGAGGTAGCGGGATCGATGCCCGCATCCTCCACCA	45	tRNA-Ala-AGC-8	Reliable			26124144	15	GAGGT	ASHG38SM20TRFSS100000117TV6	3-tiRNA-45-AlaAGC-8	False	3-tiRNA-complement	AATCGTACGCTCTCCATCG	19	GGGCGGGCGCCAAAAGGCGCCCGCCCAATCGTACGCTCTCCATCGTATCCTACTATACGT
3'tiRNA-AlaAGC	3'tiRNA-42-AlaAGC-12	tRNA-Ala-AGC-12-3(High)_3'TiRNA_42	-0.718878	0.29936	0.493719	down	0.281979	0.527613	-0.718878	0.29936	0.281979	0.527613	3'tiRNA	GCATGCAAGAGGTAGTGGGATCGATGCCCACATTCTCCACCA	42	tRNA-Ala-AGC-12,tRNA-Ala-AGC-13,tRNA-Ala-AGC-16,tRNA-Ala-AGC-17	Functional	Protect cells from apoptosis during osmotic stress	Inhibit apoptosome formation by sequestration of Cyt c in the tiRNA containing RNPs	24752898	12	GAGGT	ASHG38SM20TRFSS100012556TV6	tiRNA-3-42-AlaAGC-12	False	3-tiRNA-complement	CGTACGTTCTCCATCACCCTAGC	23	GGGCGGGCGCCAAAAGGCGCCCGCCCCGTACGTTCTCCATCACCCTAGCTATCCTACTAT
3'tiRNA-AlaAGC	3'tiRNA-42-AlaAGC-22	tRNA-Ala-AGC-22-1(Low)_3'TiRNA_42	-0.773374	0.326647	0.46651	down	0.207632	0.425722	-0.773374	0.326647	0.207632	0.425722	3'tiRNA	GCATGCGAGAGGTAGCGGGATCGACGCCCCCATTCTCTACCA	42	tRNA-Ala-AGC-22	Potential				12	GAGGT	ASHG38SM20TRFSS100012581TV6	tiRNA-3-42-AlaAGC-22	False	3-tiRNA-complement	CGTACGCTCTCCATCGC	17	GGGCGGGCGCCAAAAGGCGCCCGCCCCGTACGCTCTCCATCGCTATCCTACTATACGTAT
3'tiRNA-AlaAGC	3'tiRNA-42-AlaAGC-15	tRNA-Ala-AGC-15-1(High)_3'TiRNA_42	-0.644548	0.582984	0.427047	down	0.227937	0.435275	-0.644548	0.582984	0.227937	0.435275	3'tiRNA	GCATGCGAGAGGTAGTGGGATCGATGCCCGCATTCTCCACCA	42	tRNA-Ala-AGC-15	Functional	Protect cells from apoptosis during osmotic stress	Inhibit apoptosome formation by sequestration of Cyt c in the tiRNA containing RNPs	24752898	12	GAGGT	ASHG38SM20TRFSS100012562TV6	tiRNA-3-42-AlaAGC-15	False	3-tiRNA-complement	CGTACGCTCTCCATCA	16	GGGCGGGCGCCAAAAGGCGCCCGCCCCGTACGCTCTCCATCATATCCTACTATACGTATC
3'tiRNA-AlaAGC	3'tiRNA-43-AlaAGC-12	tRNA-Ala-AGC-12-3(High)_3'TiRNA_43	-1.71239	-0.417342	0.407523	down	0.237176	0.51395	-1.71239	-0.417342	0.237176	0.51395	3'tiRNA	AGCATGCAAGAGGTAGTGGGATCGATGCCCACATTCTCCACCA	43	tRNA-Ala-AGC-12,tRNA-Ala-AGC-13,tRNA-Ala-AGC-16,tRNA-Ala-AGC-17	Potential				13	GAGGT	ASHG38SM20TRFSS100013330TV6	tiRNA-3-43-AlaAGC-12	False	3-tiRNA-complement	TCGTACGTTCTCCATCACCCTAGC	24	GGGCGGGCGCCAAAAGGCGCCCGCCCTCGTACGTTCTCCATCACCCTAGCTATCCTACTA
3'tiRNA-AlaAGC	3'tiRNA-43-AlaAGC-1	tRNA-Ala-AGC-1-1(High)_3'TiRNA_43	-5.13653	-3.63588	0.353393	down	0.126866	0.391818	-5.13653	-3.63588	0.126866	0.391818	3'tiRNA	AGCATGCACGAGGTCCTGGGTTCGATCCCCAGTACCTCCACCA	43	tRNA-Ala-AGC-1	Potential				13	GAGGT	ASHG38SM20TRFSS100013321TV6	tiRNA-3-43-AlaAGC-1	False	3-tiRNA-complement	TCGTACGTGCTCCAG	15	GGGCGGGCGCCAAAAGGCGCCCGCCCTCGTACGTGCTCCAGTATCCTACTATACGTATCA
3'tiRNA-AlaAGC	3'tiRNA-41-AlaAGC-19	tRNA-Ala-AGC-19-1(Low)_3'TiRNA_41	-1.112	-0.0653567	0.484095	down	0.25197	0.388718	-1.112	-0.0653567	0.25197	0.388718	3'tiRNA	CATGCAAGAGGTAGCAGGATCGATGCCTGCATTCTCCACCA	41	tRNA-Ala-AGC-19	Potential				11	GAGGT	ASHG38SM20TRFSS100011869TV6	tiRNA-3-41-AlaAGC-19	False	3-tiRNA-complement	GTACGTTCTCCATCGTCCTAGCTA	24	GGGCGGGCGCCAAAAGGCGCCCGCCCGTACGTTCTCCATCGTCCTAGCTATATCCTACTA
3'tiRNA-AlaAGC	3'tiRNA-42-AlaAGC-19	tRNA-Ala-AGC-19-1(Low)_3'TiRNA_42	-0.920546	0.241306	0.446939	down	0.293463	0.555867	-0.920546	0.241306	0.293463	0.555867	3'tiRNA	GCATGCAAGAGGTAGCAGGATCGATGCCTGCATTCTCCACCA	42	tRNA-Ala-AGC-19	Potential				12	GAGGT	ASHG38SM20TRFSS100012568TV6	tiRNA-3-42-AlaAGC-19	False	3-tiRNA-complement	CGTACGTTCTCCATCGTCCTAGCTA	25	GGGCGGGCGCCAAAAGGCGCCCGCCCCGTACGTTCTCCATCGTCCTAGCTATATCCTACT
3'tiRNA-AlaAGC	3'tiRNA-43-AlaAGC-14	tRNA-Ala-AGC-14-1(High)_3'TiRNA_43	-1.87389	-0.422299	0.365619	down	0.238969	0.551077	-1.87389	-0.422299	0.238969	0.551077	3'tiRNA	AGCATGCAAGAGGTAGTGGGATCAATGCCCACATTCTCCACCA	43	tRNA-Ala-AGC-14	Potential				13	GAGGT	ASHG38SM20TRFSS100013333TV6	tiRNA-3-43-AlaAGC-14	False	3-tiRNA-complement	TCGTACGTTCTCCATCACCCTAGTTA	26	GGGCGGGCGCCAAAAGGCGCCCGCCCTCGTACGTTCTCCATCACCCTAGTTATATCCTAC
3'tiRNA-AlaAGC	3'tiRNA-43-AlaAGC-11	tRNA-Ala-AGC-11-1(High)_3'TiRNA_43	-1.67102	-0.298777	0.386289	down	0.131948	0.35706	-1.67102	-0.298777	0.131948	0.35706	3'tiRNA	AGCATGCGAGAGGTAGCGGGATCGATGCCCGCATTCTCCACCA	43	tRNA-Ala-AGC-11	Potential				13	GAGGT	ASHG38SM20TRFSS100013327TV6	tiRNA-3-43-AlaAGC-11	False	3-tiRNA-complement	TCGTACGCTCTCCATCG	17	GGGCGGGCGCCAAAAGGCGCCCGCCCTCGTACGCTCTCCATCGTATCCTACTATACGTAT
3'tiRNA-AlaAGC	3'tiRNA-42-AlaAGC-11	tRNA-Ala-AGC-11-1(High)_3'TiRNA_42	-0.498409	0.691143	0.438439	down	0.199795	0.395576	-0.498409	0.691143	0.199795	0.395576	3'tiRNA	GCATGCGAGAGGTAGCGGGATCGATGCCCGCATTCTCCACCA	42	tRNA-Ala-AGC-11	Functional	Protect cells from apoptosis during osmotic stress	Inhibit apoptosome formation by sequestration of Cyt c in the tiRNA containing RNPs	24752898	12	GAGGT	ASHG38SM20TRFSS100012553TV6	tiRNA-3-42-AlaAGC-11	False	3-tiRNA-complement	CGTACGCTCTCCATCGCCCTAGCTA	25	GGGCGGGCGCCAAAAGGCGCCCGCCCCGTACGCTCTCCATCGCCCTAGCTATATCCTACT
3'tiRNA-AlaAGC	3'tiRNA-42-AlaAGC-4	tRNA-Ala-AGC-4-1(High)_3'TiRNA_42	-5.15724	-4.05947	0.467237	down	0.293487	0.545889	-5.15724	-4.05947	0.293487	0.545889	3'tiRNA	GCATGCATGAGGTCCCGGGTTCGATCCCCAGCATCTCCACCA	42	tRNA-Ala-AGC-4	Functional	Protect cells from apoptosis during osmotic stress	Inhibit apoptosome formation by sequestration of Cyt c in the tiRNA containing RNPs	24752898	12	GAGGT	ASHG38SM20TRFSS100012589TV6	tiRNA-3-42-AlaAGC-4	False	3-tiRNA-complement	CGTACGTACTCCAGGG	16	GGGCGGGCGCCAAAAGGCGCCCGCCCCGTACGTACTCCAGGGTATCCTACTATACGTATC
3'tiRNA-AlaAGC	3'tiRNA-43-AlaAGC-19	tRNA-Ala-AGC-19-1(Low)_3'TiRNA_43	-1.96311	-0.51531	0.36658	down	0.234685	0.546493	-1.96311	-0.51531	0.234685	0.546493	3'tiRNA	AGCATGCAAGAGGTAGCAGGATCGATGCCTGCATTCTCCACCA	43	tRNA-Ala-AGC-19	Potential				13	GAGGT	ASHG38SM20TRFSS100013342TV6	tiRNA-3-43-AlaAGC-19	False	3-tiRNA-complement	TCGTACGTTCTCCATCGTCCTAGCTA	26	GGGCGGGCGCCAAAAGGCGCCCGCCCTCGTACGTTCTCCATCGTCCTAGCTATATCCTAC
3'tiRNA-AlaAGC	3'tiRNA-41-AlaAGC-18	tRNA-Ala-AGC-18-2(Low)_3'TiRNA_41	-1.1844	-0.140143	0.484896	down	0.240741	0.370188	-1.1844	-0.140143	0.240741	0.370188	3'tiRNA	CATGCAAGAGGTAGCAGGATCGACGCCTGCACTCTCCACCA	41	tRNA-Ala-AGC-18	Potential				11	GAGGT	ASHG38SM20TRFSS100011866TV6	tiRNA-3-41-AlaAGC-18	False	3-tiRNA-complement	GTACGTTCTCCATCGTCCTAGCTG	24	GGGCGGGCGCCAAAAGGCGCCCGCCCGTACGTTCTCCATCGTCCTAGCTGTATCCTACTA
3'tiRNA-AlaAGC	3'tiRNA-43-AlaAGC-18	tRNA-Ala-AGC-18-2(Low)_3'TiRNA_43	-2.08143	-0.73597	0.393528	down	0.231902	0.528986	-2.08143	-0.73597	0.231902	0.528986	3'tiRNA	AGCATGCAAGAGGTAGCAGGATCGACGCCTGCACTCTCCACCA	43	tRNA-Ala-AGC-18	Potential				13	GAGGT	ASHG38SM20TRFSS100013339TV6	tiRNA-3-43-AlaAGC-18	False	3-tiRNA-complement	TCGTACGTTCTCCATCGTCCTAGCTG	26	GGGCGGGCGCCAAAAGGCGCCCGCCCTCGTACGTTCTCCATCGTCCTAGCTGTATCCTAC
3'tiRNA-AlaAGC	3'tiRNA-43-AlaAGC-15	tRNA-Ala-AGC-15-1(High)_3'TiRNA_43	-1.64852	-0.239005	0.376437	down	0.129431	0.354985	-1.64852	-0.239005	0.129431	0.354985	3'tiRNA	AGCATGCGAGAGGTAGTGGGATCGATGCCCGCATTCTCCACCA	43	tRNA-Ala-AGC-15	Potential				13	GAGGT	ASHG38SM20TRFSS100013336TV6	tiRNA-3-43-AlaAGC-15	False	3-tiRNA-complement	TCGTACGCTCTCCATCA	17	GGGCGGGCGCCAAAAGGCGCCCGCCCTCGTACGCTCTCCATCATATCCTACTATACGTAT
3'tiRNA-AlaAGC	3'tiRNA-42-AlaAGC-18	tRNA-Ala-AGC-18-2(Low)_3'TiRNA_42	-1.04507	0.222753	0.415286	down	0.272065	0.550442	-1.04507	0.222753	0.272065	0.550442	3'tiRNA	GCATGCAAGAGGTAGCAGGATCGACGCCTGCACTCTCCACCA	42	tRNA-Ala-AGC-18	Potential				12	GAGGT	ASHG38SM20TRFSS100012565TV6	tiRNA-3-42-AlaAGC-18	False	3-tiRNA-complement	CGTACGTTCTCCATCGTCCTAGCTG	25	GGGCGGGCGCCAAAAGGCGCCCGCCCCGTACGTTCTCCATCGTCCTAGCTGTATCCTACT
3'tiRNA-AlaAGC	3'tiRNA-45-AlaAGC-1		-8.07174	-6.62471	0.366774	down	0.217748	0.338084	-8.07174	-6.62471	0.217748	0.338084	3'tiRNA	TTAGCATGCACGAGGTCCTGGGTTCGATCCCCAGTACCTCCACCA	45	tRNA-Ala-AGC-1	Reliable			26124144	15	GAGGT	ASHG38SM20TRFSS100000099TV6	3-tiRNA-45-AlaAGC-1	False	3-tiRNA-complement	AATCGTACGTGCTCCA	16	GGGCGGGCGCCAAAAGGCGCCCGCCCAATCGTACGTGCTCCATATCCTACTATACGTATC
3'tiRNA-AlaAGC	3'tiRNA-42-AlaAGC-14	tRNA-Ala-AGC-14-1(High)_3'TiRNA_42	-0.847171	0.343441	0.438117	down	0.304361	0.548812	-0.847171	0.343441	0.304361	0.548812	3'tiRNA	GCATGCAAGAGGTAGTGGGATCAATGCCCACATTCTCCACCA	42	tRNA-Ala-AGC-14	Potential				12	GAGGT	ASHG38SM20TRFSS100012559TV6	tiRNA-3-42-AlaAGC-14	False	3-tiRNA-complement	CGTACGTTCTCCATCACCCTAGTTA	25	GGGCGGGCGCCAAAAGGCGCCCGCCCCGTACGTTCTCCATCACCCTAGTTATATCCTACT
3'tiRNA-AlaCGC	3'tiRNA-41-AlaCGC-1	tRNA-Ala-CGC-1-1(High)_3'TiRNA_41	-6.09394	-5.06929	0.491531	down	0.105917	0.186455	-6.09394	-5.06929	0.105917	0.186455	3'tiRNA	CATGTATGAGGTCCCGGGTTCGATCCCCGGCATCTCCACCA	41	tRNA-Ala-TGC-2,tRNA-Ala-CGC-1	Potential				11	GAGGT	ASHG38SM20TRFSS100011908TV6	tiRNA-3-41-AlaCGC-1	False	3-tiRNA-complement	GTACATACTCCAGGGCCC	18	GGGCGGGCGCCAAAAGGCGCCCGCCCGTACATACTCCAGGGCCCTATCCTACTATACGTA
3'tiRNA-AlaCGC	3'tiRNA-42-AlaCGC-4	tRNA-Ala-CGC-4-1(High)_3'TiRNA_42	-5.28065	-4.10034	0.441258	down	0.150178	0.37765	-5.28065	-4.10034	0.150178	0.37765	3'tiRNA	GCATGTACGAGGCCCCGGGTTCGACCCCCGGCTCCTCCACCA	42	tRNA-Ala-CGC-4	Functional	Protect cells from apoptosis during osmotic stress	Inhibit apoptosome formation by sequestration of Cyt c in the tiRNA containing RNPs	24752898	12	GAGGC	ASHG38SM20TRFSS100012616TV6	tiRNA-3-42-AlaCGC-4	False	3-tiRNA-complement	CGTACATGCTCCGGG	15	GGGCGGGCGCCAAAAGGCGCCCGCCCCGTACATGCTCCGGGTATCCTACTATACGTATCA
3'tiRNA-AlaCGC	3'tiRNA-45-AlaCGC-4		-8.53566	-6.96415	0.336457	down	0.131891	0.331688	-8.53566	-6.96415	0.131891	0.331688	3'tiRNA	TTCGCATGTACGAGGCCCCGGGTTCGACCCCCGGCTCCTCCACCA	45	tRNA-Ala-CGC-4	Reliable			26124144; 24752898	15	GAGGC	ASHG38SM20TRFSS100000120TV6	3-tiRNA-45-AlaCGC-4	False	3-tiRNA-complement	AAGCGTACATGCTCCG	16	GGGCGGGCGCCAAAAGGCGCCCGCCCAAGCGTACATGCTCCGTATCCTACTATACGTATC
3'tiRNA-AlaCGC	3'tiRNA-42-AlaCGC-1	tRNA-Ala-CGC-1-1(High)_3'TiRNA_42	-5.26114	-4.07119	0.438318	down	0.153797	0.301653	-5.26114	-4.07119	0.153797	0.301653	3'tiRNA	GCATGTATGAGGTCCCGGGTTCGATCCCCGGCATCTCCACCA	42	tRNA-Ala-TGC-2,tRNA-Ala-CGC-1	Functional	Protect cells from apoptosis during osmotic stress	Inhibit apoptosome formation by sequestration of Cyt c in the tiRNA containing RNPs	24752898	12	GAGGT	ASHG38SM20TRFSS100012607TV6	tiRNA-3-42-AlaCGC-1	False	3-tiRNA-complement	CGTACATACTCCAGGGCCC	19	GGGCGGGCGCCAAAAGGCGCCCGCCCCGTACATACTCCAGGGCCCTATCCTACTATACGT
3'tiRNA-AlaTGC	3'tiRNA-41-AlaTGC-9	tRNA-Ala-TGC-9-1(Low)_3'TiRNA_41	-7.15555	-5.76718	0.381996	down	0.156519	0.345415	-7.15555	-5.76718	0.156519	0.345415	3'tiRNA	CATGTATGAGGTCCCGGTTTCGATCCCTGGCGTTTCCACCA	41	tRNA-Ala-TGC-9	Potential				11	GAGGT	ASHG38SM20TRFSS100011941TV6	tiRNA-3-41-AlaTGC-9	False	3-tiRNA-complement	GTACATACTCCAGGGCCA	18	GGGCGGGCGCCAAAAGGCGCCCGCCCGTACATACTCCAGGGCCATATCCTACTATACGTA
3'tiRNA-AlaTGC	3'tiRNA-42-AlaTGC-4	tRNA-Ala-TGC-4-1(High)_3'TiRNA_42	-5.26813	-3.93757	0.397616	down	0.142471	0.348297	-5.26813	-3.93757	0.142471	0.348297	3'tiRNA	GCACGTATGAGGCCCCGGGTTCAATCCCCGGCATCTCCACCA	42	tRNA-Ala-TGC-4	Functional	Protect cells from apoptosis during osmotic stress	Inhibit apoptosome formation by sequestration of Cyt c in the tiRNA containing RNPs	24752898	12	GAGGC	ASHG38SM20TRFSS100012625TV6	tiRNA-3-42-AlaTGC-4	False	3-tiRNA-complement	CGTGCATACTCCGGG	15	GGGCGGGCGCCAAAAGGCGCCCGCCCCGTGCATACTCCGGGTATCCTACTATACGTATCA
3'tiRNA-AlaTGC	3'tiRNA-41-AlaTGC-4	tRNA-Ala-TGC-4-1(High)_3'TiRNA_41	-7.0274	-5.84787	0.441496	down	0.0803253	0.20662	-7.0274	-5.84787	0.0803253	0.20662	3'tiRNA	CACGTATGAGGCCCCGGGTTCAATCCCCGGCATCTCCACCA	41	tRNA-Ala-TGC-4	Potential				11	GAGGC	ASHG38SM20TRFSS100011926TV6	tiRNA-3-41-AlaTGC-4	False	3-tiRNA-complement	GTGCATACTCCGGGG	15	GGGCGGGCGCCAAAAGGCGCCCGCCCGTGCATACTCCGGGGTATCCTACTATACGTATCA
3'tiRNA-AlaTGC	3'tiRNA-41-AlaTGC-7	tRNA-Ala-TGC-7-1(High)_3'TiRNA_41	-6.4291	-5.39257	0.487499	down	0.138424	0.340946	-6.4291	-5.39257	0.138424	0.340946	3'tiRNA	GCATGTATGAGGCCTCGGTTCGATCCCCGACACCTCCACCA	41	tRNA-Ala-TGC-7	Functional	Protect cells from apoptosis during osmotic stress	Inhibit apoptosome formation by sequestration of Cyt c in the tiRNA containing RNPs	24752898	12	GAGGC	ASHG38SM20TRFSS100011935TV6	tiRNA-3-41-AlaTGC-7	False	3-tiRNA-complement	CGTACATACTCCGGAGCCA	19	GGGCGGGCGCCAAAAGGCGCCCGCCCCGTACATACTCCGGAGCCATATCCTACTATACGT
3'tiRNA-AlaTGC	3'tiRNA-40-AlaTGC-7	tRNA-Ala-TGC-7-1(High)_3'TiRNA_40	-8.03294	-6.65423	0.384564	down	0.138301	0.279377	-8.03294	-6.65423	0.138301	0.279377	3'tiRNA	CATGTATGAGGCCTCGGTTCGATCCCCGACACCTCCACCA	40	tRNA-Ala-TGC-7	Potential				11	GAGGC	ASHG38SM20TRFSS100011677TV6	tiRNA-3-40-AlaTGC-7	False	3-tiRNA-complement	GTACATACTCCGGAGCCA	18	GGGCGGGCGCCAAAAGGCGCCCGCCCGTACATACTCCGGAGCCATATCCTACTATACGTA
3'tiRNA-ArgTCT	3'tiRNA-41-ArgTCT-4	tRNA-Arg-TCT-4-1(High)_3'TiRNA_41	-3.84728	-2.5327	0.402042	down	0.403722	0.653827	-3.84728	-2.5327	0.403722	0.653827	3'tiRNA	TAATCCAGAGGTTCCGGGTTCGAGTCCCGGCAGAGATGCCA	41	tRNA-Arg-TCT-4	Potential				11	GAGGT	ASHG38SM20TRFSS100012001TV6	tiRNA-3-41-ArgTCT-4	False	3-tiRNA-complement	ATTAGGTCTCCAAGGCC	17	GGGCGGGCGCCAAAAGGCGCCCGCCCATTAGGTCTCCAAGGCCTATCCTACTATACGTAT	60
3'tiRNA-ArgTCT	3'tiRNA-42-ArgTCT-3	tRNA-Arg-TCT-3-2(High)_3'TiRNA_42	-8.22958	-7.01703	0.431505	down	0.108478	0.198485	-8.22958	-7.01703	0.108478	0.198485	3'tiRNA	CTAATTCAAAGGTTGTGGGTTCGAGTCCCACCAGAGTCGCCA	42	tRNA-Arg-TCT-3	Functional	Protect cells from apoptosis during osmotic stress	Inhibit apoptosome formation by sequestration of Cyt c in the tiRNA containing RNPs	24752898	12	AAGGT	ASHG38SM20TRFSS100012697TV6	tiRNA-3-42-ArgTCT-3	False	3-tiRNA-complement	GATTAAGTTTCCAACACCCAAGCTC	25	GGGCGGGCGCCAAAAGGCGCCCGCCCGATTAAGTTTCCAACACCCAAGCTCTATCCTACT	60
3'tiRNA-ArgTCT	3'tiRNA-42-ArgTCT-4	tRNA-Arg-TCT-4-1(High)_3'TiRNA_42	-4.3059	-3.14601	0.447549	down	0.353609	0.585484	-4.3059	-3.14601	0.353609	0.585484	3'tiRNA	CTAATCCAGAGGTTCCGGGTTCGAGTCCCGGCAGAGATGCCA	42	tRNA-Arg-TCT-4	Functional	Protect cells from apoptosis during osmotic stress	Inhibit apoptosome formation by sequestration of Cyt c in the tiRNA containing RNPs	24752898	12	GAGGT	ASHG38SM20TRFSS100012700TV6	tiRNA-3-42-ArgTCT-4	False	3-tiRNA-complement	GATTAGGTCTCCAAGGCC	18	GGGCGGGCGCCAAAAGGCGCCCGCCCGATTAGGTCTCCAAGGCCTATCCTACTATACGTA	60
3'tiRNA-ArgTCT	3'tiRNA-39-ArgTCT-2	Hydroxyl-3’-exon	-9.01035	-6.0518	0.128643	down	0.11543	0.467083	-9.01035	-6.0518	0.11543	0.467083	3'tiRNA	ATTCAAAGGTTGTGGGTTCGAATCCCACCAGAGTCGCCA	39	tRNA-Arg-TCT-2	Potential		Cytotoxicity to neurons		9	AAGGT	ASHG38SM20TRFSS100000006TV6	3-tiRNA-39-ArgTCT-2	False	3-tiRNA-complement	TAAGTTTCCAACACCCAAGCTTA	23	GGGCGGGCGCCAAAAGGCGCCCGCCCTAAGTTTCCAACACCCAAGCTTATATCCTACTAT	60
3'tiRNA-ArgTCT	3'tiRNA-41-ArgTCT-3	tRNA-Arg-TCT-3-2(High)_3'TiRNA_41	-8.69992	-6.65115	0.241689	down	0.106343	0.198062	-8.69992	-6.65115	0.106343	0.198062	3'tiRNA	TAATTCAAAGGTTGTGGGTTCGAGTCCCACCAGAGTCGCCA	41	tRNA-Arg-TCT-3	Potential				11	AAGGT	ASHG38SM20TRFSS100011998TV6	tiRNA-3-41-ArgTCT-3	False	3-tiRNA-complement	ATTAAGTTTCCAACACCCAAGCTC	24	GGGCGGGCGCCAAAAGGCGCCCGCCCATTAAGTTTCCAACACCCAAGCTCTATCCTACTA	60
3'tiRNA-AsnGTT	3'tiRNA-42-AsnGTT-10	tRNA-Asn-GTT-10-1(High)_3'TiRNA_42	-6.60202	-5.46203	0.453762	down	0.269071	0.383866	-6.60202	-5.46203	0.269071	0.383866	3'tiRNA	TTAACTAAAAGGTTGGCGGTTCGAACCCACCCAGAGGCGCCA	42	tRNA-Asn-GTT-10	Potential				12	AAGGT	ASHG38SM20TRFSS100012712TV6	tiRNA-3-42-AsnGTT-10	False	3-tiRNA-complement	AATTGATTTTCCAACCGCC	19	GGGCGGGCGCCAAAAGGCGCCCGCCCAATTGATTTTCCAACCGCCTATCCTACTATACGT	60
3'tiRNA-AsnGTT	3'tiRNA-43-AsnGTT-22	tRNA-Asn-GTT-22-1(Low)_3'TiRNA_43	-7.03748	-5.69882	0.395386	down	0.13525	0.344491	-7.03748	-5.69882	0.13525	0.344491	3'tiRNA	GTTAATCTAAAGGTTGGTGGCTAGAACCCACTGAGGGACGCCA	43	tRNA-Asn-GTT-22	Potential				13	AAGGT	ASHG38SM20TRFSS100013519TV6	tiRNA-3-43-AsnGTT-22	False	3-tiRNA-complement	CAATTAGATTTCCAACCACC	20	GGGCGGGCGCCAAAAGGCGCCCGCCCCAATTAGATTTCCAACCACCTATCCTACTATACG	60
3'tiRNA-AsnGTT	3'tiRNA-42-AsnGTT-21	tRNA-Asn-GTT-21-1(Low)_3'TiRNA_42	-6.16604	-5.15852	0.497401	down	0.364486	0.481604	-6.16604	-5.15852	0.364486	0.481604	3'tiRNA	TTAATCTAGAGGTTGGTGGTTAGAGCCCACTGAGGGATGCCA	42	tRNA-Asn-GTT-23,tRNA-Asn-GTT-21	Potential				12	GAGGT	ASHG38SM20TRFSS100012742TV6	tiRNA-3-42-AsnGTT-21	False	3-tiRNA-complement	AATTAGATCTCCAACCACCA	20	GGGCGGGCGCCAAAAGGCGCCCGCCCAATTAGATCTCCAACCACCATATCCTACTATACG	60
3'tiRNA-AsnGTT	3'tiRNA-42-AsnGTT-2	tRNA-Asn-GTT-2-6(High)_3'TiRNA_42	-8.06187	-6.90079	0.44718	down	0.103489	0.233428	-8.06187	-6.90079	0.103489	0.233428	3'tiRNA	TTAACCGAAAGGTTGGTGGTTCGAGCCCACCCAGGGACGCCA	42	tRNA-Asn-GTT-2,tRNA-Asn-GTT-3	Potential				12	AAGGT	ASHG38SM20TRFSS100012739TV6	tiRNA-3-42-AsnGTT-2	False	3-tiRNA-complement	AATTGGCTTTCCAACCACCAAGCTC	25	GGGCGGGCGCCAAAAGGCGCCCGCCCAATTGGCTTTCCAACCACCAAGCTCTATCCTACT	60
3'tiRNA-AsnGTT	3'tiRNA-43-AsnGTT-10	tRNA-Asn-GTT-10-1(High)_3'TiRNA_43	-7.11704	-5.95906	0.44814	down	0.207384	0.473147	-7.11704	-5.95906	0.207384	0.473147	3'tiRNA	GTTAACTAAAAGGTTGGCGGTTCGAACCCACCCAGAGGCGCCA	43	tRNA-Asn-GTT-10	Potential				13	AAGGT	ASHG38SM20TRFSS100013483TV6	tiRNA-3-43-AsnGTT-10	False	3-tiRNA-complement	CAATTGATTTTCCAACCGC	19	GGGCGGGCGCCAAAAGGCGCCCGCCCCAATTGATTTTCCAACCGCTATCCTACTATACGT	60
3'tiRNA-AsnGTT	3'tiRNA-41-AsnGTT-5	tRNA-Asn-GTT-5-1(High)_3'TiRNA_41	-7.73143	-6.4391	0.408293	down	0.304489	0.396955	-7.73143	-6.4391	0.304489	0.396955	3'tiRNA	TAACTGAAAGGTTGGTGGTTCGAGCCCACCCAGGGACGCCA	41	tRNA-Asn-GTT-5	Potential				11	AAGGT	ASHG38SM20TRFSS100012052TV6	tiRNA-3-41-AsnGTT-5	False	3-tiRNA-complement	ATTGACTTTCCAACCACCAA	20	GGGCGGGCGCCAAAAGGCGCCCGCCCATTGACTTTCCAACCACCAATATCCTACTATACG	60
3'tiRNA-AsnGTT	3'tiRNA-43-AsnGTT-2	tRNA-Asn-GTT-2-6(High)_3'TiRNA_43	-7.2726	-6.13324	0.453961	down	0.0333956	0.0930348	-7.2726	-6.13324	0.0333956	0.0930348	3'tiRNA	GTTAACCGAAAGGTTGGTGGTTCGAGCCCACCCAGGGACGCCA	43	tRNA-Asn-GTT-2,tRNA-Asn-GTT-3	Potential				13	AAGGT	ASHG38SM20TRFSS100013510TV6	tiRNA-3-43-AsnGTT-2	False	3-tiRNA-complement	CAATTGGCTTTCCAACCACCAAGCTC	26	GGGCGGGCGCCAAAAGGCGCCCGCCCCAATTGGCTTTCCAACCACCAAGCTCTATCCTAC	60
3'tiRNA-AsnGTT	3'tiRNA-41-AsnGTT-21	tRNA-Asn-GTT-21-1(Low)_3'TiRNA_41	-3.9536	-2.82369	0.456946	down	0.598142	0.691786	-3.9536	-2.82369	0.598142	0.691786	3'tiRNA	TAATCTAGAGGTTGGTGGTTAGAGCCCACTGAGGGATGCCA	41	tRNA-Asn-GTT-23,tRNA-Asn-GTT-21	Potential				11	GAGGT	ASHG38SM20TRFSS100012043TV6	tiRNA-3-41-AsnGTT-21	False	3-tiRNA-complement	ATTAGATCTCCAACCACCA	19	GGGCGGGCGCCAAAAGGCGCCCGCCCATTAGATCTCCAACCACCATATCCTACTATACGT	60
3'tiRNA-AsnGTT	3'tiRNA-41-AsnGTT-22	tRNA-Asn-GTT-22-1(Low)_3'TiRNA_41	-7.64052	-6.56802	0.475495	down	0.277759	0.398748	-7.64052	-6.56802	0.277759	0.398748	3'tiRNA	TAATCTAAAGGTTGGTGGCTAGAACCCACTGAGGGACGCCA	41	tRNA-Asn-GTT-22	Potential				11	AAGGT	ASHG38SM20TRFSS100012046TV6	tiRNA-3-41-AsnGTT-22	False	3-tiRNA-complement	ATTAGATTTCCAACCACCG	19	GGGCGGGCGCCAAAAGGCGCCCGCCCATTAGATTTCCAACCACCGTATCCTACTATACGT	60
3'tiRNA-CysGCA	3'tiRNA-43-CysGCA-1	tRNA-Cys-GCA-1-1(High)_3'TiRNA_43	-1.43437	-0.0437682	0.381406	down	0.320148	0.576912	-1.43437	-0.0437682	0.320148	0.576912	3'tiRNA	GCAGATCAAGAGGTCCCTGGTTCAAATCCAGGTGCCCCCTCCA	43	tRNA-Cys-GCA-1,tRNA-Cys-GCA-3,tRNA-Cys-GCA-6,tRNA-Cys-GCA-9,tRNA-Cys-GCA-18	Potential				13	GAGGT	ASHG38SM20TRFSS100013540TV6	tiRNA-3-43-CysGCA-1	False	3-tiRNA-complement	CGTCTAGTTCTCCAGGGACCAAGTTTAGGT	30	GGGCGGGCGCCAAAAGGCGCCCGCCCCGTCTAGTTCTCCAGGGACCAAGTTTAGGTTATC	60
3'tiRNA-CysGCA	3'tiRNA-43-CysGCA-24	tRNA-Cys-GCA-24-1(Low)_3'TiRNA_43	-2.33747	-0.723516	0.326702	down	0.5069	0.756756	-2.33747	-0.723516	0.5069	0.756756	3'tiRNA	GCAGATCAAGAGGTCCCCGGTTCGAATCTAGGTGCCCCCTCCA	43	tRNA-Cys-GCA-24	Potential				13	GAGGT	ASHG38SM20TRFSS100013576TV6	tiRNA-3-43-CysGCA-24	False	3-tiRNA-complement	CGTCTAGTTCTCCAGGGGCCAAGC	24	GGGCGGGCGCCAAAAGGCGCCCGCCCCGTCTAGTTCTCCAGGGGCCAAGCTATCCTACTA	60
3'tiRNA-CysGCA	3'tiRNA-41-CysGCA-1	tRNA-Cys-GCA-1-1(High)_3'TiRNA_41	-1.68382	-0.334965	0.392604	down	0.499621	0.727797	-1.68382	-0.334965	0.499621	0.727797	3'tiRNA	AGATCAAGAGGTCCCTGGTTCAAATCCAGGTGCCCCCTCCA	41	tRNA-Cys-GCA-1,tRNA-Cys-GCA-3,tRNA-Cys-GCA-6,tRNA-Cys-GCA-9,tRNA-Ser-AGA-5,tRNA-Cys-GCA-18	Potential				11	GAGGT	ASHG38SM20TRFSS100012091TV6	tiRNA-3-41-CysGCA-1	False	3-tiRNA-complement	TCTAGTTCTCCAGGGACCAAGTTTAGGT	28	GGGCGGGCGCCAAAAGGCGCCCGCCCTCTAGTTCTCCAGGGACCAAGTTTAGGTTATCCT	60
3'tiRNA-CysGCA	3'tiRNA-41-CysGCA-17	tRNA-Cys-GCA-17-1(High)_3'TiRNA_41	-2.33831	-0.755889	0.333921	down	0.431002	0.737299	-2.33831	-0.755889	0.431002	0.737299	3'tiRNA	AGATCAAGAGGTCCCCGGTTCAAATCCGGGTGCCCCCCCCA	41	tRNA-Cys-GCA-17	Potential				11	GAGGT	ASHG38SM20TRFSS100012112TV6	tiRNA-3-41-CysGCA-17	False	3-tiRNA-complement	TCTAGTTCTCCAGGGGCCAAGTTTAGG	27	GGGCGGGCGCCAAAAGGCGCCCGCCCTCTAGTTCTCCAGGGGCCAAGTTTAGGTATCCTA	60
3'tiRNA-CysGCA	3'tiRNA-43-CysGCA-12	tRNA-Cys-GCA-12-1(High)_3'TiRNA_43	-4.54533	-3.51045	0.488056	down	0.244869	0.500942	-4.54533	-3.51045	0.244869	0.500942	3'tiRNA	GCAGATCAAAAGGTCCCTGGTTCAAATCCAGGTGCCCCTTCCA	43	tRNA-Cys-GCA-12	Potential				13	AAGGT	ASHG38SM20TRFSS100013546TV6	tiRNA-3-43-CysGCA-12	False	3-tiRNA-complement	CGTCTAGTTTTCCAGGGA	18	GGGCGGGCGCCAAAAGGCGCCCGCCCCGTCTAGTTTTCCAGGGATATCCTACTATACGTA	60
3'tiRNA-CysGCA	3'tiRNA-45-CysGCA-15		-4.47444	-2.95143	0.34796	down	0.284887	0.532151	-4.47444	-2.95143	0.284887	0.532151	3'tiRNA	CTGCAGATCAAGAGGTCTCTGGTTCAAATCCAGGTGCCCCCTCCA	45	tRNA-Cys-GCA-15	Reliable			26124144; 28765068	15	GAGGT	ASHG38SM20TRFSS100000150TV6	3-tiRNA-45-CysGCA-15	False	3-tiRNA-complement	GACGTCTAGTTCTCCAGAG	19	GGGCGGGCGCCAAAAGGCGCCCGCCCGACGTCTAGTTCTCCAGAGTATCCTACTATACGT	60
3'tiRNA-CysGCA	3'tiRNA-45-CysGCA-4		-4.45781	-2.96753	0.355943	down	0.326597	0.523538	-4.45781	-2.96753	0.326597	0.523538	3'tiRNA	CTGCAGATCAAGAGGTCCCTGGTTCAAATCCGGGTGCCCCCTCCA	45	tRNA-Cys-GCA-4	Reliable			26124144; 24752898	15	GAGGT	ASHG38SM20TRFSS100000160TV6	3-tiRNA-45-CysGCA-4	False	3-tiRNA-complement	GACGTCTAGTTCTCCAGGGAC	21	GGGCGGGCGCCAAAAGGCGCCCGCCCGACGTCTAGTTCTCCAGGGACTATCCTACTATAC	60
3'tiRNA-CysGCA	3'tiRNA-41-CysGCA-24	tRNA-Cys-GCA-24-1(Low)_3'TiRNA_41	-2.28137	-0.895662	0.382703	down	0.456806	0.754501	-2.28137	-0.895662	0.456806	0.754501	3'tiRNA	AGATCAAGAGGTCCCCGGTTCGAATCTAGGTGCCCCCTCCA	41	tRNA-Cys-GCA-24	Potential				11	GAGGT	ASHG38SM20TRFSS100012130TV6	tiRNA-3-41-CysGCA-24	False	3-tiRNA-complement	TCTAGTTCTCCAGGGGCCAAGC	22	GGGCGGGCGCCAAAAGGCGCCCGCCCTCTAGTTCTCCAGGGGCCAAGCTATCCTACTATA	60
3'tiRNA-CysGCA	3'tiRNA-43-CysGCA-15	tRNA-Cys-GCA-15-1(High)_3'TiRNA_43	-1.40553	-0.108604	0.406993	down	0.328867	0.575027	-1.40553	-0.108604	0.328867	0.575027	3'tiRNA	GCAGATCAAGAGGTCTCTGGTTCAAATCCAGGTGCCCCCTCCA	43	tRNA-Cys-GCA-15	Potential				13	GAGGT	ASHG38SM20TRFSS100013555TV6	tiRNA-3-43-CysGCA-15	False	3-tiRNA-complement	CGTCTAGTTCTCCAGAGAC	19	GGGCGGGCGCCAAAAGGCGCCCGCCCCGTCTAGTTCTCCAGAGACTATCCTACTATACGT	60
3'tiRNA-CysGCA	3'tiRNA-43-CysGCA-21	tRNA-Cys-GCA-21-1(High)_3'TiRNA_43	-2.35574	-0.703695	0.318189	down	0.494299	0.7576	-2.35574	-0.703695	0.494299	0.7576	3'tiRNA	GCAGATCAAGAGGTCCCCGGTTCAAATCTGGGTGCCCCCTCCA	43	tRNA-Cys-GCA-21	Potential				13	GAGGT	ASHG38SM20TRFSS100013570TV6	tiRNA-3-43-CysGCA-21	False	3-tiRNA-complement	CGTCTAGTTCTCCAGGGGCCAAGTTTAGA	29	GGGCGGGCGCCAAAAGGCGCCCGCCCCGTCTAGTTCTCCAGGGGCCAAGTTTAGATATCC	60
3'tiRNA-CysGCA	3'tiRNA-41-CysGCA-15	tRNA-Cys-GCA-15-1(High)_3'TiRNA_41	-1.6456	-0.251918	0.380593	down	0.490946	0.730497	-1.6456	-0.251918	0.490946	0.730497	3'tiRNA	AGATCAAGAGGTCTCTGGTTCAAATCCAGGTGCCCCCTCCA	41	tRNA-Cys-GCA-15	Potential				11	GAGGT	ASHG38SM20TRFSS100012106TV6	tiRNA-3-41-CysGCA-15	False	3-tiRNA-complement	TCTAGTTCTCCAGAGACCA	19	GGGCGGGCGCCAAAAGGCGCCCGCCCTCTAGTTCTCCAGAGACCATATCCTACTATACGT	60
3'tiRNA-CysGCA	3'tiRNA-45-CysGCA-19		-6.397	-4.85917	0.344402	down	0.120777	0.278952	-6.397	-4.85917	0.120777	0.278952	3'tiRNA	CTGCAAATCAAGAGGTCCCTGATTCAAATCCAGGTGCCCCCTCCA	45	tRNA-Cys-GCA-19	Reliable			29066746; 27174937; 25404306; 21855800; 19332886	15	GAGGT	ASHG38SM20TRFSS100000156TV6	3-tiRNA-45-CysGCA-19	False	3-tiRNA-complement	GACGTTTAGTTCTCCAGG	18	GGGCGGGCGCCAAAAGGCGCCCGCCCGACGTTTAGTTCTCCAGGTATCCTACTATACGTA	60
3'tiRNA-CysGCA	3'tiRNA-42-CysGCA-12	tRNA-Cys-GCA-12-1(High)_3'TiRNA_42	-5.65917	-4.37864	0.411645	down	0.160459	0.323336	-5.65917	-4.37864	0.160459	0.323336	3'tiRNA	CAGATCAAAAGGTCCCTGGTTCAAATCCAGGTGCCCCTTCCA	42	tRNA-Cys-GCA-12	Potential				12	AAGGT	ASHG38SM20TRFSS100012790TV6	tiRNA-3-42-CysGCA-12	False	3-tiRNA-complement	GTCTAGTTTTCCAGGGAC	18	GGGCGGGCGCCAAAAGGCGCCCGCCCGTCTAGTTTTCCAGGGACTATCCTACTATACGTA	60
3'tiRNA-CysGCA	3'tiRNA-43-CysGCA-17	tRNA-Cys-GCA-17-1(High)_3'TiRNA_43	-2.37942	-0.8409	0.344239	down	0.484714	0.747068	-2.37942	-0.8409	0.484714	0.747068	3'tiRNA	GCAGATCAAGAGGTCCCCGGTTCAAATCCGGGTGCCCCCCCCA	43	tRNA-Cys-GCA-17	Potential				13	GAGGT	ASHG38SM20TRFSS100013561TV6	tiRNA-3-43-CysGCA-17	False	3-tiRNA-complement	CGTCTAGTTCTCCAGGGGCCAAGTTTAGG	29	GGGCGGGCGCCAAAAGGCGCCCGCCCCGTCTAGTTCTCCAGGGGCCAAGTTTAGGTATCC	60
3'tiRNA-CysGCA	3'tiRNA-42-CysGCA-21	tRNA-Cys-GCA-21-1(High)_3'TiRNA_42	-2.05335	-0.845924	0.43304	down	0.293614	0.471857	-2.05335	-0.845924	0.293614	0.471857	3'tiRNA	CAGATCAAGAGGTCCCCGGTTCAAATCTGGGTGCCCCCTCCA	42	tRNA-Cys-GCA-21	Potential				12	GAGGT	ASHG38SM20TRFSS100012814TV6	tiRNA-3-42-CysGCA-21	False	3-tiRNA-complement	GTCTAGTTCTCCAGGGGCCAAGTTTAGA	28	GGGCGGGCGCCAAAAGGCGCCCGCCCGTCTAGTTCTCCAGGGGCCAAGTTTAGATATCCT	60
3'tiRNA-CysGCA	3'tiRNA-41-CysGCA-16	tRNA-Cys-GCA-16-1(High)_3'TiRNA_41	-6.07326	-4.6733	0.378939	down	0.268368	0.521473	-6.07326	-4.6733	0.268368	0.521473	3'tiRNA	AGATCAAGAAGTCCTTGGTTCAAATCCAGGTGCCCCCTCCA	41	tRNA-Cys-GCA-16	Potential				11	GAAGT	ASHG38SM20TRFSS100012109TV6	tiRNA-3-41-CysGCA-16	False	3-tiRNA-complement	TCTAGTTCTTCAGGAACCAA	20	GGGCGGGCGCCAAAAGGCGCCCGCCCTCTAGTTCTTCAGGAACCAATATCCTACTATACG	60
3'tiRNA-CysGCA	3'tiRNA-42-CysGCA-16	tRNA-Cys-GCA-16-1(High)_3'TiRNA_42	-5.65807	-4.50221	0.448799	down	0.164883	0.30663	-5.65807	-4.50221	0.164883	0.30663	3'tiRNA	CAGATCAAGAAGTCCTTGGTTCAAATCCAGGTGCCCCCTCCA	42	tRNA-Cys-GCA-16	Potential				12	GAAGT	ASHG38SM20TRFSS100012802TV6	tiRNA-3-42-CysGCA-16	False	3-tiRNA-complement	GTCTAGTTCTTCAGGAACCA	20	GGGCGGGCGCCAAAAGGCGCCCGCCCGTCTAGTTCTTCAGGAACCATATCCTACTATACG	60
3'tiRNA-CysGCA	3'tiRNA-45-CysGCA-13		-4.11487	-3.06249	0.48217	down	0.341621	0.523681	-4.11487	-3.06249	0.341621	0.523681	3'tiRNA	CTGCAGATCAAGAGGTCCCCAGTTCAAATCTGGGTGCCCCCTCCA	45	tRNA-Cys-GCA-20,tRNA-Cys-GCA-13	Reliable			26124144; 27518564; 23638709	15	GAGGT	ASHG38SM20TRFSS100000144TV6	3-tiRNA-45-CysGCA-13	False	3-tiRNA-complement	GACGTCTAGTTCTCCAGGGGT	21	GGGCGGGCGCCAAAAGGCGCCCGCCCGACGTCTAGTTCTCCAGGGGTTATCCTACTATAC	60
3'tiRNA-CysGCA	3'tiRNA-43-CysGCA-19	tRNA-Cys-GCA-19-1(High)_3'TiRNA_43	-2.50393	-1.01588	0.356495	down	0.374231	0.675674	-2.50393	-1.01588	0.374231	0.675674	3'tiRNA	GCAAATCAAGAGGTCCCTGATTCAAATCCAGGTGCCCCCTCCA	43	tRNA-Cys-GCA-19	Potential				13	GAGGT	ASHG38SM20TRFSS100013564TV6	tiRNA-3-43-CysGCA-19	False	3-tiRNA-complement	CGTTTAGTTCTCCAGGGA	18	GGGCGGGCGCCAAAAGGCGCCCGCCCCGTTTAGTTCTCCAGGGATATCCTACTATACGTA	60
3'tiRNA-CysGCA	3'tiRNA-42-CysGCA-24	tRNA-Cys-GCA-24-1(Low)_3'TiRNA_42	-1.98779	-0.716151	0.414189	down	0.298647	0.47892	-1.98779	-0.716151	0.298647	0.47892	3'tiRNA	CAGATCAAGAGGTCCCCGGTTCGAATCTAGGTGCCCCCTCCA	42	tRNA-Cys-GCA-24	Potential				12	GAGGT	ASHG38SM20TRFSS100012820TV6	tiRNA-3-42-CysGCA-24	False	3-tiRNA-complement	GTCTAGTTCTCCAGGGGCCAAGC	23	GGGCGGGCGCCAAAAGGCGCCCGCCCGTCTAGTTCTCCAGGGGCCAAGCTATCCTACTAT	60
3'tiRNA-CysGCA	3'tiRNA-43-CysGCA-4	tRNA-Cys-GCA-4-1(High)_3'TiRNA_43	-1.55268	-0.121258	0.370766	down	0.343993	0.599156	-1.55268	-0.121258	0.343993	0.599156	3'tiRNA	GCAGATCAAGAGGTCCCTGGTTCAAATCCGGGTGCCCCCTCCA	43	tRNA-Cys-GCA-4	Potential				13	GAGGT	ASHG38SM20TRFSS100013579TV6	tiRNA-3-43-CysGCA-4	False	3-tiRNA-complement	CGTCTAGTTCTCCAGGGACCAAGTTTAGGC	30	GGGCGGGCGCCAAAAGGCGCCCGCCCCGTCTAGTTCTCCAGGGACCAAGTTTAGGCTATC	60
3'tiRNA-CysGCA	3'tiRNA-42-CysGCA-4	tRNA-Cys-GCA-4-1(High)_3'TiRNA_42	-1.82937	-0.600232	0.426573	down	0.270949	0.441633	-1.82937	-0.600232	0.270949	0.441633	3'tiRNA	CAGATCAAGAGGTCCCTGGTTCAAATCCGGGTGCCCCCTCCA	42	tRNA-Cys-GCA-4	Potential				12	GAGGT	ASHG38SM20TRFSS100012823TV6	tiRNA-3-42-CysGCA-4	False	3-tiRNA-complement	GTCTAGTTCTCCAGGGACCAAGTTTAGGC	29	GGGCGGGCGCCAAAAGGCGCCCGCCCGTCTAGTTCTCCAGGGACCAAGTTTAGGCTATCC	60
3'tiRNA-CysGCA	3'tiRNA-41-CysGCA-4	tRNA-Cys-GCA-4-1(High)_3'TiRNA_41	-1.83307	-0.405227	0.371687	down	0.449759	0.728197	-1.83307	-0.405227	0.449759	0.728197	3'tiRNA	AGATCAAGAGGTCCCTGGTTCAAATCCGGGTGCCCCCTCCA	41	tRNA-Cys-GCA-4	Potential				11	GAGGT	ASHG38SM20TRFSS100012133TV6	tiRNA-3-41-CysGCA-4	False	3-tiRNA-complement	TCTAGTTCTCCAGGGACCAAGTTTAGGC	28	GGGCGGGCGCCAAAAGGCGCCCGCCCTCTAGTTCTCCAGGGACCAAGTTTAGGCTATCCT	60
3'tiRNA-CysGCA	3'tiRNA-41-CysGCA-19	tRNA-Cys-GCA-19-1(High)_3'TiRNA_41	-3.4138	-1.78703	0.323811	down	0.383166	0.619993	-3.4138	-1.78703	0.383166	0.619993	3'tiRNA	AAATCAAGAGGTCCCTGATTCAAATCCAGGTGCCCCCTCCA	41	tRNA-Cys-GCA-19	Potential				11	GAGGT	ASHG38SM20TRFSS100012115TV6	tiRNA-3-41-CysGCA-19	False	3-tiRNA-complement	TTTAGTTCTCCAGGGACTAA	20	GGGCGGGCGCCAAAAGGCGCCCGCCCTTTAGTTCTCCAGGGACTAATATCCTACTATACG	60
3'tiRNA-CysGCA	3'tiRNA-42-CysGCA-17	tRNA-Cys-GCA-17-1(High)_3'TiRNA_42	-2.06814	-0.789211	0.412102	down	0.291901	0.473142	-2.06814	-0.789211	0.291901	0.473142	3'tiRNA	CAGATCAAGAGGTCCCCGGTTCAAATCCGGGTGCCCCCCCCA	42	tRNA-Cys-GCA-17	Potential				12	GAGGT	ASHG38SM20TRFSS100012805TV6	tiRNA-3-42-CysGCA-17	False	3-tiRNA-complement	GTCTAGTTCTCCAGGGGCCAAGTTTAGG	28	GGGCGGGCGCCAAAAGGCGCCCGCCCGTCTAGTTCTCCAGGGGCCAAGTTTAGGTATCCT	60
3'tiRNA-CysGCA	3'tiRNA-39-CysGCA-22	tRNA-Cys-GCA-22-1(High)_3'TiRNA_39	-1.79149	-0.479447	0.40275	down	0.473382	0.710213	-1.79149	-0.479447	0.473382	0.710213	3'tiRNA	AGATCAAGAGGTCCCCAGTTCAAATCTGGGTGCCCACCA	39	tRNA-Cys-GCA-22	Potential				11	GAGGT	ASHG38SM20TRFSS100011671TV6	tiRNA-3-39-CysGCA-22	False	3-tiRNA-complement	TCTAGTTCTCCAGGGGT	17	GGGCGGGCGCCAAAAGGCGCCCGCCCTCTAGTTCTCCAGGGGTTATCCTACTATACGTAT	60
3'tiRNA-CysGCA	3'tiRNA-45-CysGCA-11		-4.58142	-3.02711	0.340492	down	0.30021	0.575149	-4.58142	-3.02711	0.30021	0.575149	3'tiRNA	CTGCAGATCAAGAGGTCCCCGGTTCAAATCCGGGTGCCCCCTCCA	45	tRNA-Cys-GCA-2,tRNA-Cys-GCA-5,tRNA-Cys-GCA-7,tRNA-Cys-GCA-8,tRNA-Cys-GCA-11	Reliable			26124144	15	GAGGT	ASHG38SM20TRFSS100000138TV6	3-tiRNA-45-CysGCA-11	False	3-tiRNA-complement	GACGTCTAGTTCTCCAGGGGCCAAGTTTA	29	GGGCGGGCGCCAAAAGGCGCCCGCCCGACGTCTAGTTCTCCAGGGGCCAAGTTTATATCC	60
3'tiRNA-CysGCA	3'tiRNA-42-CysGCA-1	tRNA-Cys-GCA-1-1(High)_3'TiRNA_42	-1.75265	-0.641596	0.462955	down	0.293147	0.413062	-1.75265	-0.641596	0.293147	0.413062	3'tiRNA	CAGATCAAGAGGTCCCTGGTTCAAATCCAGGTGCCCCCTCCA	42	tRNA-Cys-GCA-1,tRNA-Cys-GCA-3,tRNA-Cys-GCA-6,tRNA-Cys-GCA-9,tRNA-Cys-GCA-18	Potential				12	GAGGT	ASHG38SM20TRFSS100012784TV6	tiRNA-3-42-CysGCA-1	False	3-tiRNA-complement	GTCTAGTTCTCCAGGGACCAAGTTTAGGT	29	GGGCGGGCGCCAAAAGGCGCCCGCCCGTCTAGTTCTCCAGGGACCAAGTTTAGGTTATCC	60
3'tiRNA-CysGCA	3'tiRNA-41-CysGCA-22	tRNA-Cys-GCA-22-1(High)_3'TiRNA_41	-1.67987	-0.375098	0.404784	down	0.374454	0.597131	-1.67987	-0.375098	0.374454	0.597131	3'tiRNA	GCAGATCAAGAGGTCCCCAGTTCAAATCTGGGTGCCCACCA	41	tRNA-Cys-GCA-22	Potential				13	GAGGT	ASHG38SM20TRFSS100012124TV6	tiRNA-3-41-CysGCA-22	False	3-tiRNA-complement	CGTCTAGTTCTCCAGGGGT	19	GGGCGGGCGCCAAAAGGCGCCCGCCCCGTCTAGTTCTCCAGGGGTTATCCTACTATACGT	60
3'tiRNA-CysGCA	3'tiRNA-41-CysGCA-21	tRNA-Cys-GCA-21-1(High)_3'TiRNA_41	-2.2731	-0.93247	0.394847	down	0.465742	0.753487	-2.2731	-0.93247	0.465742	0.753487	3'tiRNA	AGATCAAGAGGTCCCCGGTTCAAATCTGGGTGCCCCCTCCA	41	tRNA-Cys-GCA-21	Potential				11	GAGGT	ASHG38SM20TRFSS100012121TV6	tiRNA-3-41-CysGCA-21	False	3-tiRNA-complement	TCTAGTTCTCCAGGGGCCAAGTTTAGA	27	GGGCGGGCGCCAAAAGGCGCCCGCCCTCTAGTTCTCCAGGGGCCAAGTTTAGATATCCTA	60
3'tiRNA-CysGCA	3'tiRNA-45-CysGCA-1		-4.45132	-2.99918	0.365477	down	0.34003	0.553609	-4.45132	-2.99918	0.34003	0.553609	3'tiRNA	CTGCAGATCAAGAGGTCCCTGGTTCAAATCCAGGTGCCCCCTCCA	45	tRNA-Cys-GCA-1,tRNA-Cys-GCA-3,tRNA-Cys-GCA-6,tRNA-Cys-GCA-9,tRNA-Cys-GCA-18	Reliable			26124144; 24752898	15	GAGGT	ASHG38SM20TRFSS100000132TV6	3-tiRNA-45-CysGCA-1	False	3-tiRNA-complement	GACGTCTAGTTCTCCAGGGACCAAGTTTAGGT	32	GGGCGGGCGCCAAAAGGCGCCCGCCCGACGTCTAGTTCTCCAGGGACCAAGTTTAGGTTA	60
3'tiRNA-CysGCA	3'tiRNA-42-CysGCA-19	tRNA-Cys-GCA-19-1(High)_3'TiRNA_42	-3.02723	-1.56929	0.364013	down	0.47121	0.669636	-3.02723	-1.56929	0.47121	0.669636	3'tiRNA	CAAATCAAGAGGTCCCTGATTCAAATCCAGGTGCCCCCTCCA	42	tRNA-Cys-GCA-19	Potential				12	GAGGT	ASHG38SM20TRFSS100012808TV6	tiRNA-3-42-CysGCA-19	False	3-tiRNA-complement	GTTTAGTTCTCCAGGGACTA	20	GGGCGGGCGCCAAAAGGCGCCCGCCCGTTTAGTTCTCCAGGGACTATATCCTACTATACG	60
3'tiRNA-GlyGCC	3'tiRNA-41-GlyGCC-6	tRNA-Gly-GCC-6-1(Low)_3'TiRNA_41	-3.56999	-2.22928	0.394826	down	0.227736	0.515923	-3.56999	-2.22928	0.227736	0.515923	3'tiRNA	CCATGCAGGAGGTCCAGGTTCATTTCCTGGCCTATGCACCA	41	tRNA-Gly-GCC-6	Potential				12	GAGGT	ASHG38SM20TRFSS100012253TV6	tiRNA-3-41-GlyGCC-6	False	3-tiRNA-complement	GGTACGTCCTCCAGG	15	GGGCGGGCGCCAAAAGGCGCCCGCCCGGTACGTCCTCCAGGTATCCTACTATACGTATCA	60
3'tiRNA-GlyGCC	3'tiRNA-42-GlyGCC-1	tRNA-Gly-GCC-1-5(High)_3'TiRNA_42	-4.61655	-3.41753	0.435571	down	0.0910361	0.285043	-4.61655	-3.41753	0.0910361	0.285043	3'tiRNA	GCCACGCGGGAGGCCCGGGTTCGATTCCCGGCCCATGCACCA	42	tRNA-Gly-GCC-1	Potential				13	GAGGC	ASHG38SM20TRFSS100012949TV6	tiRNA-3-42-GlyGCC-1	False	3-tiRNA-complement	CGGTGCGCCCTCCGG	15	GGGCGGGCGCCAAAAGGCGCCCGCCCCGGTGCGCCCTCCGGTATCCTACTATACGTATCA	60
3'tiRNA-GlyGCC	3'tiRNA-42-GlyGCC-6	tRNA-Gly-GCC-6-1(Low)_3'TiRNA_42	-3.01404	-1.85814	0.448785	down	0.137611	0.354714	-3.01404	-1.85814	0.137611	0.354714	3'tiRNA	GCCATGCAGGAGGTCCAGGTTCATTTCCTGGCCTATGCACCA	42	tRNA-Gly-GCC-6	Potential				13	GAGGT	ASHG38SM20TRFSS100012964TV6	tiRNA-3-42-GlyGCC-6	False	3-tiRNA-complement	CGGTACGTCCTCCAG	15	GGGCGGGCGCCAAAAGGCGCCCGCCCCGGTACGTCCTCCAGTATCCTACTATACGTATCA	60
3'tiRNA-GlyGCC	3'tiRNA-43-GlyGCC-4		-4.0433	-2.76714	0.412892	down	0.158799	0.399564	-4.0433	-2.76714	0.158799	0.399564	3'tiRNA	TGCCACGCAGGAGGCCCAGGTTTGATTCCTGGCCCATGCACCA	43	tRNA-Gly-GCC-4	Reliable			29066746; 27174937; 25404306; 21855800; 19332886	14	GAGGC	ASHG38SM20TRFSS100000063TV6	3-tiRNA-43-GlyGCC-4	False	3-tiRNA-complement	ACGGTGCGTCCTC	13	GGGCGGGCGCCAAAAGGCGCCCGCCCACGGTGCGTCCTCTATCCTACTATACGTATCACA	60
3'tiRNA-GlyGCC	3'tiRNA-41-GlyGCC-4	tRNA-Gly-GCC-4-1(High)_3'TiRNA_41	-2.13613	-0.812451	0.399515	down	0.407236	0.631328	-2.13613	-0.812451	0.407236	0.631328	3'tiRNA	CCACGCAGGAGGCCCAGGTTTGATTCCTGGCCCATGCACCA	41	tRNA-Gly-GCC-4	Potential				12	GAGGC	ASHG38SM20TRFSS100012247TV6	tiRNA-3-41-GlyGCC-4	False	3-tiRNA-complement	GGTGCGTCCTCCG	13	GGGCGGGCGCCAAAAGGCGCCCGCCCGGTGCGTCCTCCGTATCCTACTATACGTATCACA	60
3'tiRNA-IleAAT	3'tiRNA-42-IleAAT-1	tRNA-Ile-AAT-1-1(High)_3'TiRNA_42	-9.18085	-6.88021	0.202972	down	0.073492	0.293342	-9.18085	-6.88021	0.073492	0.293342	3'tiRNA	ATAACGCCAAGGTCGCGGGTTCGATCCCCGTACGGGCCACCA	42	tRNA-Ile-AAT-7,tRNA-Ile-AAT-5,tRNA-Ile-AAT-1,tRNA-Ile-AAT-8	Potential				12	AAGGT	ASHG38SM20TRFSS100012982TV6	tiRNA-3-42-IleAAT-1	False	3-tiRNA-complement	TATTGCGGTTCCAGCG	16	GGGCGGGCGCCAAAAGGCGCCCGCCCTATTGCGGTTCCAGCGTATCCTACTATACGTATC	60
3'tiRNA-iMetCAT	3'tiRNA-42-iMetCAT-1	tRNA-iMet-CAT-1-8(High)_3'TiRNA_42	-3.65804	-2.19845	0.363597	down	0.409284	0.624508	-3.65804	-2.19845	0.409284	0.624508	3'tiRNA	ATAACCCAGAGGTCGATGGATCGAAACCATCCTCTGCTACCA	42	tRNA-iMet-CAT-1	Potential				12	GAGGT	ASHG38SM20TRFSS100013312TV6	tiRNA-3-42-iMetCAT-1	False	3-tiRNA-complement	TATTGGGTCTCCAGCTACCTAGC	23	GGGCGGGCGCCAAAAGGCGCCCGCCCTATTGGGTCTCCAGCTACCTAGCTATCCTACTAT	60
3'tiRNA-iMetCAT	3'tiRNA-43-iMetCAT-2	tRNA-iMet-CAT-2-1(High)_3'TiRNA_43	-3.36208	-2.28097	0.472662	down	0.504882	0.652417	-3.36208	-2.28097	0.504882	0.652417	3'tiRNA	CATAACCCAGAGGTCGATGGATCTAAACCATCCTCTGCTACCA	43	tRNA-iMet-CAT-2	Potential				13	GAGGT	ASHG38SM20TRFSS100013954TV6	tiRNA-3-43-iMetCAT-2	False	3-tiRNA-complement	GTATTGGGTCTCCAGCTACCTAGA	24	GGGCGGGCGCCAAAAGGCGCCCGCCCGTATTGGGTCTCCAGCTACCTAGATATCCTACTA	60
3'tiRNA-iMetCAT	3'tiRNA-43-iMetCAT-1	tRNA-iMet-CAT-1-8(High)_3'TiRNA_43	-3.4263	-2.33597	0.469655	down	0.44354	0.615426	-3.4263	-2.33597	0.44354	0.615426	3'tiRNA	CATAACCCAGAGGTCGATGGATCGAAACCATCCTCTGCTACCA	43	tRNA-iMet-CAT-1	Potential				13	GAGGT	ASHG38SM20TRFSS100013951TV6	tiRNA-3-43-iMetCAT-1	False	3-tiRNA-complement	GTATTGGGTCTCCAGCTACCTAGC	24	GGGCGGGCGCCAAAAGGCGCCCGCCCGTATTGGGTCTCCAGCTACCTAGCTATCCTACTA	60
3'tiRNA-iMetCAT	3'tiRNA-41-iMetCAT-3	tRNA-iMet-CAT-3-1(Low)_3'TiRNA_41	-3.09297	-1.57171	0.348382	down	0.556181	0.762565	-3.09297	-1.57171	0.556181	0.762565	3'tiRNA	TAACCCAGAGGTTGATGGATGGAAACCATCCTCTGCTACCA	41	tRNA-iMet-CAT-3	Potential				11	GAGGT	ASHG38SM20TRFSS100012544TV6	tiRNA-3-41-iMetCAT-3	False	3-tiRNA-complement	ATTGGGTCTCCAACTACC	18	GGGCGGGCGCCAAAAGGCGCCCGCCCATTGGGTCTCCAACTACCTATCCTACTATACGTA	60
3'tiRNA-iMetCAT	3'tiRNA-41-iMetCAT-1	tRNA-iMet-CAT-1-8(High)_3'TiRNA_41	-2.84402	-1.51763	0.398764	down	0.474294	0.706936	-2.84402	-1.51763	0.474294	0.706936	3'tiRNA	TAACCCAGAGGTCGATGGATCGAAACCATCCTCTGCTACCA	41	tRNA-iMet-CAT-1	Potential				11	GAGGT	ASHG38SM20TRFSS100012538TV6	tiRNA-3-41-iMetCAT-1	False	3-tiRNA-complement	ATTGGGTCTCCAGCTACCTAGC	22	GGGCGGGCGCCAAAAGGCGCCCGCCCATTGGGTCTCCAGCTACCTAGCTATCCTACTATA	60
3'tiRNA-iMetCAT	3'tiRNA-42-iMetCAT-3	tRNA-iMet-CAT-3-1(Low)_3'TiRNA_42	-3.85222	-2.44553	0.377176	down	0.530835	0.676779	-3.85222	-2.44553	0.530835	0.676779	3'tiRNA	ATAACCCAGAGGTTGATGGATGGAAACCATCCTCTGCTACCA	42	tRNA-iMet-CAT-3	Potential				12	GAGGT	ASHG38SM20TRFSS100013318TV6	tiRNA-3-42-iMetCAT-3	False	3-tiRNA-complement	TATTGGGTCTCCAACTACC	19	GGGCGGGCGCCAAAAGGCGCCCGCCCTATTGGGTCTCCAACTACCTATCCTACTATACGT	60
3'tiRNA-iMetCAT	3'tiRNA-43-iMetCAT-3	tRNA-iMet-CAT-3-1(Low)_3'TiRNA_43	-3.82779	-2.53706	0.408745	down	0.438451	0.645551	-3.82779	-2.53706	0.438451	0.645551	3'tiRNA	CATAACCCAGAGGTTGATGGATGGAAACCATCCTCTGCTACCA	43	tRNA-iMet-CAT-3	Potential				13	GAGGT	ASHG38SM20TRFSS100013957TV6	tiRNA-3-43-iMetCAT-3	False	3-tiRNA-complement	GTATTGGGTCTCCAACTAC	19	GGGCGGGCGCCAAAAGGCGCCCGCCCGTATTGGGTCTCCAACTACTATCCTACTATACGT	60
3'tiRNA-iMetCAT	3'tiRNA-41-iMetCAT-2	tRNA-iMet-CAT-2-1(High)_3'TiRNA_41	-2.85392	-1.58301	0.4144	down	0.46656	0.718565	-2.85392	-1.58301	0.46656	0.718565	3'tiRNA	TAACCCAGAGGTCGATGGATCTAAACCATCCTCTGCTACCA	41	tRNA-iMet-CAT-2	Potential				11	GAGGT	ASHG38SM20TRFSS100012541TV6	tiRNA-3-41-iMetCAT-2	False	3-tiRNA-complement	ATTGGGTCTCCAGCTACCTAGA	22	GGGCGGGCGCCAAAAGGCGCCCGCCCATTGGGTCTCCAGCTACCTAGATATCCTACTATA	60
3'tiRNA-iMetCAT	3'tiRNA-42-iMetCAT-2	tRNA-iMet-CAT-2-1(High)_3'TiRNA_42	-3.57399	-2.25595	0.401078	down	0.406072	0.645223	-3.57399	-2.25595	0.406072	0.645223	3'tiRNA	ATAACCCAGAGGTCGATGGATCTAAACCATCCTCTGCTACCA	42	tRNA-iMet-CAT-2	Potential				12	GAGGT	ASHG38SM20TRFSS100013315TV6	tiRNA-3-42-iMetCAT-2	False	3-tiRNA-complement	TATTGGGTCTCCAGCTACCTAGA	23	GGGCGGGCGCCAAAAGGCGCCCGCCCTATTGGGTCTCCAGCTACCTAGATATCCTACTAT	60
3'tiRNA-LeuAAG	3'tiRNA-51-LeuAAG-6	tRNA-Leu-AAG-6-1(Low)_3'TiRNA_51	-7.66258	-6.51462	0.451262	down	0.167866	0.345903	-7.66258	-6.51462	0.167866	0.345903	3'tiRNA	AAGACTCCAGTCTCTTCAGAGGCATGGGTTTGAATCCCACTGCTGCCACCA	51	tRNA-Leu-AAG-6	Potential				22	GAGGC	ASHG38SM20TRFSS100014251TV6	tiRNA-3-51-LeuAAG-6	False	3-tiRNA-complement	TTCTGAGGTCAGAGAAGTC	19	GGGCGGGCGCCAAAAGGCGCCCGCCCTTCTGAGGTCAGAGAAGTCTATCCTACTATACGT	60
3'tiRNA-LysCTT	3'tiRNA-42-LysCTT-13	tRNA-Lys-CTT-13-1(Low)_3'TiRNA_42	-8.16791	-6.67343	0.354911	down	0.288233	0.402945	-8.16791	-6.67343	0.288233	0.402945	3'tiRNA	TTAATCTCAGGGTCATGGGTTTGAGCCCTACGTTGGGCGCCA	42	tRNA-Lys-CTT-13	Potential				12	AGGGT	ASHG38SM20TRFSS100013030TV6	tiRNA-3-42-LysCTT-13	False	3-tiRNA-complement	AATTAGAGTCCCAGTACCCAAACTCGGGAT	30	GGGCGGGCGCCAAAAGGCGCCCGCCCAATTAGAGTCCCAGTACCCAAACTCGGGATTATC	60
3'tiRNA-LysCTT	3'tiRNA-41-LysCTT-9	tRNA-Lys-CTT-9-1(High)_3'TiRNA_41	-8.30629	-6.99278	0.40234	down	0.126882	0.241945	-8.30629	-6.99278	0.126882	0.241945	3'tiRNA	TCATCCCAGGGTTGTGGGTTCGAGCCCCACATTGGGCACCA	41	tRNA-Lys-CTT-9	Potential				11	AGGGT	ASHG38SM20TRFSS100012340TV6	tiRNA-3-41-LysCTT-9	False	3-tiRNA-complement	AGTAGGGTCCCAACAC	16	GGGCGGGCGCCAAAAGGCGCCCGCCCAGTAGGGTCCCAACACTATCCTACTATACGTATC	60
3'tiRNA-LysCTT	3'tiRNA-42-LysCTT-9	tRNA-Lys-CTT-9-1(High)_3'TiRNA_42	-7.97251	-6.91347	0.479952	down	0.300723	0.353954	-7.97251	-6.91347	0.300723	0.353954	3'tiRNA	TTCATCCCAGGGTTGTGGGTTCGAGCCCCACATTGGGCACCA	42	tRNA-Lys-CTT-9	Potential				12	AGGGT	ASHG38SM20TRFSS100013057TV6	tiRNA-3-42-LysCTT-9	False	3-tiRNA-complement	AAGTAGGGTCCCAACAC	17	GGGCGGGCGCCAAAAGGCGCCCGCCCAAGTAGGGTCCCAACACTATCCTACTATACGTAT	60
3'tiRNA-LysTTT	3'tiRNA-42-LysTTT-15	tRNA-Lys-TTT-15-1(Low)_3'TiRNA_42	-4.6785	-3.60333	0.474613	down	0.436416	0.599998	-4.6785	-3.60333	0.436416	0.599998	3'tiRNA	TTCATCTGAGGGTCCAGGGTTTAAGTCCATGTCCAGGCACCA	42	tRNA-Lys-TTT-15	Potential				12	AGGGT	ASHG38SM20TRFSS100013078TV6	tiRNA-3-42-LysTTT-15	False	3-tiRNA-complement	AAGTAGACTCCCAGGTC	17	GGGCGGGCGCCAAAAGGCGCCCGCCCAAGTAGACTCCCAGGTCTATCCTACTATACGTAT	60
3'tiRNA-LysTTT	3'tiRNA-42-LysTTT-10	tRNA-Lys-TTT-10-1(Low)_3'TiRNA_42	-5.61736	-4.10933	0.35159	down	0.185801	0.358358	-5.61736	-4.10933	0.185801	0.358358	3'tiRNA	TTAACCTGAGGGTTCAGGGTTCAAGTCTCTGTTTGGGCGCCA	42	tRNA-Lys-TTT-10	Potential				12	AGGGT	ASHG38SM20TRFSS100013063TV6	tiRNA-3-42-LysTTT-10	False	3-tiRNA-complement	AATTGGACTCCCAAGTCC	18	GGGCGGGCGCCAAAAGGCGCCCGCCCAATTGGACTCCCAAGTCCTATCCTACTATACGTA	60
3'tiRNA-LysTTT	3'tiRNA-43-LysTTT-10	tRNA-Lys-TTT-10-1(Low)_3'TiRNA_43	-5.25131	-4.23153	0.493192	down	0.477144	0.627106	-5.25131	-4.23153	0.477144	0.627106	3'tiRNA	TTTAACCTGAGGGTTCAGGGTTCAAGTCTCTGTTTGGGCGCCA	43	tRNA-Lys-TTT-10	Potential				13	AGGGT	ASHG38SM20TRFSS100013708TV6	tiRNA-3-43-LysTTT-10	False	3-tiRNA-complement	AAATTGGACTCCCAAGTC	18	GGGCGGGCGCCAAAAGGCGCCCGCCCAAATTGGACTCCCAAGTCTATCCTACTATACGTA	60
3'tiRNA-MetCAT	3'tiRNA-43-MetCAT-7	tRNA-Met-CAT-7-1(High)_3'TiRNA_43	-8.27179	-6.54772	0.302694	down	0.172351	0.47084	-8.27179	-6.54772	0.172351	0.47084	3'tiRNA	CATAATCTGAAAGTCCTGAGTTCAAGCCTCAGAGAGGGCACCA	43	tRNA-Met-CAT-7	Potential				13	AAAGT	ASHG38SM20TRFSS100013762TV6	tiRNA-3-43-MetCAT-7	False	3-tiRNA-complement	GTATTAGACTTTCAGGACTCAAG	23	GGGCGGGCGCCAAAAGGCGCCCGCCCGTATTAGACTTTCAGGACTCAAGTATCCTACTAT	60
3'tiRNA-MetCAT	3'tiRNA-43-MetCAT-1	tRNA-Met-CAT-1-1(High)_3'TiRNA_43	-8.31858	-6.52142	0.28774	down	0.0764923	0.360034	-8.31858	-6.52142	0.0764923	0.360034	3'tiRNA	CATAATCTGAAGGTCGTGAGTTCGATCCTCACACGGGGCACCA	43	tRNA-Met-CAT-1	Potential				13	AAGGT	ASHG38SM20TRFSS100013747TV6	tiRNA-3-43-MetCAT-1	False	3-tiRNA-complement	GTATTAGACTTCCAGCACTCAAGCTA	26	GGGCGGGCGCCAAAAGGCGCCCGCCCGTATTAGACTTCCAGCACTCAAGCTATATCCTAC	60
3'tiRNA-PheGAA	3'tiRNA-42-PheGAA-6	tRNA-Phe-GAA-6-1(High)_3'TiRNA_42	-7.66571	-6.3225	0.394144	down	0.128547	0.296517	-7.66571	-6.3225	0.128547	0.296517	3'tiRNA	AGATCTTAAAGTTCCCTGGTTCAACCCTGGGTTTCAGCCCCA	42	tRNA-Phe-GAA-6	Potential				11	AAAGT	ASHG38SM20TRFSS100013135TV6	tiRNA-3-42-PheGAA-6	False	3-tiRNA-complement	TCTAGAATTTCAAGGGACCA	20	GGGCGGGCGCCAAAAGGCGCCCGCCCTCTAGAATTTCAAGGGACCATATCCTACTATACG	60
3'tiRNA-PheGAA	3'tiRNA-42-PheGAA-1	tRNA-Phe-GAA-1-6(High)_3'TiRNA_42	-6.85856	-5.79431	0.478221	down	0.180337	0.367597	-6.85856	-5.79431	0.180337	0.367597	3'tiRNA	AAGATCTAAAGGTCCCTGGTTCGATCCCGGGTTTCGGCACCA	42	tRNA-Phe-GAA-1	Potential				12	AAGGT	ASHG38SM20TRFSS100013120TV6	tiRNA-3-42-PheGAA-1	False	3-tiRNA-complement	TTCTAGATTTCCAGGGACCAAGC	23	GGGCGGGCGCCAAAAGGCGCCCGCCCTTCTAGATTTCCAGGGACCAAGCTATCCTACTAT	60
3'tiRNA-PheGAA	3'tiRNA-42-PheGAA-8	tRNA-Phe-GAA-8-1(Low)_3'TiRNA_42	-6.34268	-5.31205	0.489498	down	0.238742	0.403235	-6.34268	-5.31205	0.238742	0.403235	3'tiRNA	AAGATCTAAAGGTCTCTGGTTTGATCCTGGGTTTCAGAACCA	42	tRNA-Phe-GAA-8	Potential				12	AAGGT	ASHG38SM20TRFSS100013141TV6	tiRNA-3-42-PheGAA-8	False	3-tiRNA-complement	TTCTAGATTTCCAGAGACCA	20	GGGCGGGCGCCAAAAGGCGCCCGCCCTTCTAGATTTCCAGAGACCATATCCTACTATACG	60
3'tiRNA-PheGAA	3'tiRNA-43-PheGAA-1	tRNA-Phe-GAA-1-6(High)_3'TiRNA_43	-5.63433	-4.29033	0.393927	down	0.154076	0.455968	-5.63433	-4.29033	0.154076	0.455968	3'tiRNA	GAAGATCTAAAGGTCCCTGGTTCGATCCCGGGTTTCGGCACCA	43	tRNA-Phe-GAA-1	Potential				13	AAGGT	ASHG38SM20TRFSS100013765TV6	tiRNA-3-43-PheGAA-1	False	3-tiRNA-complement	CTTCTAGATTTCCAGGGACCAAGC	24	GGGCGGGCGCCAAAAGGCGCCCGCCCCTTCTAGATTTCCAGGGACCAAGCTATCCTACTA	60
3'tiRNA-PheGAA	3'tiRNA-42-PheGAA-2	tRNA-Phe-GAA-2-1(High)_3'TiRNA_42	-6.91866	-5.77328	0.452068	down	0.248176	0.394778	-6.91866	-5.77328	0.248176	0.394778	3'tiRNA	AAGATCTAAAGGTCCCTGGTTCAATCCCGGGTTTCGGCACCA	42	tRNA-Phe-GAA-3,tRNA-Phe-GAA-2	Potential				12	AAGGT	ASHG38SM20TRFSS100013129TV6	tiRNA-3-42-PheGAA-2	False	3-tiRNA-complement	TTCTAGATTTCCAGGGACCAAGT	23	GGGCGGGCGCCAAAAGGCGCCCGCCCTTCTAGATTTCCAGGGACCAAGTTATCCTACTAT	60
3'tiRNA-PheGAA	3'tiRNA-43-PheGAA-8	tRNA-Phe-GAA-8-1(Low)_3'TiRNA_43	-5.26695	-4.09722	0.444506	down	0.185644	0.400066	-5.26695	-4.09722	0.185644	0.400066	3'tiRNA	GAAGATCTAAAGGTCTCTGGTTTGATCCTGGGTTTCAGAACCA	43	tRNA-Phe-GAA-8	Potential				13	AAGGT	ASHG38SM20TRFSS100013783TV6	tiRNA-3-43-PheGAA-8	False	3-tiRNA-complement	CTTCTAGATTTCCAGAGACCA	21	GGGCGGGCGCCAAAAGGCGCCCGCCCCTTCTAGATTTCCAGAGACCATATCCTACTATAC	60
3'tiRNA-PheGAA	3'tiRNA-41-PheGAA-8	tRNA-Phe-GAA-8-1(Low)_3'TiRNA_41	-6.61133	-5.42119	0.438261	down	0.1508	0.391586	-6.61133	-5.42119	0.1508	0.391586	3'tiRNA	AGATCTAAAGGTCTCTGGTTTGATCCTGGGTTTCAGAACCA	41	tRNA-Phe-GAA-8	Potential				11	AAGGT	ASHG38SM20TRFSS100012376TV6	tiRNA-3-41-PheGAA-8	False	3-tiRNA-complement	TCTAGATTTCCAGAGACCAA	20	GGGCGGGCGCCAAAAGGCGCCCGCCCTCTAGATTTCCAGAGACCAATATCCTACTATACG	60
3'tiRNA-PheGAA	3'tiRNA-43-PheGAA-2	tRNA-Phe-GAA-2-1(High)_3'TiRNA_43	-5.66676	-4.65415	0.495648	down	0.182801	0.373426	-5.66676	-4.65415	0.182801	0.373426	3'tiRNA	GAAGATCTAAAGGTCCCTGGTTCAATCCCGGGTTTCGGCACCA	43	tRNA-Phe-GAA-3,tRNA-Phe-GAA-2	Potential				13	AAGGT	ASHG38SM20TRFSS100013771TV6	tiRNA-3-43-PheGAA-2	False	3-tiRNA-complement	CTTCTAGATTTCCAGGGACCAAGTTA	26	GGGCGGGCGCCAAAAGGCGCCCGCCCCTTCTAGATTTCCAGGGACCAAGTTATATCCTAC	60
3'tiRNA-ProAGG	3'tiRNA-43-ProAGG-1	tRNA-Pro-AGG-1-1(High)_3'TiRNA_43	-0.981472	0.198105	0.441481	down	0.130849	0.357452	-0.981472	0.198105	0.130849	0.357452	3'tiRNA	AGGATGCGAGAGGTCCCGGGTTCAAATCCCGGACGAGCCCCCA	43	tRNA-Pro-AGG-1	Potential				13	GAGGT	ASHG38SM20TRFSS100013786TV6	tiRNA-3-43-ProAGG-1	False	3-tiRNA-complement	TCCTACGCTCTCCAGG	16	GGGCGGGCGCCAAAAGGCGCCCGCCCTCCTACGCTCTCCAGGTATCCTACTATACGTATC	60
3'tiRNA-ProAGG	3'tiRNA-43-ProAGG-4	tRNA-Pro-AGG-4-1(Low)_3'TiRNA_43	-1.54647	-0.49238	0.481601	down	0.209378	0.457247	-1.54647	-0.49238	0.209378	0.457247	3'tiRNA	AGGGTGCAAAAGGTCCTGGGTTCAAATCCCAGAGGAGCCCCCA	43	tRNA-Pro-AGG-4	Potential				13	AAGGT	ASHG38SM20TRFSS100013792TV6	tiRNA-3-43-ProAGG-4	False	3-tiRNA-complement	TCCCACGTTTTCCAGG	16	GGGCGGGCGCCAAAAGGCGCCCGCCCTCCCACGTTTTCCAGGTATCCTACTATACGTATC	60
3'tiRNA-ProAGG	3'tiRNA-41-ProAGG-4	tRNA-Pro-AGG-4-1(Low)_3'TiRNA_41	-3.16667	-2.04662	0.46008	down	0.133582	0.408227	-3.16667	-2.04662	0.133582	0.408227	3'tiRNA	GGTGCAAAAGGTCCTGGGTTCAAATCCCAGAGGAGCCCCCA	41	tRNA-Pro-AGG-4	Potential				11	AAGGT	ASHG38SM20TRFSS100012385TV6	tiRNA-3-41-ProAGG-4	False	3-tiRNA-complement	CCACGTTTTCCAGGAC	16	GGGCGGGCGCCAAAAGGCGCCCGCCCCCACGTTTTCCAGGACTATCCTACTATACGTATC	60
3'tiRNA-ProAGG	3'tiRNA-41-ProAGG-1	tRNA-Pro-AGG-1-1(High)_3'TiRNA_41	-0.708496	0.493434	0.434693	down	0.166687	0.377817	-0.708496	0.493434	0.166687	0.377817	3'tiRNA	GATGCGAGAGGTCCCGGGTTCAAATCCCGGACGAGCCCCCA	41	tRNA-Pro-AGG-1	Potential				11	GAGGT	ASHG38SM20TRFSS100012379TV6	tiRNA-3-41-ProAGG-1	False	3-tiRNA-complement	CTACGCTCTCCAGGG	15	GGGCGGGCGCCAAAAGGCGCCCGCCCCTACGCTCTCCAGGGTATCCTACTATACGTATCA	60
3'tiRNA-ProAGG	3'tiRNA-42-ProAGG-4	tRNA-Pro-AGG-4-1(Low)_3'TiRNA_42	-2.31972	-0.934539	0.382841	down	0.123504	0.363404	-2.31972	-0.934539	0.123504	0.363404	3'tiRNA	GGGTGCAAAAGGTCCTGGGTTCAAATCCCAGAGGAGCCCCCA	42	tRNA-Pro-AGG-4	Potential				12	AAGGT	ASHG38SM20TRFSS100013150TV6	tiRNA-3-42-ProAGG-4	False	3-tiRNA-complement	CCCACGTTTTCCAGGA	16	GGGCGGGCGCCAAAAGGCGCCCGCCCCCCACGTTTTCCAGGATATCCTACTATACGTATC	60
3'tiRNA-ProCGG	3'tiRNA-43-ProCGG-2	tRNA-Pro-CGG-2-1(High)_3'TiRNA_43	-0.718744	0.55513	0.413548	down	0.130126	0.286617	-0.718744	0.55513	0.130126	0.286617	3'tiRNA	CGGGTGTGAGAGGTCCCGGGTTCAAATCCCGGACGAGCCCCCA	43	tRNA-Pro-CGG-2	Potential				13	GAGGT	ASHG38SM20TRFSS100013798TV6	tiRNA-3-43-ProCGG-2	False	3-tiRNA-complement	GCCCACACTCTCCAG	15	GGGCGGGCGCCAAAAGGCGCCCGCCCGCCCACACTCTCCAGTATCCTACTATACGTATCA	60
3'tiRNA-ProCGG	3'tiRNA-42-ProCGG-2	tRNA-Pro-CGG-2-1(High)_3'TiRNA_42	0.778346	1.8209	0.485467	down	0.195316	0.399565	0.778346	1.8209	0.195316	0.399565	3'tiRNA	GGGTGTGAGAGGTCCCGGGTTCAAATCCCGGACGAGCCCCCA	42	tRNA-Pro-CGG-2	Potential				12	GAGGT	ASHG38SM20TRFSS100013153TV6	tiRNA-3-42-ProCGG-2	False	3-tiRNA-complement	CCCACACTCTCCAGG	15	GGGCGGGCGCCAAAAGGCGCCCGCCCCCCACACTCTCCAGGTATCCTACTATACGTATCA	60
3'tiRNA-ProCGG	3'tiRNA-41-ProCGG-2	tRNA-Pro-CGG-2-1(High)_3'TiRNA_41	-0.173073	1.06472	0.424022	down	0.177377	0.410462	-0.173073	1.06472	0.177377	0.410462	3'tiRNA	GGTGTGAGAGGTCCCGGGTTCAAATCCCGGACGAGCCCCCA	41	tRNA-Pro-CGG-2	Potential				11	GAGGT	ASHG38SM20TRFSS100012388TV6	tiRNA-3-41-ProCGG-2	False	3-tiRNA-complement	CCACACTCTCCAGGG	15	GGGCGGGCGCCAAAAGGCGCCCGCCCCCACACTCTCCAGGGTATCCTACTATACGTATCA	60
3'tiRNA-ProTGG	3'tiRNA-41-ProTGG-2	tRNA-Pro-TGG-2-1(High)_3'TiRNA_41	-0.183536	0.90502	0.470232	down	0.261769	0.487621	-0.183536	0.90502	0.261769	0.487621	3'tiRNA	GGTCCGAGAGGTCCCGGGTTCAAATCCCGGACGAGCCCCCA	41	tRNA-Pro-TGG-2	Potential				11	GAGGT	ASHG38SM20TRFSS100012391TV6	tiRNA-3-41-ProTGG-2	False	3-tiRNA-complement	CCAGGCTCTCCAGG	14	GGGCGGGCGCCAAAAGGCGCCCGCCCCCAGGCTCTCCAGGTATCCTACTATACGTATCAC	60
3'tiRNA-SerACT	3'tiRNA-41-SerACT-1	tRNA-Ser-ACT-1-1(Low)_3'TiRNA_41	-3.62006	-2.60573	0.495059	down	0.148599	0.23576	-3.62006	-2.60573	0.148599	0.23576	3'tiRNA	TAATGCCAGGGTCGAGGTTTCGATCCCCGTACGGGCCTCCA	41	tRNA-Ser-ACT-1	Potential				11	AGGGT	ASHG38SM20TRFSS100012400TV6	tiRNA-3-41-SerACT-1	False	3-tiRNA-complement	ATTACGGTCCCAGCTC	16	GGGCGGGCGCCAAAAGGCGCCCGCCCATTACGGTCCCAGCTCTATCCTACTATACGTATC	60
3'tiRNA-SerAGA	3'tiRNA-43-SerAGA-5	tRNA-Ser-AGA-5-1(Low)_3'TiRNA_43	-1.99342	-0.578691	0.375081	down	0.326961	0.605074	-1.99342	-0.578691	0.326961	0.605074	3'tiRNA	AGAGATCAAGAGGTCCCTGGTTCAAATCCAGGTGCCCCCTCCA	43	tRNA-Ser-AGA-5	Potential				13	GAGGT	ASHG38SM20TRFSS100013813TV6	tiRNA-3-43-SerAGA-5	False	3-tiRNA-complement	TCTCTAGTTCTCCAGGGA	18	GGGCGGGCGCCAAAAGGCGCCCGCCCTCTCTAGTTCTCCAGGGATATCCTACTATACGTA	60
3'tiRNA-ThrCGT	3'tiRNA-41-ThrCGT-6	tRNA-Thr-CGT-6-1(Low)_3'TiRNA_41	-2.84061	-1.45679	0.383201	down	0.550821	0.719671	-2.84061	-1.45679	0.550821	0.719671	3'tiRNA	TAACCCAGAGGTCAATGGATCGAAGCCATCCTTGGCTACCA	41	tRNA-Thr-CGT-6	Potential				11	GAGGT	ASHG38SM20TRFSS100012430TV6	tiRNA-3-41-ThrCGT-6	False	3-tiRNA-complement	ATTGGGTCTCCAGTTACC	18	GGGCGGGCGCCAAAAGGCGCCCGCCCATTGGGTCTCCAGTTACCTATCCTACTATACGTA	60
3'tiRNA-ThrCGT	3'tiRNA-43-ThrCGT-5	tRNA-Thr-CGT-5-1(High)_3'TiRNA_43	-4.439	-3.34118	0.467222	down	0.0275823	0.0957848	-4.439	-3.34118	0.0275823	0.0957848	3'tiRNA	GTAAACCTAGGGGTCGTGAGTTCAAATCTCACCAGGGCCTCCA	43	tRNA-Thr-CGT-5	Potential				13	GGGGT	ASHG38SM20TRFSS100013843TV6	tiRNA-3-43-ThrCGT-5	False	3-tiRNA-complement	CATTTGGATCCCCAGC	16	GGGCGGGCGCCAAAAGGCGCCCGCCCCATTTGGATCCCCAGCTATCCTACTATACGTATC	60
3'tiRNA-ThrCGT	3'tiRNA-42-ThrCGT-6	tRNA-Thr-CGT-6-1(Low)_3'TiRNA_42	-2.5816	-1.00967	0.336358	down	0.158069	0.393686	-2.5816	-1.00967	0.158069	0.393686	3'tiRNA	GTAACCCAGAGGTCAATGGATCGAAGCCATCCTTGGCTACCA	42	tRNA-Thr-CGT-6	Potential				12	GAGGT	ASHG38SM20TRFSS100013201TV6	tiRNA-3-42-ThrCGT-6	False	3-tiRNA-complement	CATTGGGTCTCCAGTTAC	18	GGGCGGGCGCCAAAAGGCGCCCGCCCCATTGGGTCTCCAGTTACTATCCTACTATACGTA	60
3'tiRNA-ThrCGT	3'tiRNA-43-ThrCGT-6	tRNA-Thr-CGT-6-1(Low)_3'TiRNA_43	-2.40889	-1.1016	0.404079	down	0.33321	0.618968	-2.40889	-1.1016	0.33321	0.618968	3'tiRNA	CGTAACCCAGAGGTCAATGGATCGAAGCCATCCTTGGCTACCA	43	tRNA-Thr-CGT-6	Potential				13	GAGGT	ASHG38SM20TRFSS100013846TV6	tiRNA-3-43-ThrCGT-6	False	3-tiRNA-complement	GCATTGGGTCTCCAGT	16	GGGCGGGCGCCAAAAGGCGCCCGCCCGCATTGGGTCTCCAGTTATCCTACTATACGTATC	60
3'tiRNA-ThrTGT	3'tiRNA-41-ThrTGT-3	tRNA-Thr-TGT-3-1(High)_3'TiRNA_41	-4.46279	-3.39622	0.477455	down	0.164389	0.349279	-4.46279	-3.39622	0.164389	0.349279	3'tiRNA	TAAACCAGGGGTCGCGAGTTCAATTCTCGCTGGGGCCTCCA	41	tRNA-Thr-TGT-3	Potential				11	GGGGT	ASHG38SM20TRFSS100012439TV6	tiRNA-3-41-ThrTGT-3	False	3-tiRNA-complement	ATTTGGTCCCCAGCGCTCAAGTTA	24	GGGCGGGCGCCAAAAGGCGCCCGCCCATTTGGTCCCCAGCGCTCAAGTTATATCCTACTA	60
3'tiRNA-ThrTGT	3'tiRNA-42-ThrTGT-4	tRNA-Thr-TGT-4-1(High)_3'TiRNA_42	-3.83906	-2.73869	0.466395	down	0.109439	0.281603	-3.83906	-2.73869	0.109439	0.281603	3'tiRNA	GTAAACCAGGGGTCGCGAGTTCAAATCTCGCTGGGGCCTCCA	42	tRNA-Thr-TGT-4,tRNA-Thr-TGT-5	Functional	Protect cells from apoptosis during osmotic stress	Inhibit apoptosome formation by sequestration of Cyt c in the tiRNA containing RNPs	24752898	12	GGGGT	ASHG38SM20TRFSS100013213TV6	tiRNA-3-42-ThrTGT-4	False	3-tiRNA-complement	CATTTGGTCCCCAGCGCTCAAGTTTA	26	GGGCGGGCGCCAAAAGGCGCCCGCCCCATTTGGTCCCCAGCGCTCAAGTTTATATCCTAC	60
3'tiRNA-TrpCCA	3'tiRNA-41-TrpCCA-4	tRNA-Trp-CCA-4-1(High)_3'TiRNA_41	-2.81457	-1.49697	0.401201	down	0.291853	0.592628	-2.81457	-1.49697	0.291853	0.592628	3'tiRNA	AGATCAGAAGGCTGCGTGTTCGAATCACGTCGGGGTCACCA	41	tRNA-Trp-CCA-4	Potential				11	AAGGC	ASHG38SM20TRFSS100012454TV6	tiRNA-3-41-TrpCCA-4	False	3-tiRNA-complement	TCTAGTCTTCCGACGC	16	GGGCGGGCGCCAAAAGGCGCCCGCCCTCTAGTCTTCCGACGCTATCCTACTATACGTATC	60
3'tiRNA-TrpCCA	3'tiRNA-43-TrpCCA-2	tRNA-Trp-CCA-2-1(High)_3'TiRNA_43	-3.17694	-2.13224	0.484744	down	0.396466	0.493336	-3.17694	-2.13224	0.396466	0.493336	3'tiRNA	CCAGATCAGAAGGTTGCGTGTTCAAGTCACGTCGGGGTCACCA	43	tRNA-Trp-CCA-2	Potential				13	AAGGT	ASHG38SM20TRFSS100013864TV6	tiRNA-3-43-TrpCCA-2	False	3-tiRNA-complement	GGTCTAGTCTTCCAACGCACAAGTTC	26	GGGCGGGCGCCAAAAGGCGCCCGCCCGGTCTAGTCTTCCAACGCACAAGTTCTATCCTAC	60
3'tiRNA-TrpCCA	3'tiRNA-41-TrpCCA-2	tRNA-Trp-CCA-2-1(High)_3'TiRNA_41	-2.57284	-1.35493	0.429906	down	0.33804	0.568557	-2.57284	-1.35493	0.33804	0.568557	3'tiRNA	AGATCAGAAGGTTGCGTGTTCAAGTCACGTCGGGGTCACCA	41	tRNA-Trp-CCA-2	Potential				11	AAGGT	ASHG38SM20TRFSS100012451TV6	tiRNA-3-41-TrpCCA-2	False	3-tiRNA-complement	TCTAGTCTTCCAACGCACAAGTTC	24	GGGCGGGCGCCAAAAGGCGCCCGCCCTCTAGTCTTCCAACGCACAAGTTCTATCCTACTA	60
3'tiRNA-TrpCCA	3'tiRNA-43-TrpCCA-4	tRNA-Trp-CCA-4-1(High)_3'TiRNA_43	-3.71821	-2.62501	0.468721	down	0.353431	0.524754	-3.71821	-2.62501	0.353431	0.524754	3'tiRNA	CCAGATCAGAAGGCTGCGTGTTCGAATCACGTCGGGGTCACCA	43	tRNA-Trp-CCA-4	Potential				13	AAGGC	ASHG38SM20TRFSS100013867TV6	tiRNA-3-43-TrpCCA-4	False	3-tiRNA-complement	GGTCTAGTCTTCCGACG	17	GGGCGGGCGCCAAAAGGCGCCCGCCCGGTCTAGTCTTCCGACGTATCCTACTATACGTAT	60
3'tiRNA-TrpCCA	3'tiRNA-42-TrpCCA-1	tRNA-Trp-CCA-1-1(High)_3'TiRNA_42	-2.10271	-1.05038	0.482188	down	0.212633	0.342769	-2.10271	-1.05038	0.212633	0.342769	3'tiRNA	CAGATCAGAAGGTTGCGTGTTCAAATCACGTCGGGGTCACCA	42	tRNA-Trp-CCA-5,tRNA-Trp-CCA-1,tRNA-Trp-CCA-3	Potential				12	AAGGT	ASHG38SM20TRFSS100013219TV6	tiRNA-3-42-TrpCCA-1	False	3-tiRNA-complement	GTCTAGTCTTCCAACGCACAAGTTTA	26	GGGCGGGCGCCAAAAGGCGCCCGCCCGTCTAGTCTTCCAACGCACAAGTTTATATCCTAC	60
3'tiRNA-TrpCCA	3'tiRNA-43-TrpCCA-1	tRNA-Trp-CCA-1-1(High)_3'TiRNA_43	-3.30596	-2.17643	0.457065	down	0.365033	0.476399	-3.30596	-2.17643	0.365033	0.476399	3'tiRNA	CCAGATCAGAAGGTTGCGTGTTCAAATCACGTCGGGGTCACCA	43	tRNA-Trp-CCA-5,tRNA-Trp-CCA-1,tRNA-Trp-CCA-3	Potential				13	AAGGT	ASHG38SM20TRFSS100013861TV6	tiRNA-3-43-TrpCCA-1	False	3-tiRNA-complement	GGTCTAGTCTTCCAACGCACAAGTTTA	27	GGGCGGGCGCCAAAAGGCGCCCGCCCGGTCTAGTCTTCCAACGCACAAGTTTATATCCTA	60
3'tiRNA-TrpCCA	3'tiRNA-41-TrpCCA-1	tRNA-Trp-CCA-1-1(High)_3'TiRNA_41	-2.58021	-1.31553	0.416194	down	0.355716	0.589083	-2.58021	-1.31553	0.355716	0.589083	3'tiRNA	AGATCAGAAGGTTGCGTGTTCAAATCACGTCGGGGTCACCA	41	tRNA-Trp-CCA-5,tRNA-Trp-CCA-1,tRNA-Trp-CCA-3	Potential				11	AAGGT	ASHG38SM20TRFSS100012448TV6	tiRNA-3-41-TrpCCA-1	False	3-tiRNA-complement	TCTAGTCTTCCAACGCACAAGTTTA	25	GGGCGGGCGCCAAAAGGCGCCCGCCCTCTAGTCTTCCAACGCACAAGTTTATATCCTACT	60
3'tiRNA-TyrGTA	3'tiRNA-42-TyrGTA-10	tRNA-Tyr-GTA-10-1(Low)_3'TiRNA_42	-1.17286	0.413843	0.33293	down	0.473581	0.712647	-1.17286	0.413843	0.473581	0.712647	3'tiRNA	TAGAGCAAGAGGTCCCTGGTTCAAATCCAGGTTCTCCCTCCA	42	tRNA-Tyr-GTA-10	Potential				12	GAGGT	ASHG38SM20TRFSS100013234TV6	tiRNA-3-42-TyrGTA-10	False	3-tiRNA-complement	ATCTCGTTCTCCAGGG	16	GGGCGGGCGCCAAAAGGCGCCCGCCCATCTCGTTCTCCAGGGTATCCTACTATACGTATC	60
3'tiRNA-TyrGTA	3'tiRNA-41-TyrGTA-10	tRNA-Tyr-GTA-10-1(Low)_3'TiRNA_41	-0.041185	1.27085	0.402753	down	0.342305	0.59952	-0.041185	1.27085	0.342305	0.59952	3'tiRNA	AGAGCAAGAGGTCCCTGGTTCAAATCCAGGTTCTCCCTCCA	41	tRNA-Tyr-GTA-10	Potential				11	GAGGT	ASHG38SM20TRFSS100012463TV6	tiRNA-3-41-TyrGTA-10	False	3-tiRNA-complement	TCTCGTTCTCCAGGGA	16	GGGCGGGCGCCAAAAGGCGCCCGCCCTCTCGTTCTCCAGGGATATCCTACTATACGTATC	60
3'tiRNA-TyrGTA	3'tiRNA-43-TyrGTA-10	tRNA-Tyr-GTA-10-1(Low)_3'TiRNA_43	-0.882289	0.666751	0.341738	down	0.359747	0.638435	-0.882289	0.666751	0.359747	0.638435	3'tiRNA	GTAGAGCAAGAGGTCCCTGGTTCAAATCCAGGTTCTCCCTCCA	43	tRNA-Tyr-GTA-10	Potential				13	GAGGT	ASHG38SM20TRFSS100013876TV6	tiRNA-3-43-TyrGTA-10	False	3-tiRNA-complement	CATCTCGTTCTCCAGGG	17	GGGCGGGCGCCAAAAGGCGCCCGCCCCATCTCGTTCTCCAGGGTATCCTACTATACGTAT	60
3'tiRNA-ValAAC	3'tiRNA-44-ValAAC-4		-8.64331	-6.84724	0.287958	down	0.0974888	0.295114	-8.64331	-6.84724	0.0974888	0.295114	3'tiRNA	TAACACGCGAAAGGTCCGCGGTTCGAAACCGGGCGGAAACACCA	44	tRNA-Val-AAC-4	Reliable			26124144	14	AAGGT	ASHG38SM20TRFSS100000078TV6	3-tiRNA-44-ValAAC-4	False	3-tiRNA-complement	ATTGTGCGCTTTCCAGGC	18	GGGCGGGCGCCAAAAGGCGCCCGCCCATTGTGCGCTTTCCAGGCTATCCTACTATACGTA	60
3'tiRNA-ValAAC	3'tiRNA-42-ValAAC-4	tRNA-Val-AAC-4-1(High)_3'TiRNA_42	-6.06381	-4.7901	0.413595	down	0.254432	0.51813	-6.06381	-4.7901	0.254432	0.51813	3'tiRNA	ACACGCGAAAGGTCCGCGGTTCGAAACCGGGCGGAAACACCA	42	tRNA-Val-AAC-4	Potential				12	AAGGT	ASHG38SM20TRFSS100013258TV6	tiRNA-3-42-ValAAC-4	False	3-tiRNA-complement	TGTGCGCTTTCCAGGC	16	GGGCGGGCGCCAAAAGGCGCCCGCCCTGTGCGCTTTCCAGGCTATCCTACTATACGTATC	60
3'tiRNA-ValAAC	3'tiRNA-42-ValAAC-1	tRNA-Val-AAC-1-5(High)_3'TiRNA_42	-6.63768	-5.24001	0.379542	down	0.225482	0.455972	-6.63768	-5.24001	0.225482	0.455972	3'tiRNA	ACACGCGAAAGGTCCCCGGTTCGAAACCGGGCGGAAACACCA	42	tRNA-Val-CAC-1,tRNA-Val-AAC-1,tRNA-Val-AAC-2	Potential				12	AAGGT	ASHG38SM20TRFSS100013252TV6	tiRNA-3-42-ValAAC-1	False	3-tiRNA-complement	TGTGCGCTTTCCAGGGGC	18	GGGCGGGCGCCAAAAGGCGCCCGCCCTGTGCGCTTTCCAGGGGCTATCCTACTATACGTA	60
3'tiRNA-ValAAC	3'tiRNA-42-ValAAC-3	tRNA-Val-AAC-3-1(High)_3'TiRNA_42	-7.04107	-5.81908	0.428693	down	0.192331	0.427724	-7.04107	-5.81908	0.192331	0.427724	3'tiRNA	ACACGCGAAAGGTCCCTGGATCAAAACCAGGCGGAAACACCA	42	tRNA-Val-AAC-3	Potential				12	AAGGT	ASHG38SM20TRFSS100013255TV6	tiRNA-3-42-ValAAC-3	False	3-tiRNA-complement	TGTGCGCTTTCCAGGGA	17	GGGCGGGCGCCAAAAGGCGCCCGCCCTGTGCGCTTTCCAGGGATATCCTACTATACGTAT	60
3'tiRNA-ValAAC	3'tiRNA-41-ValAAC-7	tRNA-Val-AAC-7-1(Low)_3'TiRNA_41	-6.03123	-4.9694	0.479025	down	0.137215	0.295078	-6.03123	-4.9694	0.137215	0.295078	3'tiRNA	CACGCGAAAGGTCCTTGGTTTGAAACCAGGCAGAAACACCA	41	tRNA-Val-AAC-7	Potential				11	AAGGT	ASHG38SM20TRFSS100012496TV6	tiRNA-3-41-ValAAC-7	False	3-tiRNA-complement	GTGCGCTTTCCAGGAA	16	GGGCGGGCGCCAAAAGGCGCCCGCCCGTGCGCTTTCCAGGAATATCCTACTATACGTATC	60
3'tiRNA-ValAAC	3'tiRNA-41-ValAAC-1	tRNA-Val-AAC-1-5(High)_3'TiRNA_41	-8.13915	-6.41323	0.302305	down	0.04154	0.190409	-8.13915	-6.41323	0.04154	0.190409	3'tiRNA	CACGCGAAAGGTCCCCGGTTCGAAACCGGGCGGAAACACCA	41	tRNA-Val-CAC-1,tRNA-Val-AAC-1,tRNA-Val-AAC-2	Potential				11	AAGGT	ASHG38SM20TRFSS100012481TV6	tiRNA-3-41-ValAAC-1	False	3-tiRNA-complement	GTGCGCTTTCCAGGGGCCAAG	21	GGGCGGGCGCCAAAAGGCGCCCGCCCGTGCGCTTTCCAGGGGCCAAGTATCCTACTATAC	60
3'tiRNA-ValAAC	3'tiRNA-43-ValAAC-7	tRNA-Val-AAC-7-1(Low)_3'TiRNA_43	-7.61687	-6.05828	0.339481	down	0.156437	0.389713	-7.61687	-6.05828	0.156437	0.389713	3'tiRNA	AACACGCGAAAGGTCCTTGGTTTGAAACCAGGCAGAAACACCA	43	tRNA-Val-AAC-7	Potential				13	AAGGT	ASHG38SM20TRFSS100013906TV6	tiRNA-3-43-ValAAC-7	False	3-tiRNA-complement	TTGTGCGCTTTCCAGGA	17	GGGCGGGCGCCAAAAGGCGCCCGCCCTTGTGCGCTTTCCAGGATATCCTACTATACGTAT	60
3'tiRNA-ValCAC	3'tiRNA-41-ValCAC-11	tRNA-Val-CAC-11-2(Low)_3'TiRNA_41	-8.04059	-6.39987	0.320696	down	0.298608	0.43983	-8.04059	-6.39987	0.298608	0.43983	3'tiRNA	CATATGAAAGGTCTCTGGTTCGAGACTGCGTGGGAACACCA	41	tRNA-Val-CAC-11	Potential				11	AAGGT	ASHG38SM20TRFSS100012502TV6	tiRNA-3-41-ValCAC-11	False	3-tiRNA-complement	GTATACTTTCCAGAGACCAAG	21	GGGCGGGCGCCAAAAGGCGCCCGCCCGTATACTTTCCAGAGACCAAGTATCCTACTATAC	60
3'tiRNA-ValCAC	3'tiRNA-42-ValCAC-9	tRNA-Val-CAC-9-1(Low)_3'TiRNA_42	-7.73628	-6.30474	0.370737	down	0.164232	0.305057	-7.73628	-6.30474	0.164232	0.305057	3'tiRNA	ACACGTGAAAGGTCCCTGGTTCGAAACCAGGTGGAAACACCA	42	tRNA-Val-CAC-9	Potential				12	AAGGT	ASHG38SM20TRFSS100013300TV6	tiRNA-3-42-ValCAC-9	False	3-tiRNA-complement	TGTGCACTTTCCAGGG	16	GGGCGGGCGCCAAAAGGCGCCCGCCCTGTGCACTTTCCAGGGTATCCTACTATACGTATC	60
3'tiRNA-ValCAC	3'tiRNA-43-ValCAC-9	tRNA-Val-CAC-9-1(Low)_3'TiRNA_43	-7.92057	-6.92033	0.499914	down	0.0567473	0.157098	-7.92057	-6.92033	0.0567473	0.157098	3'tiRNA	CACACGTGAAAGGTCCCTGGTTCGAAACCAGGTGGAAACACCA	43	tRNA-Val-CAC-9	Potential				13	AAGGT	ASHG38SM20TRFSS100013939TV6	tiRNA-3-43-ValCAC-9	False	3-tiRNA-complement	GTGTGCACTTTCCAGG	16	GGGCGGGCGCCAAAAGGCGCCCGCCCGTGTGCACTTTCCAGGTATCCTACTATACGTATC	60
3'tiRNA-ValCAC	3'tiRNA-42-ValCAC-10	tRNA-Val-CAC-10-1(Low)_3'TiRNA_42	-5.35003	-3.98354	0.387834	down	0.0610974	0.081754	-5.35003	-3.98354	0.0610974	0.081754	3'tiRNA	ACACGAGAAAAGTCCCTGATTCGAGACTGGGTGGGAACGCCA	42	tRNA-Val-CAC-10	Potential				12	AAAGT	ASHG38SM20TRFSS100013270TV6	tiRNA-3-42-ValCAC-10	False	3-tiRNA-complement	TGTGCTCTTTTCAGGGA	17	GGGCGGGCGCCAAAAGGCGCCCGCCCTGTGCTCTTTTCAGGGATATCCTACTATACGTAT	60
3'tiRNA-ValTAC	3'tiRNA-43-ValTAC-4	tRNA-Val-TAC-4-1(High)_3'TiRNA_43	-7.82466	-6.15898	0.315197	down	0.176017	0.263505	-7.82466	-6.15898	0.176017	0.263505	3'tiRNA	TACACGCGAAAGGTCCTCGGGTCGAAACCGAGCGGAAACACCA	43	tRNA-Val-TAC-4	Potential				13	AAGGT	ASHG38SM20TRFSS100013948TV6	tiRNA-3-43-ValTAC-4	False	3-tiRNA-complement	ATGTGCGCTTTCCAG	15	GGGCGGGCGCCAAAAGGCGCCCGCCCATGTGCGCTTTCCAGTATCCTACTATACGTATCA	60
3'tiRNA-ValTAC	3'tiRNA-42-ValTAC-4	tRNA-Val-TAC-4-1(High)_3'TiRNA_42	-6.52974	-5.26765	0.41694	down	0.213776	0.481937	-6.52974	-5.26765	0.213776	0.481937	3'tiRNA	ACACGCGAAAGGTCCTCGGGTCGAAACCGAGCGGAAACACCA	42	tRNA-Val-TAC-4	Potential				12	AAGGT	ASHG38SM20TRFSS100013309TV6	tiRNA-3-42-ValTAC-4	False	3-tiRNA-complement	TGTGCGCTTTCCAGGAG	17	GGGCGGGCGCCAAAAGGCGCCCGCCCTGTGCGCTTTCCAGGAGTATCCTACTATACGTAT	60
