# Supplementary material for: METTL1 promotes cadmium-induced stress granules formation via enhancing translation of G3BP1 and expression of m7G- 3' tiRNA MetCAT
Source: Cell Biol Toxicol. 2025 Aug 5;41(1):124. doi: 10.1007/s10565-025-10072-0 (PMC12325392; doi:10.1007/s10565-025-10072-0)
Supplement: Supplementary file 5 — Supplementary file5 (XLSX 1964 KB) [file 10565_2025_10072_MOESM5_ESM.xlsx]

## Sheet: SV1 up∩T24 down
MINTbase_ID	tRF_sequence	tRF_type	Sequence_locations	log2FC	Fold_Change	p_value	q_value	T_CPM	C_CPM	G3BP1	M1-G3BP1		tsRNA-name	tsRNA-ID	Alias	T24-KO-M1(mean)	T24(mean)	Foldchange	Regulation	T24-KO-M1(Mean % m7G)	T24(Mean % m7G)	T24-KO-M1(IP,Normalized)	T24(IP,Normalized)	T24-KO-M1(% m7G)	T24(% m7G)	tsRNA_type	tsRNA-sequence	tsRNA-length	tsRNA-precursor	Level	Function	Mechanism	References	m7G_pos	m7G_motif	probeID	Trans_symbol	ProbeType	ProbeClass	ProbeSeq	ProbeLength	ProbeSeqFull	ProbeLength2
tRF-25-5NB2NZW7O6	GAGTTAAAGACTTTTTCTCTGACCA	3'-tRF	trnaMT_ProTGG_MT_-_15956_16023@47.71.25	4.48749	22.4321	1.03749e-10	7.68246e-09	8.11881	3.63131	15.5439	214.148		3'tiRNA-ArgCCG	3'tiRNA-43-ArgCCG-1	tRNA-Arg-CCG-1-3(High)_3'TiRNA_43	-3.85143	-2.78931	0.478925	down	0.193041	0.383691	-3.85143	-2.78931	0.193041	0.383691	3'tiRNA	CCGGATCAGAAGATTGAGGGTTCGAGTCCCTTCGTGGTCGCCA	43	tRNA-Arg-CCG-1	Potential						ASHG38SM20TRFSS100013423TV6	tiRNA-3-43-ArgCCG-1	False	3-tiRNA-complement	GGCCTAGTCTTCTAACTCCCAA	22	GGGCGGGCGCCAAAAGGCGCCCGCCCGGCCTAGTCTTCTAACTCCCAATATCCTACTATA	60
tRF-29-NH99OMEMR3FV	CTGCGTGTTCGAATCACGTCGGGGTCACC	3'-tRF	trna6_TrpCCA_12_+_98898030_98898101@46.74.29	4.18145	18.1443	0.509804	1	2.85867	-1.32278	0	5.28761		3'tiRNA-MetCAT	3'tiRNA-43-MetCAT-1	tRNA-Met-CAT-1-1(High)_3'TiRNA_43	-8.31858	-6.52142	0.28774	down	0.0764923	0.360034	-8.31858	-6.52142	0.0764923	0.360034	3'tiRNA	CATAATCTGAAGGTCGTGAGTTCGATCCTCACACGGGGCACCA	43	tRNA-Met-CAT-1	Potential				13	AAGGT	ASHG38SM20TRFSS100013747TV6	tiRNA-3-43-MetCAT-1	False	3-tiRNA-complement	GTATTAGACTTCCAGCACTCAAGCTA	26	GGGCGGGCGCCAAAAGGCGCCCGCCCGTATTAGACTTCCAGCACTCAAGCTATATCCTAC	60
tRF-43-JOWU1M70YU890HRFD2	CATAATCTGAAGGTCGTGAGTTCGATCCTCACACGGGGCACCA	3'-half	trna10_MetCAT_8_-_124169470_124169542@34.76.43	3.5087	11.3821	4.68596e-07	1.01881e-05	7.4526	3.9439	19.4299	134.834		3'tiRNA-TrpCCA	3'tiRNA-41-TrpCCA-1	tRNA-Trp-CCA-1-1(High)_3'TiRNA_41	-2.58021	-1.31553	0.416194	down	0.355716	0.589083	-2.58021	-1.31553	0.355716	0.589083	3'tiRNA	AGATCAGAAGGTTGCGTGTTCAAATCACGTCGGGGTCACCA	41	tRNA-Trp-CCA-5,tRNA-Trp-CCA-1,tRNA-Trp-CCA-3	Potential				11	AAGGT	ASHG38SM20TRFSS100012448TV6	tiRNA-3-41-TrpCCA-1	False	3-tiRNA-complement	TCTAGTCTTCCAACGCACAAGTTTA	25	GGGCGGGCGCCAAAAGGCGCCCGCCCTCTAGTCTTCCAACGCACAAGTTTATATCCTACT	60
tRF-27-Q1Q89P9L842	GCGCCGCTGGTGTAGTGGTATCATGCA	5'-tRF	trna34_GlyCCC_16_-_686736_686806@1.27.27, trna27_GlyCCC_2_-_70476123_70476193@1.27.27	3.3073	9.89909	9.7613e-07	1.91822e-05	7.50797	4.20068	23.3158	140.122		3'tRF-GlyCCC	tRF3a-GlyCCC-2	tRNA-Gly-CCC-2-2(High)_TRF-3_18	-6.84005	-5.53299	0.404144	down	0.275437	0.535432	-6.84005	-5.53299	0.275437	0.535432	3'tRF	TTCCCGGGCGGCGCACCA	18	tRNA-Gly-CCC-2	Potential						ASHG38SM20TRFSS100005314TV6	tRF-3-18-GlyCCC-2	False	tRF3-complement	AAGGGCCCGCC	11	GGGCGGGCGCCAAAAGGCGCCCGCCCAAGGGCCCGCCTATCCTACTATACGTATCACATA	60
tRF-41-FMF07V7N2E2WMK81B	AGATCAGAAGGTTGCGTGTTCAAATCACGTCGGGGTCACCA	3'-half	trna1_TrpCCA_7_+_99067307_99067378@35.75.41, trna170_TrpCCA_6_-_26319330_26319401@35.75.41, trna168_TrpCCA_6_-_26331672_26331743@35.75.41, trna6_TrpCCA_17_+_8089676_8089747@35.75.41, trna39_TrpCCA_17_-_8124187_8124258@35.75.41	3.25885	9.57216	1	1	1.93607	-1.32278	0	2.6438		i-tRF-GluCTC	i-tRF-15:32-Glu-CTC-1		-7.95207	-6.69387	0.418065	down	0.00869755	0.061216	-7.95207	-6.69387	0.00869755	0.061216	i-tRF	GTGGTTAGGATTCGGCGC	18	tRNA-Glu-CTC-1,tRNA-Glu-CTC-2	Reliable		Associated with the development of CLL	31723042			ASHG38SM20TRF100009761TV6	tRF-i-15:32-Glu-CTC-1	False	i-tRF	GGCGCCGAATCCT	13	GGGCGGGCGCCAAAAGGCGCCCGCCCGGCGCCGAATCCTTATCCTACTATACGTATCACA	60
tRF-43-3282FN5KYUSRYWRSD2	CCGGATCAGAAGATTGAGGGTTCGAGTCCCTTCGTGGTCGCCA	3'-half	trna1_ArgCCG_16_+_3200675_3200747@34.76.43, trna114_ArgCCG_6_-_28710729_28710801@34.76.43, trna73_ArgCCG_6_+_28849165_28849237@34.76.43	3.25885	9.57216	1	1	1.93607	-1.32278	0	2.6438			5'tRF-MINTbase_tRF-23-OB1690PQDY		-1.3626	-0.287536	0.474649	down	0.222032	0.50021	-1.3626	-0.287536	0.222032	0.50021	5'tRF	GAAAAAGTCATGGAGGCCATGGG	23	chrM.tRNA17-SerTGA	Potential			MINTbase			ASHG38SM20TRF100002719TV6	MINTbase_tRF-23-OB1690PQDY	False	tRF5	GCCCATGGCCTCC	13	GGGCGGGCGCCAAAAGGCGCCCGCCCGCCCATGGCCTCCTATCCTACTATACGTATCACA	60
tRF-23-1XDDZZ4YV	AGTTAAAGACTTTTTCTCTGACC	3'-tRF	trnaMT_ProTGG_MT_-_15956_16023@48.70.23	3.25885	9.57216	1	1	1.93607	-1.32278	0	2.6438			3'tRF-MINTbase_tRF-24-7SERML92E2		-8.10917	-6.85513	0.419274	down	0.0889786	0.218535	-8.10917	-6.85513	0.0889786	0.218535	3'tRF	GTTCGACTCCCGGTATGGGAACCA	24	tRNA-Glu-TTC-1	Potential			MINTbase			ASHG38SM20TRFSS100002875TV6	MINTbase_tRF-24-7SERML92E2	False	tRF3-complement	CAAGCTGAGGGCCATACCCTTGGTG	25	GGGCGGGCGCCAAAAGGCGCCCGCCCCAAGCTGAGGGCCATACCCTTGGTGTATCCTACT	60
tRF-25-63U0EZY9X1	GGAGTTAAAGACTTTTTCTCTGACC	3'-tRF	trnaMT_ProTGG_MT_-_15956_16023@46.70.25	2.74547	6.70607	0.000186219	0.00204321	6.68937	3.9439	19.4299	79.3141			3'tRF-MINTbase_tRF-33-ZPEK45H5KQBFD2		-3.58229	-2.42664	0.448865	down	0.327163	0.35517	-3.58229	-2.42664	0.327163	0.35517	3'tRF	TTTAGACGGGCTCACATCACCCCATAAACACCA	33	chrM.tRNA1-PheGAA	Potential			MINTbase			ASHG38SM20TRFSS100003922TV6	MINTbase_tRF-33-ZPEK45H5KQBFD2	False	tRF3-complement	AAATCTGCCCGAGTGT	16	GGGCGGGCGCCAAAAGGCGCCCGCCCAAATCTGCCCGAGTGTTATCCTACTATACGTATC	60
tRF-24-7SERML92E2	GTTCGACTCCCGGTATGGGAACCA	3'-tRF	trna20_GluTTC_2_-_131094701_131094772@52.75.24, trna5_GluTTC_13_-_41634874_41634945@52.75.24	2.69972	6.49676	3.68507e-07	8.13902e-06	8.68517	5.98545	81.6054	317.256			3'tRF-MINTbase_tRF-23-1XDDZZ4YV		-8.7978	-7.04128	0.29596	down	0.131193	0.246938	-8.7978	-7.04128	0.131193	0.246938	3'tRF	AGTTAAAGACTTTTTCTCTGACC	23	chrM.tRNA15-ProTGG	Potential			MINTbase			ASHG38SM20TRFSS100002632TV6	MINTbase_tRF-23-1XDDZZ4YV	False	tRF3-complement	TCAATTTCTGAAAAAGAGACTGGG	24	GGGCGGGCGCCAAAAGGCGCCCGCCCTCAATTTCTGAAAAAGAGACTGGGTATCCTACTA	60
tRF-33-ZPEK45H5KQBFD2	TTTAGACGGGCTCACATCACCCCATAAACACCA	3'-tRF	trnaMT_PheGAA_MT_+_577_647@42.74.33	2.26213	4.797	0.000192772	0.00210271	7.5613	5.29917	50.5176	145.409			3'tRF-MINTbase_tRF-25-M3WE8SSP6D		-7.608	-6.09612	0.350654	down	0.123076	0.421303	-7.608	-6.09612	0.123076	0.421303	3'tRF	CGGGTTCGATTCCCGGTCAGGGAAC	25	tRNA-Glu-TTC-4,tRNA-Glu-CTC-1,tRNA-Phe-GAA-10	Potential			MINTbase			ASHG38SM20TRFSS100003082TV6	MINTbase_tRF-25-M3WE8SSP6D	False	tRF3-complement	GCCCAAGCTAAGGGCCAGTC	20	GGGCGGGCGCCAAAAGGCGCCCGCCCGCCCAAGCTAAGGGCCAGTCTATCCTACTATACG	60
tRF-19-HRRNWJE2	ATCCCGGGTTTCGGCACCA	3'-tRF	trna14_PheGAA_19_-_1383361_1383433@58.76.19, trna11_PheGAA_12_-_125412389_125412461@58.76.19, trna103_PheGAA_6_-_28791093_28791166@59.77.19, trna106_PheGAA_6_-_28775610_28775682@58.76.19, trna109_PheGAA_6_-_28758499_28758571@58.76.19, trna15_PheGAA_11_-_59324970_59325042@58.76.19, trna1_PheGAA_13_-_95201904_95201976@58.76.19, trna13_PheGAA_11_-_59333853_59333925@58.76.19, trna96_PheGAA_6_-_289494…	1.90652	3.74904	0.0132311	0.09508	6.1072	4.20068	23.3158	52.8761			3'tRF-MINTbase_tRF-19-HRRNWJE2		-8.01523	-6.65946	0.390727	down	0.102631	0.374301	-8.01523	-6.65946	0.102631	0.374301	3'tRF	ATCCCGGGTTTCGGCACCA	19	tRNA-Phe-GAA-1,tRNA-Phe-GAA-3,tRNA-Phe-GAA-2,tRNA-Phe-GAA-4	Potential			MINTbase			ASHG38SM20TRFSS100002158TV6	MINTbase_tRF-19-HRRNWJE2	False	tRF3-complement	TAGGGCCCAAAGCCGTGGTG	20	GGGCGGGCGCCAAAAGGCGCCCGCCCTAGGGCCCAAAGCCGTGGTGTATCCTACTATACG	60
tRF-25-M3WE8SSP6D	CGGGTTCGATTCCCGGTCAGGGAAC	3'-tRF	trna71_GluCTC_1_-_161439189_161439260@49.73.25, trna84_GluTTC_1_-_161391883_161391954@49.73.25, trna87_GluCTC_6_-_126101393_126101464@49.73.25, trna116_GluCTC_1_-_145399233_145399304@49.73.25, trna77_GluCTC_6_+_28949976_28950047@49.73.25, trna77_GluCTC_1_-_161424398_161424469@49.73.25, trna80_GluCTC_1_-_161417018_161417089@49.73.25, trna92_PheGAA_1_-_149672905_149672976@49.73.25, trna74_GluCTC_1_…	1.65229	3.14333	0.63929	1	3.41688	1.76459	3.88597	7.93141			3'tRF-MINTbase_tRF-25-5NB2NZW7O6		-6.63033	-5.53663	0.468558	down	0.121173	0.300261	-6.63033	-5.53663	0.121173	0.300261	3'tRF	GAGTTAAAGACTTTTTCTCTGACCA	25	chrM.tRNA15-ProTGG	Potential			MINTbase			ASHG38SM20TRFSS100003034TV6	MINTbase_tRF-25-5NB2NZW7O6	False	tRF3-complement	CTCAATTTCTGAAAAAGAGACTGGTG	26	GGGCGGGCGCCAAAAGGCGCCCGCCCCTCAATTTCTGAAAAAGAGACTGGTGTATCCTAC	60
tRF-17-86S2P92	TCCCAGTAGAGCCTCCA	3'-tRF	trna127_ThrTGT_6_-_28442329_28442402@61.77.17	1.2472	2.37381	0.0139261	0.0996077	8.04585	6.79865	143.781	203.573			5'tRF-MINTbase_tRF-27-Q1Q89P9L842		-6.97427	-5.82601	0.451169	down	0.0909718	0.315875	-6.97427	-5.82601	0.0909718	0.315875	5'tRF	GCGCCGCTGGTGTAGTGGTATCATGCA	27	tRNA-Gly-CCC-2	Potential			MINTbase			ASHG38SM20TRF100003334TV6	MINTbase_tRF-27-Q1Q89P9L842	False	tRF5	GTGCATGATACCACTACAC	19	GGGCGGGCGCCAAAAGGCGCCCGCCCGTGCATGATACCACTACACTATCCTACTATACGT	60
tRF-18-73V2Y8DM	GTGGTTAGGATTCGGCGC	i-tRF	trna10_GluCTC_3_-_103879524_103879595@15.32.18, trna71_GluCTC_1_-_161439189_161439260@15.32.18, trna59_GluCTC_1_+_249168447_249168518@15.32.18, trna87_GluCTC_6_-_126101393_126101464@15.32.18, trna25_GluCTC_2_-_71273488_71273560@15.32.18, trna116_GluCTC_1_-_145399233_145399304@15.32.18, trna77_GluCTC_6_+_28949976_28950047@15.32.18, trna77_GluCTC_1_-_161424398_161424469@15.32.18, trna80_GluCTC_1_-_…	1.13455	2.19551	0.0407562	0.256187	7.48055	6.346	104.921	137.478			3'tRF-MINTbase_tRF-17-86S2P92		-7.64477	-6.25309	0.381121	down	0.235486	0.365014	-7.64477	-6.25309	0.235486	0.365014	3'tRF	TCCCAGTAGAGCCTCCA	17	tRNA-Thr-TGT-1	Potential			MINTbase			ASHG38SM20TRFSS100001825TV6	MINTbase_tRF-17-86S2P92	False	tRF3-complement	AGGGTCATCTCGGAGGTG	18	GGGCGGGCGCCAAAAGGCGCCCGCCCAGGGTCATCTCGGAGGTGTATCCTACTATACGTA	60
tRF-23-OB1690PQDY	GAAAAAGTCATGGAGGCCATGGG	5'-tRF	trnalookalike6_SerTGA_1_-_567997_568065@1.23.23, trnaMT_SerTGA_MT_-_7446_7514@1.23.23	1.09408	2.13477	1	1	2.85867	1.76459	3.88597	5.28761			3'tRF-MINTbase_tRF-29-NH99OMEMR3FV		-7.33063	-6.25249	0.47364	down	0.0187404	0.061545	-7.33063	-6.25249	0.0187404	0.061545	3'tRF	CTGCGTGTTCGAATCACGTCGGGGTCACC	29	tRNA-Trp-CCA-4	Potential			MINTbase			ASHG38SM20TRFSS100003574TV6	MINTbase_tRF-29-NH99OMEMR3FV	False	tRF3-complement	GACGCACAAGCTTAGTG	17	GGGCGGGCGCCAAAAGGCGCCCGCCCGACGCACAAGCTTAGTGTATCCTACTATACGTAT	60
tRF-18-YRRHQFD2	TTCCCGGGCGGCGCACCA	3'-tRF	trna34_GlyCCC_16_-_686736_686806@57.74.18, trna27_GlyCCC_2_-_70476123_70476193@57.74.18	0.97115	1.9604	0.0601123	0.358104	7.84548	6.87433	151.553	177.135			3'tRF-MINTbase_tRF-36-KKM1M3WD8S746DD		-6.0808	-4.93559	0.452124	down	0.115271	0.303581	-6.0808	-4.93559	0.115271	0.303581	3'tRF	CCAGGCGGCCCGGGTTCGACTCCCGGTGTGGGAACC	36	tRNA-Glu-TTC-2	Potential			MINTbase			ASHG38SM20TRFSS100003997TV6	MINTbase_tRF-36-KKM1M3WD8S746DD	False	tRF3-complement	GGTCCGCCGGG	11	GGGCGGGCGCCAAAAGGCGCCCGCCCGGTCCGCCGGGTATCCTACTATACGTATCACATA	60
tRF-36-KKM1M3WD8S746DD	CCAGGCGGCCCGGGTTCGACTCCCGGTGTGGGAACC	3'-tRF	trna11_GluTTC_15_-_26327381_26327452@39.74.36, trna3_GluTTC_13_-_45492062_45492133@39.74.36	0.73976	1.6699	1	1	3.41688	2.67712	7.77194	7.93141			3'tRF-MINTbase_tRF-25-63U0EZY9X1		-4.94166	-3.80719	0.455501	down	0.0602663	0.199799	-4.94166	-3.80719	0.0602663	0.199799	3'tRF	GGAGTTAAAGACTTTTTCTCTGACC	25	chrM.tRNA15-ProTGG	Potential			MINTbase			ASHG38SM20TRFSS100003037TV6	MINTbase_tRF-25-63U0EZY9X1	False	tRF3-complement	CCTCAATTTCTGAAAAAGAGACTGGG	26	GGGCGGGCGCCAAAAGGCGCCCGCCCCCTCAATTTCTGAAAAAGAGACTGGGTATCCTAC	60

## Sheet: SV1 down∩T24 up
MINTbase_ID	tRF_sequence	tRF_type	Sequence_locations	log2FC	Fold_Change	p_value	q_value	T_CPM	C_CPM	G3BP1	M1-G3BP1		tsRNA-name	tsRNA-ID	Alias	T24-KO-M1(mean)	T24(mean)	Foldchange	Regulation	T24-KO-M1(Mean % m7G)	T24(Mean % m7G)	T24-KO-M1(IP,Normalized)	T24(IP,Normalized)	T24-KO-M1(% m7G)	T24(% m7G)	tsRNA_type	tsRNA-sequence	tsRNA-length	tsRNA-precursor	Level	Function	Mechanism	References	m7G_pos	m7G_motif	probeID	Trans_symbol	ProbeType	ProbeClass	ProbeSeq	ProbeLength	ProbeSeqFull	ProbeLength2
tRF-42-YE4PRS93W0K6MY6V2	TTAATCTCAGGGTCGTGGGTTCGAGCCCCACGTTGGGCGCCA	3'-half	trna11_LysCTT_5_-_180648979_180649051@35.76.42, trna9_LysCTT_5_+_180634755_180634827@35.76.42, trna13_LysCTT_6_+_26556774_26556846@35.76.42, trna119_LysCTT_1_-_145395522_145395594@35.76.42, trna32_LysCTT_16_-_3207406_3207478@35.76.42, trna7_LysCTT_16_+_3225692_3225764@35.76.42, trna10_LysCTT_16_+_3241501_3241573@35.76.42	-8.37058	0.00302137	7.89453e-09	2.84723e-07	-1.32278	7.0478	170.983	0		3'tiRNA-LysCTT	3'tiRNA-42-LysCTT-2	tRNA-Lys-CTT-2-5(High)_3'TiRNA_42	-5.3022	-6.35369	2.07267	up	0.127091	0.105049	-5.3022	-6.35369	0.127091	0.105049	3'tiRNA	TTAATCTCAGGGTCGTGGGTTCGAGCCCCACGTTGGGCGCCA	42	tRNA-Lys-CTT-4,tRNA-Lys-CTT-2,tRNA-Lys-CTT-3	Potential				12	AGGGT	ASHG38SM20TRFSS100013042TV6	tiRNA-3-42-LysCTT-2	False	3-tiRNA-complement	AATTAGAGTCCCAGCACCCAAGC	23	GGGCGGGCGCCAAAAGGCGCCCGCCCAATTAGAGTCCCAGCACCCAAGCTATCCTACTAT	60
tRF-34-32VIJMRPFQJDKQ	CCGGATAGCTCAGTCGGTAGAGCATCAGACTTTT	i-tRF	trna2_LysTTT_17_+_8022473_8022545@3.36.34, trna5_LysTTT_11_+_59323902_59323974@3.36.34, trna14_LysTTT_11_-_59327808_59327880@3.36.34, trna62_LysTTT_1_-_204476158_204476230@3.36.34, trna54_LysTTT_1_+_204475655_204475727@3.36.34, trna76_LysTTT_6_+_28918806_28918878@3.36.34	-7.6146	0.00510242	3.60565e-06	6.16824e-05	-1.32278	6.29182	101.035	0		3'tiRNA-ValTAC	3'tiRNA-42-ValTAC-1	tRNA-Val-TAC-1-2(High)_3'TiRNA_42	1.55464	0.402813	2.22195	up	0.445531	0.269735	1.55464	0.402813	0.445531	0.269735	3'tiRNA	ACACGCAGAAGGTCCTGGGTTCGAGCCCCAGTGGAACCACCA	42	tRNA-Val-TAC-1,tRNA-Val-TAC-2	Potential				12	AAGGT	ASHG38SM20TRFSS100013303TV6	tiRNA-3-42-ValTAC-1	False	3-tiRNA-complement	TGTGCGTCTTCCAGGACCCAAGC	23	GGGCGGGCGCCAAAAGGCGCCCGCCCTGTGCGTCTTCCAGGACCCAAGCTATCCTACTAT	60
tRF-17-K6S1852	CCCCAGTACCTCCACCA	3'-tRF	trna108_AlaAGC_6_-_28763741_28763812@59.75.17	-6.82644	0.00881123	0.000517265	0.00514846	-1.32278	5.50366	58.2896	0		3'tiRNA-ValTAC	3'tiRNA-41-ValTAC-1	tRNA-Val-TAC-1-2(High)_3'TiRNA_41	1.6078	0.135539	2.77456	up	0.433369	0.206689	1.6078	0.135539	0.433369	0.206689	3'tiRNA	CACGCAGAAGGTCCTGGGTTCGAGCCCCAGTGGAACCACCA	41	tRNA-Val-TAC-1,tRNA-Val-TAC-2	Potential				11	AAGGT	ASHG38SM20TRFSS100012529TV6	tiRNA-3-41-ValTAC-1	False	3-tiRNA-complement	GTGCGTCTTCCAGGACCCAAGC	22	GGGCGGGCGCCAAAAGGCGCCCGCCCGTGCGTCTTCCAGGACCCAAGCTATCCTACTATA	60
tRF-19-1E8Y7ZFV	AGGATTCCTGGTTTTCACC	i-tRF	trna11_GluTTC_15_-_26327381_26327452@21.39.19, trna20_GluTTC_2_-_131094701_131094772@21.39.19, trna3_GluTTC_13_-_45492062_45492133@21.39.19, trna5_GluTTC_13_-_41634874_41634945@21.39.19	-6.24782	0.0131589	0.00724341	0.0557925	-1.32278	4.92504	38.8597	0		3'tRF-AlaAGC	tRF3a-AlaAGC-2	tRNA-Ala-AGC-2-2(High)_TRF-3_18	-4.42204	-7.01734	6.04315	up	0.205727	0.0447513	-4.42204	-7.01734	0.205727	0.0447513	3'tRF	TCCCCGGCACCTCCACCA	18	tRNA-Ala-TGC-6,tRNA-Ala-TGC-1,tRNA-Ala-AGC-2,tRNA-Ala-AGC-3	Potential						ASHG38SM20TRFSS100005023TV6	tRF-3-18-AlaAGC-2	False	tRF3-complement	AGGGGCCGTGGAGGTGGT	18	GGGCGGGCGCCAAAAGGCGCCCGCCCAGGGGCCGTGGAGGTGGTTATCCTACTATACGTA	60
tRF-21-2MK827K1B	CAATCCCCGGCACCTCCACCA	3'-tRF	trna101_AlaAGC_6_-_28831462_28831533@55.75.21, trna65_AlaAGC_6_+_28574933_28575004@55.75.21, trna102_AlaAGC_6_-_28806221_28806292@55.75.21	-5.93063	0.0163947	0.0127308	0.0917435	-1.32278	4.60785	31.0878	0		3'tRF-AlaAGC	tRF3b-AlaAGC-5	tRNA-Ala-AGC-20-1(Low)_TRF-3_22	-1.75753	-5.23036	11.1026	up	0.292105	0.0364554	-1.75753	-5.23036	0.292105	0.0364554	3'tRF	TCAATCCCCAGCACCTCCACCA	22	tRNA-Ala-AGC-20,tRNA-Ala-AGC-5	Potential						ASHG38SM20TRFSS100005737TV6	tRF-3-22-AlaAGC-5	False	tRF3-complement	AGTTAGGGGTCGTGGAGGTGGTG	23	GGGCGGGCGCCAAAAGGCGCCCGCCCAGTTAGGGGTCGTGGAGGTGGTGTATCCTACTAT	60
tRF-33-3JVIJMRPFQRD03	CCGGCTAGCTCAGTCGGTAGAGCATGGGACTCT	i-tRF	trna13_LysCTT_14_-_58706613_58706685@3.35.33, trna10_LysCTT_16_+_3241501_3241573@3.35.33, trna2_LysCTT_15_+_79152904_79152976@3.35.33	-5.93063	0.0163947	0.0127308	0.0917435	-1.32278	4.60785	31.0878	0		3'tRF-MetCAT	tRF3a-MetCAT-3	tRNA-Met-CAT-3-2(High)_TRF-3_18	4.79613	3.448	2.54581	up	0.359022	0.184159	4.79613	3.448	0.359022	0.184159	3'tRF	ACCTCAGAGGGGGCACCA	18	tRNA-Met-CAT-3	Potential						ASHG38SM20TRFSS100005509TV6	tRF-3-18-MetCAT-3	False	tRF3-complement	TGGAGTCTCCCCCGTGGTG	19	GGGCGGGCGCCAAAAGGCGCCCGCCCTGGAGTCTCCCCCGTGGTGTATCCTACTATACGT	60
tRF-20-0M0RHB26	ACATCACCCCATAAACACCA	3'-tRF	trnaMT_PheGAA_MT_+_577_647@55.74.20	-5.74136	0.018693	0.0226768	0.153597	-1.32278	4.41858	27.2018	0		3'tRF-MetCAT	tRF3b-MetCAT-3	tRNA-Met-CAT-3-2(High)_TRF-3_22	3.01549	1.56979	2.72394	up	0.484664	0.245893	3.01549	1.56979	0.484664	0.245893	3'tRF	TCGAACCTCAGAGGGGGCACCA	22	tRNA-Met-CAT-3	Potential						ASHG38SM20TRFSS100006253TV6	tRF-3-22-MetCAT-3	False	tRF3-complement	AGCTTGGAGTCTCCC	15	GGGCGGGCGCCAAAAGGCGCCCGCCCAGCTTGGAGTCTCCCTATCCTACTATACGTATCA	60
tRF-17-Q1Q89PP	GCGCCGCTGGTGTAGTG	5'-tRF	trna34_GlyCCC_16_-_686736_686806@1.17.17, trna27_GlyCCC_2_-_70476123_70476193@1.17.17	-5.74136	0.018693	0.0226768	0.153597	-1.32278	4.41858	27.2018	0		3'tRF-PheGAA	tRF3b-PheGAA-1	tRNA-Phe-GAA-1-6(High)_TRF-3_22	-5.75834	-8.39103	6.20183	up	0.387851	0.0306646	-5.75834	-8.39103	0.387851	0.0306646	3'tRF	TCGATCCCGGGTTTCGGCACCA	22	tRNA-Phe-GAA-1	Potential						ASHG38SM20TRFSS100006262TV6	tRF-3-22-PheGAA-1	False	tRF3-complement	AGCTAGGGCCCAAAGC	16	GGGCGGGCGCCAAAAGGCGCCCGCCCAGCTAGGGCCCAAAGCTATCCTACTATACGTATC	60
tRF-31-Q99P9P9NH57SD	GCTTCTGTAGTGTAGTGGTTATCACGTTCGC	5'-tRF	trna152_ValCAC_6_-_27248049_27248121@1.31.31	-5.55803	0.0212259	1.4198e-09	6.67566e-08	1.93607	7.4941	233.158	2.6438		5'tiRNA-AspGTC	5'tiRNA-36-AspGTC-1	tRNA-Asp-GTC-1-1(High)_5'TiRNA_36	1.66157	0.376332	2.43722	up	0.0651647	0.0667008	1.66157	0.376332	0.0651647	0.0667008	5'tiRNA	TCCTCGTTAGTATAGTGGTTAGTATCCCCGCCTGTC	36	tRNA-Asp-GTC-1	Potential						ASHG38SM20TRF100016325TV6	tiRNA-5-36-AspGTC-1	False	5-tiRNA	GGACAGGCGGGGATACTAACCAC	23	GGGCGGGCGCCAAAAGGCGCCCGCCCGGACAGGCGGGGATACTAACCACTATCCTACTAT	60
tRF-17-YU4RRW4	TTCGACTCCCGGTGTGG	i-tRF	trna11_GluTTC_15_-_26327381_26327452@53.69.17, trna3_GluTTC_13_-_45492062_45492133@53.69.17	-5.26668	0.0259759	0.0751017	0.420438	-1.32278	3.9439	19.4299	0		5'tiRNA-AspGTC	5'tiRNA-35-AspGTC-1	tRNA-Asp-GTC-1-1(High)_5'TiRNA_35	1.58218	0.32466	2.39085	up	0.0702107	0.0659897	1.58218	0.32466	0.0702107	0.0659897	5'tiRNA	TCCTCGTTAGTATAGTGGTTAGTATCCCCGCCTGT	35	tRNA-Asp-GTC-1	Potential						ASHG38SM20TRF100015578TV6	tiRNA-5-35-AspGTC-1	False	5-tiRNA	GACAGGCGGGGATACTAACCACTATA	26	GGGCGGGCGCCAAAAGGCGCCCGCCCGACAGGCGGGGATACTAACCACTATATATCCTAC	60
tRF-16-KK5Y93E	CCAGGGATTGTGGGTT	i-tRF	trna12_ArgCCT_16_+_3243918_3243990@40.55.16, trna18_ArgCCT_17_+_73030001_73030073@40.55.16, trna21_ArgCCT_17_-_73030526_73030598@40.55.16, trna3_ArgCCT_7_+_139025446_139025518@40.55.16, trna2_ArgCCT_16_+_3202901_3202973@40.55.16	-4.95409	0.0322604	0.139845	0.686811	-1.32278	3.63131	15.5439	0		5'tiRNA-LysTTT	5'tiRNA-34-LysTTT-3	tRNA-Lys-TTT-3-5(High)_5'TiRNA_34	-0.692693	-2.39511	3.25446	up	0.20549	0.144615	-0.692693	-2.39511	0.20549	0.144615	5'tiRNA	GCCCGGATAGCTCAGTCGGTAGAGCATCAGACTT	34	tRNA-Lys-TTT-3,tRNA-Lys-TTT-5	Potential						ASHG38SM20TRF100015167TV6	tiRNA-5-34-LysTTT-3	False	5-tiRNA	GAAGTCTGATGCTCTACCGACTGAGCTAT	29	GGGCGGGCGCCAAAAGGCGCCCGCCCGAAGTCTGATGCTCTACCGACTGAGCTATTATCC	60
tRF-38-EFOK8YR951K36DD1	ACGCAGAAGGTCCTGGGTTCGAGCCCCAGTGGAACCAC	3'-tRF	trna17_ValTAC_11_-_59318102_59318174@37.74.38, trna16_ValTAC_11_-_59318460_59318532@37.74.38, trna4_ValTAC_X_-_18693029_18693101@37.74.38	-4.55449	0.0425563	0.264706	1	-1.32278	3.23171	11.6579	0		5'tiRNA-ProTGG	5'tiRNA-34-ProTGG-3	RNase L-driven tiRNA	-5.10929	-7.33051	4.6629	up	0.188663	0.0899526	-5.10929	-7.33051	0.188663	0.0899526	5'tiRNA	GGCTCGTTGGTCTAGGGGTATGATTCTCGCTTTG	34	tRNA-Pro-TGG-3	Functional	Provide the trigger for translation arrest by RNase Lduring dsRNA response in human cells		28808124			ASHG38SM20TRF100015248TV6	tiRNA-5-34-ProTGG-3	False	5-tiRNA	GCAAAGCGAGAATCATACCC	20	GGGCGGGCGCCAAAAGGCGCCCGCCCGCAAAGCGAGAATCATACCCTATCCTACTATACG	60
tRF-22-WEK879652	TCGATCCCGGGTTTCGGCACCA	3'-tRF	trna14_PheGAA_19_-_1383361_1383433@55.76.22, trna11_PheGAA_12_-_125412389_125412461@55.76.22, trna109_PheGAA_6_-_28758499_28758571@55.76.22, trna15_PheGAA_11_-_59324970_59325042@55.76.22, trna1_PheGAA_13_-_95201904_95201976@55.76.22, trna96_PheGAA_6_-_28949449_28949521@55.76.22	-4.55449	0.0425563	0.264706	1	-1.32278	3.23171	11.6579	0		5'tRF-LeuAAG	tRF5-22-LeuAAG-1	tRNA-Leu-AAG-1-3(High)_TRF-5_22	-2.64019	-3.66824	2.03927	up	0.134632	0.212732	-2.64019	-3.66824	0.134632	0.212732	5'tRF	GGTAGCGTGGCCGAGCGGTCTA	22	tRNA-Leu-AAG-1,tRNA-Leu-AAG-2,tRNA-Leu-AAG-3,tRNA-Leu-TAG-1	Potential						ASHG38SM20TRF100008538TV6	tRF-5-22-LeuAAG-1	False	tRF5	GTAGACCGCTCGGCCACG	18	GGGCGGGCGCCAAAAGGCGCCCGCCCGTAGACCGCTCGGCCACGTATCCTACTATACGTA	60
tRF-25-RP9830MMUK	GGTAGTGTGGCCGAGCGGTCTAAGG	5'-tRF	trna2_LeuTAG_14_+_21093529_21093610@1.25.25	-4.55449	0.0425563	0.264706	1	-1.32278	3.23171	11.6579	0		5'tRF-ThrAGT	tRF5-19-ThrAGT-2		-6.01684	-7.34724	2.51473	up	0.103903	0.0789136	-6.01684	-7.34724	0.103903	0.0789136	5'tRF	GGCTCCGTGGCTTAGCTGG	19	tRNA-Thr-AGT-2	Potential						ASHG38SM20TRF100007428TV6	tRF-5-19-ThrAGT-2	False	tRF5	GCCAGCTAAGCCACGGA	17	GGGCGGGCGCCAAAAGGCGCCCGCCCGCCAGCTAAGCCACGGATATCCTACTATACGTAT	60
tRF-28-EK45H5KQBFD2	ACGGGCTCACATCACCCCATAAACACCA	3'-tRF	trnaMT_PheGAA_MT_+_577_647@47.74.28	-3.9999	0.0625044	0.509804	1	-1.32278	2.67712	7.77194	0		5'tRF-ValCAC	tRF5c-ValCAC-2		-2.8729	-4.36443	2.81187	up	0.0737548	0.0827419	-2.8729	-4.36443	0.0737548	0.0827419	5'tRF	GCTTCTGTAGTGTAGTGGTTATCACGTTCGC	31	tRNA-Val-CAC-2	Reliable			tRFdb			ASHG38SM20TRF100009483TV6	tRF-5c-ValCAC-2	False	tRF5	GGCGAACGTGATAACCACTACACTACA	27	GGGCGGGCGCCAAAAGGCGCCCGCCCGGCGAACGTGATAACCACTACACTACATATCCTA	60
tRF-22-8EK6P1852	TCAATCCCCAGCACCTCCACCA	3'-tRF	trna67_AlaAGC_6_+_28678366_28678437@54.75.22, trna87_AlaAGC_1_-_150017382_150017452@53.74.22	-3.9999	0.0625044	0.509804	1	-1.32278	2.67712	7.77194	0		5'tRF-ValCAC	tRF5-26-ValCAC-2		-5.61259	-6.89317	2.42936	up	0.128275	0.118592	-5.61259	-6.89317	0.128275	0.118592	5'tRF	GCTTCTGTAGTGTAGTGGTTATCACG	26	tRNA-Val-CAC-2	Potential						ASHG38SM20TRF100009306TV6	tRF-5-26-ValCAC-2	False	tRF5	GCGTGATAACCACTACACTACA	22	GGGCGGGCGCCAAAAGGCGCCCGCCCGCGTGATAACCACTACACTACATATCCTACTATA	60
tRF-16-HRL7S50	ATCCCCGCCTGTCACG	i-tRF	trna4_AspGTC_12_+_96429799_96429870@24.39.16, trna78_AspGTC_1_-_161418033_161418104@24.39.16, trna72_AspGTC_1_-_161432824_161432895@24.39.16, trna81_AspGTC_1_-_161410615_161410686@24.39.16, trna38_AspGTC_17_-_8125556_8125627@24.39.16, trna5_AspGTC_12_+_98897281_98897352@24.39.16, trna45_AspGTC_6_+_27447453_27447524@24.39.16, trna10_AspGTC_12_-_125424193_125424264@24.39.16, trna48_AspGTC_6_+_27471…	-3.9999	0.0625044	0.509804	1	-1.32278	2.67712	7.77194	0		i-tRF-ArgCCT	i-tRF-40:55-Arg-CCT-1		-2.65416	-4.17171	2.86305	up	0.144351	0.134323	-2.65416	-4.17171	0.144351	0.134323	i-tRF	CCAGGGATTGTGGGTT	16	tRNA-Arg-CCT-1,tRNA-Arg-CCT-2,tRNA-Arg-CCT-3,tRNA-Arg-CCT-4,tRNA-Arg-CCT-5	Reliable		Sperm sugar-sensitive nuclear tsRNA	31877125			ASHG38SM20TRF100011121TV6	tRF-i-40:55-Arg-CCT-1	False	i-tRF	GAACCCACAATCCCTGG	17	GGGCGGGCGCCAAAAGGCGCCCGCCCGAACCCACAATCCCTGGTATCCTACTATACGTAT	60
tRF-24-Q99P9P9NF2	GCTTCTGTAGTGTAGTGGTTATCA	5'-tRF	trna152_ValCAC_6_-_27248049_27248121@1.24.24	-3.95198	0.0646155	1.95094e-07	4.70188e-06	3.41688	7.36886	213.728	7.93141		i-tRF-ArgCCT	i-tRF-35:55-Arg-CCT-1		0.0366401	-1.98325	4.05552	up	0.184296	0.112487	0.0366401	-1.98325	0.184296	0.112487	i-tRF	CTAAGCCAGGGATTGTGGGTT	21	tRNA-Arg-CCT-1,tRNA-Arg-CCT-2,tRNA-Arg-CCT-3,tRNA-Arg-CCT-4,tRNA-Arg-CCT-5	Reliable		Associated with the development of CLL	31723042			ASHG38SM20TRF100010719TV6	tRF-i-35:55-Arg-CCT-1	False	i-tRF	GAACCCACAATCCCTGGCTTAG	22	GGGCGGGCGCCAAAAGGCGCCCGCCCGAACCCACAATCCCTGGCTTAGTATCCTACTATA	60
tRF-34-PS5P4PW3FJHPEQ	GCCCGGATAGCTCAGTCGGTAGAGCATCAGACTT	5'-half	trna2_LysTTT_17_+_8022473_8022545@1.34.34, trna5_LysTTT_11_+_59323902_59323974@1.34.34, trna14_LysTTT_11_-_59327808_59327880@1.34.34, trna62_LysTTT_1_-_204476158_204476230@1.34.34, trna54_LysTTT_1_+_204475655_204475727@1.34.34, trna76_LysTTT_6_+_28918806_28918878@1.34.34	-3.76865	0.0733707	3.8974e-07	8.5956e-06	3.81836	7.58701	248.702	10.5752		i-tRF-AsnGTT	i-tRF-28:53-Asn-GTT-1		-4.03873	-5.47257	2.70165	up	0.118175	0.106205	-4.03873	-5.47257	0.118175	0.106205	i-tRF	TCGGCTGTTAACCGAAAGGTTGGTGG	26	tRNA-Asn-GTT-1,tRNA-Asn-GTT-2,tRNA-Asn-GTT-3,tRNA-Asn-GTT-6	Reliable		Associated with the development of CLL	31723042			ASHG38SM20TRF100010332TV6	tRF-i-28:53-Asn-GTT-1	False	i-tRF	GCCACCAACCTTTCG	15	GGGCGGGCGCCAAAAGGCGCCCGCCCGCCACCAACCTTTCGTATCCTACTATACGTATCA	60
tRF-19-HRMF3RE2	ATCCCCGGCACCTCCACCA	3'-tRF	trna101_AlaAGC_6_-_28831462_28831533@57.75.19, trna110_AlaTGC_6_-_28757547_28757618@57.75.19, trna113_AlaTGC_6_-_28726141_28726212@57.75.19, trna65_AlaAGC_6_+_28574933_28575004@57.75.19, trna102_AlaAGC_6_-_28806221_28806292@57.75.19	-3.56401	0.0845522	5.19332e-06	8.57793e-05	3.41688	6.9809	163.211	7.93141		i-tRF-AspGTC	i-tRF-4:31-Asp-GTC-2		1.50972	0.499472	2.01425	up	0.0822066	0.0736904	1.50972	0.499472	0.0822066	0.0736904	i-tRF	TCGTTAGTATAGTGGTGAGTATCCCCGC	28	tRNA-Asp-GTC-2	Reliable		Associated with the development of CLL	31723042			ASHG38SM20TRF100011298TV6	tRF-i-4:31-Asp-GTC-2	False	i-tRF	GGCGGGGATACTCACCACTATACTA	25	GGGCGGGCGCCAAAAGGCGCCCGCCCGGCGGGGATACTCACCACTATACTATATCCTACT	60
tRF-22-WB365K652	TCGAACCTCAGAGGGGGCACCA	3'-tRF	trna75_MetCAT_6_+_28912352_28912424@55.76.22, trna97_MetCAT_6_-_28921042_28921114@55.76.22	-3.08737	0.117655	1	1	-1.32278	1.76459	3.88597	0		i-tRF-AspGTC	i-tRF-21:36-Asp-GTC-1		-4.59276	-7.139	5.84112	up	0.0442399	0.0504555	-4.59276	-7.139	0.0442399	0.0504555	i-tRF	AGTATCCCCGCCTGTC	16	tRNA-Asp-GTC-1,tRNA-Asp-GTC-2,tRNA-Asp-GTC-5	Reliable		Associated with the development of CLL	31723042			ASHG38SM20TRF100010123TV6	tRF-i-21:36-Asp-GTC-1	False	i-tRF	GGACAGGCGGGGA	13	GGGCGGGCGCCAAAAGGCGCCCGCCCGGACAGGCGGGGATATCCTACTATACGTATCACA	60
tRF-18-09FKRFD2	ACCTCAGAGGGGGCACCA	3'-tRF	trna75_MetCAT_6_+_28912352_28912424@59.76.18, trna97_MetCAT_6_-_28921042_28921114@59.76.18	-3.08737	0.117655	1	1	-1.32278	1.76459	3.88597	0		i-tRF-AspGTC	i-tRF-19:36-Asp-GTC-2		1.87788	0.290773	3.00446	up	0.0631103	0.0661458	1.87788	0.290773	0.0631103	0.0661458	i-tRF	GTGAGTATCCCCGCCTGTC	19	tRNA-Asp-GTC-2,tRNA-Asp-GTC-5	Reliable		Associated with the development of CLL	31723042			ASHG38SM20TRF100010068TV6	tRF-i-19:36-Asp-GTC-2	False	i-tRF	GGACAGGCGGGGATACTCAC	20	GGGCGGGCGCCAAAAGGCGCCCGCCCGGACAGGCGGGGATACTCACTATCCTACTATACG	60
tRF-26-Q99P9P9NH50	GCTTCTGTAGTGTAGTGGTTATCACG	5'-tRF	trna152_ValCAC_6_-_27248049_27248121@1.26.26	-3.08737	0.117655	1	1	-1.32278	1.76459	3.88597	0		i-tRF-AspGTC	i-tRF-13:39-Asp-GTC-2		2.96333	1.25259	3.27328	up	0.0515376	0.0643374	2.96333	1.25259	0.0515376	0.0643374	i-tRF	TAGTGGTGAGTATCCCCGCCTGTCACG	27	tRNA-Asp-GTC-2,tRNA-Asp-GTC-5	Reliable		Associated with the development of CLL	31723042			ASHG38SM20TRF100009621TV6	tRF-i-13:39-Asp-GTC-2	False	i-tRF	GCGTGACAGGCGGGGATACTC	21	GGGCGGGCGCCAAAAGGCGCCCGCCCGCGTGACAGGCGGGGATACTCTATCCTACTATAC	60
tRF-25-0P58309NDJ	ACCAGGATGGCCGAGTGGTTAAGGC	5'-tRF	trna83_LeuTAA_6_+_144537684_144537766@1.25.25	-3.08737	0.117655	1	1	-1.32278	1.76459	3.88597	0		i-tRF-AspGTC	i-tRF-24:39-Asp-GTC-1		1.02649	-1.18322	4.62582	up	0.0716022	0.0779805	1.02649	-1.18322	0.0716022	0.0779805	i-tRF	ATCCCCGCCTGTCACG	16	tRNA-Asp-GTC-1,tRNA-Asp-GTC-2,tRNA-Asp-GTC-5	Reliable		Associated with the development of CLL	31723042			ASHG38SM20TRF100010239TV6	tRF-i-24:39-Asp-GTC-1	False	i-tRF	GCGTGACAGGCGGGGAT	17	GGGCGGGCGCCAAAAGGCGCCCGCCCGCGTGACAGGCGGGGATTATCCTACTATACGTAT	60
tRF-27-V470VR3196K	TAGTGGTGAGTATCCCCGCCTGTCACG	i-tRF	trna4_AspGTC_12_+_96429799_96429870@13.39.27, trna78_AspGTC_1_-_161418033_161418104@13.39.27, trna72_AspGTC_1_-_161432824_161432895@13.39.27, trna81_AspGTC_1_-_161410615_161410686@13.39.27, trna38_AspGTC_17_-_8125556_8125627@13.39.27, trna45_AspGTC_6_+_27447453_27447524@13.39.27, trna10_AspGTC_12_-_125424193_125424264@13.39.27, trna48_AspGTC_6_+_27471523_27471594@13.39.27, trna22_AspGTC_5_-_14177…	-3.08737	0.117655	1	1	-1.32278	1.76459	3.88597	0		i-tRF-AspGTC	i-tRF-53:70-Asp-GTC-2		-5.91837	-7.66741	3.36134	up	0.0842543	0.0511443	-5.91837	-7.66741	0.0842543	0.0511443	i-tRF	GTTCGATTCCCCGACGGG	18	tRNA-Asp-GTC-2,tRNA-Asp-GTC-3	Reliable		Associated with the development of CLL	31723042			ASHG38SM20TRF100011384TV6	tRF-i-53:70-Asp-GTC-2	False	i-tRF	GCCCGTCGGGGAATCGA	17	GGGCGGGCGCCAAAAGGCGCCCGCCCGCCCGTCGGGGAATCGATATCCTACTATACGTAT	60
tRF-28-WN1Q18X3HRDM	TCGTTAGTATAGTGGTGAGTATCCCCGC	i-tRF	trna4_AspGTC_12_+_96429799_96429870@4.31.28, trna78_AspGTC_1_-_161418033_161418104@4.31.28, trna72_AspGTC_1_-_161432824_161432895@4.31.28, trna81_AspGTC_1_-_161410615_161410686@4.31.28, trna38_AspGTC_17_-_8125556_8125627@4.31.28, trna45_AspGTC_6_+_27447453_27447524@4.31.28, trna10_AspGTC_12_-_125424193_125424264@4.31.28, trna48_AspGTC_6_+_27471523_27471594@4.31.28, trna75_AspGTC_1_-_161425414_161…	-3.08737	0.117655	1	1	-1.32278	1.76459	3.88597	0		i-tRF-AspGTC	i-tRF-38:64-Asp-GTC-2		-5.38721	-7.13775	3.36484	up	0.156882	0.0618058	-5.38721	-7.13775	0.156882	0.0618058	i-tRF	CGCGGGAGACCGGGGTTCGATTCCCC	26	tRNA-Asp-GTC-2,tRNA-Asp-GTC-3,tRNA-Asp-GTC-4	Reliable		Associated with the development of CLL	31723042			ASHG38SM20TRF100010896TV6	tRF-i-38:64-Asp-GTC-2	False	i-tRF	GGGGGAATCGAACCC	15	GGGCGGGCGCCAAAAGGCGCCCGCCCGGGGGAATCGAACCCTATCCTACTATACGTATCA	60
tRF-16-1QKS3WD	AGTATCCCCGCCTGTC	i-tRF	trna4_AspGTC_12_+_96429799_96429870@21.36.16, trna78_AspGTC_1_-_161418033_161418104@21.36.16, trna72_AspGTC_1_-_161432824_161432895@21.36.16, trna81_AspGTC_1_-_161410615_161410686@21.36.16, trna38_AspGTC_17_-_8125556_8125627@21.36.16, trna5_AspGTC_12_+_98897281_98897352@21.36.16, trna45_AspGTC_6_+_27447453_27447524@21.36.16, trna10_AspGTC_12_-_125424193_125424264@21.36.16, trna48_AspGTC_6_+_27471…	-3.08737	0.117655	1	1	-1.32278	1.76459	3.88597	0		i-tRF-GluCTC	i-tRF-14:32-Glu-CTC-1		-5.0347	-6.09499	2.08536	up	0.0344718	0.0624157	-5.0347	-6.09499	0.0344718	0.0624157	i-tRF	AGTGGTTAGGATTCGGCGC	19	tRNA-Glu-CTC-1,tRNA-Glu-CTC-2	Reliable		Associated with the development of CLL	31723042			ASHG38SM20TRF100009674TV6	tRF-i-14:32-Glu-CTC-1	False	i-tRF	GGCGCCGAATCCTAACCA	18	GGGCGGGCGCCAAAAGGCGCCCGCCCGGCGCCGAATCCTAACCATATCCTACTATACGTA	60
tRF-24-362VO0SR1Z	CCTCACACGCGAAAGGTCCCCGGT	i-tRF	trna152_ValCAC_6_-_27248049_27248121@31.54.24, trna9_ValCAC_6_+_26538282_26538354@31.54.24, trna85_ValCAC_1_-_161369490_161369562@31.54.24, trna13_ValCAC_19_-_4724647_4724719@31.54.24, trna10_ValCAC_5_-_180649395_180649467@31.54.24, trna18_ValCAC_5_-_180529253_180529325@31.54.24, trna157_ValCAC_6_-_27173867_27173939@31.54.24, trna2_ValCAC_5_+_180524070_180524142@31.54.24, trna98_ValCAC_1_-_149298…	-3.08737	0.117655	1	1	-1.32278	1.76459	3.88597	0		i-tRF-GluTTC	i-tRF-21:39-Glu-TTC-1		-5.53286	-6.96542	2.69925	up	0.043722	0.0614673	-5.53286	-6.96542	0.043722	0.0614673	i-tRF	AGGATTCCTGGTTTTCACC	19	tRNA-Glu-TTC-1,tRNA-Glu-TTC-2	Reliable		Associated with the development of CLL	31723042			ASHG38SM20TRF100010143TV6	tRF-i-21:39-Glu-TTC-1	False	i-tRF	GGGTGAAAACCAGGAATC	18	GGGCGGGCGCCAAAAGGCGCCCGCCCGGGTGAAAACCAGGAATCTATCCTACTATACGTA	60
tRF-26-L85DMKYUYRD	CGCGGGAGACCGGGGTTCGATTCCCC	i-tRF	trna4_AspGTC_12_+_96429799_96429870@38.63.26, trna6_AspGTC_9_-_77517990_77518061@38.63.26, trna78_AspGTC_1_-_161418033_161418104@38.63.26, trna72_AspGTC_1_-_161432824_161432895@38.63.26, trna81_AspGTC_1_-_161410615_161410686@38.63.26, trna38_AspGTC_17_-_8125556_8125627@38.63.26, trna144_AspGTC_6_-_27551236_27551307@38.63.26, trna45_AspGTC_6_+_27447453_27447524@38.63.26, trna10_AspGTC_12_-_1254241…	-3.08737	0.117655	1	1	-1.32278	1.76459	3.88597	0		i-tRF-GluTTC	i-tRF-54:70-Glu-TTC-2		-6.64407	-8.33822	3.23585	up	0.11829	0.0627433	-6.64407	-8.33822	0.11829	0.0627433	i-tRF	TTCGACTCCCGGTGTGG	17	tRNA-Glu-TTC-2	Reliable		Associated with the development of CLL	31723042			ASHG38SM20TRF100011411TV6	tRF-i-54:70-Glu-TTC-2	False	i-tRF	GCCACACCGGGAGT	14	GGGCGGGCGCCAAAAGGCGCCCGCCCGCCACACCGGGAGTTATCCTACTATACGTATCAC	60
tRF-17-PSQP4P5	GCCCGGCTAGCTCAGTC	5'-tRF	trna11_LysCTT_5_-_180648979_180649051@1.17.17, trna9_LysCTT_5_+_180634755_180634827@1.17.17, trna13_LysCTT_14_-_58706613_58706685@1.17.17, trna13_LysCTT_6_+_26556774_26556846@1.17.17, trna119_LysCTT_1_-_145395522_145395594@1.17.17, trna32_LysCTT_16_-_3207406_3207478@1.17.17, trna7_LysCTT_16_+_3225692_3225764@1.17.17, trna10_LysCTT_16_+_3241501_3241573@1.17.17, trna30_LysCTT_16_-_3230555_3230627@1…	-2.69633	0.154285	3.90937e-05	0.000504825	4.79777	7.4941	233.158	21.1504		i-tRF-GluTTC	i-tRF-16:39-Glu-TTC-1		-1.92454	-3.62809	3.257	up	0.0540427	0.0722854	-1.92454	-3.62809	0.0540427	0.0722854	i-tRF	CGGTTAGGATTCCTGGTTTTCACC	24	tRNA-Glu-TTC-1,tRNA-Glu-TTC-2	Reliable		Associated with the development of CLL	31723042			ASHG38SM20TRF100009942TV6	tRF-i-16:39-Glu-TTC-1	False	i-tRF	GGGTGAAAACCAGGAATCCTA	21	GGGCGGGCGCCAAAAGGCGCCCGCCCGGGTGAAAACCAGGAATCCTATATCCTACTATAC	60
tRF-36-897PVP9N1QKS3WD	TCCTCGTTAGTATAGTGGTTAGTATCCCCGCCTGTC	5'-tRF	trna5_AspGTC_12_+_98897281_98897352@1.36.36	-2.67179	0.156932	0.0566303	0.339738	1.93607	4.60785	31.0878	2.6438		i-tRF-GlyTCC	i-tRF-31:54-Gly-TCC-1		-3.59502	-4.81116	2.32325	up	0.149895	0.157859	-3.59502	-4.81116	0.149895	0.157859	i-tRF	CCTTCCAAGCAGTTGACCCGGGT	23	tRNA-Gly-TCC-1,tRNA-Gly-TCC-2,tRNA-Gly-TCC-3	Reliable		Associated with the development of CLL	31723042			ASHG38SM20TRF100010521TV6	tRF-i-31:54-Gly-TCC-1	False	i-tRF	GACCCGGGTCAACTGCTTGGAAGG	24	GGGCGGGCGCCAAAAGGCGCCCGCCCGACCCGGGTCAACTGCTTGGAAGGTATCCTACTA	60
tRF-30-6978WPRLXN48	GGCTCGTTGGTCTAGGGGTATGATTCTCGG	5'-tRF	trna12_ProTGG_11_-_75946869_75946940@1.30.30	-2.40902	0.188283	0.00111107	0.0103466	4.38963	6.79865	143.781	15.8628		i-tRF-LysCTT	i-tRF-3:33-Lys-CTT-2		-1.14743	-2.30648	2.23311	up	0.166618	0.129039	-1.14743	-2.30648	0.166618	0.129039	i-tRF	CCGGCTAGCTCAGTCGGTAGAGCATGAGACT	31	tRNA-Lys-CTT-2	Reliable		Associated with the development of CLL	31723042			ASHG38SM20TRF100011085TV6	tRF-i-3:33-Lys-CTT-2	False	i-tRF	GAGTCTCATGCTCTACCGACTGA	23	GGGCGGGCGCCAAAAGGCGCCCGCCCGAGTCTCATGCTCTACCGACTGATATCCTACTAT	60
tRF-17-KSP1852	CCCCGGCACCTCCACCA	3'-tRF	trna101_AlaAGC_6_-_28831462_28831533@59.75.17, trna110_AlaTGC_6_-_28757547_28757618@59.75.17, trna113_AlaTGC_6_-_28726141_28726212@59.75.17, trna65_AlaAGC_6_+_28574933_28575004@59.75.17, trna102_AlaAGC_6_-_28806221_28806292@59.75.17	-2.28236	0.205561	0.000812684	0.00783941	4.79777	7.08013	174.869	21.1504		i-tRF-LysCTT	i-tRF-3:35-Lys-CTT-1		-0.492233	-1.67305	2.26705	up	0.267528	0.18955	-0.492233	-1.67305	0.267528	0.18955	i-tRF	CCGGCTAGCTCAGTCGGTAGAGCATGGGACTCT	33	tRNA-Lys-CTT-1,tRNA-Lys-CTT-4	Reliable		Associated with the development of CLL	31723042			ASHG38SM20TRF100011094TV6	tRF-i-3:35-Lys-CTT-1	False	i-tRF	GAGAGTCCCATGCTCTACCG	20	GGGCGGGCGCCAAAAGGCGCCCGCCCGAGAGTCCCATGCTCTACCGTATCCTACTATACG	60
tRF-27-S79PVOEOU52	GTCCTTGTAGTATAAACTAATACACCA	5'-tRF	trnaMT_ThrTGT_MT_+_15888_15953@1.27.27	-2.2338	0.212598	0.00607288	0.0486338	3.81836	6.05215	85.4913	10.5752		i-tRF-LysCTT	i-tRF-3:35-Lys-CTT-2		-1.86385	-3.41763	2.93586	up	0.214625	0.155967	-1.86385	-3.41763	0.214625	0.155967	i-tRF	CCGGCTAGCTCAGTCGGTAGAGCATGAGACTCT	33	tRNA-Lys-CTT-2	Reliable		Associated with the development of CLL	31723042			ASHG38SM20TRF100011097TV6	tRF-i-3:35-Lys-CTT-2	False	i-tRF	GAGAGTCTCATGCTCTACC	19	GGGCGGGCGCCAAAAGGCGCCCGCCCGAGAGTCTCATGCTCTACCTATCCTACTATACGT	60
tRF-18-7SIR3DDY	GTTCGATTCCCCGACGGG	i-tRF	trna4_AspGTC_12_+_96429799_96429870@52.69.18, trna78_AspGTC_1_-_161418033_161418104@52.69.18, trna72_AspGTC_1_-_161432824_161432895@52.69.18, trna81_AspGTC_1_-_161410615_161410686@52.69.18, trna38_AspGTC_17_-_8125556_8125627@52.69.18, trna144_AspGTC_6_-_27551236_27551307@52.69.18, trna45_AspGTC_6_+_27447453_27447524@52.69.18, trna10_AspGTC_12_-_125424193_125424264@52.69.18, trna48_AspGTC_6_+_2747…	-2.00784	0.248646	0.245788	1	1.93607	3.9439	19.4299	2.6438		i-tRF-LysCTT	i-tRF-13:42-Lys-CTT-1		-0.193583	-2.39899	4.61205	up	0.384025	0.182291	-0.193583	-2.39899	0.384025	0.182291	i-tRF	CAGTCGGTAGAGCATGGGACTCTTAATCCC	30	tRNA-Lys-CTT-1,tRNA-Lys-CTT-6	Reliable		Associated with the development of CLL	31723042			ASHG38SM20TRF100009630TV6	tRF-i-13:42-Lys-CTT-1	False	i-tRF	GGGGATTAAGAGTCCCATGCTCTACCGAC	29	GGGCGGGCGCCAAAAGGCGCCCGCCCGGGGATTAAGAGTCCCATGCTCTACCGACTATCC	60
tRF-30-R9JP9P9NH5SY	GGTTCCATAGTGTAGTGGTTATCACGTCTG	5'-tRF	trna17_ValTAC_11_-_59318102_59318174@1.30.30, trna4_ValTAC_X_-_18693029_18693101@1.30.30	-1.95637	0.257675	0.0153054	0.108763	4.38963	6.346	104.921	15.8628		i-tRF-LysTTT	i-tRF-3:36-Lys-TTT-3		-0.289554	-1.84804	2.94545	up	0.202436	0.153943	-0.289554	-1.84804	0.202436	0.153943	i-tRF	CCGGATAGCTCAGTCGGTAGAGCATCAGACTTTT	34	tRNA-Lys-TTT-3,tRNA-Lys-TTT-5	Reliable		Associated with the development of CLL	31723042			ASHG38SM20TRF100011106TV6	tRF-i-3:36-Lys-TTT-3	False	i-tRF	GAAAAGTCTGATGCTCTACCGACTGAGCTA	30	GGGCGGGCGCCAAAAGGCGCCCGCCCGAAAAGTCTGATGCTCTACCGACTGAGCTATATC	60
tRF-21-40KK5Y93E	CTAAGCCAGGGATTGTGGGTT	i-tRF	trna12_ArgCCT_16_+_3243918_3243990@35.55.21, trna18_ArgCCT_17_+_73030001_73030073@35.55.21, trna21_ArgCCT_17_-_73030526_73030598@35.55.21, trna3_ArgCCT_7_+_139025446_139025518@35.55.21, trna2_ArgCCT_16_+_3202901_3202973@35.55.21	-1.91648	0.2649	0.143685	0.69389	2.85867	4.77515	34.9737	5.28761		i-tRF-ValCAC	i-tRF-31:54-Val-CAC-1		-2.28187	-3.64908	2.57972	up	0.117102	0.187371	-2.28187	-3.64908	0.117102	0.187371	i-tRF	CCTCACACGCGAAAGGTCCCCGGT	24	tRNA-Val-CAC-1,tRNA-Val-CAC-2,tRNA-Val-CAC-3,tRNA-Val-CAC-4,tRNA-Val-CAC-6	Reliable		Associated with the development of CLL	31723042			ASHG38SM20TRF100010524TV6	tRF-i-31:54-Val-CAC-1	False	i-tRF	GACCGGGGACCTTTCGCGTGT	21	GGGCGGGCGCCAAAAGGCGCCCGCCCGACCGGGGACCTTTCGCGTGTTATCCTACTATAC	60
tRF-24-V29K9UV3IU	TAGGATGGGGTGTGATAGGTGGCA	5'-tRF	trnalookalike2_GlnTTG_1_-_564879_564950@1.24.24, trnaMT_GlnTTG_MT_-_4329_4400@1.24.24	-1.88229	0.271254	0.0637647	0.374908	3.41688	5.29917	50.5176	7.93141			5'tRF-MINTbase_tRF-30-R9JP9P9NH5SY		-3.69032	-5.252	2.95198	up	0.114551	0.0878607	-3.69032	-5.252	0.114551	0.0878607	5'tRF	GGTTCCATAGTGTAGTGGTTATCACGTCTG	30	tRNA-Val-TAC-1	Potential			MINTbase			ASHG38SM20TRF100003778TV6	MINTbase_tRF-30-R9JP9P9NH5SY	False	tRF5	GCAGACGTGATAACCACTACACTATGGAA	29	GGGCGGGCGCCAAAAGGCGCCCGCCCGCAGACGTGATAACCACTACACTATGGAATATCC	60
tRF-24-MN1E8Y7ZFV	CGGTTAGGATTCCTGGTTTTCACC	i-tRF	trna11_GluTTC_15_-_26327381_26327452@16.39.24, trna20_GluTTC_2_-_131094701_131094772@16.39.24, trna3_GluTTC_13_-_45492062_45492133@16.39.24, trna5_GluTTC_13_-_41634874_41634945@16.39.24	-1.85337	0.276745	0.0180032	0.126236	4.13208	5.98545	81.6054	13.219			3'tRF-MINTbase_tRF-17-KSP1852		-4.27001	-6.12915	3.62792	up	0.101473	0.0337726	-4.27001	-6.12915	0.101473	0.0337726	3'tRF	CCCCGGCACCTCCACCA	17	tRNA-Ala-TGC-6,tRNA-Ala-TGC-1,tRNA-Ala-AGC-2,tRNA-Ala-AGC-3	Potential			MINTbase			ASHG38SM20TRFSS100001957TV6	MINTbase_tRF-17-KSP1852	False	tRF3-complement	GGGGCCGTGGAGGTGGTG	18	GGGCGGGCGCCAAAAGGCGCCCGCCCGGGGCCGTGGAGGTGGTGTATCCTACTATACGTA	60
tRF-31-3JVIJMRPFQ5DE	CCGGCTAGCTCAGTCGGTAGAGCATGAGACT	i-tRF	trna11_LysCTT_5_-_180648979_180649051@3.33.31, trna9_LysCTT_5_+_180634755_180634827@3.33.31, trna13_LysCTT_6_+_26556774_26556846@3.33.31, trna119_LysCTT_1_-_145395522_145395594@3.33.31, trna7_LysCTT_16_+_3225692_3225764@3.33.31	-1.80213	0.286751	0.000697628	0.00678506	6.36884	8.17097	373.053	63.4513			5'tRF-MINTbase_tRF-17-PSQP4P5		-5.96147	-7.26611	2.47021	up	0.156398	0.133478	-5.96147	-7.26611	0.156398	0.133478	5'tRF	GCCCGGCTAGCTCAGTC	17	tRNA-Lys-CTT-4,tRNA-Lys-CTT-5,tRNA-Lys-CTT-2,tRNA-Lys-CTT-3,tRNA-Lys-CTT-1	Potential			MINTbase			ASHG38SM20TRF100001999TV6	MINTbase_tRF-17-PSQP4P5	False	tRF5	GGACTGAGCTAGCCGGGC	18	GGGCGGGCGCCAAAAGGCGCCCGCCCGGACTGAGCTAGCCGGGCTATCCTACTATACGTA	60
tRF-16-PSQP4PE	GCCCGGCTAGCTCAGT	5'-tRF	trna11_LysCTT_5_-_180648979_180649051@1.16.16, trna9_LysCTT_5_+_180634755_180634827@1.16.16, trna13_LysCTT_14_-_58706613_58706685@1.16.16, trna13_LysCTT_6_+_26556774_26556846@1.16.16, trna119_LysCTT_1_-_145395522_145395594@1.16.16, trna32_LysCTT_16_-_3207406_3207478@1.16.16, trna7_LysCTT_16_+_3225692_3225764@1.16.16, trna10_LysCTT_16_+_3241501_3241573@1.16.16, trna30_LysCTT_16_-_3230555_3230627@1…	-1.73792	0.299802	0.0264977	0.177827	4.60808	6.346	104.921	18.5066			5'tRF-MINTbase_tRF-25-RP9830MMUK		1.86914	-0.0401591	3.75627	up	0.298293	0.246387	1.86914	-0.0401591	0.298293	0.246387	5'tRF	GGTAGTGTGGCCGAGCGGTCTAAGG	25	tRNA-Leu-TAG-2	Potential			MINTbase			ASHG38SM20TRF100003169TV6	MINTbase_tRF-25-RP9830MMUK	False	tRF5	GCCTTAGACCGCTCGGCCACA	21	GGGCGGGCGCCAAAAGGCGCCCGCCCGCCTTAGACCGCTCGGCCACATATCCTACTATAC	60
tRF-30-JMRPFQRDWXHR	CAGTCGGTAGAGCATGGGACTCTTAATCCC	i-tRF	trna13_LysCTT_14_-_58706613_58706685@13.42.30, trna4_LysCTT_18_-_43669271_43669343@13.42.30, trna2_LysCTT_15_+_79152904_79152976@13.42.30	-1.69525	0.308802	0.398816	1	1.93607	3.63131	15.5439	2.6438			3'tRF-MINTbase_tRF-19-HRMF3RE2		-4.2807	-5.88996	3.05094	up	0.122607	0.0378817	-4.2807	-5.88996	0.122607	0.0378817	3'tRF	ATCCCCGGCACCTCCACCA	19	tRNA-Ala-TGC-6,tRNA-Ala-TGC-1,tRNA-Ala-AGC-2,tRNA-Ala-AGC-3	Potential			MINTbase			ASHG38SM20TRFSS100002152TV6	MINTbase_tRF-19-HRMF3RE2	False	tRF3-complement	TAGGGGCCGTGGAGGTGGTG	20	GGGCGGGCGCCAAAAGGCGCCCGCCCTAGGGGCCGTGGAGGTGGTGTATCCTACTATACG	60
tRF-22-RPM830MMO	GGTAGCGTGGCCGAGCGGTCTA	5'-tRF	trna1_LeuAAG_14_+_21078291_21078372@1.22.22, trna19_LeuAAG_5_-_180524474_180524555@1.22.22, trna98_LeuAAG_6_-_28911399_28911480@1.22.22, trna7_LeuAAG_5_+_180614701_180614782@1.22.22, trna78_LeuAAG_6_+_28956779_28956860@1.22.22, trna3_LeuAAG_5_+_180528840_180528921@1.22.22, trna16_LeuAAG_16_+_22308461_22308542@1.22.22, trna42_LeuTAG_17_-_8023632_8023713@1.22.22, trna16_LeuAAG_5_-_180601044_1806011…	-1.55991	0.339171	0.217138	0.982375	2.85867	4.41858	27.2018	5.28761			3'tRF-MINTbase_tRF-20-0M0RHB26		-6.43103	-7.95289	2.87162	up	0.185438	0.0483927	-6.43103	-7.95289	0.185438	0.0483927	3'tRF	ACATCACCCCATAAACACCA	20	chrM.tRNA1-PheGAA	Potential			MINTbase			ASHG38SM20TRFSS100002200TV6	MINTbase_tRF-20-0M0RHB26	False	tRF3-complement	TGTAGTGGGGTATTTGTGGTG	21	GGGCGGGCGCCAAAAGGCGCCCGCCCTGTAGTGGGGTATTTGTGGTGTATCCTACTATAC	60
tRF-35-897PVP9N1QKS3W	TCCTCGTTAGTATAGTGGTTAGTATCCCCGCCTGT	5'-half	trna5_AspGTC_12_+_98897281_98897352@1.35.35	-1.42558	0.372269	0.0327785	0.216378	5.25153	6.67711	132.123	29.0818			5'tRF-MINTbase_tRF-24-V29K9UV3IU		-1.02515	-3.25542	4.69224	up	0.109785	0.077441	-1.02515	-3.25542	0.109785	0.077441	5'tRF	TAGGATGGGGTGTGATAGGTGGCA	24	chrM.tRNA22-GlnTTG	Potential			MINTbase			ASHG38SM20TRF100003016TV6	MINTbase_tRF-24-V29K9UV3IU	False	tRF5	GTGCCACCTATCACAC	16	GGGCGGGCGCCAAAAGGCGCCCGCCCGTGCCACCTATCACACTATCCTACTATACGTATC	60
tRF-42-0HJBRR93W0K672052	ACACGCAGAAGGTCCTGGGTTCGAGCCCCAGTGGAACCACCA	3'-half	trna17_ValTAC_11_-_59318102_59318174@35.76.42, trna16_ValTAC_11_-_59318460_59318532@35.76.42, trna4_ValTAC_X_-_18693029_18693101@35.76.42	-1.34201	0.394471	0.325869	1	2.85867	4.20068	23.3158	5.28761			3'tRF-MINTbase_tRF-21-2MK827K1B		-4.63308	-6.79034	4.46065	up	0.104188	0.0234135	-4.63308	-6.79034	0.104188	0.0234135	3'tRF	CAATCCCCGGCACCTCCACCA	21	tRNA-Ala-AGC-2,tRNA-Ala-AGC-3	Potential			MINTbase			ASHG38SM20TRFSS100002341TV6	MINTbase_tRF-21-2MK827K1B	False	tRF3-complement	GTTAGGGGCCGTGGAGGTGGTG	22	GGGCGGGCGCCAAAAGGCGCCCGCCCGTTAGGGGCCGTGGAGGTGGTGTATCCTACTATA	60
tRF-33-3JVIJMRPFQ5D03	CCGGCTAGCTCAGTCGGTAGAGCATGAGACTCT	i-tRF	trna11_LysCTT_5_-_180648979_180649051@3.35.33, trna9_LysCTT_5_+_180634755_180634827@3.35.33, trna13_LysCTT_6_+_26556774_26556846@3.35.33, trna119_LysCTT_1_-_145395522_145395594@3.35.33, trna7_LysCTT_16_+_3225692_3225764@3.35.33	-1.29564	0.407355	0.63929	1	1.93607	3.23171	11.6579	2.6438			5'tRF-MINTbase_tRF-36-V29K9UV36562IZ0		1.98422	0.517714	2.76352	up	0.503528	0.644043	1.98422	0.517714	0.503528	0.644043	5'tRF	TAGGATGGGGTGTGATAGGTGGCACGGAGAATTTTG	36	chrM.tRNA22-GlnTTG	Potential			MINTbase			ASHG38SM20TRF100004033TV6	MINTbase_tRF-36-V29K9UV36562IZ0	False	tRF5	GCAAAATTCTCCGTGCC	17	GGGCGGGCGCCAAAAGGCGCCCGCCCGCAAAATTCTCCGTGCCTATCCTACTATACGTAT	60
tRF-19-18YKISIM	AGTGGTTAGGATTCGGCGC	i-tRF	trna71_GluCTC_1_-_161439189_161439260@14.32.19, trna59_GluCTC_1_+_249168447_249168518@14.32.19, trna87_GluCTC_6_-_126101393_126101464@14.32.19, trna25_GluCTC_2_-_71273488_71273560@14.32.19, trna116_GluCTC_1_-_145399233_145399304@14.32.19, trna77_GluCTC_6_+_28949976_28950047@14.32.19, trna77_GluCTC_1_-_161424398_161424469@14.32.19, trna80_GluCTC_1_-_161417018_161417089@14.32.19, trna74_GluCTC_1_-_…	-0.972926	0.509472	0.112653	0.601656	6.1072	7.08013	174.869	52.8761			5'tRF-MINTbase_tRF-25-0P58309NDJ		0.50275	-0.647068	2.21886	up	0.274064	0.302572	0.50275	-0.647068	0.274064	0.302572	5'tRF	ACCAGGATGGCCGAGTGGTTAAGGC	25	tRNA-Leu-TAA-1	Potential			MINTbase			ASHG38SM20TRF100003022TV6	MINTbase_tRF-25-0P58309NDJ	False	tRF5	GGCCTTAACCACTCGGCCATCC	22	GGGCGGGCGCCAAAAGGCGCCCGCCCGGCCTTAACCACTCGGCCATCCTATCCTACTATA	60
tRF-41-PSQP4PW3FJIKE7UMD	GCCCGGCTAGCTCAGTCGGTAGAGCATGGGACTCTTAATCC	5'-tRF	trna13_LysCTT_14_-_58706613_58706685@1.41.41, trna2_LysCTT_15_+_79152904_79152976@1.41.41	-0.889752	0.539707	0.152673	0.721828	5.78736	6.67711	132.123	42.3008			5'tRF-MINTbase_tRF-41-PSQP4PW3FJIKE7UMD		-0.129542	-2.20865	4.22545	up	0.386492	0.199403	-0.129542	-2.20865	0.386492	0.199403	5'tRF	GCCCGGCTAGCTCAGTCGGTAGAGCATGGGACTCTTAATCC	41	tRNA-Lys-CTT-1	Potential			MINTbase			ASHG38SM20TRF100004144TV6	MINTbase_tRF-41-PSQP4PW3FJIKE7UMD	False	tRF5	GGGATTAAGAGTCCCATGCTCTACCGACT	29	GGGCGGGCGCCAAAAGGCGCCCGCCCGGGATTAAGAGTCCCATGCTCTACCGACTTATCC	60
tRF-25-Q99P9P9NH5	GCTTCTGTAGTGTAGTGGTTATCAC	5'-tRF	trna152_ValCAC_6_-_27248049_27248121@1.25.25	-0.854736	0.552967	0.0759678	0.424666	7.63776	8.4925	466.316	153.341			5'tRF-MINTbase_tRF-24-Q99P9P9NF2		-5.76651	-7.0497	2.43376	up	0.133601	0.133393	-5.76651	-7.0497	0.133601	0.133393	5'tRF	GCTTCTGTAGTGTAGTGGTTATCA	24	tRNA-Val-CAC-2	Potential			MINTbase			ASHG38SM20TRF100002950TV6	MINTbase_tRF-24-Q99P9P9NF2	False	tRF5	GTGATAACCACTACACTACAG	21	GGGCGGGCGCCAAAAGGCGCCCGCCCGTGATAACCACTACACTACAGTATCCTACTATAC	60
tRF-41-2VF0S7RNLJKP9BK1B	CACGCAGAAGGTCCTGGGTTCGAGCCCCAGTGGAACCACCA	3'-half	trna17_ValTAC_11_-_59318102_59318174@36.76.41, trna16_ValTAC_11_-_59318460_59318532@36.76.41, trna4_ValTAC_X_-_18693029_18693101@36.76.41	-0.789498	0.578545	0.439101	1	3.81836	4.60785	31.0878	10.5752			5'tRF-MINTbase_tRF-17-Q1Q89PP		-6.35845	-9.43247	8.42112	up	0.0462962	0.0169949	-6.35845	-9.43247	0.0462962	0.0169949	5'tRF	GCGCCGCTGGTGTAGTG	17	tRNA-Gly-CCC-2	Potential			MINTbase			ASHG38SM20TRF100002002TV6	MINTbase_tRF-17-Q1Q89PP	False	tRF5	GCACTACACCAGCGGCGC	18	GGGCGGGCGCCAAAAGGCGCCCGCCCGCACTACACCAGCGGCGCTATCCTACTATACGTA	60
tRF-19-69M8NPH4	GGCTCCGTGGCTTAGCTGG	5'-tRF	trna135_ThrAGT_6_-_27652474_27652547@1.19.19, trna167_ThrAGT_6_-_26533145_26533218@1.19.19	-0.789498	0.578545	0.439101	1	3.81836	4.60785	31.0878	10.5752			5'tRF-MINTbase_tRF-25-Q99P9P9NH5		-6.21261	-7.70603	2.81556	up	0.0778103	0.0456047	-6.21261	-7.70603	0.0778103	0.0456047	5'tRF	GCTTCTGTAGTGTAGTGGTTATCAC	25	tRNA-Val-CAC-2	Potential			MINTbase			ASHG38SM20TRF100003106TV6	MINTbase_tRF-25-Q99P9P9NH5	False	tRF5	GGTGATAACCACTACACTACA	21	GGGCGGGCGCCAAAAGGCGCCCGCCCGGTGATAACCACTACACTACATATCCTACTATAC	60
tRF-36-V29K9UV36562IZ0	TAGGATGGGGTGTGATAGGTGGCACGGAGAATTTTG	5'-tRF	trnalookalike2_GlnTTG_1_-_564879_564950@1.36.36, trnaMT_GlnTTG_MT_-_4329_4400@1.36.36	-0.779873	0.582418	0.108058	0.579132	7.58724	8.36711	427.457	148.053			5'tRF-MINTbase_tRF-27-S79PVOEOU52		-6.54337	-9.37342	7.11099	up	0.0306445	0.00785013	-6.54337	-9.37342	0.0306445	0.00785013	5'tRF	GTCCTTGTAGTATAAACTAATACACCA	27	chrM.tRNA14-ThrTGT	Potential			MINTbase			ASHG38SM20TRF100003358TV6	MINTbase_tRF-27-S79PVOEOU52	False	tRF5	GTGGTGTATTAGTTTATACTACAAG	25	GGGCGGGCGCCAAAAGGCGCCCGCCCGTGGTGTATTAGTTTATACTACAAGTATCCTACT	60
tRF-23-392J1Y0SDZ	CCTTCCAAGCAGTTGACCCGGGT	i-tRF	trna79_GlyTCC_1_-_161417375_161417446@31.53.23, trna73_GlyTCC_1_-_161432166_161432237@31.53.23, trna76_GlyTCC_1_-_161424756_161424827@31.53.23, trna70_GlyTCC_1_-_161439547_161439618@31.53.23, trna45_GlyTCC_1_+_161500903_161500974@31.53.23, trna117_GlyTCC_1_-_145397864_145397935@31.53.23, trna2_GlyTCC_19_+_4724082_4724153@31.53.23, trna10_GlyTCC_17_+_8124866_8124937@31.53.23	-0.741053	0.598302	1	1	1.93607	2.67712	7.77194	2.6438			5'tRF-MINTbase_tRF-30-6978WPRLXN48		-1.83132	-3.77523	3.84747	up	0.286489	0.191104	-1.83132	-3.77523	0.286489	0.191104	5'tRF	GGCTCGTTGGTCTAGGGGTATGATTCTCGG	30	tRNA-Pro-TGG-2	Potential			MINTbase			ASHG38SM20TRF100003673TV6	MINTbase_tRF-30-6978WPRLXN48	False	tRF5	GCCGAGAATCATACCCCTAGAC	22	GGGCGGGCGCCAAAAGGCGCCCGCCCGCCGAGAATCATACCCCTAGACTATCCTACTATA	60
tRF-19-70VR31KD	GTGAGTATCCCCGCCTGTC	i-tRF	trna4_AspGTC_12_+_96429799_96429870@18.36.19, trna78_AspGTC_1_-_161418033_161418104@18.36.19, trna72_AspGTC_1_-_161432824_161432895@18.36.19, trna81_AspGTC_1_-_161410615_161410686@18.36.19, trna38_AspGTC_17_-_8125556_8125627@18.36.19, trna45_AspGTC_6_+_27447453_27447524@18.36.19, trna10_AspGTC_12_-_125424193_125424264@18.36.19, trna48_AspGTC_6_+_27471523_27471594@18.36.19, trna22_AspGTC_5_-_14177…	-0.741053	0.598302	1	1	1.93607	2.67712	7.77194	2.6438			3'tRF-MINTbase_tRF-17-K6S1852		-6.46204	-8.55621	4.26979	up	0.142256	0.0413272	-6.46204	-8.55621	0.142256	0.0413272	3'tRF	CCCCAGTACCTCCACCA	17	tRNA-Ala-AGC-1	Potential			MINTbase			ASHG38SM20TRFSS100001948TV6	MINTbase_tRF-17-K6S1852	False	tRF3-complement	GGGGTCATGGAGGTGGTG	18	GGGCGGGCGCCAAAAGGCGCCCGCCCGGGGTCATGGAGGTGGTGTATCCTACTATACGTA	60
tRF-26-WJ9X0UD3940	TCGGCTGTTAACCGAAAGGTTGGTGG	i-tRF	trna108_AsnGTT_1_-_148598314_148598387@29.54.26, trna4_AsnGTT_10_-_22518438_22518511@29.54.26, trna31_AsnGTT_17_-_36908034_36908107@29.54.26, trna7_AsnGTT_13_-_31248101_31248174@29.54.26, trna103_AsnGTT_1_-_149230570_149230643@29.54.26, trna83_AsnGTT_1_-_161397867_161397940@29.54.26, trna47_AsnGTT_1_+_161510031_161510104@29.54.26, trna107_AsnGTT_1_-_148760356_148760429@29.54.26, trna1_AsnGTT_19_+…	-0.741053	0.598302	1	1	1.93607	2.67712	7.77194	2.6438			3'tRF-MINTbase_tRF-38-EFOK8YR951K36DD1		1.70153	0.0807391	3.07544	up	0.389273	0.178697	1.70153	0.0807391	0.389273	0.178697	3'tRF	ACGCAGAAGGTCCTGGGTTCGAGCCCCAGTGGAACCAC	38	tRNA-Val-TAC-1,tRNA-Val-TAC-2	Potential			MINTbase			ASHG38SM20TRFSS100004090TV6	MINTbase_tRF-38-EFOK8YR951K36DD1	False	tRF3-complement	TGCGTCTTCCAGGACCCAAGC	21	GGGCGGGCGCCAAAAGGCGCCCGCCCTGCGTCTTCCAGGACCCAAGCTATCCTACTATAC	60
tRF-34-6978WPRLXN4VKP	GGCTCGTTGGTCTAGGGGTATGATTCTCGCTTTG	5'-half	trna14_ProTGG_5_-_180615854_180615925@1.34.34, trna8_ProTGG_16_+_3238094_3238165@1.34.34, trna28_ProTGG_16_-_3234133_3234204@1.34.34, trna3_ProTGG_16_+_3208923_3208994@1.34.34, trna6_ProTGG_14_+_21152175_21152246@1.34.34	-0.664646	0.630844	0.241645	1	6.53799	7.20264	190.413	71.3827			3'tRF-MINTbase_tRF-28-EK45H5KQBFD2		-3.97281	-5.48559	2.85358	up	0.110908	0.040789	-3.97281	-5.48559	0.110908	0.040789	3'tRF	ACGGGCTCACATCACCCCATAAACACCA	28	chrM.tRNA1-PheGAA	Potential			MINTbase			ASHG38SM20TRFSS100003415TV6	MINTbase_tRF-28-EK45H5KQBFD2	False	tRF3-complement	TGCCCGAGTGTAGTG	15	GGGCGGGCGCCAAAAGGCGCCCGCCCTGCCCGAGTGTAGTGTATCCTACTATACGTATCA	60
tRF-18-8R6546D2	TCCCCGGCACCTCCACCA	3'-tRF	trna101_AlaAGC_6_-_28831462_28831533@58.75.18, trna110_AlaTGC_6_-_28757547_28757618@58.75.18, trna113_AlaTGC_6_-_28726141_28726212@58.75.18, trna65_AlaAGC_6_+_28574933_28575004@58.75.18, trna102_AlaAGC_6_-_28806221_28806292@58.75.18	-0.654506	0.635293	0.148167	0.712899	8.42242	9.07693	699.475	264.38			5'tRF-MINTbase_tRF-16-PSQP4PE		-4.96652	-6.78234	3.5206	up	0.190994	0.0977308	-4.96652	-6.78234	0.190994	0.0977308	5'tRF	GCCCGGCTAGCTCAGT	16	tRNA-Lys-CTT-4,tRNA-Lys-CTT-5,tRNA-Lys-CTT-2,tRNA-Lys-CTT-3,tRNA-Lys-CTT-1	Potential			MINTbase			ASHG38SM20TRF100001690TV6	MINTbase_tRF-16-PSQP4PE	False	tRF5	GACTGAGCTAGCCGGGC	17	GGGCGGGCGCCAAAAGGCGCCCGCCCGACTGAGCTAGCCGGGCTATCCTACTATACGTAT	60

## Sheet: SV1 up&T24 down
MINTbase_ID	tRF_sequence	tRF_type	Sequence_locations	log2FC	Fold_Change	p_value	q_value	T_CPM	C_CPM	G3BP1	M1-G3BP1		tsRNA-name	tsRNA-ID	Alias	T24-KO-M1(mean)	T24(mean)	Foldchange	Regulation	T24-KO-M1(Mean % m7G)	T24(Mean % m7G)	T24-KO-M1(IP,Normalized)	T24(IP,Normalized)	T24-KO-M1(% m7G)	T24(% m7G)	tsRNA_type	tsRNA-sequence	tsRNA-length	tsRNA-precursor	Level	Function	Mechanism	References	m7G_pos	m7G_motif	probeID	Trans_symbol	ProbeType	ProbeClass	ProbeSeq	ProbeLength	ProbeSeqFull	ProbeLength2
tRF-43-96L85DMKYOYRLHR0D2	TGTCACGCGGGAGACCGGGGTTCAATTCCCCGACGGGGAGCCA	3'-half	trna5_AspGTC_12_+_98897281_98897352@33.75.43	5.10239	34.3536	7.618e-10	3.90531e-08	7.77951	2.67712	7.77194	169.203		3'tiRNA-AlaAGC	3'tiRNA-43-AlaAGC-4	tRNA-Ala-AGC-4-1(High)_3'TiRNA_43	-4.83713	-3.67342	0.446361	down	0.203337	0.476435	-4.83713	-3.67342	0.203337	0.476435	3'tiRNA	AGCATGCATGAGGTCCCGGGTTCGATCCCCAGCATCTCCACCA	43	tRNA-Ala-AGC-4	Potential				13	GAGGT	ASHG38SM20TRFSS100013360TV6	tiRNA-3-43-AlaAGC-4	False	3-tiRNA-complement	TCGTACGTACTCCAGG	16	GGGCGGGCGCCAAAAGGCGCCCGCCCTCGTACGTACTCCAGGTATCCTACTATACGTATC	60
tRF-42-4D84KRIMUF04QZ452	CTAACTCATGCCCCCATGTCTAACAACATGGCTTTCTCACCA	3'-half	trnaMT_SerGCT_MT_+_12207_12265@21.62.42	4.18145	18.1443	0.509804	1	2.85867	-1.32278	0	5.28761		3'tiRNA-AlaAGC	3'tiRNA-45-AlaAGC-8		-3.75495	-2.42494	0.397765	down	0.2045	0.528004	-3.75495	-2.42494	0.2045	0.528004	3'tiRNA	TTAGCATGCGAGAGGTAGCGGGATCGATGCCCGCATCCTCCACCA	45	tRNA-Ala-AGC-8	Reliable			26124144	15	GAGGT	ASHG38SM20TRFSS100000117TV6	3-tiRNA-45-AlaAGC-8	False	3-tiRNA-complement	AATCGTACGCTCTCCATCG	19	GGGCGGGCGCCAAAAGGCGCCCGCCCAATCGTACGCTCTCCATCGTATCCTACTATACGT	60
tRF-40-UN207WRNLEK5J0W1	TAATTCAAAGGTTGTGGGTTCGAATCCCACCAGAGTCGCC	3'-half	trna4_ArgTCT_17_+_8024243_8024330@36.75.40	4.18145	18.1443	0.509804	1	2.85867	-1.32278	0	5.28761		3'tiRNA-AlaAGC	3'tiRNA-42-AlaAGC-12	tRNA-Ala-AGC-12-3(High)_3'TiRNA_42	-0.718878	0.29936	0.493719	down	0.281979	0.527613	-0.718878	0.29936	0.281979	0.527613	3'tiRNA	GCATGCAAGAGGTAGTGGGATCGATGCCCACATTCTCCACCA	42	tRNA-Ala-AGC-12,tRNA-Ala-AGC-13,tRNA-Ala-AGC-16,tRNA-Ala-AGC-17	Functional	Protect cells from apoptosis during osmotic stress	Inhibit apoptosome formation by sequestration of Cyt c in the tiRNA containing RNPs	24752898	12	GAGGT	ASHG38SM20TRFSS100012556TV6	tiRNA-3-42-AlaAGC-12	False	3-tiRNA-complement	CGTACGTTCTCCATCACCCTAGC	23	GGGCGGGCGCCAAAAGGCGCCCGCCCCGTACGTTCTCCATCACCCTAGCTATCCTACTAT	60
tRF-41-81JJ6RRNLIK898O1B	TCACCCAGGCGGCCCGGGTTCGACTCCCGGTGTGGGAACCA	3'-half	trna11_GluTTC_15_-_26327381_26327452@35.75.41, trna3_GluTTC_13_-_45492062_45492133@35.75.41	4.18145	18.1443	0.509804	1	2.85867	-1.32278	0	5.28761		3'tiRNA-AlaAGC	3'tiRNA-42-AlaAGC-22	tRNA-Ala-AGC-22-1(Low)_3'TiRNA_42	-0.773374	0.326647	0.46651	down	0.207632	0.425722	-0.773374	0.326647	0.207632	0.425722	3'tiRNA	GCATGCGAGAGGTAGCGGGATCGACGCCCCCATTCTCTACCA	42	tRNA-Ala-AGC-22	Potential				12	GAGGT	ASHG38SM20TRFSS100012581TV6	tiRNA-3-42-AlaAGC-22	False	3-tiRNA-complement	CGTACGCTCTCCATCGC	17	GGGCGGGCGCCAAAAGGCGCCCGCCCCGTACGCTCTCCATCGCTATCCTACTATACGTAT	60
tRF-40-YDU37Y93Y086Z34J	TTAACTAAGTGTTTGTGGGTTTAAGTCCCATTGGTCTAGC	3'-half	trnaMT_AsnGTT_MT_-_5657_5729@35.74.40, trnalookalike5_AsnGTT_1_-_566207_566279@35.74.40	4.18145	18.1443	0.509804	1	2.85867	-1.32278	0	5.28761		3'tiRNA-AlaAGC	3'tiRNA-42-AlaAGC-15	tRNA-Ala-AGC-15-1(High)_3'TiRNA_42	-0.644548	0.582984	0.427047	down	0.227937	0.435275	-0.644548	0.582984	0.227937	0.435275	3'tiRNA	GCATGCGAGAGGTAGTGGGATCGATGCCCGCATTCTCCACCA	42	tRNA-Ala-AGC-15	Functional	Protect cells from apoptosis during osmotic stress	Inhibit apoptosome formation by sequestration of Cyt c in the tiRNA containing RNPs	24752898	12	GAGGT	ASHG38SM20TRFSS100012562TV6	tiRNA-3-42-AlaAGC-15	False	3-tiRNA-complement	CGTACGCTCTCCATCA	16	GGGCGGGCGCCAAAAGGCGCCCGCCCCGTACGCTCTCCATCATATCCTACTATACGTATC	60
tRF-41-8HM2OSRN2NKSEK51B	TCACGCGGGAGACCGGGGTTCAATTCCCCGACGGGGAGCCA	3'-half	trna5_AspGTC_12_+_98897281_98897352@35.75.41	4.10501	17.208	7.62631e-06	0.000119403	6.78213	2.67712	7.77194	84.6017		3'tiRNA-AlaAGC	3'tiRNA-43-AlaAGC-12	tRNA-Ala-AGC-12-3(High)_3'TiRNA_43	-1.71239	-0.417342	0.407523	down	0.237176	0.51395	-1.71239	-0.417342	0.237176	0.51395	3'tiRNA	AGCATGCAAGAGGTAGTGGGATCGATGCCCACATTCTCCACCA	43	tRNA-Ala-AGC-12,tRNA-Ala-AGC-13,tRNA-Ala-AGC-16,tRNA-Ala-AGC-17	Potential				13	GAGGT	ASHG38SM20TRFSS100013330TV6	tiRNA-3-43-AlaAGC-12	False	3-tiRNA-complement	TCGTACGTTCTCCATCACCCTAGC	24	GGGCGGGCGCCAAAAGGCGCCCGCCCTCGTACGTTCTCCATCACCCTAGCTATCCTACTA	60
tRF-38-2Z10I9BZBZOS4YV	CACTTAGGAGATTTCAACTTAACTTGACCGCTCTGACC	3'-half	trnaMT_ValTAC_MT_+_1602_1670@34.71.38	3.90683	14.9993	2.20061e-06	4.02037e-05	7.13853	3.23171	11.6579	108.396		3'tiRNA-AlaAGC	3'tiRNA-43-AlaAGC-1	tRNA-Ala-AGC-1-1(High)_3'TiRNA_43	-5.13653	-3.63588	0.353393	down	0.126866	0.391818	-5.13653	-3.63588	0.126866	0.391818	3'tiRNA	AGCATGCACGAGGTCCTGGGTTCGATCCCCAGTACCTCCACCA	43	tRNA-Ala-AGC-1	Potential				13	GAGGT	ASHG38SM20TRFSS100013321TV6	tiRNA-3-43-AlaAGC-1	False	3-tiRNA-complement	TCGTACGTGCTCCAG	15	GGGCGGGCGCCAAAAGGCGCCCGCCCTCGTACGTGCTCCAGTATCCTACTATACGTATCA	60
tRF-41-UMX0SW5NLM45EKP1B	TAATCTGAAGGTCGTGAGTTCGATCCTCACACGGGGCACCA	3'-half	trna10_MetCAT_8_-_124169470_124169542@36.76.41	3.84924	14.4124	9.11609e-08	2.41332e-06	7.48055	3.63131	15.5439	137.478		3'tiRNA-AlaAGC	3'tiRNA-41-AlaAGC-19	tRNA-Ala-AGC-19-1(Low)_3'TiRNA_41	-1.112	-0.0653567	0.484095	down	0.25197	0.388718	-1.112	-0.0653567	0.25197	0.388718	3'tiRNA	CATGCAAGAGGTAGCAGGATCGATGCCTGCATTCTCCACCA	41	tRNA-Ala-AGC-19	Potential				11	GAGGT	ASHG38SM20TRFSS100011869TV6	tiRNA-3-41-AlaAGC-19	False	3-tiRNA-complement	GTACGTTCTCCATCGTCCTAGCTA	24	GGGCGGGCGCCAAAAGGCGCCCGCCCGTACGTTCTCCATCGTCCTAGCTATATCCTACTA	60
tRF-43-JOWU1M70YU890HRFD2	CATAATCTGAAGGTCGTGAGTTCGATCCTCACACGGGGCACCA	3'-half	trna10_MetCAT_8_-_124169470_124169542@34.76.43	3.5087	11.3821	4.68596e-07	1.01881e-05	7.4526	3.9439	19.4299	134.834		3'tiRNA-AlaAGC	3'tiRNA-42-AlaAGC-19	tRNA-Ala-AGC-19-1(Low)_3'TiRNA_42	-0.920546	0.241306	0.446939	down	0.293463	0.555867	-0.920546	0.241306	0.293463	0.555867	3'tiRNA	GCATGCAAGAGGTAGCAGGATCGATGCCTGCATTCTCCACCA	42	tRNA-Ala-AGC-19	Potential				12	GAGGT	ASHG38SM20TRFSS100012568TV6	tiRNA-3-42-AlaAGC-19	False	3-tiRNA-complement	CGTACGTTCTCCATCGTCCTAGCTA	25	GGGCGGGCGCCAAAAGGCGCCCGCCCCGTACGTTCTCCATCGTCCTAGCTATATCCTACT	60
tRF-44-Y0YB5XF20O27NXJ4E2	TTAAGTTAAAGATTAAGAGAACCAACACCTCTTTACAGTGACCA	3'-half	trnalookalike7_LysTTT_1_+_568844_568913@30.73.44, trnaMT_LysTTT_MT_+_8295_8364@30.73.44	3.35095	10.2032	0.0134121	0.0960657	5.11554	1.76459	3.88597	26.438		3'tiRNA-AlaAGC	3'tiRNA-43-AlaAGC-14	tRNA-Ala-AGC-14-1(High)_3'TiRNA_43	-1.87389	-0.422299	0.365619	down	0.238969	0.551077	-1.87389	-0.422299	0.238969	0.551077	3'tiRNA	AGCATGCAAGAGGTAGTGGGATCAATGCCCACATTCTCCACCA	43	tRNA-Ala-AGC-14	Potential				13	GAGGT	ASHG38SM20TRFSS100013333TV6	tiRNA-3-43-AlaAGC-14	False	3-tiRNA-complement	TCGTACGTTCTCCATCACCCTAGTTA	26	GGGCGGGCGCCAAAAGGCGCCCGCCCTCGTACGTTCTCCATCACCCTAGTTATATCCTAC	60
tRF-40-FMD0SR9N2EKKXR3R	AGATCAAGAGGTCCCTGGTTCAAATCCAGGTGCCCCCTCC	3'-half	trna13_CysGCA_7_+_149332778_149332849@35.74.40, trna5_CysGCA_7_+_149007281_149007352@35.74.40, trna23_CysGCA_7_-_149072850_149072921@35.74.40, trna12_SerAGA_7_+_149305467_149305538@35.74.40, trna15_CysGCA_7_+_149404760_149404831@35.74.40, trna6_CysGCA_7_+_149028220_149028291@35.74.40, trna20_CysGCA_7_-_149286164_149286235@35.74.40, trna7_CysGCA_3_-_131947944_131948015@35.74.40, trna6_CysGCA_3_-_1…	3.25885	9.57216	1	1	1.93607	-1.32278	0	2.6438		3'tiRNA-AlaAGC	3'tiRNA-43-AlaAGC-11	tRNA-Ala-AGC-11-1(High)_3'TiRNA_43	-1.67102	-0.298777	0.386289	down	0.131948	0.35706	-1.67102	-0.298777	0.131948	0.35706	3'tiRNA	AGCATGCGAGAGGTAGCGGGATCGATGCCCGCATTCTCCACCA	43	tRNA-Ala-AGC-11	Potential				13	GAGGT	ASHG38SM20TRFSS100013327TV6	tiRNA-3-43-AlaAGC-11	False	3-tiRNA-complement	TCGTACGCTCTCCATCG	17	GGGCGGGCGCCAAAAGGCGCCCGCCCTCGTACGCTCTCCATCGTATCCTACTATACGTAT	60
tRF-41-FMF07V7N2E2WMK81B	AGATCAGAAGGTTGCGTGTTCAAATCACGTCGGGGTCACCA	3'-half	trna1_TrpCCA_7_+_99067307_99067378@35.75.41, trna170_TrpCCA_6_-_26319330_26319401@35.75.41, trna168_TrpCCA_6_-_26331672_26331743@35.75.41, trna6_TrpCCA_17_+_8089676_8089747@35.75.41, trna39_TrpCCA_17_-_8124187_8124258@35.75.41	3.25885	9.57216	1	1	1.93607	-1.32278	0	2.6438		3'tiRNA-AlaAGC	3'tiRNA-42-AlaAGC-11	tRNA-Ala-AGC-11-1(High)_3'TiRNA_42	-0.498409	0.691143	0.438439	down	0.199795	0.395576	-0.498409	0.691143	0.199795	0.395576	3'tiRNA	GCATGCGAGAGGTAGCGGGATCGATGCCCGCATTCTCCACCA	42	tRNA-Ala-AGC-11	Functional	Protect cells from apoptosis during osmotic stress	Inhibit apoptosome formation by sequestration of Cyt c in the tiRNA containing RNPs	24752898	12	GAGGT	ASHG38SM20TRFSS100012553TV6	tiRNA-3-42-AlaAGC-11	False	3-tiRNA-complement	CGTACGCTCTCCATCGCCCTAGCTA	25	GGGCGGGCGCCAAAAGGCGCCCGCCCCGTACGCTCTCCATCGCCCTAGCTATATCCTACT	60
tRF-41-HENBRRX3WB365K65D	ATAATCTGAAGGTCCTGAGTTCGAACCTCAGAGGGGGCACC	3'-half	trna75_MetCAT_6_+_28912352_28912424@35.75.41, trna97_MetCAT_6_-_28921042_28921114@35.75.41	3.25885	9.57216	1	1	1.93607	-1.32278	0	2.6438		3'tiRNA-AlaAGC	3'tiRNA-42-AlaAGC-4	tRNA-Ala-AGC-4-1(High)_3'TiRNA_42	-5.15724	-4.05947	0.467237	down	0.293487	0.545889	-5.15724	-4.05947	0.293487	0.545889	3'tiRNA	GCATGCATGAGGTCCCGGGTTCGATCCCCAGCATCTCCACCA	42	tRNA-Ala-AGC-4	Functional	Protect cells from apoptosis during osmotic stress	Inhibit apoptosome formation by sequestration of Cyt c in the tiRNA containing RNPs	24752898	12	GAGGT	ASHG38SM20TRFSS100012589TV6	tiRNA-3-42-AlaAGC-4	False	3-tiRNA-complement	CGTACGTACTCCAGGG	16	GGGCGGGCGCCAAAAGGCGCCCGCCCCGTACGTACTCCAGGGTATCCTACTATACGTATC	60
tRF-41-HENBRRX3W0365065D	ATAATCTGAAGGTCCTGAGTTCGAGCCTCAGAGAGGGCACC	3'-half	trna164_MetCAT_6_-_26735574_26735646@35.75.41, trna162_MetCAT_6_-_26758550_26758622@35.75.41, trna27_MetCAT_6_+_26766444_26766516@35.75.41, trna20_MetCAT_16_+_71460396_71460468@35.75.41	3.25885	9.57216	1	1	1.93607	-1.32278	0	2.6438		3'tiRNA-AlaAGC	3'tiRNA-43-AlaAGC-19	tRNA-Ala-AGC-19-1(Low)_3'TiRNA_43	-1.96311	-0.51531	0.36658	down	0.234685	0.546493	-1.96311	-0.51531	0.234685	0.546493	3'tiRNA	AGCATGCAAGAGGTAGCAGGATCGATGCCTGCATTCTCCACCA	43	tRNA-Ala-AGC-19	Potential				13	GAGGT	ASHG38SM20TRFSS100013342TV6	tiRNA-3-43-AlaAGC-19	False	3-tiRNA-complement	TCGTACGTTCTCCATCGTCCTAGCTA	26	GGGCGGGCGCCAAAAGGCGCCCGCCCTCGTACGTTCTCCATCGTCCTAGCTATATCCTAC	60
tRF-39-2R14PSR9O933IK0V	CACCCAGGTGGCCCGGGTTCGACTCCCGGTATGGGAACC	3'-half	trna20_GluTTC_2_-_131094701_131094772@36.74.39, trna5_GluTTC_13_-_41634874_41634945@36.74.39	3.25885	9.57216	1	1	1.93607	-1.32278	0	2.6438		3'tiRNA-AlaAGC	3'tiRNA-41-AlaAGC-18	tRNA-Ala-AGC-18-2(Low)_3'TiRNA_41	-1.1844	-0.140143	0.484896	down	0.240741	0.370188	-1.1844	-0.140143	0.240741	0.370188	3'tiRNA	CATGCAAGAGGTAGCAGGATCGACGCCTGCACTCTCCACCA	41	tRNA-Ala-AGC-18	Potential				11	GAGGT	ASHG38SM20TRFSS100011866TV6	tiRNA-3-41-AlaAGC-18	False	3-tiRNA-complement	GTACGTTCTCCATCGTCCTAGCTG	24	GGGCGGGCGCCAAAAGGCGCCCGCCCGTACGTTCTCCATCGTCCTAGCTGTATCCTACTA	60
tRF-39-2S3HPSR9593JJK0V	CACCGCCGCGGCCCGGGTTCGATTCCCGGCCAGGGAACC	3'-half	trna5_GluTTC_1_+_17199078_17199149@36.74.39	3.25885	9.57216	1	1	1.93607	-1.32278	0	2.6438		3'tiRNA-AlaAGC	3'tiRNA-43-AlaAGC-18	tRNA-Ala-AGC-18-2(Low)_3'TiRNA_43	-2.08143	-0.73597	0.393528	down	0.231902	0.528986	-2.08143	-0.73597	0.231902	0.528986	3'tiRNA	AGCATGCAAGAGGTAGCAGGATCGACGCCTGCACTCTCCACCA	43	tRNA-Ala-AGC-18	Potential				13	GAGGT	ASHG38SM20TRFSS100013339TV6	tiRNA-3-43-AlaAGC-18	False	3-tiRNA-complement	TCGTACGTTCTCCATCGTCCTAGCTG	26	GGGCGGGCGCCAAAAGGCGCCCGCCCTCGTACGTTCTCCATCGTCCTAGCTGTATCCTAC	60
tRF-41-KHM2ORRN2NK8KEP1B	CCACGCGGGAGACCCGGGTTCAATTCCCGGCCAATGCACCA	3'-half	trna133_GlyCCC_1_-_16872434_16872504@34.74.41, trna4_GlyCCC_1_+_17188416_17188486@34.74.41	3.25885	9.57216	1	1	1.93607	-1.32278	0	2.6438		3'tiRNA-AlaAGC	3'tiRNA-43-AlaAGC-15	tRNA-Ala-AGC-15-1(High)_3'TiRNA_43	-1.64852	-0.239005	0.376437	down	0.129431	0.354985	-1.64852	-0.239005	0.129431	0.354985	3'tiRNA	AGCATGCGAGAGGTAGTGGGATCGATGCCCGCATTCTCCACCA	43	tRNA-Ala-AGC-15	Potential				13	GAGGT	ASHG38SM20TRFSS100013336TV6	tiRNA-3-43-AlaAGC-15	False	3-tiRNA-complement	TCGTACGCTCTCCATCA	17	GGGCGGGCGCCAAAAGGCGCCCGCCCTCGTACGCTCTCCATCATATCCTACTATACGTAT	60
tRF-41-KHM26RRNLNK8KQP1B	CCACGCGGGAGGCCCGGGTTCGATTCCCGGCCCATGCACCA	3'-half	trna39_GlyGCC_1_+_161427898_161427968@34.74.41, trna37_GlyGCC_1_+_161420467_161420537@34.74.41, trna35_GlyGCC_1_+_161413094_161413164@34.74.41, trna41_GlyGCC_1_+_161435258_161435328@34.74.41, trna2_GlyGCC_21_-_18827107_18827177@34.74.41	3.25885	9.57216	1	1	1.93607	-1.32278	0	2.6438		3'tiRNA-AlaAGC	3'tiRNA-42-AlaAGC-18	tRNA-Ala-AGC-18-2(Low)_3'TiRNA_42	-1.04507	0.222753	0.415286	down	0.272065	0.550442	-1.04507	0.222753	0.272065	0.550442	3'tiRNA	GCATGCAAGAGGTAGCAGGATCGACGCCTGCACTCTCCACCA	42	tRNA-Ala-AGC-18	Potential				12	GAGGT	ASHG38SM20TRFSS100012565TV6	tiRNA-3-42-AlaAGC-18	False	3-tiRNA-complement	CGTACGTTCTCCATCGTCCTAGCTG	25	GGGCGGGCGCCAAAAGGCGCCCGCCCCGTACGTTCTCCATCGTCCTAGCTGTATCCTACT	60
tRF-43-3282FN5KYUSRYWRSD2	CCGGATCAGAAGATTGAGGGTTCGAGTCCCTTCGTGGTCGCCA	3'-half	trna1_ArgCCG_16_+_3200675_3200747@34.76.43, trna114_ArgCCG_6_-_28710729_28710801@34.76.43, trna73_ArgCCG_6_+_28849165_28849237@34.76.43	3.25885	9.57216	1	1	1.93607	-1.32278	0	2.6438		3'tiRNA-AlaAGC	3'tiRNA-45-AlaAGC-1		-8.07174	-6.62471	0.366774	down	0.217748	0.338084	-8.07174	-6.62471	0.217748	0.338084	3'tiRNA	TTAGCATGCACGAGGTCCTGGGTTCGATCCCCAGTACCTCCACCA	45	tRNA-Ala-AGC-1	Reliable			26124144	15	GAGGT	ASHG38SM20TRFSS100000099TV6	3-tiRNA-45-AlaAGC-1	False	3-tiRNA-complement	AATCGTACGTGCTCCA	16	GGGCGGGCGCCAAAAGGCGCCCGCCCAATCGTACGTGCTCCATATCCTACTATACGTATC	60
tRF-42-4E8BRY93WB86K2SV2	CTAATTCAAAGGTTGTGGGTTCGAATCCCACCAGAGTCGCCA	3'-half	trna4_ArgTCT_17_+_8024243_8024330@35.76.42	3.25885	9.57216	1	1	1.93607	-1.32278	0	2.6438		3'tiRNA-AlaAGC	3'tiRNA-42-AlaAGC-14	tRNA-Ala-AGC-14-1(High)_3'TiRNA_42	-0.847171	0.343441	0.438117	down	0.304361	0.548812	-0.847171	0.343441	0.304361	0.548812	3'tiRNA	GCATGCAAGAGGTAGTGGGATCAATGCCCACATTCTCCACCA	42	tRNA-Ala-AGC-14	Potential				12	GAGGT	ASHG38SM20TRFSS100012559TV6	tiRNA-3-42-AlaAGC-14	False	3-tiRNA-complement	CGTACGTTCTCCATCACCCTAGTTA	25	GGGCGGGCGCCAAAAGGCGCCCGCCCCGTACGTTCTCCATCACCCTAGTTATATCCTACT	60
tRF-42-SBJ25R93WB86Q3P92	GTAAACAGGAGATCCTGGGTTCGAATCCCAGCGGTGCCTCCA	3'-half	trna40_ThrAGT_17_-_8042770_8042843@36.77.42, trna36_ThrAGT_17_-_8129553_8129626@36.77.42, trna4_ThrAGT_19_+_33667963_33668036@36.77.42, trna8_ThrAGT_17_+_8090478_8090551@36.77.42	3.25885	9.57216	1	1	1.93607	-1.32278	0	2.6438		3'tiRNA-AlaCGC	3'tiRNA-41-AlaCGC-1	tRNA-Ala-CGC-1-1(High)_3'TiRNA_41	-6.09394	-5.06929	0.491531	down	0.105917	0.186455	-6.09394	-5.06929	0.105917	0.186455	3'tiRNA	CATGTATGAGGTCCCGGGTTCGATCCCCGGCATCTCCACCA	41	tRNA-Ala-TGC-2,tRNA-Ala-CGC-1	Potential				11	GAGGT	ASHG38SM20TRFSS100011908TV6	tiRNA-3-41-AlaCGC-1	False	3-tiRNA-complement	GTACATACTCCAGGGCCC	18	GGGCGGGCGCCAAAAGGCGCCCGCCCGTACATACTCCAGGGCCCTATCCTACTATACGTA	60
tRF-39-UD10H7RNLEKPMK15	TAAACAGGAGATCCTGGGTTCGAATCCCAGCGGGGCCTC	3'-half	trna34_ThrAGT_6_+_27130050_27130123@37.75.39, trna135_ThrAGT_6_-_27652474_27652547@37.75.39, trna167_ThrAGT_6_-_26533145_26533218@37.75.39, trna121_ThrCGT_6_-_28615984_28616057@37.75.39	3.25885	9.57216	1	1	1.93607	-1.32278	0	2.6438		3'tiRNA-AlaCGC	3'tiRNA-42-AlaCGC-4	tRNA-Ala-CGC-4-1(High)_3'TiRNA_42	-5.28065	-4.10034	0.441258	down	0.150178	0.37765	-5.28065	-4.10034	0.150178	0.37765	3'tiRNA	GCATGTACGAGGCCCCGGGTTCGACCCCCGGCTCCTCCACCA	42	tRNA-Ala-CGC-4	Functional	Protect cells from apoptosis during osmotic stress	Inhibit apoptosome formation by sequestration of Cyt c in the tiRNA containing RNPs	24752898	12	GAGGC	ASHG38SM20TRFSS100012616TV6	tiRNA-3-42-AlaCGC-4	False	3-tiRNA-complement	CGTACATGCTCCGGG	15	GGGCGGGCGCCAAAAGGCGCCCGCCCCGTACATGCTCCGGGTATCCTACTATACGTATCA	60
tRF-41-UDJKSV5N2E4V9K3RB	TAAACCAGGGGTCGCGAGTTCAAATCTCGCTGGGGCCTCCA	3'-half	trna4_ThrTGT_14_+_21149849_21149921@36.76.41, trna20_ThrTGT_14_-_21099319_21099391@36.76.41	3.25885	9.57216	1	1	1.93607	-1.32278	0	2.6438		3'tiRNA-AlaCGC	3'tiRNA-45-AlaCGC-4		-8.53566	-6.96415	0.336457	down	0.131891	0.331688	-8.53566	-6.96415	0.131891	0.331688	3'tiRNA	TTCGCATGTACGAGGCCCCGGGTTCGACCCCCGGCTCCTCCACCA	45	tRNA-Ala-CGC-4	Reliable			26124144; 24752898	15	GAGGC	ASHG38SM20TRFSS100000120TV6	3-tiRNA-45-AlaCGC-4	False	3-tiRNA-complement	AAGCGTACATGCTCCG	16	GGGCGGGCGCCAAAAGGCGCCCGCCCAAGCGTACATGCTCCGTATCCTACTATACGTATC	60
tRF-40-UM8KSWRNLJK578Q1	TAATCTCAGGGTCGTGGGTTCGAGCCCCACGTTGGGCGCC	3'-half	trna11_LysCTT_5_-_180648979_180649051@36.75.40, trna9_LysCTT_5_+_180634755_180634827@36.75.40, trna13_LysCTT_6_+_26556774_26556846@36.75.40, trna119_LysCTT_1_-_145395522_145395594@36.75.40, trna32_LysCTT_16_-_3207406_3207478@36.75.40, trna7_LysCTT_16_+_3225692_3225764@36.75.40, trna10_LysCTT_16_+_3241501_3241573@36.75.40	3.25885	9.57216	1	1	1.93607	-1.32278	0	2.6438		3'tiRNA-AlaCGC	3'tiRNA-42-AlaCGC-1	tRNA-Ala-CGC-1-1(High)_3'TiRNA_42	-5.26114	-4.07119	0.438318	down	0.153797	0.301653	-5.26114	-4.07119	0.153797	0.301653	3'tiRNA	GCATGTATGAGGTCCCGGGTTCGATCCCCGGCATCTCCACCA	42	tRNA-Ala-TGC-2,tRNA-Ala-CGC-1	Functional	Protect cells from apoptosis during osmotic stress	Inhibit apoptosome formation by sequestration of Cyt c in the tiRNA containing RNPs	24752898	12	GAGGT	ASHG38SM20TRFSS100012607TV6	tiRNA-3-42-AlaCGC-1	False	3-tiRNA-complement	CGTACATACTCCAGGGCCC	19	GGGCGGGCGCCAAAAGGCGCCCGCCCCGTACATACTCCAGGGCCCTATCCTACTATACGT	60
tRF-41-UM8KSWRNLJK578Q1B	TAATCTCAGGGTCGTGGGTTCGAGCCCCACGTTGGGCGCCA	3'-half	trna11_LysCTT_5_-_180648979_180649051@36.76.41, trna9_LysCTT_5_+_180634755_180634827@36.76.41, trna13_LysCTT_6_+_26556774_26556846@36.76.41, trna119_LysCTT_1_-_145395522_145395594@36.76.41, trna32_LysCTT_16_-_3207406_3207478@36.76.41, trna7_LysCTT_16_+_3225692_3225764@36.76.41, trna10_LysCTT_16_+_3241501_3241573@36.76.41	3.25885	9.57216	1	1	1.93607	-1.32278	0	2.6438		3'tiRNA-AlaTGC	3'tiRNA-41-AlaTGC-9	tRNA-Ala-TGC-9-1(Low)_3'TiRNA_41	-7.15555	-5.76718	0.381996	down	0.156519	0.345415	-7.15555	-5.76718	0.156519	0.345415	3'tiRNA	CATGTATGAGGTCCCGGTTTCGATCCCTGGCGTTTCCACCA	41	tRNA-Ala-TGC-9	Potential				11	GAGGT	ASHG38SM20TRFSS100011941TV6	tiRNA-3-41-AlaTGC-9	False	3-tiRNA-complement	GTACATACTCCAGGGCCA	18	GGGCGGGCGCCAAAAGGCGCCCGCCCGTACATACTCCAGGGCCATATCCTACTATACGTA	60
tRF-40-UN207WRNL3K5J0W1	TAATTCAAAGGTTGTGGGTTCGAGTCCCACCAGAGTCGCC	3'-half	trna3_ArgTCT_11_+_59318767_59318852@36.75.40, trna4_ArgTCT_9_-_131102355_131102445@36.75.40	3.25885	9.57216	1	1	1.93607	-1.32278	0	2.6438		3'tiRNA-AlaTGC	3'tiRNA-42-AlaTGC-4	tRNA-Ala-TGC-4-1(High)_3'TiRNA_42	-5.26813	-3.93757	0.397616	down	0.142471	0.348297	-5.26813	-3.93757	0.142471	0.348297	3'tiRNA	GCACGTATGAGGCCCCGGGTTCAATCCCCGGCATCTCCACCA	42	tRNA-Ala-TGC-4	Functional	Protect cells from apoptosis during osmotic stress	Inhibit apoptosome formation by sequestration of Cyt c in the tiRNA containing RNPs	24752898	12	GAGGC	ASHG38SM20TRFSS100012625TV6	tiRNA-3-42-AlaTGC-4	False	3-tiRNA-complement	CGTGCATACTCCGGG	15	GGGCGGGCGCCAAAAGGCGCCCGCCCCGTGCATACTCCGGGTATCCTACTATACGTATCA	60
tRF-44-8XF6RE987S1R2RR3E2	TCCTAAGCCAGGGATTGTGGGTTCGAGTCCCACCCGGGGTACCA	3'-half	trna2_ArgCCT_16_+_3202901_3202973@33.76.44	3.25885	9.57216	1	1	1.93607	-1.32278	0	2.6438		3'tiRNA-AlaTGC	3'tiRNA-41-AlaTGC-4	tRNA-Ala-TGC-4-1(High)_3'TiRNA_41	-7.0274	-5.84787	0.441496	down	0.0803253	0.20662	-7.0274	-5.84787	0.0803253	0.20662	3'tiRNA	CACGTATGAGGCCCCGGGTTCAATCCCCGGCATCTCCACCA	41	tRNA-Ala-TGC-4	Potential				11	GAGGC	ASHG38SM20TRFSS100011926TV6	tiRNA-3-41-AlaTGC-4	False	3-tiRNA-complement	GTGCATACTCCGGGG	15	GGGCGGGCGCCAAAAGGCGCCCGCCCGTGCATACTCCGGGGTATCCTACTATACGTATCA	60
tRF-43-W282FNPKYUS7PVRSD2	TCGGATCAGAAGATTGCAGGTTCGAGTCCTGCCGCGGTCGCCA	3'-half	trna4_ArgTCG_15_+_89878304_89878376@34.76.43	3.25885	9.57216	1	1	1.93607	-1.32278	0	2.6438		3'tiRNA-AlaTGC	3'tiRNA-41-AlaTGC-7	tRNA-Ala-TGC-7-1(High)_3'TiRNA_41	-6.4291	-5.39257	0.487499	down	0.138424	0.340946	-6.4291	-5.39257	0.138424	0.340946	3'tiRNA	GCATGTATGAGGCCTCGGTTCGATCCCCGACACCTCCACCA	41	tRNA-Ala-TGC-7	Functional	Protect cells from apoptosis during osmotic stress	Inhibit apoptosome formation by sequestration of Cyt c in the tiRNA containing RNPs	24752898	12	GAGGC	ASHG38SM20TRFSS100011935TV6	tiRNA-3-41-AlaTGC-7	False	3-tiRNA-complement	CGTACATACTCCGGAGCCA	19	GGGCGGGCGCCAAAAGGCGCCCGCCCCGTACATACTCCGGAGCCATATCCTACTATACGT	60
tRF-42-X0HXD3KY76HRRNWJ1	TGAAGATCTAAAGGTCCCTGGTTCAATCCCGGGTTTCGGCAC	3'-half	trna106_PheGAA_6_-_28775610_28775682@33.74.42, trna13_PheGAA_11_-_59333853_59333925@33.74.42	3.25885	9.57216	1	1	1.93607	-1.32278	0	2.6438		3'tiRNA-AlaTGC	3'tiRNA-40-AlaTGC-7	tRNA-Ala-TGC-7-1(High)_3'TiRNA_40	-8.03294	-6.65423	0.384564	down	0.138301	0.279377	-8.03294	-6.65423	0.138301	0.279377	3'tiRNA	CATGTATGAGGCCTCGGTTCGATCCCCGACACCTCCACCA	40	tRNA-Ala-TGC-7	Potential				11	GAGGC	ASHG38SM20TRFSS100011677TV6	tiRNA-3-40-AlaTGC-7	False	3-tiRNA-complement	GTACATACTCCGGAGCCA	18	GGGCGGGCGCCAAAAGGCGCCCGCCCGTACATACTCCGGAGCCATATCCTACTATACGTA	60
tRF-40-XEKJ5R5N2E489B3R	TGAATCCAGCGATCCGAGTTCAAATCTCGGTGGAACCTCC	3'-half	trna1_GlnCTG_6_+_18836402_18836473@35.74.40, trna99_GlnCTG_6_-_28909378_28909449@35.74.40, trna49_GlnCTG_6_+_27487308_27487379@35.74.40, trna7_GlnCTG_15_-_66161400_66161471@35.74.40, trna3_GlnCTG_17_+_8023070_8023141@35.74.40	3.25885	9.57216	1	1	1.93607	-1.32278	0	2.6438		3'tiRNA-ArgACG	3'tiRNA-41-ArgACG-2	tRNA-Arg-ACG-2-4(High)_3'TiRNA_41	-2.88879	-1.66562	0.42834	down	0.165582	0.449945	-2.88879	-1.66562	0.165582	0.449945	3'tiRNA	GGATCAGAAGATTCTAGGTTCGACTCCTGGCTGGCTCGCCA	41	tRNA-Arg-ACG-2	Potential						ASHG38SM20TRFSS100011947TV6	tiRNA-3-41-ArgACG-2	False	3-tiRNA-complement	CCTAGTCTTCTAAGATCCAAG	21	GGGCGGGCGCCAAAAGGCGCCCGCCCCCTAGTCTTCTAAGATCCAAGTATCCTACTATAC	60
tRF-43-X6L85J3KYUYR6RIFD2	TGCCACGCGGGAGGCCCGGGTTCGATTCCCGGCCCATGCACCA	3'-half	trna39_GlyGCC_1_+_161427898_161427968@32.74.43, trna37_GlyGCC_1_+_161420467_161420537@32.74.43, trna35_GlyGCC_1_+_161413094_161413164@32.74.43, trna41_GlyGCC_1_+_161435258_161435328@32.74.43, trna2_GlyGCC_21_-_18827107_18827177@32.74.43	3.25885	9.57216	1	1	1.93607	-1.32278	0	2.6438		3'tiRNA-ArgACG	3'tiRNA-41-ArgACG-1	tRNA-Arg-ACG-1-3(High)_3'TiRNA_41	-3.06447	-1.781	0.410807	down	0.150669	0.446112	-3.06447	-1.781	0.150669	0.446112	3'tiRNA	GGATCAGAAGATTCCAGGTTCGACTCCTGGCTGGCTCGCCA	41	tRNA-Arg-ACG-1	Potential						ASHG38SM20TRFSS100011944TV6	tiRNA-3-41-ArgACG-1	False	3-tiRNA-complement	CCTAGTCTTCTAAGGTCCAA	20	GGGCGGGCGCCAAAAGGCGCCCGCCCCCTAGTCTTCTAAGGTCCAATATCCTACTATACG	60
tRF-42-96L85DMKYUYRLHR0J	TGTCACGCGGGAGACCGGGGTTCGATTCCCCGACGGGGAGCC	3'-half	trna4_AspGTC_12_+_96429799_96429870@33.74.42, trna78_AspGTC_1_-_161418033_161418104@33.74.42, trna72_AspGTC_1_-_161432824_161432895@33.74.42, trna81_AspGTC_1_-_161410615_161410686@33.74.42, trna38_AspGTC_17_-_8125556_8125627@33.74.42, trna144_AspGTC_6_-_27551236_27551307@33.74.42, trna45_AspGTC_6_+_27447453_27447524@33.74.42, trna10_AspGTC_12_-_125424193_125424264@33.74.42, trna48_AspGTC_6_+_2747…	3.25885	9.57216	1	1	1.93607	-1.32278	0	2.6438		3'tiRNA-ArgCCG	3'tiRNA-41-ArgCCG-1	tRNA-Arg-CCG-1-3(High)_3'TiRNA_41	-1.90398	-0.885891	0.493769	down	0.136345	0.389689	-1.90398	-0.885891	0.136345	0.389689	3'tiRNA	GGATCAGAAGATTGAGGGTTCGAGTCCCTTCGTGGTCGCCA	41	tRNA-Arg-TCG-3,tRNA-Arg-CCG-1	Potential						ASHG38SM20TRFSS100011950TV6	tiRNA-3-41-ArgCCG-1	False	3-tiRNA-complement	CCTAGTCTTCTAACTCCCAAGCTC	24	GGGCGGGCGCCAAAAGGCGCCCGCCCCCTAGTCTTCTAACTCCCAAGCTCTATCCTACTA	60
tRF-44-9X0UD3947SFR06RDI2	TGTTAACCGAAAGGTTGGTGGTTCGAGCCCACCCAGGGACGCCA	3'-half	trna108_AsnGTT_1_-_148598314_148598387@34.77.44, trna4_AsnGTT_10_-_22518438_22518511@34.77.44, trna31_AsnGTT_17_-_36908034_36908107@34.77.44, trna7_AsnGTT_13_-_31248101_31248174@34.77.44, trna83_AsnGTT_1_-_161397867_161397940@34.77.44, trna107_AsnGTT_1_-_148760356_148760429@34.77.44, trna1_AsnGTT_19_+_1383562_1383635@34.77.44, trna26_AsnGTT_1_+_148248115_148248188@34.77.44	3.25885	9.57216	1	1	1.93607	-1.32278	0	2.6438		3'tiRNA-ArgCCG	3'tiRNA-43-ArgCCG-1	tRNA-Arg-CCG-1-3(High)_3'TiRNA_43	-3.85143	-2.78931	0.478925	down	0.193041	0.383691	-3.85143	-2.78931	0.193041	0.383691	3'tiRNA	CCGGATCAGAAGATTGAGGGTTCGAGTCCCTTCGTGGTCGCCA	43	tRNA-Arg-CCG-1	Potential						ASHG38SM20TRFSS100013423TV6	tiRNA-3-43-ArgCCG-1	False	3-tiRNA-complement	GGCCTAGTCTTCTAACTCCCAA	22	GGGCGGGCGCCAAAAGGCGCCCGCCCGGCCTAGTCTTCTAACTCCCAATATCCTACTATA	60
tRF-43-YFLPD3387SFRJ4O1V	TTACACGCAGAAGGTCCTGGGTTCGAGCCCCAGTGGAACCACC	3'-half	trna17_ValTAC_11_-_59318102_59318174@33.75.43, trna16_ValTAC_11_-_59318460_59318532@33.75.43, trna4_ValTAC_X_-_18693029_18693101@33.75.43	3.25885	9.57216	1	1	1.93607	-1.32278	0	2.6438		3'tiRNA-ArgCCT	3'tiRNA-41-ArgCCT-6	tRNA-Arg-CCT-6-2(Low)_3'TiRNA_41	-4.45684	-3.32817	0.457337	down	0.2128	0.432967	-4.45684	-3.32817	0.2128	0.432967	3'tiRNA	CTACGCGGGAGACCTGGGTTCAACTCCCGGCCAAAGCACCA	41	tRNA-Arg-CCT-6	Potential						ASHG38SM20TRFSS100011971TV6	tiRNA-3-41-ArgCCT-6	False	3-tiRNA-complement	GATGCGCCCTCTGG	14	GGGCGGGCGCCAAAAGGCGCCCGCCCGATGCGCCCTCTGGTATCCTACTATACGTATCAC	60
tRF-43-Y6FPZD3KYUYR66EFD2	TTCCAAGCAGTTGACCCGGGTTCGATTCCCGGCCAACGCACCA	3'-half	trna79_GlyTCC_1_-_161417375_161417446@33.75.43, trna73_GlyTCC_1_-_161432166_161432237@33.75.43, trna76_GlyTCC_1_-_161424756_161424827@33.75.43, trna70_GlyTCC_1_-_161439547_161439618@33.75.43, trna45_GlyTCC_1_+_161500903_161500974@33.75.43, trna117_GlyTCC_1_-_145397864_145397935@33.75.43, trna2_GlyTCC_19_+_4724082_4724153@33.75.43, trna10_GlyTCC_17_+_8124866_8124937@33.75.43	3.25885	9.57216	1	1	1.93607	-1.32278	0	2.6438		3'tiRNA-ArgTCG	3'tiRNA-41-ArgTCG-4	tRNA-Arg-TCG-4-1(High)_3'TiRNA_41	-2.31244	-1.12364	0.438668	down	0.143975	0.402036	-2.31244	-1.12364	0.143975	0.402036	3'tiRNA	GGATCAGAAGATTGAGGGTTCGAATCCCTTCGTGGTTACCA	41	tRNA-Arg-TCG-4	Potential						ASHG38SM20TRFSS100011983TV6	tiRNA-3-41-ArgTCG-4	False	3-tiRNA-complement	CCTAGTCTTCTAACTCCCAAGCTTAGGGAA	30	GGGCGGGCGCCAAAAGGCGCCCGCCCCCTAGTCTTCTAACTCCCAAGCTTAGGGAATATC	60
tRF-43-Y8HPDEXK7S1RNS9MDV	TTCGGATCAGAAGATTGAGGGTTCGAGTCCCTTCGTGGTCGCC	3'-half	trna19_ArgTCG_17_+_73031208_73031280@33.75.43	3.25885	9.57216	1	1	1.93607	-1.32278	0	2.6438		3'tiRNA-ArgTCG	3'tiRNA-41-ArgTCG-6	tRNA-Arg-TCG-6-1(High)_3'TiRNA_41	-4.99735	-3.91839	0.473369	down	0.0947915	0.314394	-4.99735	-3.91839	0.0947915	0.314394	3'tiRNA	GGATCAAAAGATTGCAGGTTTGAGTTCTGCCACGGTCGCCA	41	tRNA-Arg-TCG-6	Potential						ASHG38SM20TRFSS100011989TV6	tiRNA-3-41-ArgTCG-6	False	3-tiRNA-complement	CCTAGTTTTCTAACGTCCAAA	21	GGGCGGGCGCCAAAAGGCGCCCGCCCCCTAGTTTTCTAACGTCCAAATATCCTACTATAC	60
tRF-42-Y8HPDEXP7S1RXSMMM	TTCGGATCAGAAGATTGCAGGTTCGAGTCCTGCCGCGGTCGC	3'-half	trna4_ArgTCG_15_+_89878304_89878376@33.74.42	3.25885	9.57216	1	1	1.93607	-1.32278	0	2.6438		3'tiRNA-ArgTCG	3'tiRNA-41-ArgTCG-2	tRNA-Arg-TCG-2-1(High)_3'TiRNA_41	-2.51048	-1.31129	0.435522	down	0.150005	0.420556	-2.51048	-1.31129	0.150005	0.420556	3'tiRNA	GGATCAGAAGATTGAGGGTTCGAATCCCTCCGTGGTTACCA	41	tRNA-Arg-TCG-2	Potential						ASHG38SM20TRFSS100011980TV6	tiRNA-3-41-ArgTCG-2	False	3-tiRNA-complement	CCTAGTCTTCTAACTCCCAAGCTTAGGGAG	30	GGGCGGGCGCCAAAAGGCGCCCGCCCCCTAGTCTTCTAACTCCCAAGCTTAGGGAGTATC	60
tRF-42-ZOWURMJKYOSR99RHJ	TTTAATCTGAGGGTCCAGGGTTCAAGTCCCTGTTCGGGCGCC	3'-half	trna2_LysTTT_17_+_8022473_8022545@34.75.42, trna14_LysTTT_11_-_59327808_59327880@34.75.42, trna62_LysTTT_1_-_204476158_204476230@34.75.42, trna54_LysTTT_1_+_204475655_204475727@34.75.42, trna76_LysTTT_6_+_28918806_28918878@34.75.42	3.25885	9.57216	1	1	1.93607	-1.32278	0	2.6438		3'tiRNA-ArgTCG	3'tiRNA-43-ArgTCG-4	tRNA-Arg-TCG-4-1(High)_3'TiRNA_43	-4.03487	-2.92595	0.463642	down	0.30981	0.534712	-4.03487	-2.92595	0.30981	0.534712	3'tiRNA	TCGGATCAGAAGATTGAGGGTTCGAATCCCTTCGTGGTTACCA	43	tRNA-Arg-TCG-4	Potential						ASHG38SM20TRFSS100013453TV6	tiRNA-3-43-ArgTCG-4	False	3-tiRNA-complement	AGCCTAGTCTTCTAACTCCCAAGCTTAGGGAA	32	GGGCGGGCGCCAAAAGGCGCCCGCCCAGCCTAGTCTTCTAACTCCCAAGCTTAGGGAATA	60
tRF-41-Z6KPQJ3KYU4RRWRBD	TTTCACCCAGGCGGCCCGGGTTCGACTCCCGGTGTGGGAAC	3'-half	trna11_GluTTC_15_-_26327381_26327452@33.73.41, trna3_GluTTC_13_-_45492062_45492133@33.73.41	3.25885	9.57216	1	1	1.93607	-1.32278	0	2.6438		3'tiRNA-ArgTCT	3'tiRNA-41-ArgTCT-4	tRNA-Arg-TCT-4-1(High)_3'TiRNA_41	-3.84728	-2.5327	0.402042	down	0.403722	0.653827	-3.84728	-2.5327	0.403722	0.653827	3'tiRNA	TAATCCAGAGGTTCCGGGTTCGAGTCCCGGCAGAGATGCCA	41	tRNA-Arg-TCT-4	Potential				11	GAGGT	ASHG38SM20TRFSS100012001TV6	tiRNA-3-41-ArgTCT-4	False	3-tiRNA-complement	ATTAGGTCTCCAAGGCC	17	GGGCGGGCGCCAAAAGGCGCCCGCCCATTAGGTCTCCAAGGCCTATCCTACTATACGTAT	60
tRF-39-JQJYSWRYVMMV5B2V	CATATCATTGGTCGTGGTTGTAGTCCGTGCGAGAATACC	3'-half	trnalookalike8_GluTTC_5_-_93905172_93905240@33.71.39, trnaMT_GluTTC_MT_-_14674_14742@33.71.39	3.20457	9.21871	9.74009e-09	3.42422e-07	8.80054	5.59598	62.1755	343.694		3'tiRNA-ArgTCT	3'tiRNA-42-ArgTCT-3	tRNA-Arg-TCT-3-2(High)_3'TiRNA_42	-8.22958	-7.01703	0.431505	down	0.108478	0.198485	-8.22958	-7.01703	0.108478	0.198485	3'tiRNA	CTAATTCAAAGGTTGTGGGTTCGAGTCCCACCAGAGTCGCCA	42	tRNA-Arg-TCT-3	Functional	Protect cells from apoptosis during osmotic stress	Inhibit apoptosome formation by sequestration of Cyt c in the tiRNA containing RNPs	24752898	12	AAGGT	ASHG38SM20TRFSS100012697TV6	tiRNA-3-42-ArgTCT-3	False	3-tiRNA-complement	GATTAAGTTTCCAACACCCAAGCTC	25	GGGCGGGCGCCAAAAGGCGCCCGCCCGATTAAGTTTCCAACACCCAAGCTCTATCCTACT	60
tRF-38-2S3HPSR95933JKR	CACCGCCGCGGCCCGGGTTCGATTCCCGGTCAGGGAAC	3'-half	trna71_GluCTC_1_-_161439189_161439260@36.73.38, trna84_GluTTC_1_-_161391883_161391954@36.73.38, trna87_GluCTC_6_-_126101393_126101464@36.73.38, trna116_GluCTC_1_-_145399233_145399304@36.73.38, trna77_GluCTC_6_+_28949976_28950047@36.73.38, trna77_GluCTC_1_-_161424398_161424469@36.73.38, trna80_GluCTC_1_-_161417018_161417089@36.73.38, trna74_GluCTC_1_-_161431809_161431880@36.73.38, trna134_GluTTC_1…	2.93906	7.6691	4.22851e-07	9.29909e-06	8.23823	5.29917	50.5176	232.655		3'tiRNA-ArgTCT	3'tiRNA-42-ArgTCT-4	tRNA-Arg-TCT-4-1(High)_3'TiRNA_42	-4.3059	-3.14601	0.447549	down	0.353609	0.585484	-4.3059	-3.14601	0.353609	0.585484	3'tiRNA	CTAATCCAGAGGTTCCGGGTTCGAGTCCCGGCAGAGATGCCA	42	tRNA-Arg-TCT-4	Functional	Protect cells from apoptosis during osmotic stress	Inhibit apoptosome formation by sequestration of Cyt c in the tiRNA containing RNPs	24752898	12	GAGGT	ASHG38SM20TRFSS100012700TV6	tiRNA-3-42-ArgTCT-4	False	3-tiRNA-complement	GATTAGGTCTCCAAGGCC	18	GGGCGGGCGCCAAAAGGCGCCCGCCCGATTAGGTCTCCAAGGCCTATCCTACTATACGTA	60
tRF-39-2S3HPSR95933JK0V	CACCGCCGCGGCCCGGGTTCGATTCCCGGTCAGGGAACC	3'-half	trna71_GluCTC_1_-_161439189_161439260@36.74.39, trna84_GluTTC_1_-_161391883_161391954@36.74.39, trna87_GluCTC_6_-_126101393_126101464@36.74.39, trna116_GluCTC_1_-_145399233_145399304@36.74.39, trna77_GluCTC_6_+_28949976_28950047@36.74.39, trna77_GluCTC_1_-_161424398_161424469@36.74.39, trna80_GluCTC_1_-_161417018_161417089@36.74.39, trna74_GluCTC_1_-_161431809_161431880@36.74.39, trna134_GluTTC_1…	2.88189	7.37116	6.76151e-09	2.52664e-07	9.55901	6.67711	132.123	581.637		3'tiRNA-ArgTCT	3'tiRNA-39-ArgTCT-2	Hydroxyl-3’-exon	-9.01035	-6.0518	0.128643	down	0.11543	0.467083	-9.01035	-6.0518	0.11543	0.467083	3'tiRNA	ATTCAAAGGTTGTGGGTTCGAATCCCACCAGAGTCGCCA	39	tRNA-Arg-TCT-2	Potential		Cytotoxicity to neurons		9	AAGGT	ASHG38SM20TRFSS100000006TV6	3-tiRNA-39-ArgTCT-2	False	3-tiRNA-complement	TAAGTTTCCAACACCCAAGCTTA	23	GGGCGGGCGCCAAAAGGCGCCCGCCCTAAGTTTCCAACACCCAAGCTTATATCCTACTAT	60
tRF-39-2VR008R9D9KUMKEV	CACGCGGGAGACCGGGGTTCAATTCCCCGACGGGGAGCC	3'-half	trna5_AspGTC_12_+_98897281_98897352@36.74.39	2.76527	6.79877	2.41223e-06	4.31442e-05	8.06444	5.29917	50.5176	206.217		3'tiRNA-ArgTCT	3'tiRNA-41-ArgTCT-3	tRNA-Arg-TCT-3-2(High)_3'TiRNA_41	-8.69992	-6.65115	0.241689	down	0.106343	0.198062	-8.69992	-6.65115	0.106343	0.198062	3'tiRNA	TAATTCAAAGGTTGTGGGTTCGAGTCCCACCAGAGTCGCCA	41	tRNA-Arg-TCT-3	Potential				11	AAGGT	ASHG38SM20TRFSS100011998TV6	tiRNA-3-41-ArgTCT-3	False	3-tiRNA-complement	ATTAAGTTTCCAACACCCAAGCTC	24	GGGCGGGCGCCAAAAGGCGCCCGCCCATTAAGTTTCCAACACCCAAGCTCTATCCTACTA	60
tRF-41-NB8PLML38BWS7209D	CTGAATCCAGCGATCCGAGTTCAAATCTCGGTGGAACCTCC	3'-half	trna1_GlnCTG_6_+_18836402_18836473@34.74.41, trna99_GlnCTG_6_-_28909378_28909449@34.74.41, trna49_GlnCTG_6_+_27487308_27487379@34.74.41, trna7_GlnCTG_15_-_66161400_66161471@34.74.41, trna3_GlnCTG_17_+_8023070_8023141@34.74.41	2.38956	5.23996	0.000883969	0.0083414	6.59024	4.20068	23.3158	74.0265		3'tiRNA-AsnATT	3'tiRNA-41-AsnATT-1	tRNA-Asn-ATT-1-2(Low)_3'TiRNA_41	-7.69901	-6.40465	0.407718	down	0.131539	0.324269	-7.69901	-6.40465	0.131539	0.324269	3'tiRNA	TAACCGAACGGTGAGTAGTTCAAGACCACCCAGGGACGCCA	41	tRNA-Asn-ATT-1	Potential						ASHG38SM20TRFSS100012007TV6	tiRNA-3-41-AsnATT-1	False	3-tiRNA-complement	ATTGGCTTGCCACTCA	16	GGGCGGGCGCCAAAAGGCGCCCGCCCATTGGCTTGCCACTCATATCCTACTATACGTATC	60
tRF-41-YDLBRY73W0K5KKOVD	TTAACCGAAAGGTTGGTGGTTCGAGCCCACCCAGGGACGCC	3'-half	trna108_AsnGTT_1_-_148598314_148598387@36.76.41, trna4_AsnGTT_10_-_22518438_22518511@36.76.41, trna31_AsnGTT_17_-_36908034_36908107@36.76.41, trna7_AsnGTT_13_-_31248101_31248174@36.76.41, trna83_AsnGTT_1_-_161397867_161397940@36.76.41, trna107_AsnGTT_1_-_148760356_148760429@36.76.41, trna1_AsnGTT_19_+_1383562_1383635@36.76.41, trna26_AsnGTT_1_+_148248115_148248188@36.76.41	2.05377	4.15188	0.398816	1	3.81836	1.76459	3.88597	10.5752		3'tiRNA-AsnATT	3'tiRNA-43-AsnATT-1	tRNA-Asn-ATT-1-2(Low)_3'TiRNA_43	-6.79213	-5.6446	0.451399	down	0.329014	0.425023	-6.79213	-5.6446	0.329014	0.425023	3'tiRNA	ATTAACCGAACGGTGAGTAGTTCAAGACCACCCAGGGACGCCA	43	tRNA-Asn-ATT-1	Potential						ASHG38SM20TRFSS100013477TV6	tiRNA-3-43-AsnATT-1	False	3-tiRNA-complement	TAATTGGCTTGCCACTC	17	GGGCGGGCGCCAAAAGGCGCCCGCCCTAATTGGCTTGCCACTCTATCCTACTATACGTAT	60
tRF-39-2VR008R959KUMKEV	CACGCGGGAGACCGGGGTTCGATTCCCCGACGGGGAGCC	3'-half	trna4_AspGTC_12_+_96429799_96429870@36.74.39, trna78_AspGTC_1_-_161418033_161418104@36.74.39, trna72_AspGTC_1_-_161432824_161432895@36.74.39, trna81_AspGTC_1_-_161410615_161410686@36.74.39, trna38_AspGTC_17_-_8125556_8125627@36.74.39, trna144_AspGTC_6_-_27551236_27551307@36.74.39, trna45_AspGTC_6_+_27447453_27447524@36.74.39, trna10_AspGTC_12_-_125424193_125424264@36.74.39, trna48_AspGTC_6_+_2747…	1.79333	3.46613	0.0010055	0.00944957	7.84548	6.05215	85.4913	177.135		3'tiRNA-AsnATT	3'tiRNA-42-AsnATT-1	tRNA-Asn-ATT-1-2(Low)_3'TiRNA_42	-7.18739	-5.98442	0.43438	down	0.257559	0.397393	-7.18739	-5.98442	0.257559	0.397393	3'tiRNA	TTAACCGAACGGTGAGTAGTTCAAGACCACCCAGGGACGCCA	42	tRNA-Asn-ATT-1	Potential						ASHG38SM20TRFSS100012706TV6	tiRNA-3-42-AsnATT-1	False	3-tiRNA-complement	AATTGGCTTGCCACTC	16	GGGCGGGCGCCAAAAGGCGCCCGCCCAATTGGCTTGCCACTCTATCCTACTATACGTATC	60
tRF-40-45LSM1M3WE8SSP6D	CTCACCGCCGCGGCCCGGGTTCGATTCCCGGTCAGGGAAC	3'-half	trna71_GluCTC_1_-_161439189_161439260@34.73.40, trna87_GluCTC_6_-_126101393_126101464@34.73.40, trna116_GluCTC_1_-_145399233_145399304@34.73.40, trna77_GluCTC_6_+_28949976_28950047@34.73.40, trna77_GluCTC_1_-_161424398_161424469@34.73.40, trna80_GluCTC_1_-_161417018_161417089@34.73.40, trna74_GluCTC_1_-_161431809_161431880@34.73.40	1.65229	3.14333	0.63929	1	3.41688	1.76459	3.88597	7.93141		3'tiRNA-AsnGTT	3'tiRNA-42-AsnGTT-10	tRNA-Asn-GTT-10-1(High)_3'TiRNA_42	-6.60202	-5.46203	0.453762	down	0.269071	0.383866	-6.60202	-5.46203	0.269071	0.383866	3'tiRNA	TTAACTAAAAGGTTGGCGGTTCGAACCCACCCAGAGGCGCCA	42	tRNA-Asn-GTT-10	Potential				12	AAGGT	ASHG38SM20TRFSS100012712TV6	tiRNA-3-42-AsnGTT-10	False	3-tiRNA-complement	AATTGATTTTCCAACCGCC	19	GGGCGGGCGCCAAAAGGCGCCCGCCCAATTGATTTTCCAACCGCCTATCCTACTATACGT	60
tRF-43-U5P21MNKYUPR18B6D2	TACACGCAGAAGGTCCTGGGTTCGAGCCCCAGTGGAACCACCA	3'-half	trna17_ValTAC_11_-_59318102_59318174@34.76.43, trna16_ValTAC_11_-_59318460_59318532@34.76.43, trna4_ValTAC_X_-_18693029_18693101@34.76.43	1.48423	2.79768	0.17087	0.799726	5.11554	3.63131	15.5439	26.438		3'tiRNA-AsnGTT	3'tiRNA-43-AsnGTT-22	tRNA-Asn-GTT-22-1(Low)_3'TiRNA_43	-7.03748	-5.69882	0.395386	down	0.13525	0.344491	-7.03748	-5.69882	0.13525	0.344491	3'tiRNA	GTTAATCTAAAGGTTGGTGGCTAGAACCCACTGAGGGACGCCA	43	tRNA-Asn-GTT-22	Potential				13	AAGGT	ASHG38SM20TRFSS100013519TV6	tiRNA-3-43-AsnGTT-22	False	3-tiRNA-complement	CAATTAGATTTCCAACCACC	20	GGGCGGGCGCCAAAAGGCGCCCGCCCCAATTAGATTTCCAACCACCTATCCTACTATACG	60
tRF-41-M0NK5Y93W086W8SVD	CGGAGCTGGGGATTGTGGGTTCGAGTCCCATCTGGGTCGCC	3'-half	trna23_ArgCCG_17_-_66016013_66016085@35.75.41	1.45496	2.74149	0.483528	1	4.13208	2.67712	7.77194	13.219		3'tiRNA-AsnGTT	3'tiRNA-42-AsnGTT-21	tRNA-Asn-GTT-21-1(Low)_3'TiRNA_42	-6.16604	-5.15852	0.497401	down	0.364486	0.481604	-6.16604	-5.15852	0.364486	0.481604	3'tiRNA	TTAATCTAGAGGTTGGTGGTTAGAGCCCACTGAGGGATGCCA	42	tRNA-Asn-GTT-23,tRNA-Asn-GTT-21	Potential				12	GAGGT	ASHG38SM20TRFSS100012742TV6	tiRNA-3-42-AsnGTT-21	False	3-tiRNA-complement	AATTAGATCTCCAACCACCA	20	GGGCGGGCGCCAAAAGGCGCCCGCCCAATTAGATCTCCAACCACCATATCCTACTATACG	60
tRF-42-P5QK11M3WE8SPOX52	GCCACGCGGGAGGCCCGGGTTCGATTCCCGGCCAATGCACCA	3'-half	trna19_GlyGCC_2_-_157257659_157257729@33.74.42, trna68_GlyGCC_1_-_161493637_161493707@33.74.42, trna5_GlyGCC_17_+_8029064_8029134@33.74.42, trna24_GlyGCC_16_-_70812942_70813012@33.74.42, trna128_GlyGCC_6_-_27870686_27870756@33.74.42, trna19_GlyGCC_16_+_70823410_70823480@33.74.42	1.16645	2.24459	0.439101	1	4.79777	3.63131	15.5439	21.1504		3'tiRNA-AsnGTT	3'tiRNA-42-AsnGTT-2	tRNA-Asn-GTT-2-6(High)_3'TiRNA_42	-8.06187	-6.90079	0.44718	down	0.103489	0.233428	-8.06187	-6.90079	0.103489	0.233428	3'tiRNA	TTAACCGAAAGGTTGGTGGTTCGAGCCCACCCAGGGACGCCA	42	tRNA-Asn-GTT-2,tRNA-Asn-GTT-3	Potential				12	AAGGT	ASHG38SM20TRFSS100012739TV6	tiRNA-3-42-AsnGTT-2	False	3-tiRNA-complement	AATTGGCTTTCCAACCACCAAGCTC	25	GGGCGGGCGCCAAAAGGCGCCCGCCCAATTGGCTTTCCAACCACCAAGCTCTATCCTACT	60
tRF-42-7BWU2F5JYH0RYNUR2	GTGAATCTGACAACAGAGGCTTACGACCCCTTATTTACCCCA	3'-half	trnaMT_HisGTG_MT_+_12138_12206@31.72.42	1.09408	2.13477	1	1	2.85867	1.76459	3.88597	5.28761		3'tiRNA-AsnGTT	3'tiRNA-43-AsnGTT-10	tRNA-Asn-GTT-10-1(High)_3'TiRNA_43	-7.11704	-5.95906	0.44814	down	0.207384	0.473147	-7.11704	-5.95906	0.207384	0.473147	3'tiRNA	GTTAACTAAAAGGTTGGCGGTTCGAACCCACCCAGAGGCGCCA	43	tRNA-Asn-GTT-10	Potential				13	AAGGT	ASHG38SM20TRFSS100013483TV6	tiRNA-3-43-AsnGTT-10	False	3-tiRNA-complement	CAATTGATTTTCCAACCGC	19	GGGCGGGCGCCAAAAGGCGCCCGCCCCAATTGATTTTCCAACCGCTATCCTACTATACGT	60
tRF-44-8LHYD3MU7SF725RJE2	TCATAATCTGAAGGTCGTGAGTTCGAGCCTCACACGGGGCACCA	3'-half	trna22_MetCAT_16_-_87417628_87417700@33.76.44	1.09408	2.13477	1	1	2.85867	1.76459	3.88597	5.28761		3'tiRNA-AsnGTT	3'tiRNA-41-AsnGTT-5	tRNA-Asn-GTT-5-1(High)_3'TiRNA_41	-7.73143	-6.4391	0.408293	down	0.304489	0.396955	-7.73143	-6.4391	0.304489	0.396955	3'tiRNA	TAACTGAAAGGTTGGTGGTTCGAGCCCACCCAGGGACGCCA	41	tRNA-Asn-GTT-5	Potential				11	AAGGT	ASHG38SM20TRFSS100012052TV6	tiRNA-3-41-AsnGTT-5	False	3-tiRNA-complement	ATTGACTTTCCAACCACCAA	20	GGGCGGGCGCCAAAAGGCGCCCGCCCATTGACTTTCCAACCACCAATATCCTACTATACG	60
tRF-41-W631QJ3KYUYRR6RBD	TCTCACCGCCGCGGCCCGGGTTCGATTCCCGGTCAGGGAAC	3'-half	trna71_GluCTC_1_-_161439189_161439260@33.73.41, trna87_GluCTC_6_-_126101393_126101464@33.73.41, trna116_GluCTC_1_-_145399233_145399304@33.73.41, trna77_GluCTC_6_+_28949976_28950047@33.73.41, trna77_GluCTC_1_-_161424398_161424469@33.73.41, trna80_GluCTC_1_-_161417018_161417089@33.73.41, trna74_GluCTC_1_-_161431809_161431880@33.73.41	1.09408	2.13477	1	1	2.85867	1.76459	3.88597	5.28761		3'tiRNA-AsnGTT	3'tiRNA-41-AsnGTT-4	tRNA-Asn-GTT-4-1(High)_3'TiRNA_41	-8.54187	-6.32283	0.214785	down	0.0958238	0.292442	-8.54187	-6.32283	0.0958238	0.292442	3'tiRNA	TAACCGAAAGATTGGTGGTTCGAGCCCACCCAGGGACGCCA	41	tRNA-Asn-GTT-4	Potential						ASHG38SM20TRFSS100012049TV6	tiRNA-3-41-AsnGTT-4	False	3-tiRNA-complement	ATTGGCTTTCTAACCACC	18	GGGCGGGCGCCAAAAGGCGCCCGCCCATTGGCTTTCTAACCACCTATCCTACTATACGTA	60
tRF-44-YFLPD3387SFRJ4O1E2	TTACACGCAGAAGGTCCTGGGTTCGAGCCCCAGTGGAACCACCA	3'-half	trna17_ValTAC_11_-_59318102_59318174@33.76.44, trna16_ValTAC_11_-_59318460_59318532@33.76.44, trna4_ValTAC_X_-_18693029_18693101@33.76.44	1.09408	2.13477	1	1	2.85867	1.76459	3.88597	5.28761		3'tiRNA-AsnGTT	3'tiRNA-43-AsnGTT-2	tRNA-Asn-GTT-2-6(High)_3'TiRNA_43	-7.2726	-6.13324	0.453961	down	0.0333956	0.0930348	-7.2726	-6.13324	0.0333956	0.0930348	3'tiRNA	GTTAACCGAAAGGTTGGTGGTTCGAGCCCACCCAGGGACGCCA	43	tRNA-Asn-GTT-2,tRNA-Asn-GTT-3	Potential				13	AAGGT	ASHG38SM20TRFSS100013510TV6	tiRNA-3-43-AsnGTT-2	False	3-tiRNA-complement	CAATTGGCTTTCCAACCACCAAGCTC	26	GGGCGGGCGCCAAAAGGCGCCCGCCCCAATTGGCTTTCCAACCACCAAGCTCTATCCTAC	60
tRF-43-NOW6RM7KYUPRENRHD2	CTTAATCTCAGGGTCGTGGGTTCGAGCCCCACGTTGGGCGCCA	3'-half	trna11_LysCTT_5_-_180648979_180649051@34.76.43, trna9_LysCTT_5_+_180634755_180634827@34.76.43, trna13_LysCTT_6_+_26556774_26556846@34.76.43, trna119_LysCTT_1_-_145395522_145395594@34.76.43, trna32_LysCTT_16_-_3207406_3207478@34.76.43, trna7_LysCTT_16_+_3225692_3225764@34.76.43, trna10_LysCTT_16_+_3241501_3241573@34.76.43	1.09408	2.13477	1	1	2.85867	1.76459	3.88597	5.28761		3'tiRNA-AsnGTT	3'tiRNA-41-AsnGTT-21	tRNA-Asn-GTT-21-1(Low)_3'TiRNA_41	-3.9536	-2.82369	0.456946	down	0.598142	0.691786	-3.9536	-2.82369	0.598142	0.691786	3'tiRNA	TAATCTAGAGGTTGGTGGTTAGAGCCCACTGAGGGATGCCA	41	tRNA-Asn-GTT-23,tRNA-Asn-GTT-21	Potential				11	GAGGT	ASHG38SM20TRFSS100012043TV6	tiRNA-3-41-AsnGTT-21	False	3-tiRNA-complement	ATTAGATCTCCAACCACCA	19	GGGCGGGCGCCAAAAGGCGCCCGCCCATTAGATCTCCAACCACCATATCCTACTATACGT	60
tRF-41-8L8NRS9NS334L2H1B	TCATATCATTGGTCGTGGTTGTAGTCCGTGCGAGAATACCA	3'-half	trnalookalike8_GluTTC_5_-_93905172_93905240@32.72.41, trnaMT_GluTTC_MT_-_14674_14742@32.72.41	1.093	2.13317	0.0106847	0.0796961	10.9065	9.81346	1165.79	1480.53		3'tiRNA-AsnGTT	3'tiRNA-43-AsnGTT-4	tRNA-Asn-GTT-4-1(High)_3'TiRNA_43	-9.23547	-6.85973	0.192678	down	0.0173814	0.0981428	-9.23547	-6.85973	0.0173814	0.0981428	3'tiRNA	GTTAACCGAAAGATTGGTGGTTCGAGCCCACCCAGGGACGCCA	43	tRNA-Asn-GTT-4	Potential						ASHG38SM20TRFSS100013522TV6	tiRNA-3-43-AsnGTT-4	False	3-tiRNA-complement	CAATTGGCTTTCTAACCAC	19	GGGCGGGCGCCAAAAGGCGCCCGCCCCAATTGGCTTTCTAACCACTATCCTACTATACGT	60
tRF-39-8HM2OSRNLNKSEKH9	TCACGCGGGAGACCGGGGTTCGATTCCCCGACGGGGAGC	3'-half	trna4_AspGTC_12_+_96429799_96429870@35.73.39, trna78_AspGTC_1_-_161418033_161418104@35.73.39, trna72_AspGTC_1_-_161432824_161432895@35.73.39, trna81_AspGTC_1_-_161410615_161410686@35.73.39, trna38_AspGTC_17_-_8125556_8125627@35.73.39, trna144_AspGTC_6_-_27551236_27551307@35.73.39, trna45_AspGTC_6_+_27447453_27447524@35.73.39, trna10_AspGTC_12_-_125424193_125424264@35.73.39, trna48_AspGTC_6_+_2747…	0.73976	1.6699	1	1	3.41688	2.67712	7.77194	7.93141		3'tiRNA-AsnGTT	3'tiRNA-41-AsnGTT-22	tRNA-Asn-GTT-22-1(Low)_3'TiRNA_41	-7.64052	-6.56802	0.475495	down	0.277759	0.398748	-7.64052	-6.56802	0.277759	0.398748	3'tiRNA	TAATCTAAAGGTTGGTGGCTAGAACCCACTGAGGGACGCCA	41	tRNA-Asn-GTT-22	Potential				11	AAGGT	ASHG38SM20TRFSS100012046TV6	tiRNA-3-41-AsnGTT-22	False	3-tiRNA-complement	ATTAGATTTCCAACCACCG	19	GGGCGGGCGCCAAAAGGCGCCCGCCCATTAGATTTCCAACCACCGTATCCTACTATACGT	60
tRF-40-JQJYSWRYVMMV5BU6	CATATCATTGGTCGTGGTTGTAGTCCGTGCGAGAATACCA	3'-half	trnalookalike8_GluTTC_5_-_93905172_93905240@33.72.40, trnaMT_GluTTC_MT_-_14674_14742@33.72.40	0.649093	1.56818	0.124843	0.661912	10.9817	10.3326	1670.97	1559.84		3'tiRNA-AspGTC	3'tiRNA-42-AspGTC-10	tRNA-Asp-GTC-10-1(Low)_3'TiRNA_42	-1.13383	0.247049	0.383984	down	0.129643	0.260461	-1.13383	0.247049	0.129643	0.260461	3'tiRNA	GTCATGCGTGAGAGAGGGGGTCGATTCCCCGACGGGGAGCCA	42	tRNA-Asp-GTC-10	Potential						ASHG38SM20TRFSS100012769TV6	tiRNA-3-42-AspGTC-10	False	3-tiRNA-complement	CAGTACGCACTCTCTCC	17	GGGCGGGCGCCAAAAGGCGCCCGCCCCAGTACGCACTCTCTCCTATCCTACTATACGTAT	60
tRF-42-YQHQ9M739P8WQ0D52	TTCATATCATTGGTCGTGGTTGTAGTCCGTGCGAGAATACCA	3'-half	trnalookalike8_GluTTC_5_-_93905172_93905240@31.72.42, trnaMT_GluTTC_MT_-_14674_14742@31.72.42	0.593156	1.50854	0.170485	0.799726	10.1437	9.55056	971.493	872.455		3'tiRNA-AspGTC	3'tiRNA-41-AspGTC-10	tRNA-Asp-GTC-10-1(Low)_3'TiRNA_41	-1.30932	0.246174	0.340212	down	0.129935	0.25003	-1.30932	0.246174	0.129935	0.25003	3'tiRNA	TCATGCGTGAGAGAGGGGGTCGATTCCCCGACGGGGAGCCA	41	tRNA-Asp-GTC-10	Potential						ASHG38SM20TRFSS100012070TV6	tiRNA-3-41-AspGTC-10	False	3-tiRNA-complement	AGTACGCACTCTCTCC	16	GGGCGGGCGCCAAAAGGCGCCCGCCCAGTACGCACTCTCTCCTATCCTACTATACGTATC	60
tRF-42-4YDRFU8U7617M4O15	CTCTGAATCCAGCGATCCGAGTTCAAGTCTCGGTGGAACCTC	3'-tRF	trna146_GlnCTG_6_-_27515531_27515602@32.73.42	9.7452	858.216	2.64767e-15	2.38727e-12	8.42242	-1.32278	0	264.38		3'tiRNA-AspGTC	3'tiRNA-41-AspGTC-9	tRNA-Asp-GTC-9-1(Low)_3'TiRNA_41	-0.550767	1.43189	0.253024	down	0.301874	0.497471	-0.550767	1.43189	0.301874	0.497471	3'tiRNA	TCATGCATGAGAGAGGGGGTCGATTCCCTGACGGGGAGCCA	41	tRNA-Asp-GTC-9	Potential						ASHG38SM20TRFSS100012088TV6	tiRNA-3-41-AspGTC-9	False	3-tiRNA-complement	AGTACGTACTCTCTCCCC	18	GGGCGGGCGCCAAAAGGCGCCCGCCCAGTACGTACTCTCTCCCCTATCCTACTATACGTA	60
tRF-32-5R93WB86S2P92	GATCCTGGGTTCGAATCCCAGTAGAGCCTCCA	3'-tRF	trna127_ThrTGT_6_-_28442329_28442402@46.77.32	9.3498	652.484	3.27885e-13	9.89847e-11	8.02702	-1.32278	0	200.929		3'tiRNA-AspGTC	3'tiRNA-40-AspGTC-10	tRNA-Asp-GTC-10-1(Low)_3'TiRNA_40	1.55923	2.67581	0.461185	down	0.0623051	0.158962	1.55923	2.67581	0.0623051	0.158962	3'tiRNA	CATGCGTGAGAGAGGGGGTCGATTCCCCGACGGGGAGCCA	40	tRNA-Asp-GTC-10	Potential						ASHG38SM20TRFSS100011689TV6	tiRNA-3-40-AspGTC-10	False	3-tiRNA-complement	GTACGCACTCTCTCCC	16	GGGCGGGCGCCAAAAGGCGCCCGCCCGTACGCACTCTCTCCCTATCCTACTATACGTATC	60
tRF-39-MQ6KM87SDR2ZNDE2	CGTATGGAGGCGTGGGTTCGAATCCCACTTCTGACACCA	3'-tRF	trna140_LeuCAA_6_-_27573417_27573524@49.87.39	9.33072	643.912	4.05952e-13	1.11115e-10	8.00794	-1.32278	0	198.285		3'tiRNA-AspGTC	3'tiRNA-40-AspGTC-9	tRNA-Asp-GTC-9-1(Low)_3'TiRNA_40	0.355921	1.94574	0.332213	down	0.204262	0.352767	0.355921	1.94574	0.204262	0.352767	3'tiRNA	CATGCATGAGAGAGGGGGTCGATTCCCTGACGGGGAGCCA	40	tRNA-Asp-GTC-9	Potential						ASHG38SM20TRFSS100011707TV6	tiRNA-3-40-AspGTC-9	False	3-tiRNA-complement	GTACGTACTCTCTCCCC	17	GGGCGGGCGCCAAAAGGCGCCCGCCCGTACGTACTCTCTCCCCTATCCTACTATACGTAT	60
tRF-28-K87SIRM1DVV	CCCGGGTTCGATTCCCGGCCAATGCACC	3'-tRF	trna19_GlyGCC_2_-_157257659_157257729@46.73.28, trna68_GlyGCC_1_-_161493637_161493707@46.73.28, trna5_GlyGCC_17_+_8029064_8029134@46.73.28, trna24_GlyGCC_16_-_70812942_70813012@46.73.28, trna128_GlyGCC_6_-_27870686_27870756@46.73.28, trna19_GlyGCC_16_+_70823410_70823480@46.73.28	9.29179	626.768	7.79126e-13	1.78245e-10	7.96901	-1.32278	0	192.998		3'tiRNA-AspGTC	3'tiRNA-42-AspGTC-9	tRNA-Asp-GTC-9-1(Low)_3'TiRNA_42	-0.468582	1.45385	0.26381	down	0.228642	0.478034	-0.468582	1.45385	0.228642	0.478034	3'tiRNA	GTCATGCATGAGAGAGGGGGTCGATTCCCTGACGGGGAGCCA	42	tRNA-Asp-GTC-9	Potential						ASHG38SM20TRFSS100012781TV6	tiRNA-3-42-AspGTC-9	False	3-tiRNA-complement	CAGTACGTACTCTCTCCC	18	GGGCGGGCGCCAAAAGGCGCCCGCCCCAGTACGTACTCTCTCCCTATCCTACTATACGTA	60
tRF-22-4B8XVQN52	CTAAATCCTATATATCTTACCA	3'-tRF	trnaMT_AspGTC_MT_+_7518_7585@50.71.22	9.27192	618.196	9.71979e-13	2.12836e-10	7.94914	-1.32278	0	190.354		3'tiRNA-CysGCA	3'tiRNA-43-CysGCA-1	tRNA-Cys-GCA-1-1(High)_3'TiRNA_43	-1.43437	-0.0437682	0.381406	down	0.320148	0.576912	-1.43437	-0.0437682	0.320148	0.576912	3'tiRNA	GCAGATCAAGAGGTCCCTGGTTCAAATCCAGGTGCCCCCTCCA	43	tRNA-Cys-GCA-1,tRNA-Cys-GCA-3,tRNA-Cys-GCA-6,tRNA-Cys-GCA-9,tRNA-Cys-GCA-18	Potential				13	GAGGT	ASHG38SM20TRFSS100013540TV6	tiRNA-3-43-CysGCA-1	False	3-tiRNA-complement	CGTCTAGTTCTCCAGGGACCAAGTTTAGGT	30	GGGCGGGCGCCAAAAGGCGCCCGCCCCGTCTAGTTCTCCAGGGACCAAGTTTAGGTTATC	60
tRF-37-WU1MN0YUP9F2RFJ	TCTGAAGGTCCTGAGTTCGAGCCTCAGAGAGGGCACC	3'-tRF	trna164_MetCAT_6_-_26735574_26735646@39.75.37, trna162_MetCAT_6_-_26758550_26758622@39.75.37, trna27_MetCAT_6_+_26766444_26766516@39.75.37, trna20_MetCAT_16_+_71460396_71460468@39.75.37	9.27192	618.196	9.71979e-13	2.12836e-10	7.94914	-1.32278	0	190.354		3'tiRNA-CysGCA	3'tiRNA-49-CysGCA-25	tRNA-Cys-GCA-25-1(Low)_3'TiRNA_49	-1.9704	-0.723861	0.42146	down	0.314121	0.487114	-1.9704	-0.723861	0.314121	0.487114	3'tiRNA	CAGATCAAGAGGTCCCCGGTTGAAATCCGGGTGCTGGATTTTCTCACCA	49	tRNA-Cys-GCA-25	Potential						ASHG38SM20TRFSS100014107TV6	tiRNA-3-49-CysGCA-25	False	3-tiRNA-complement	GTCTAGTTCTCCAGGGGCCAAC	22	GGGCGGGCGCCAAAAGGCGCCCGCCCGTCTAGTTCTCCAGGGGCCAACTATCCTACTATA	60
tRF-34-10H7RNLEKPMK15	AGGAGATCCTGGGTTCGAATCCCAGCGGGGCCTC	3'-tRF	trna34_ThrAGT_6_+_27130050_27130123@42.75.34, trna135_ThrAGT_6_-_27652474_27652547@42.75.34, trna167_ThrAGT_6_-_26533145_26533218@42.75.34, trna121_ThrCGT_6_-_28615984_28616057@42.75.34	9.1896	583.907	2.40226e-12	4.00238e-10	7.86682	-1.32278	0	179.779		3'tiRNA-CysGCA	3'tiRNA-43-CysGCA-24	tRNA-Cys-GCA-24-1(Low)_3'TiRNA_43	-2.33747	-0.723516	0.326702	down	0.5069	0.756756	-2.33747	-0.723516	0.5069	0.756756	3'tiRNA	GCAGATCAAGAGGTCCCCGGTTCGAATCTAGGTGCCCCCTCCA	43	tRNA-Cys-GCA-24	Potential				13	GAGGT	ASHG38SM20TRFSS100013576TV6	tiRNA-3-43-CysGCA-24	False	3-tiRNA-complement	CGTCTAGTTCTCCAGGGGCCAAGC	24	GGGCGGGCGCCAAAAGGCGCCCGCCCCGTCTAGTTCTCCAGGGGCCAAGCTATCCTACTA	60
tRF-34-12Z4R95MK19KJV	AGGGATTGTGGGTTCGAGTCCCACCTGGGGTGCC	3'-tRF	trna21_ArgCCT_17_-_73030526_73030598@42.75.34	9.07961	541.046	7.81283e-12	9.89712e-10	7.75683	-1.32278	0	166.56		3'tiRNA-CysGCA	3'tiRNA-41-CysGCA-1	tRNA-Cys-GCA-1-1(High)_3'TiRNA_41	-1.68382	-0.334965	0.392604	down	0.499621	0.727797	-1.68382	-0.334965	0.499621	0.727797	3'tiRNA	AGATCAAGAGGTCCCTGGTTCAAATCCAGGTGCCCCCTCCA	41	tRNA-Cys-GCA-1,tRNA-Cys-GCA-3,tRNA-Cys-GCA-6,tRNA-Cys-GCA-9,tRNA-Ser-AGA-5,tRNA-Cys-GCA-18	Potential				11	GAGGT	ASHG38SM20TRFSS100012091TV6	tiRNA-3-41-CysGCA-1	False	3-tiRNA-complement	TCTAGTTCTCCAGGGACCAAGTTTAGGT	28	GGGCGGGCGCCAAAAGGCGCCCGCCCTCTAGTTCTCCAGGGACCAAGTTTAGGTTATCCT	60
tRF-22-5SB1H7NI1	GATCGAAACCATCCTCTGCTAC	3'-tRF	trna169_MetCAT_6_-_26330529_26330600@52.73.22, trna2_MetCAT_6_+_26286754_26286825@52.73.22, trna32_MetCAT_1_+_153643726_153643797@52.73.22, trna150_MetCAT_6_-_27300764_27300835@52.73.22, trna20_MetCAT_17_-_80452597_80452668@52.73.22, trna142_MetCAT_6_-_27560600_27560671@52.73.22, trna129_MetCAT_6_-_27870271_27870342@52.73.22, trna171_MetCAT_6_-_26313352_26313423@52.73.22	8.9355	489.613	4.50078e-11	4.01093e-09	7.61272	-1.32278	0	150.697		3'tiRNA-CysGCA	3'tiRNA-41-CysGCA-17	tRNA-Cys-GCA-17-1(High)_3'TiRNA_41	-2.33831	-0.755889	0.333921	down	0.431002	0.737299	-2.33831	-0.755889	0.431002	0.737299	3'tiRNA	AGATCAAGAGGTCCCCGGTTCAAATCCGGGTGCCCCCCCCA	41	tRNA-Cys-GCA-17	Potential				11	GAGGT	ASHG38SM20TRFSS100012112TV6	tiRNA-3-41-CysGCA-17	False	3-tiRNA-complement	TCTAGTTCTCCAGGGGCCAAGTTTAGG	27	GGGCGGGCGCCAAAAGGCGCCCGCCCTCTAGTTCTCCAGGGGCCAAGTTTAGGTATCCTA	60
tRF-32-6YMWWB8HWKS52	GGCTGCGTGTTCGAATCACGTCGGGGTCACCA	3'-tRF	trna6_TrpCCA_12_+_98898030_98898101@44.75.32	8.9355	489.613	4.50078e-11	4.01093e-09	7.61272	-1.32278	0	150.697		3'tiRNA-CysGCA	3'tiRNA-48-CysGCA-25	tRNA-Cys-GCA-25-1(Low)_3'TiRNA_48	-2.27517	-0.844315	0.37091	down	0.478946	0.759641	-2.27517	-0.844315	0.478946	0.759641	3'tiRNA	AGATCAAGAGGTCCCCGGTTGAAATCCGGGTGCTGGATTTTCTCACCA	48	tRNA-Cys-GCA-25	Potential						ASHG38SM20TRFSS100014095TV6	tiRNA-3-48-CysGCA-25	False	3-tiRNA-complement	TCTAGTTCTCCAGGGGCCAAC	21	GGGCGGGCGCCAAAAGGCGCCCGCCCTCTAGTTCTCCAGGGGCCAACTATCCTACTATAC	60
tRF-28-F85SI1LQ3RV	AGCGGGATCGATGCCCGCATCCTCCACC	3'-tRF	trna6_AlaAGC_8_+_67026424_67026496@48.75.28, trna3_AlaAGC_2_+_27274082_27274154@48.75.28	8.85766	463.897	9.91633e-11	7.37852e-09	7.53488	-1.32278	0	142.765		3'tiRNA-CysGCA	3'tiRNA-43-CysGCA-12	tRNA-Cys-GCA-12-1(High)_3'TiRNA_43	-4.54533	-3.51045	0.488056	down	0.244869	0.500942	-4.54533	-3.51045	0.244869	0.500942	3'tiRNA	GCAGATCAAAAGGTCCCTGGTTCAAATCCAGGTGCCCCTTCCA	43	tRNA-Cys-GCA-12	Potential				13	AAGGT	ASHG38SM20TRFSS100013546TV6	tiRNA-3-43-CysGCA-12	False	3-tiRNA-complement	CGTCTAGTTTTCCAGGGA	18	GGGCGGGCGCCAAAAGGCGCCCGCCCCGTCTAGTTTTCCAGGGATATCCTACTATACGTA	60
tRF-28-5KYUHRYWRYD2	GAGGGTTCGAATCCCTTCGTGGTTGCCA	3'-tRF	trna124_ArgTCG_6_-_28510891_28510963@49.76.28	8.85766	463.897	9.91633e-11	7.37852e-09	7.53488	-1.32278	0	142.765		3'tiRNA-CysGCA	3'tiRNA-45-CysGCA-15		-4.47444	-2.95143	0.34796	down	0.284887	0.532151	-4.47444	-2.95143	0.284887	0.532151	3'tiRNA	CTGCAGATCAAGAGGTCTCTGGTTCAAATCCAGGTGCCCCCTCCA	45	tRNA-Cys-GCA-15	Reliable			26124144; 28765068	15	GAGGT	ASHG38SM20TRFSS100000150TV6	3-tiRNA-45-CysGCA-15	False	3-tiRNA-complement	GACGTCTAGTTCTCCAGAG	19	GGGCGGGCGCCAAAAGGCGCCCGCCCGACGTCTAGTTCTCCAGAGTATCCTACTATACGT	60
tRF-20-80WS7209	TCAAGTCTCGGTGGAACCTC	3'-tRF	trna146_GlnCTG_6_-_27515531_27515602@54.73.20	8.77538	438.18	2.24222e-10	1.44597e-08	7.4526	-1.32278	0	134.834		3'tiRNA-CysGCA	3'tiRNA-45-CysGCA-4		-4.45781	-2.96753	0.355943	down	0.326597	0.523538	-4.45781	-2.96753	0.326597	0.523538	3'tiRNA	CTGCAGATCAAGAGGTCCCTGGTTCAAATCCGGGTGCCCCCTCCA	45	tRNA-Cys-GCA-4	Reliable			26124144; 24752898	15	GAGGT	ASHG38SM20TRFSS100000160TV6	3-tiRNA-45-CysGCA-4	False	3-tiRNA-complement	GACGTCTAGTTCTCCAGGGAC	21	GGGCGGGCGCCAAAAGGCGCCCGCCCGACGTCTAGTTCTCCAGGGACTATCCTACTATAC	60
tRF-35-XXI363U0EZY9X1	TGCTAATGGTGGAGTTAAAGACTTTTTCTCTGACC	3'-tRF	trnaMT_ProTGG_MT_-_15956_16023@36.70.35	8.77538	438.18	2.24222e-10	1.44597e-08	7.4526	-1.32278	0	134.834		3'tiRNA-CysGCA	3'tiRNA-41-CysGCA-24	tRNA-Cys-GCA-24-1(Low)_3'TiRNA_41	-2.28137	-0.895662	0.382703	down	0.456806	0.754501	-2.28137	-0.895662	0.456806	0.754501	3'tiRNA	AGATCAAGAGGTCCCCGGTTCGAATCTAGGTGCCCCCTCCA	41	tRNA-Cys-GCA-24	Potential				11	GAGGT	ASHG38SM20TRFSS100012130TV6	tiRNA-3-41-CysGCA-24	False	3-tiRNA-complement	TCTAGTTCTCCAGGGGCCAAGC	22	GGGCGGGCGCCAAAAGGCGCCCGCCCTCTAGTTCTCCAGGGGCCAAGCTATCCTACTATA	60
tRF-40-B9I1KQSX0DIJZ726	AACTCATGCCCCCATGTCTAACAACATGGCTTTCTCACCA	3'-tRF	trnaMT_SerGCT_MT_+_12207_12265@23.62.40	8.49598	361.031	4.20377e-09	1.68239e-07	7.1732	-1.32278	0	111.04		3'tiRNA-CysGCA	3'tiRNA-43-CysGCA-15	tRNA-Cys-GCA-15-1(High)_3'TiRNA_43	-1.40553	-0.108604	0.406993	down	0.328867	0.575027	-1.40553	-0.108604	0.328867	0.575027	3'tiRNA	GCAGATCAAGAGGTCTCTGGTTCAAATCCAGGTGCCCCCTCCA	43	tRNA-Cys-GCA-15	Potential				13	GAGGT	ASHG38SM20TRFSS100013555TV6	tiRNA-3-43-CysGCA-15	False	3-tiRNA-complement	CGTCTAGTTCTCCAGAGAC	19	GGGCGGGCGCCAAAAGGCGCCCGCCCCGTCTAGTTCTCCAGAGACTATCCTACTATACGT	60
tRF-34-JFHS19OMW3RDHJ	CAGCAATCCGAGTTCGAATCTCGGTGGGACCTCC	3'-tRF	trna64_GlnTTG_6_+_28557156_28557227@41.74.34	8.46131	352.459	5.74928e-09	2.19216e-07	7.13853	-1.32278	0	108.396		3'tiRNA-CysGCA	3'tiRNA-43-CysGCA-21	tRNA-Cys-GCA-21-1(High)_3'TiRNA_43	-2.35574	-0.703695	0.318189	down	0.494299	0.7576	-2.35574	-0.703695	0.494299	0.7576	3'tiRNA	GCAGATCAAGAGGTCCCCGGTTCAAATCTGGGTGCCCCCTCCA	43	tRNA-Cys-GCA-21	Potential				13	GAGGT	ASHG38SM20TRFSS100013570TV6	tiRNA-3-43-CysGCA-21	False	3-tiRNA-complement	CGTCTAGTTCTCCAGGGGCCAAGTTTAGA	29	GGGCGGGCGCCAAAAGGCGCCCGCCCCGTCTAGTTCTCCAGGGGCCAAGTTTAGATATCC	60
tRF-43-17K76KM87SDR29NDV	AGTCTCCCCTGGAGGCGTGGGTTCGAATCCCACTCCTGACACC	3'-tRF	trna36_LeuCAG_1_+_161418741_161418823@43.85.43, trna38_LeuCAG_1_+_161426122_161426204@43.85.43, trna7_LeuCAG_6_+_26521436_26521518@43.85.43, trna67_LeuCAG_1_-_161500132_161500214@43.85.43, trna42_LeuCAG_1_+_161440913_161440995@43.85.43, trna40_LeuCAG_1_+_161433532_161433614@43.85.43, trna34_LeuCAG_1_+_161411323_161411405@43.85.43	8.38937	335.314	1.08849e-08	3.72418e-07	7.06659	-1.32278	0	103.108		3'tiRNA-CysGCA	3'tiRNA-41-CysGCA-15	tRNA-Cys-GCA-15-1(High)_3'TiRNA_41	-1.6456	-0.251918	0.380593	down	0.490946	0.730497	-1.6456	-0.251918	0.490946	0.730497	3'tiRNA	AGATCAAGAGGTCTCTGGTTCAAATCCAGGTGCCCCCTCCA	41	tRNA-Cys-GCA-15	Potential				11	GAGGT	ASHG38SM20TRFSS100012106TV6	tiRNA-3-41-CysGCA-15	False	3-tiRNA-complement	TCTAGTTCTCCAGAGACCA	19	GGGCGGGCGCCAAAAGGCGCCCGCCCTCTAGTTCTCCAGAGACCATATCCTACTATACGT	60
tRF-37-PP6N7KYUSR0YR4J	GCCAGGGATTGTGGGTTCGAGTCCCACCTGGGGTGCC	3'-tRF	trna21_ArgCCT_17_-_73030526_73030598@39.75.37	8.35201	326.742	1.50714e-08	4.97875e-07	7.02923	-1.32278	0	100.465		3'tiRNA-CysGCA	3'tiRNA-45-CysGCA-19		-6.397	-4.85917	0.344402	down	0.120777	0.278952	-6.397	-4.85917	0.120777	0.278952	3'tiRNA	CTGCAAATCAAGAGGTCCCTGATTCAAATCCAGGTGCCCCCTCCA	45	tRNA-Cys-GCA-19	Reliable			29066746; 27174937; 25404306; 21855800; 19332886	15	GAGGT	ASHG38SM20TRFSS100000156TV6	3-tiRNA-45-CysGCA-19	False	3-tiRNA-complement	GACGTTTAGTTCTCCAGG	18	GGGCGGGCGCCAAAAGGCGCCCGCCCGACGTTTAGTTCTCCAGGTATCCTACTATACGTA	60
tRF-24-R9OMKIWUFV	GGTTCGAATCCCACTTCTGACACC	3'-tRF	trna17_LeuCAG_16_+_57333863_57333945@62.85.24, trna141_LeuCAA_6_-_27570348_27570454@63.86.24, trna140_LeuCAA_6_-_27573417_27573524@63.86.24, trna74_LeuCAA_6_+_28908830_28908934@62.85.24, trna58_LeuCAA_1_+_249168054_249168159@63.86.24, trna100_LeuCAA_6_-_28864000_28864105@62.85.24, trna26_LeuCAG_16_-_57334392_57334474@62.85.24	8.35201	326.742	1.50714e-08	4.97875e-07	7.02923	-1.32278	0	100.465		3'tiRNA-CysGCA	3'tiRNA-42-CysGCA-12	tRNA-Cys-GCA-12-1(High)_3'TiRNA_42	-5.65917	-4.37864	0.411645	down	0.160459	0.323336	-5.65917	-4.37864	0.160459	0.323336	3'tiRNA	CAGATCAAAAGGTCCCTGGTTCAAATCCAGGTGCCCCTTCCA	42	tRNA-Cys-GCA-12	Potential				12	AAGGT	ASHG38SM20TRFSS100012790TV6	tiRNA-3-42-CysGCA-12	False	3-tiRNA-complement	GTCTAGTTTTCCAGGGAC	18	GGGCGGGCGCCAAAAGGCGCCCGCCCGTCTAGTTTTCCAGGGACTATCCTACTATACGTA	60
tRF-28-PSR9O9337KR	GCCCGGGTTCGACTCCCGGTGTGGGAAC	3'-tRF	trna11_GluTTC_15_-_26327381_26327452@46.73.28, trna3_GluTTC_13_-_45492062_45492133@46.73.28	8.31365	318.17	2.09586e-08	6.63748e-07	6.99088	-1.32278	0	97.8207		3'tiRNA-CysGCA	3'tiRNA-43-CysGCA-17	tRNA-Cys-GCA-17-1(High)_3'TiRNA_43	-2.37942	-0.8409	0.344239	down	0.484714	0.747068	-2.37942	-0.8409	0.484714	0.747068	3'tiRNA	GCAGATCAAGAGGTCCCCGGTTCAAATCCGGGTGCCCCCCCCA	43	tRNA-Cys-GCA-17	Potential				13	GAGGT	ASHG38SM20TRFSS100013561TV6	tiRNA-3-43-CysGCA-17	False	3-tiRNA-complement	CGTCTAGTTCTCCAGGGGCCAAGTTTAGG	29	GGGCGGGCGCCAAAAGGCGCCCGCCCCGTCTAGTTCTCCAGGGGCCAAGTTTAGGTATCC	60
tRF-21-YU8R6Q46D	TTCGATCCCCGGCATCTCCAC	3'-tRF	trna119_AlaCGC_6_-_28641613_28641684@53.73.21, trna10_AlaCGC_6_+_26553731_26553802@53.73.21, trna8_AlaTGC_5_+_180633868_180633939@53.73.21, trna13_AlaTGC_12_-_125406301_125406372@53.73.21, trna66_AlaTGC_6_+_28611222_28611293@53.73.21	8.31365	318.17	2.09586e-08	6.63748e-07	6.99088	-1.32278	0	97.8207		3'tiRNA-CysGCA	3'tiRNA-42-CysGCA-21	tRNA-Cys-GCA-21-1(High)_3'TiRNA_42	-2.05335	-0.845924	0.43304	down	0.293614	0.471857	-2.05335	-0.845924	0.293614	0.471857	3'tiRNA	CAGATCAAGAGGTCCCCGGTTCAAATCTGGGTGCCCCCTCCA	42	tRNA-Cys-GCA-21	Potential				12	GAGGT	ASHG38SM20TRFSS100012814TV6	tiRNA-3-42-CysGCA-21	False	3-tiRNA-complement	GTCTAGTTCTCCAGGGGCCAAGTTTAGA	28	GGGCGGGCGCCAAAAGGCGCCCGCCCGTCTAGTTCTCCAGGGGCCAAGTTTAGATATCCT	60
tRF-19-OMNI2P1V	GAATCCTGCTCACAGCGCC	3'-tRF	trna41_SerCGA_17_-_8042199_8042280@66.84.19	8.23374	301.026	4.10802e-08	1.19257e-06	6.91097	-1.32278	0	92.5331		3'tiRNA-CysGCA	3'tiRNA-41-CysGCA-16	tRNA-Cys-GCA-16-1(High)_3'TiRNA_41	-6.07326	-4.6733	0.378939	down	0.268368	0.521473	-6.07326	-4.6733	0.268368	0.521473	3'tiRNA	AGATCAAGAAGTCCTTGGTTCAAATCCAGGTGCCCCCTCCA	41	tRNA-Cys-GCA-16	Potential				11	GAAGT	ASHG38SM20TRFSS100012109TV6	tiRNA-3-41-CysGCA-16	False	3-tiRNA-complement	TCTAGTTCTTCAGGAACCAA	20	GGGCGGGCGCCAAAAGGCGCCCGCCCTCTAGTTCTTCAGGAACCAATATCCTACTATACG	60
tRF-33-5E387SDRJHR10J	GAGATCCTGGGTTCGAATCCCAGCGGGGCCTCC	3'-tRF	trna34_ThrAGT_6_+_27130050_27130123@44.76.33, trna135_ThrAGT_6_-_27652474_27652547@44.76.33, trna167_ThrAGT_6_-_26533145_26533218@44.76.33, trna121_ThrCGT_6_-_28615984_28616057@44.76.33	8.23374	301.026	4.10802e-08	1.19257e-06	6.91097	-1.32278	0	92.5331		3'tiRNA-CysGCA	3'tiRNA-42-CysGCA-16	tRNA-Cys-GCA-16-1(High)_3'TiRNA_42	-5.65807	-4.50221	0.448799	down	0.164883	0.30663	-5.65807	-4.50221	0.164883	0.30663	3'tiRNA	CAGATCAAGAAGTCCTTGGTTCAAATCCAGGTGCCCCCTCCA	42	tRNA-Cys-GCA-16	Potential				12	GAAGT	ASHG38SM20TRFSS100012802TV6	tiRNA-3-42-CysGCA-16	False	3-tiRNA-complement	GTCTAGTTCTTCAGGAACCA	20	GGGCGGGCGCCAAAAGGCGCCCGCCCGTCTAGTTCTTCAGGAACCATATCCTACTATACG	60
tRF-34-12Z4R95MK19K2V	AGGGATTGTGGGTTCGAGTCCCACCTGGGGTACC	3'-tRF	trna18_ArgCCT_17_+_73030001_73030073@42.75.34	8.10491	275.309	1.16814e-07	3.00385e-06	6.78213	-1.32278	0	84.6017		3'tiRNA-CysGCA	3'tiRNA-45-CysGCA-13		-4.11487	-3.06249	0.48217	down	0.341621	0.523681	-4.11487	-3.06249	0.341621	0.523681	3'tiRNA	CTGCAGATCAAGAGGTCCCCAGTTCAAATCTGGGTGCCCCCTCCA	45	tRNA-Cys-GCA-20,tRNA-Cys-GCA-13	Reliable			26124144; 27518564; 23638709	15	GAGGT	ASHG38SM20TRFSS100000144TV6	3-tiRNA-45-CysGCA-13	False	3-tiRNA-complement	GACGTCTAGTTCTCCAGGGGT	21	GGGCGGGCGCCAAAAGGCGCCCGCCCGACGTCTAGTTCTCCAGGGGTTATCCTACTATAC	60
tRF-20-8BWSNKP9	TCAAATCTCGCTGGGGCCTC	3'-tRF	trna13_ThrTGT_5_-_180618687_180618758@54.73.20, trna4_ThrTGT_14_+_21149849_21149921@55.74.20, trna20_ThrTGT_14_-_21099319_21099391@55.74.20	8.01215	258.165	2.40483e-07	5.63628e-06	6.68937	-1.32278	0	79.3141		3'tiRNA-CysGCA	3'tiRNA-50-CysGCA-25	tRNA-Cys-GCA-25-1(Low)_3'TiRNA_50	-2.2839	-0.694902	0.332403	down	0.478385	0.750492	-2.2839	-0.694902	0.478385	0.750492	3'tiRNA	GCAGATCAAGAGGTCCCCGGTTGAAATCCGGGTGCTGGATTTTCTCACCA	50	tRNA-Cys-GCA-25	Potential						ASHG38SM20TRFSS100014143TV6	tiRNA-3-50-CysGCA-25	False	3-tiRNA-complement	CGTCTAGTTCTCCAGGGGCCAAC	23	GGGCGGGCGCCAAAAGGCGCCCGCCCCGTCTAGTTCTCCAGGGGCCAACTATCCTACTAT	60
tRF-23-7SBR2ZN3V	GTTCGAACCCCACTTCTGGTACC	3'-tRF	trna4_LeuTAA_11_+_59319228_59319310@63.85.23	7.86077	232.448	7.40189e-07	1.50074e-05	6.53799	-1.32278	0	71.3827		3'tiRNA-CysGCA	3'tiRNA-43-CysGCA-19	tRNA-Cys-GCA-19-1(High)_3'TiRNA_43	-2.50393	-1.01588	0.356495	down	0.374231	0.675674	-2.50393	-1.01588	0.374231	0.675674	3'tiRNA	GCAAATCAAGAGGTCCCTGATTCAAATCCAGGTGCCCCCTCCA	43	tRNA-Cys-GCA-19	Potential				13	GAGGT	ASHG38SM20TRFSS100013564TV6	tiRNA-3-43-CysGCA-19	False	3-tiRNA-complement	CGTTTAGTTCTCCAGGGA	18	GGGCGGGCGCCAAAAGGCGCCCGCCCCGTTTAGTTCTCCAGGGATATCCTACTATACGTA	60
tRF-22-7SDR2SN11	GTTCGAATCCCACCGCTGCCAC	3'-tRF	trna1_LeuAAG_14_+_21078291_21078372@62.83.22, trna27_LeuTAG_16_-_22207032_22207113@62.83.22, trna19_LeuAAG_5_-_180524474_180524555@62.83.22, trna98_LeuAAG_6_-_28911399_28911480@62.83.22, trna7_LeuAAG_5_+_180614701_180614782@62.83.22, trna3_LeuAAG_5_+_180528840_180528921@62.83.22, trna16_LeuAAG_16_+_22308461_22308542@62.83.22, trna42_LeuTAG_17_-_8023632_8023713@62.83.22, trna16_LeuAAG_5_-_18060104…	7.63052	198.16	5.44527e-06	8.77656e-05	6.30774	-1.32278	0	60.8075		3'tiRNA-CysGCA	3'tiRNA-42-CysGCA-24	tRNA-Cys-GCA-24-1(Low)_3'TiRNA_42	-1.98779	-0.716151	0.414189	down	0.298647	0.47892	-1.98779	-0.716151	0.298647	0.47892	3'tiRNA	CAGATCAAGAGGTCCCCGGTTCGAATCTAGGTGCCCCCTCCA	42	tRNA-Cys-GCA-24	Potential				12	GAGGT	ASHG38SM20TRFSS100012820TV6	tiRNA-3-42-CysGCA-24	False	3-tiRNA-complement	GTCTAGTTCTCCAGGGGCCAAGC	23	GGGCGGGCGCCAAAAGGCGCCCGCCCGTCTAGTTCTCCAGGGGCCAAGCTATCCTACTAT	60
tRF-22-BZBZOS4Y1	AACTTAACTTGACCGCTCTGAC	3'-tRF	trnaMT_ValTAC_MT_+_1602_1670@49.70.22	7.56672	189.588	8.28134e-06	0.000126936	6.24394	-1.32278	0	58.1637		3'tiRNA-CysGCA	3'tiRNA-43-CysGCA-4	tRNA-Cys-GCA-4-1(High)_3'TiRNA_43	-1.55268	-0.121258	0.370766	down	0.343993	0.599156	-1.55268	-0.121258	0.343993	0.599156	3'tiRNA	GCAGATCAAGAGGTCCCTGGTTCAAATCCGGGTGCCCCCTCCA	43	tRNA-Cys-GCA-4	Potential				13	GAGGT	ASHG38SM20TRFSS100013579TV6	tiRNA-3-43-CysGCA-4	False	3-tiRNA-complement	CGTCTAGTTCTCCAGGGACCAAGTTTAGGC	30	GGGCGGGCGCCAAAAGGCGCCCGCCCCGTCTAGTTCTCCAGGGACCAAGTTTAGGCTATC	60
tRF-21-LMKPU7K1B	CGATCCCCAGTACCTCCACCA	3'-tRF	trna108_AlaAGC_6_-_28763741_28763812@55.75.21	7.56672	189.588	8.28134e-06	0.000126936	6.24394	-1.32278	0	58.1637		3'tiRNA-CysGCA	3'tiRNA-42-CysGCA-4	tRNA-Cys-GCA-4-1(High)_3'TiRNA_42	-1.82937	-0.600232	0.426573	down	0.270949	0.441633	-1.82937	-0.600232	0.270949	0.441633	3'tiRNA	CAGATCAAGAGGTCCCTGGTTCAAATCCGGGTGCCCCCTCCA	42	tRNA-Cys-GCA-4	Potential				12	GAGGT	ASHG38SM20TRFSS100012823TV6	tiRNA-3-42-CysGCA-4	False	3-tiRNA-complement	GTCTAGTTCTCCAGGGACCAAGTTTAGGC	29	GGGCGGGCGCCAAAAGGCGCCCGCCCGTCTAGTTCTCCAGGGACCAAGTTTAGGCTATCC	60
tRF-40-D75K8PR9DM3WWKL6	AATCTGAGGGTCCAGGGTTCAAGTCCCTGTTCGGGCGCCA	3'-tRF	trna2_LysTTT_17_+_8022473_8022545@37.76.40, trna14_LysTTT_11_-_59327808_59327880@37.76.40, trna62_LysTTT_1_-_204476158_204476230@37.76.40, trna54_LysTTT_1_+_204475655_204475727@37.76.40, trna76_LysTTT_6_+_28918806_28918878@37.76.40	7.49997	181.015	1.26863e-05	0.00018502	6.17719	-1.32278	0	55.5199		3'tiRNA-CysGCA	3'tiRNA-41-CysGCA-4	tRNA-Cys-GCA-4-1(High)_3'TiRNA_41	-1.83307	-0.405227	0.371687	down	0.449759	0.728197	-1.83307	-0.405227	0.449759	0.728197	3'tiRNA	AGATCAAGAGGTCCCTGGTTCAAATCCGGGTGCCCCCTCCA	41	tRNA-Cys-GCA-4	Potential				11	GAGGT	ASHG38SM20TRFSS100012133TV6	tiRNA-3-41-CysGCA-4	False	3-tiRNA-complement	TCTAGTTCTCCAGGGACCAAGTTTAGGC	28	GGGCGGGCGCCAAAAGGCGCCCGCCCTCTAGTTCTCCAGGGACCAAGTTTAGGCTATCCT	60
tRF-45-JYX9X5E4R9OMKM4WL6	CATTGTGCTCTGCACACGTGGGTTCGAATCCCATCCTCGTCGCCA	3'-tRF	trna62_SerGCT_6_+_28180815_28180896@41.85.45	7.2789	155.299	4.77659e-05	0.000601113	5.95613	-1.32278	0	47.5885		3'tiRNA-CysGCA	3'tiRNA-41-CysGCA-19	tRNA-Cys-GCA-19-1(High)_3'TiRNA_41	-3.4138	-1.78703	0.323811	down	0.383166	0.619993	-3.4138	-1.78703	0.383166	0.619993	3'tiRNA	AAATCAAGAGGTCCCTGATTCAAATCCAGGTGCCCCCTCCA	41	tRNA-Cys-GCA-19	Potential				11	GAGGT	ASHG38SM20TRFSS100012115TV6	tiRNA-3-41-CysGCA-19	False	3-tiRNA-complement	TTTAGTTCTCCAGGGACTAA	20	GGGCGGGCGCCAAAAGGCGCCCGCCCTTTAGTTCTCCAGGGACTAATATCCTACTATACG	60
tRF-27-NKYUPR18B6J	CTGGGTTCGAGCCCCAGTGGAACCACC	3'-tRF	trna17_ValTAC_11_-_59318102_59318174@49.75.27, trna16_ValTAC_11_-_59318460_59318532@49.75.27, trna4_ValTAC_X_-_18693029_18693101@49.75.27	6.91899	121.01	0.000315208	0.00328516	5.59621	-1.32278	0	37.0132		3'tiRNA-CysGCA	3'tiRNA-42-CysGCA-17	tRNA-Cys-GCA-17-1(High)_3'TiRNA_42	-2.06814	-0.789211	0.412102	down	0.291901	0.473142	-2.06814	-0.789211	0.291901	0.473142	3'tiRNA	CAGATCAAGAGGTCCCCGGTTCAAATCCGGGTGCCCCCCCCA	42	tRNA-Cys-GCA-17	Potential				12	GAGGT	ASHG38SM20TRFSS100012805TV6	tiRNA-3-42-CysGCA-17	False	3-tiRNA-complement	GTCTAGTTCTCCAGGGGCCAAGTTTAGG	28	GGGCGGGCGCCAAAAGGCGCCCGCCCGTCTAGTTCTCCAGGGGCCAAGTTTAGGTATCCT	60
tRF-43-ZFD9O2FPN6B7P86ZD2	TTGCAAATTCGAAGAAGCAGCTTCAAACCTGCCGGGGCTTCCA	3'-tRF	trnaMT_CysGCA_MT_-_5761_5826@27.69.43	6.81299	112.438	0.000517265	0.00514846	5.49021	-1.32278	0	34.3694		3'tiRNA-CysGCA	3'tiRNA-39-CysGCA-22	tRNA-Cys-GCA-22-1(High)_3'TiRNA_39	-1.79149	-0.479447	0.40275	down	0.473382	0.710213	-1.79149	-0.479447	0.473382	0.710213	3'tiRNA	AGATCAAGAGGTCCCCAGTTCAAATCTGGGTGCCCACCA	39	tRNA-Cys-GCA-22	Potential				11	GAGGT	ASHG38SM20TRFSS100011671TV6	tiRNA-3-39-CysGCA-22	False	3-tiRNA-complement	TCTAGTTCTCCAGGGGT	17	GGGCGGGCGCCAAAAGGCGCCCGCCCTCTAGTTCTCCAGGGGTTATCCTACTATACGTAT	60
tRF-17-IRMJ6V1	ATTCCCGGGCGGCGCAC	3'-tRF	trna34_GlyCCC_16_-_686736_686806@56.72.17, trna27_GlyCCC_2_-_70476123_70476193@56.72.17	6.69858	103.866	0.00085757	0.00813922	5.3758	-1.32278	0	31.7256		3'tiRNA-CysGCA	3'tiRNA-45-CysGCA-11		-4.58142	-3.02711	0.340492	down	0.30021	0.575149	-4.58142	-3.02711	0.30021	0.575149	3'tiRNA	CTGCAGATCAAGAGGTCCCCGGTTCAAATCCGGGTGCCCCCTCCA	45	tRNA-Cys-GCA-2,tRNA-Cys-GCA-5,tRNA-Cys-GCA-7,tRNA-Cys-GCA-8,tRNA-Cys-GCA-11	Reliable			26124144	15	GAGGT	ASHG38SM20TRFSS100000138TV6	3-tiRNA-45-CysGCA-11	False	3-tiRNA-complement	GACGTCTAGTTCTCCAGGGGCCAAGTTTA	29	GGGCGGGCGCCAAAAGGCGCCCGCCCGACGTCTAGTTCTCCAGGGGCCAAGTTTATATCC	60
tRF-32-325UB1ZZK0O52	CCGGAGATGAAAACCTTTTTCCAAGGACACCA	3'-tRF	trnaMT_ThrTGT_MT_+_15888_15953@38.69.32	6.53768	92.9049	1.96785e-13	7.01469e-11	8.30227	1.76459	3.88597	243.23		3'tiRNA-CysGCA	3'tiRNA-42-CysGCA-1	tRNA-Cys-GCA-1-1(High)_3'TiRNA_42	-1.75265	-0.641596	0.462955	down	0.293147	0.413062	-1.75265	-0.641596	0.293147	0.413062	3'tiRNA	CAGATCAAGAGGTCCCTGGTTCAAATCCAGGTGCCCCCTCCA	42	tRNA-Cys-GCA-1,tRNA-Cys-GCA-3,tRNA-Cys-GCA-6,tRNA-Cys-GCA-9,tRNA-Cys-GCA-18	Potential				12	GAGGT	ASHG38SM20TRFSS100012784TV6	tiRNA-3-42-CysGCA-1	False	3-tiRNA-complement	GTCTAGTTCTCCAGGGACCAAGTTTAGGT	29	GGGCGGGCGCCAAAAGGCGCCCGCCCGTCTAGTTCTCCAGGGACCAAGTTTAGGTTATCC	60
tRF-35-J25R93WB86Q3P9	CAGGAGATCCTGGGTTCGAATCCCAGCGGTGCCTC	3'-tRF	trna40_ThrAGT_17_-_8042770_8042843@41.75.35, trna36_ThrAGT_17_-_8129553_8129626@41.75.35, trna4_ThrAGT_19_+_33667963_33668036@41.75.35, trna8_ThrAGT_17_+_8090478_8090551@41.75.35	6.48992	89.8792	3.42262e-13	9.89847e-11	8.25451	1.76459	3.88597	235.298		3'tiRNA-CysGCA	3'tiRNA-41-CysGCA-22	tRNA-Cys-GCA-22-1(High)_3'TiRNA_41	-1.67987	-0.375098	0.404784	down	0.374454	0.597131	-1.67987	-0.375098	0.374454	0.597131	3'tiRNA	GCAGATCAAGAGGTCCCCAGTTCAAATCTGGGTGCCCACCA	41	tRNA-Cys-GCA-22	Potential				13	GAGGT	ASHG38SM20TRFSS100012124TV6	tiRNA-3-41-CysGCA-22	False	3-tiRNA-complement	CGTCTAGTTCTCCAGGGGT	19	GGGCGGGCGCCAAAAGGCGCCCGCCCCGTCTAGTTCTCCAGGGGTTATCCTACTATACGT	60
tRF-25-R95RM3Y826	GGTTCGATCCCGGGTTTCGGCACCA	3'-tRF	trna14_PheGAA_19_-_1383361_1383433@52.76.25, trna11_PheGAA_12_-_125412389_125412461@52.76.25, trna109_PheGAA_6_-_28758499_28758571@52.76.25, trna15_PheGAA_11_-_59324970_59325042@52.76.25, trna1_PheGAA_13_-_95201904_95201976@52.76.25, trna96_PheGAA_6_-_28949449_28949521@52.76.25	6.45717	87.8621	6.02775e-13	1.46656e-10	8.22176	1.76459	3.88597	230.011		3'tiRNA-CysGCA	3'tiRNA-41-CysGCA-21	tRNA-Cys-GCA-21-1(High)_3'TiRNA_41	-2.2731	-0.93247	0.394847	down	0.465742	0.753487	-2.2731	-0.93247	0.465742	0.753487	3'tiRNA	AGATCAAGAGGTCCCCGGTTCAAATCTGGGTGCCCCCTCCA	41	tRNA-Cys-GCA-21	Potential				11	GAGGT	ASHG38SM20TRFSS100012121TV6	tiRNA-3-41-CysGCA-21	False	3-tiRNA-complement	TCTAGTTCTCCAGGGGCCAAGTTTAGA	27	GGGCGGGCGCCAAAAGGCGCCCGCCCTCTAGTTCTCCAGGGGCCAAGTTTAGATATCCTA	60
tRF-40-ZSE6YBY4HEJQY1B6	TTTCGACTCATTAAATTATGATAATCATATTTACCAACCA	3'-tRF	trnaMT_ArgTCG_MT_+_10405_10469@29.68.40	6.43832	86.7216	0.00243493	0.021015	5.11554	-1.32278	0	26.438		3'tiRNA-CysGCA	3'tiRNA-45-CysGCA-1		-4.45132	-2.99918	0.365477	down	0.34003	0.553609	-4.45132	-2.99918	0.34003	0.553609	3'tiRNA	CTGCAGATCAAGAGGTCCCTGGTTCAAATCCAGGTGCCCCCTCCA	45	tRNA-Cys-GCA-1,tRNA-Cys-GCA-3,tRNA-Cys-GCA-6,tRNA-Cys-GCA-9,tRNA-Cys-GCA-18	Reliable			26124144; 24752898	15	GAGGT	ASHG38SM20TRFSS100000132TV6	3-tiRNA-45-CysGCA-1	False	3-tiRNA-complement	GACGTCTAGTTCTCCAGGGACCAAGTTTAGGT	32	GGGCGGGCGCCAAAAGGCGCCCGCCCGACGTCTAGTTCTCCAGGGACCAAGTTTAGGTTA	60
tRF-32-B2JK7PP9ZZ052	AAAGACAGGGGTTAGGCCTCTTTTTACCACCA	3'-tRF	trnaMT_TyrGTA_MT_-_5826_5891@38.69.32	6.3719	82.8193	1.5943e-12	3.133e-10	8.13649	1.76459	3.88597	216.792		3'tiRNA-CysGCA	3'tiRNA-42-CysGCA-19	tRNA-Cys-GCA-19-1(High)_3'TiRNA_42	-3.02723	-1.56929	0.364013	down	0.47121	0.669636	-3.02723	-1.56929	0.47121	0.669636	3'tiRNA	CAAATCAAGAGGTCCCTGATTCAAATCCAGGTGCCCCCTCCA	42	tRNA-Cys-GCA-19	Potential				12	GAGGT	ASHG38SM20TRFSS100012808TV6	tiRNA-3-42-CysGCA-19	False	3-tiRNA-complement	GTTTAGTTCTCCAGGGACTA	20	GGGCGGGCGCCAAAAGGCGCCCGCCCGTTTAGTTCTCCAGGGACTATATCCTACTATACG	60
tRF-33-QO945NB2NZW7DR	GCTAATGGTGGAGTTAAAGACTTTTTCTCTGAC	3'-tRF	trnaMT_ProTGG_MT_-_15956_16023@37.69.33	6.35422	81.8108	1.94561e-12	3.55027e-10	8.11881	1.76459	3.88597	214.148		3'tiRNA-GlnCTG	3'tiRNA-41-GlnCTG-12	tRNA-Gln-CTG-12-1(Low)_3'TiRNA_41	-5.48843	-4.377	0.462835	down	0.248821	0.503229	-5.48843	-4.377	0.248821	0.503229	3'tiRNA	GAATCCAGCAACCAGAGTTCCAGTCTCAGCGTGGACCTCCA	41	tRNA-Gln-CTG-12	Potential						ASHG38SM20TRFSS100012145TV6	tiRNA-3-41-GlnCTG-12	False	3-tiRNA-complement	CTTAGGTCGTTGGTCTCA	18	GGGCGGGCGCCAAAAGGCGCCCGCCCCTTAGGTCGTTGGTCTCATATCCTACTATACGTA	60
tRF-19-O13MMVHJ	GAACCCCGTCCGTGCCTCC	3'-tRF	trna14_ThrCGT_17_+_29877093_29877164@56.74.19, trna15_ThrCGT_16_+_14379750_14379821@56.74.19	6.28816	78.1495	0.00724341	0.0557925	4.96539	-1.32278	0	23.7942		3'tiRNA-GlnCTG	3'tiRNA-40-GlnCTG-11	tRNA-Gln-CTG-11-1(Low)_3'TiRNA_40	-6.10553	-4.69385	0.375873	down	0.145647	0.362896	-6.10553	-4.69385	0.145647	0.362896	3'tiRNA	GACTACAGTGATCAGAGTTCAAGTCTCAGTGGGACCTCCA	40	tRNA-Gln-CTG-11	Potential						ASHG38SM20TRFSS100011719TV6	tiRNA-3-40-GlnCTG-11	False	3-tiRNA-complement	CTGATGTCACTAGTCTCAAGT	21	GGGCGGGCGCCAAAAGGCGCCCGCCCCTGATGTCACTAGTCTCAAGTTATCCTACTATAC	60
tRF-24-7SIR3DR2I2	GTTCGATTCCCCGACGGGGAGCCA	3'-tRF	trna4_AspGTC_12_+_96429799_96429870@52.75.24, trna78_AspGTC_1_-_161418033_161418104@52.75.24, trna72_AspGTC_1_-_161432824_161432895@52.75.24, trna81_AspGTC_1_-_161410615_161410686@52.75.24, trna38_AspGTC_17_-_8125556_8125627@52.75.24, trna144_AspGTC_6_-_27551236_27551307@52.75.24, trna45_AspGTC_6_+_27447453_27447524@52.75.24, trna10_AspGTC_12_-_125424193_125424264@52.75.24, trna48_AspGTC_6_+_2747…	6.28816	78.1495	0.00724341	0.0557925	4.96539	-1.32278	0	23.7942		3'tiRNA-GlnCTG	3'tiRNA-40-GlnCTG-2	tRNA-Gln-CTG-2-1(High)_3'TiRNA_40	-7.12721	-5.71667	0.376172	down	0.191923	0.377944	-7.12721	-5.71667	0.191923	0.377944	3'tiRNA	GAATCCAGCGATCCGAGTTCAAGTCTCGGTGGAACCTCCA	40	tRNA-Gln-CTG-2	Potential						ASHG38SM20TRFSS100011725TV6	tiRNA-3-40-GlnCTG-2	False	3-tiRNA-complement	CTTAGGTCGCTAGGCTCAAGTTC	23	GGGCGGGCGCCAAAAGGCGCCCGCCCCTTAGGTCGCTAGGCTCAAGTTCTATCCTACTAT	60
tRF-23-YUBS6PBFD2	TTCGAAACCGGGCAGAAACACCA	3'-tRF	trna37_ValAAC_6_+_27203288_27203360@54.76.23	6.28816	78.1495	0.00724341	0.0557925	4.96539	-1.32278	0	23.7942		3'tiRNA-GlnCTG	3'tiRNA-43-GlnCTG-12	tRNA-Gln-CTG-12-1(Low)_3'TiRNA_43	-9.16805	-6.93683	0.212978	down	0.172469	0.388732	-9.16805	-6.93683	0.172469	0.388732	3'tiRNA	CTGAATCCAGCAACCAGAGTTCCAGTCTCAGCGTGGACCTCCA	43	tRNA-Gln-CTG-12	Potential						ASHG38SM20TRFSS100013582TV6	tiRNA-3-43-GlnCTG-12	False	3-tiRNA-complement	GACTTAGGTCGTTGGTCT	18	GGGCGGGCGCCAAAAGGCGCCCGCCCGACTTAGGTCGTTGGTCTTATCCTACTATACGTA	60
tRF-25-R9OMMIL0O6	GGTTCGAATCCGGCTCGAAGGACCA	3'-tRF	trna14_TyrGTA_6_+_26569086_26569176@52.76.25, trna15_TyrGTA_6_+_26575798_26575887@52.76.25	6.24335	75.7594	6.65137e-12	8.71387e-10	8.00794	1.76459	3.88597	198.285		3'tiRNA-GlnCTG	3'tiRNA-42-GlnCTG-12	tRNA-Gln-CTG-12-1(Low)_3'TiRNA_42	-5.20284	-3.95029	0.419706	down	0.262887	0.396448	-5.20284	-3.95029	0.262887	0.396448	3'tiRNA	TGAATCCAGCAACCAGAGTTCCAGTCTCAGCGTGGACCTCCA	42	tRNA-Gln-CTG-12	Potential						ASHG38SM20TRFSS100012835TV6	tiRNA-3-42-GlnCTG-12	False	3-tiRNA-complement	ACTTAGGTCGTTGGTCTC	18	GGGCGGGCGCCAAAAGGCGCCCGCCCACTTAGGTCGTTGGTCTCTATCCTACTATACGTA	60
tRF-33-DEXK7SDRNS9NDV	AAGATTGAGGGTTCGAATCCCTTCGTGGTTGCC	3'-tRF	trna124_ArgTCG_6_-_28510891_28510963@43.75.33	6.12055	69.5773	0.0127308	0.0917435	4.79777	-1.32278	0	21.1504		3'tiRNA-GlnTTG	3'tiRNA-43-GlnTTG-10	tRNA-Gln-TTG-10-1(Low)_3'TiRNA_43	-7.59	-6.05912	0.346067	down	0.154675	0.305908	-7.59	-6.05912	0.154675	0.305908	3'tiRNA	TTGGAGCCAGACTGCCTGGGGTCGGATCCCAGCTCTCACACCA	43	tRNA-Gln-TTG-10	Potential						ASHG38SM20TRFSS100013585TV6	tiRNA-3-43-GlnTTG-10	False	3-tiRNA-complement	AACCTCGGTCTGACG	15	GGGCGGGCGCCAAAAGGCGCCCGCCCAACCTCGGTCTGACGTATCCTACTATACGTATCA	60
tRF-46-H6ZKS9KVPKYUH7PU4HD	ATCCATTGGGGTCTCCCCGCGCAGGTTCGAATCCTGCCGACTACGC	3'-tRF	trna5_SerAGA_6_+_26327817_26327898@38.83.46, trna44_SerAGA_6_+_27446591_27446672@38.83.46, trna46_SerAGA_6_+_27463593_27463674@38.83.46, trna47_SerAGA_6_+_27470818_27470899@38.83.46, trna11_SerAGA_8_-_96281885_96281966@38.83.46, trna35_SerAGA_17_-_8129928_8130009@38.83.46, trna172_SerTGA_6_-_26312824_26312905@38.83.46	6.12055	69.5773	0.0127308	0.0917435	4.79777	-1.32278	0	21.1504		3'tiRNA-GlnTTG	3'tiRNA-40-GlnTTG-4	tRNA-Gln-TTG-4-1(High)_3'TiRNA_40	-9.02255	-6.48505	0.172242	down	0.066458	0.318382	-9.02255	-6.48505	0.066458	0.318382	3'tiRNA	GAATCCAGCAATCCGAGTTCGAATCTTGGTGGGACCTCCA	40	tRNA-Gln-TTG-4	Potential						ASHG38SM20TRFSS100011752TV6	tiRNA-3-40-GlnTTG-4	False	3-tiRNA-complement	CTTAGGTCGTTAGGCTCAAGCTTAGAA	27	GGGCGGGCGCCAAAAGGCGCCCGCCCCTTAGGTCGTTAGGCTCAAGCTTAGAATATCCTA	60
tRF-38-HYD3MU7SH725RJV	ATCTGAAGGTCGTGAGTTCGATCCTCACACGGGGCACC	3'-tRF	trna10_MetCAT_8_-_124169470_124169542@38.75.38	6.08089	67.691	4.74447e-11	4.132e-09	7.84548	1.76459	3.88597	177.135		3'tiRNA-GlnTTG	3'tiRNA-43-GlnTTG-6	tRNA-Gln-TTG-6-1(Low)_3'TiRNA_43	-4.80412	-3.61394	0.438249	down	0.19931	0.36456	-4.80412	-3.61394	0.19931	0.36456	3'tiRNA	TTGGGTCAGAAGATTGAGGGTTCAAGTCCTTTCATGGTCACCA	43	tRNA-Gln-TTG-6	Potential						ASHG38SM20TRFSS100013591TV6	tiRNA-3-43-GlnTTG-6	False	3-tiRNA-complement	AACCCAGTCTTCTAACTCC	19	GGGCGGGCGCCAAAAGGCGCCCGCCCAACCCAGTCTTCTAACTCCTATCCTACTATACGT	60
tRF-28-Z3R9512R12DM	TTGGTGGTTCGAGCCCACCCAGGGACGC	3'-tRF	trna108_AsnGTT_1_-_148598314_148598387@48.75.28, trna4_AsnGTT_10_-_22518438_22518511@48.75.28, trna31_AsnGTT_17_-_36908034_36908107@48.75.28, trna7_AsnGTT_1_+_17216172_17216245@48.75.28, trna7_AsnGTT_13_-_31248101_31248174@48.75.28, trna83_AsnGTT_1_-_161397867_161397940@48.75.28, trna136_AsnGTT_1_-_16847080_16847153@48.75.28, trna107_AsnGTT_1_-_148760356_148760429@48.75.28, trna1_AsnGTT_19_+_1383…	5.99224	63.6567	1.19663e-10	8.61126e-09	7.75683	1.76459	3.88597	166.56		3'tiRNA-GluTTC	3'tiRNA-41-GluTTC-5	tRNA-Glu-TTC-5-1(Low)_3'TiRNA_41	-7.23577	-6.16559	0.476258	down	0.243963	0.43947	-7.23577	-6.16559	0.243963	0.43947	3'tiRNA	TCAAGCAGTTAACGCGGGTTCGATTCCCGGGTAACGAACCA	41	tRNA-Glu-TTC-5	Potential						ASHG38SM20TRFSS100012205TV6	tiRNA-3-41-GluTTC-5	False	3-tiRNA-complement	AGTTCGTCAATTGCGC	16	GGGCGGGCGCCAAAAGGCGCCCGCCCAGTTCGTCAATTGCGCTATCCTACTATACGTATC	60
tRF-38-MQ6KM87SDR2ZNDV	CGTATGGAGGCGTGGGTTCGAATCCCACTTCTGACACC	3'-tRF	trna140_LeuCAA_6_-_27573417_27573524@49.86.38	5.9692	62.6482	1.5162e-10	1.04217e-08	7.73379	1.76459	3.88597	163.916		3'tiRNA-GluTTC	3'tiRNA-40-GluTTC-6	tRNA-Glu-TTC-6-1(Low)_3'TiRNA_40	-7.85258	-6.5199	0.39703	down	0.00700198	0.0839248	-7.85258	-6.5199	0.00700198	0.0839248	3'tiRNA	CACCTGTGCGGCCCGGGTTCAATTCCCGATGAAGGAACCA	40	tRNA-Glu-TTC-6	Potential						ASHG38SM20TRFSS100011770TV6	tiRNA-3-40-GluTTC-6	False	3-tiRNA-complement	GTGGACACGCCGG	13	GGGCGGGCGCCAAAAGGCGCCCGCCCGTGGACACGCCGGTATCCTACTATACGTATCACA	60
tRF-37-L85J3KYUYR66IFJ	CGCGGGAGGCCCGGGTTCGATTCCCGGCCAATGCACC	3'-tRF	trna19_GlyGCC_2_-_157257659_157257729@37.73.37, trna68_GlyGCC_1_-_161493637_161493707@37.73.37, trna5_GlyGCC_17_+_8029064_8029134@37.73.37, trna24_GlyGCC_16_-_70812942_70813012@37.73.37, trna128_GlyGCC_6_-_27870686_27870756@37.73.37, trna19_GlyGCC_16_+_70823410_70823480@37.73.37	5.94579	61.6396	1.92545e-10	1.27763e-08	7.71038	1.76459	3.88597	161.272		3'tiRNA-GluTTC	3'tiRNA-42-GluTTC-7	tRNA-Glu-TTC-7-1(Low)_3'TiRNA_42	-9.12769	-7.08505	0.242719	down	0.0748626	0.346051	-9.12769	-7.08505	0.0748626	0.346051	3'tiRNA	TTCACTGCCGCGGCCCGCGTTCGATTCCCGGTCAGGGAACCA	42	tRNA-Glu-TTC-7	Potential						ASHG38SM20TRFSS100012919TV6	tiRNA-3-42-GluTTC-7	False	3-tiRNA-complement	AAGTGACGGCGCC	13	GGGCGGGCGCCAAAAGGCGCCCGCCCAAGTGACGGCGCCTATCCTACTATACGTATCACA	60
tRF-27-MW808HWKS52	CGTGTTCAAGTCACGTCGGGGTCACCA	3'-tRF	trna12_TrpCCA_17_+_19411494_19411565@49.75.27	5.79671	55.5883	1.09629e-09	5.38587e-08	7.5613	1.76459	3.88597	145.409		3'tiRNA-GlyCCC	3'tiRNA-41-GlyCCC-3	tRNA-Gly-CCC-3-1(High)_3'TiRNA_41	-4.47698	-3.2587	0.429796	down	0.296241	0.489981	-4.47698	-3.2587	0.296241	0.489981	3'tiRNA	CCACGCAGGAGACCCAGGTTCGATTCCTGGCCAATGCACCA	41	tRNA-Gly-CCC-3	Potential						ASHG38SM20TRFSS100012223TV6	tiRNA-3-41-GlyCCC-3	False	3-tiRNA-complement	GGTGCGTCCTCTGG	14	GGGCGGGCGCCAAAAGGCGCCCGCCCGGTGCGTCCTCTGGTATCCTACTATACGTATCAC	60
tRF-32-RY93W086K2SV2	GGTTGTGGGTTCGAGTCCCACCAGAGTCGCCA	3'-tRF	trna3_ArgTCT_11_+_59318767_59318852@45.76.32, trna4_ArgTCT_9_-_131102355_131102445@45.76.32	5.74338	53.5712	1.8437e-09	8.28747e-08	7.50797	1.76459	3.88597	140.122		3'tiRNA-GlyCCC	3'tiRNA-42-GlyCCC-1	tRNA-Gly-CCC-1-2(High)_3'TiRNA_42	-5.33593	-4.1177	0.429811	down	0.169066	0.457022	-5.33593	-4.1177	0.169066	0.457022	3'tiRNA	CCCACGCGGGAGACCCGGGTTCAATTCCCGGCCAATGCACCA	42	tRNA-Gly-CCC-1	Potential						ASHG38SM20TRFSS100012928TV6	tiRNA-3-42-GlyCCC-1	False	3-tiRNA-complement	GGGTGCGCCCTC	12	GGGCGGGCGCCAAAAGGCGCCCGCCCGGGTGCGCCCTCTATCCTACTATACGTATCACAT	60
tRF-39-BP5E387SDRJH71J2	AACAGGAGATCCTGGGTTCGAATCCCAGCGGTGCCTCCA	3'-tRF	trna40_ThrAGT_17_-_8042770_8042843@39.77.39, trna36_ThrAGT_17_-_8129553_8129626@39.77.39, trna4_ThrAGT_19_+_33667963_33668036@39.77.39, trna8_ThrAGT_17_+_8090478_8090551@39.77.39	5.7124	52.433	0.0409646	0.256187	4.38963	-1.32278	0	15.8628		3'tiRNA-GlyCCC	3'tiRNA-43-GlyCCC-1		-7.71434	-5.97449	0.299403	down	0.286115	0.391902	-7.71434	-5.97449	0.286115	0.391902	3'tiRNA	TCCCACGCGGGAGACCCGGGTTCAATTCCCGGCCAATGCACCA	43	tRNA-Gly-CCC-1	Reliable			29066746; 27174937; 25404306; 21855800; 19332886			ASHG38SM20TRFSS100000051TV6	3-tiRNA-43-GlyCCC-1	False	3-tiRNA-complement	AGGGTGCGCCCT	12	GGGCGGGCGCCAAAAGGCGCCCGCCCAGGGTGCGCCCTTATCCTACTATACGTATCACAT	60
tRF-25-1NL33VL8W1	AGGTTCGAGTCCTGCCGCGGTCGCC	3'-tRF	trna4_ArgTCG_15_+_89878304_89878376@51.75.25	5.65951	50.5455	4.10498e-09	1.68238e-07	7.4241	1.76459	3.88597	132.19		3'tiRNA-GlyGCC	3'tiRNA-41-GlyGCC-6	tRNA-Gly-GCC-6-1(Low)_3'TiRNA_41	-3.56999	-2.22928	0.394826	down	0.227736	0.515923	-3.56999	-2.22928	0.227736	0.515923	3'tiRNA	CCATGCAGGAGGTCCAGGTTCATTTCCTGGCCTATGCACCA	41	tRNA-Gly-GCC-6	Potential				12	GAGGT	ASHG38SM20TRFSS100012253TV6	tiRNA-3-41-GlyGCC-6	False	3-tiRNA-complement	GGTACGTCCTCCAGG	15	GGGCGGGCGCCAAAAGGCGCCCGCCCGGTACGTCCTCCAGGTATCCTACTATACGTATCA	60
tRF-32-5Y93W086W8SV2	GATTGTGGGTTCGAGTCCCATCTGGGTCGCCA	3'-tRF	trna23_ArgCCG_17_-_66016013_66016085@45.76.32	5.63043	49.5369	5.3911e-09	2.08674e-07	7.39502	1.76459	3.88597	129.546		3'tiRNA-GlyGCC	3'tiRNA-42-GlyGCC-1	tRNA-Gly-GCC-1-5(High)_3'TiRNA_42	-4.61655	-3.41753	0.435571	down	0.0910361	0.285043	-4.61655	-3.41753	0.0910361	0.285043	3'tiRNA	GCCACGCGGGAGGCCCGGGTTCGATTCCCGGCCCATGCACCA	42	tRNA-Gly-GCC-1	Potential				13	GAGGC	ASHG38SM20TRFSS100012949TV6	tiRNA-3-42-GlyGCC-1	False	3-tiRNA-complement	CGGTGCGCCCTCCGG	15	GGGCGGGCGCCAAAAGGCGCCCGCCCCGGTGCGCCCTCCGGTATCCTACTATACGTATCA	60
tRF-30-Q4R9OMKIWU26	GCGTGGGTTCGAATCCCACTTCTGACACCA	3'-tRF	trna17_LeuCAG_16_+_57333863_57333945@57.86.30, trna141_LeuCAA_6_-_27570348_27570454@58.87.30, trna140_LeuCAA_6_-_27573417_27573524@58.87.30, trna74_LeuCAA_6_+_28908830_28908934@57.86.30, trna58_LeuCAA_1_+_249168054_249168159@58.87.30, trna100_LeuCAA_6_-_28864000_28864105@57.86.30, trna26_LeuCAG_16_-_57334392_57334474@57.86.30	5.60076	48.5284	7.10124e-09	2.61653e-07	7.36535	1.76459	3.88597	126.903		3'tiRNA-GlyGCC	3'tiRNA-42-GlyGCC-6	tRNA-Gly-GCC-6-1(Low)_3'TiRNA_42	-3.01404	-1.85814	0.448785	down	0.137611	0.354714	-3.01404	-1.85814	0.137611	0.354714	3'tiRNA	GCCATGCAGGAGGTCCAGGTTCATTTCCTGGCCTATGCACCA	42	tRNA-Gly-GCC-6	Potential				13	GAGGT	ASHG38SM20TRFSS100012964TV6	tiRNA-3-42-GlyGCC-6	False	3-tiRNA-complement	CGGTACGTCCTCCAG	15	GGGCGGGCGCCAAAAGGCGCCCGCCCCGGTACGTCCTCCAGTATCCTACTATACGTATCA	60
tRF-33-RE987S1RJ7RMDV	GGGATTGTGGGTTCGAGTCCCATCTGGGTCGCC	3'-tRF	trna23_ArgCCG_17_-_66016013_66016085@43.75.33	5.60076	48.5284	7.10124e-09	2.61653e-07	7.36535	1.76459	3.88597	126.903		3'tiRNA-GlyGCC	3'tiRNA-43-GlyGCC-4		-4.0433	-2.76714	0.412892	down	0.158799	0.399564	-4.0433	-2.76714	0.158799	0.399564	3'tiRNA	TGCCACGCAGGAGGCCCAGGTTTGATTCCTGGCCCATGCACCA	43	tRNA-Gly-GCC-4	Reliable			29066746; 27174937; 25404306; 21855800; 19332886	14	GAGGC	ASHG38SM20TRFSS100000063TV6	3-tiRNA-43-GlyGCC-4	False	3-tiRNA-complement	ACGGTGCGTCCTC	13	GGGCGGGCGCCAAAAGGCGCCCGCCCACGGTGCGTCCTCTATCCTACTATACGTATCACA	60
tRF-39-E6XRK4WO2F9IY9E2	ACTCATGCCCCCATGTCTAACAACATGGCTTTCTCACCA	3'-tRF	trnaMT_SerGCT_MT_+_12207_12265@24.62.39	5.60076	48.5284	7.10124e-09	2.61653e-07	7.36535	1.76459	3.88597	126.903		3'tiRNA-GlyGCC	3'tiRNA-41-GlyGCC-4	tRNA-Gly-GCC-4-1(High)_3'TiRNA_41	-2.13613	-0.812451	0.399515	down	0.407236	0.631328	-2.13613	-0.812451	0.407236	0.631328	3'tiRNA	CCACGCAGGAGGCCCAGGTTTGATTCCTGGCCCATGCACCA	41	tRNA-Gly-GCC-4	Potential				12	GAGGC	ASHG38SM20TRFSS100012247TV6	tiRNA-3-41-GlyGCC-4	False	3-tiRNA-complement	GGTGCGTCCTCCG	13	GGGCGGGCGCCAAAAGGCGCCCGCCCGGTGCGTCCTCCGTATCCTACTATACGTATCACA	60
tRF-18-4RRWRBD2	CTCCCGGTGTGGGAACCA	3'-tRF	trna11_GluTTC_15_-_26327381_26327452@58.75.18, trna3_GluTTC_13_-_45492062_45492133@58.75.18	5.57046	47.5198	9.38231e-09	3.31364e-07	7.33505	1.76459	3.88597	124.259		3'tiRNA-GlyTCC	3'tiRNA-40-GlyTCC-1	tRNA-Gly-TCC-1-1(High)_3'TiRNA_40	-6.58556	-5.04942	0.344806	down	0.0573201	0.245537	-6.58556	-5.04942	0.0573201	0.245537	3'tiRNA	CAAGCAGTTGACCCGGGTTCGATTCCCGGCCAACGCACCA	40	tRNA-Gly-TCC-1,tRNA-Gly-TCC-3,tRNA-Gly-TCC-2	Potential						ASHG38SM20TRFSS100011815TV6	tiRNA-3-40-GlyTCC-1	False	3-tiRNA-complement	GTTCGTCAACTGGGCCCAA	19	GGGCGGGCGCCAAAAGGCGCCCGCCCGTTCGTCAACTGGGCCCAATATCCTACTATACGT	60
tRF-33-1M58HUB689XXD2	AGGTCGATGGATCGAAACCATCCTCTGCTACCA	3'-tRF	trna169_MetCAT_6_-_26330529_26330600@43.75.33, trna2_MetCAT_6_+_26286754_26286825@43.75.33, trna32_MetCAT_1_+_153643726_153643797@43.75.33, trna150_MetCAT_6_-_27300764_27300835@43.75.33, trna20_MetCAT_17_-_80452597_80452668@43.75.33, trna142_MetCAT_6_-_27560600_27560671@43.75.33, trna129_MetCAT_6_-_27870271_27870342@43.75.33, trna171_MetCAT_6_-_26313352_26313423@43.75.33	5.45936	43.9979	1.40276e-11	1.49316e-09	8.13649	2.67712	7.77194	216.792		3'tiRNA-GlyTCC	3'tiRNA-41-GlyTCC-1	tRNA-Gly-TCC-1-1(High)_3'TiRNA_41	-8.93639	-6.34882	0.166366	down	0.087055	0.336379	-8.93639	-6.34882	0.087055	0.336379	3'tiRNA	CCAAGCAGTTGACCCGGGTTCGATTCCCGGCCAACGCACCA	41	tRNA-Gly-TCC-1,tRNA-Gly-TCC-3,tRNA-Gly-TCC-2	Potential						ASHG38SM20TRFSS100012256TV6	tiRNA-3-41-GlyTCC-1	False	3-tiRNA-complement	GGTTCGTCAACTGGGCCCAA	20	GGGCGGGCGCCAAAAGGCGCCCGCCCGGTTCGTCAACTGGGCCCAATATCCTACTATACG	60
tRF-37-0UFMQKYU0RSSX7J	ACCGAAGATCGCGGGTTCGAACCCCGTCCGTGCCTCC	3'-tRF	trna14_ThrCGT_17_+_29877093_29877164@38.74.37	5.45486	43.8608	0.0751017	0.420438	4.13208	-1.32278	0	13.219		3'tiRNA-GlyTCC	3'tiRNA-41-GlyTCC-4	tRNA-Gly-TCC-4-1(High)_3'TiRNA_41	-8.76249	-6.54933	0.215662	down	0.0809044	0.293621	-8.76249	-6.54933	0.0809044	0.293621	3'tiRNA	CCAAGCAGTTGACCCGGGCTCGATTCCCGCCCAACGCACCA	41	tRNA-Gly-TCC-4	Potential						ASHG38SM20TRFSS100012259TV6	tiRNA-3-41-GlyTCC-4	False	3-tiRNA-complement	GGTTCGTCAACTGGGCCCGA	20	GGGCGGGCGCCAAAAGGCGCCCGCCCGGTTCGTCAACTGGGCCCGATATCCTACTATACG	60
tRF-16-H7PU4HD	ATCCTGCCGACTACGC	3'-tRF	trna5_SerAGA_6_+_26327817_26327898@68.83.16, trna147_SerAGA_6_-_27509554_27509635@68.83.16, trna44_SerAGA_6_+_27446591_27446672@68.83.16, trna46_SerAGA_6_+_27463593_27463674@68.83.16, trna47_SerAGA_6_+_27470818_27470899@68.83.16, trna145_SerAGA_6_-_27521192_27521273@68.83.16, trna11_SerAGA_8_-_96281885_96281966@68.83.16, trna35_SerAGA_17_-_8129928_8130009@68.83.16, trna172_SerTGA_6_-_26312824_263…	5.45486	43.8608	0.0751017	0.420438	4.13208	-1.32278	0	13.219		3'tiRNA-IleAAT	3'tiRNA-42-IleAAT-1	tRNA-Ile-AAT-1-1(High)_3'TiRNA_42	-9.18085	-6.88021	0.202972	down	0.073492	0.293342	-9.18085	-6.88021	0.073492	0.293342	3'tiRNA	ATAACGCCAAGGTCGCGGGTTCGATCCCCGTACGGGCCACCA	42	tRNA-Ile-AAT-7,tRNA-Ile-AAT-5,tRNA-Ile-AAT-1,tRNA-Ile-AAT-8	Potential				12	AAGGT	ASHG38SM20TRFSS100012982TV6	tiRNA-3-42-IleAAT-1	False	3-tiRNA-complement	TATTGCGGTTCCAGCG	16	GGGCGGGCGCCAAAAGGCGCCCGCCCTATTGCGGTTCCAGCGTATCCTACTATACGTATC	60
tRF-45-4WB1O2WHR9O13MMV46	CTCGTAAACCGAAGATCGCGGGTTCGAACCCCGTCCGTGCCTCCA	3'-tRF	trna14_ThrCGT_17_+_29877093_29877164@31.75.45	5.45486	43.8608	0.0751017	0.420438	4.13208	-1.32278	0	13.219		3'tiRNA-iMetCAT	3'tiRNA-42-iMetCAT-1	tRNA-iMet-CAT-1-8(High)_3'TiRNA_42	-3.65804	-2.19845	0.363597	down	0.409284	0.624508	-3.65804	-2.19845	0.409284	0.624508	3'tiRNA	ATAACCCAGAGGTCGATGGATCGAAACCATCCTCTGCTACCA	42	tRNA-iMet-CAT-1	Potential				12	GAGGT	ASHG38SM20TRFSS100013312TV6	tiRNA-3-42-iMetCAT-1	False	3-tiRNA-complement	TATTGGGTCTCCAGCTACCTAGC	23	GGGCGGGCGCCAAAAGGCGCCCGCCCTATTGGGTCTCCAGCTACCTAGCTATCCTACTAT	60
tRF-37-8BR9M3W08SQ2SV2	TCAAAGGTTCCGGGTTCGAGTCCCGGCGGAGTCGCCA	3'-tRF	trna9_ArgTCT_1_+_94313129_94313213@40.76.37	5.44247	43.4856	2.95108e-08	8.93957e-07	7.20706	1.76459	3.88597	113.684		3'tiRNA-iMetCAT	3'tiRNA-43-iMetCAT-2	tRNA-iMet-CAT-2-1(High)_3'TiRNA_43	-3.36208	-2.28097	0.472662	down	0.504882	0.652417	-3.36208	-2.28097	0.504882	0.652417	3'tiRNA	CATAACCCAGAGGTCGATGGATCTAAACCATCCTCTGCTACCA	43	tRNA-iMet-CAT-2	Potential				13	GAGGT	ASHG38SM20TRFSS100013954TV6	tiRNA-3-43-iMetCAT-2	False	3-tiRNA-complement	GTATTGGGTCTCCAGCTACCTAGA	24	GGGCGGGCGCCAAAAGGCGCCCGCCCGTATTGGGTCTCCAGCTACCTAGATATCCTACTA	60
tRF-30-NH99OMEMR326	CTGCGTGTTCGAATCACGTCGGGGTCACCA	3'-tRF	trna6_TrpCCA_12_+_98898030_98898101@46.75.30	5.44169	43.4621	1.7052e-11	1.69722e-09	8.11881	2.67712	7.77194	214.148		3'tiRNA-iMetCAT	3'tiRNA-43-iMetCAT-1	tRNA-iMet-CAT-1-8(High)_3'TiRNA_43	-3.4263	-2.33597	0.469655	down	0.44354	0.615426	-3.4263	-2.33597	0.44354	0.615426	3'tiRNA	CATAACCCAGAGGTCGATGGATCGAAACCATCCTCTGCTACCA	43	tRNA-iMet-CAT-1	Potential				13	GAGGT	ASHG38SM20TRFSS100013951TV6	tiRNA-3-43-iMetCAT-1	False	3-tiRNA-complement	GTATTGGGTCTCCAGCTACCTAGC	24	GGGCGGGCGCCAAAAGGCGCCCGCCCGTATTGGGTCTCCAGCTACCTAGCTATCCTACTA	60
tRF-41-WYUDM0IBB7Z92K01B	TCTTGTAAACCGGAGATGAAAACCTTTTTCCAAGGACACCA	3'-tRF	trnaMT_ThrTGT_MT_+_15888_15953@29.69.41	5.40861	42.477	5.33968e-08	1.51568e-06	7.1732	1.76459	3.88597	111.04		3'tiRNA-iMetCAT	3'tiRNA-41-iMetCAT-3	tRNA-iMet-CAT-3-1(Low)_3'TiRNA_41	-3.09297	-1.57171	0.348382	down	0.556181	0.762565	-3.09297	-1.57171	0.556181	0.762565	3'tiRNA	TAACCCAGAGGTTGATGGATGGAAACCATCCTCTGCTACCA	41	tRNA-iMet-CAT-3	Potential				11	GAGGT	ASHG38SM20TRFSS100012544TV6	tiRNA-3-41-iMetCAT-3	False	3-tiRNA-complement	ATTGGGTCTCCAACTACC	18	GGGCGGGCGCCAAAAGGCGCCCGCCCATTGGGTCTCCAACTACCTATCCTACTATACGTA	60
tRF-20-8BWS7K09	TCAAATCTCGGTGGGACCTC	3'-tRF	trna16_GlnTTG_17_+_47269890_47269961@54.73.20, trna173_GlnTTG_6_-_26311975_26312046@54.73.20, trna130_GlnTTG_6_-_27763640_27763711@54.73.20, trna174_GlnTTG_6_-_26311424_26311495@54.73.20	5.37394	41.4685	7.2206e-08	1.94171e-06	7.13853	1.76459	3.88597	108.396		3'tiRNA-iMetCAT	3'tiRNA-41-iMetCAT-1	tRNA-iMet-CAT-1-8(High)_3'TiRNA_41	-2.84402	-1.51763	0.398764	down	0.474294	0.706936	-2.84402	-1.51763	0.474294	0.706936	3'tiRNA	TAACCCAGAGGTCGATGGATCGAAACCATCCTCTGCTACCA	41	tRNA-iMet-CAT-1	Potential				11	GAGGT	ASHG38SM20TRFSS100012538TV6	tiRNA-3-41-iMetCAT-1	False	3-tiRNA-complement	ATTGGGTCTCCAGCTACCTAGC	22	GGGCGGGCGCCAAAAGGCGCCCGCCCATTGGGTCTCCAGCTACCTAGCTATCCTACTATA	60
tRF-24-7S1RJ7RMI2	GTTCGAGTCCCATCTGGGTCGCCA	3'-tRF	trna23_ArgCCG_17_-_66016013_66016085@53.76.24	5.1897	36.4968	3.11306e-10	1.85042e-08	7.86682	2.67712	7.77194	179.779		3'tiRNA-iMetCAT	3'tiRNA-42-iMetCAT-3	tRNA-iMet-CAT-3-1(Low)_3'TiRNA_42	-3.85222	-2.44553	0.377176	down	0.530835	0.676779	-3.85222	-2.44553	0.530835	0.676779	3'tiRNA	ATAACCCAGAGGTTGATGGATGGAAACCATCCTCTGCTACCA	42	tRNA-iMet-CAT-3	Potential				12	GAGGT	ASHG38SM20TRFSS100013318TV6	tiRNA-3-42-iMetCAT-3	False	3-tiRNA-complement	TATTGGGTCTCCAACTACC	19	GGGCGGGCGCCAAAAGGCGCCCGCCCTATTGGGTCTCCAACTACCTATCCTACTATACGT	60
tRF-25-RNLJKP9BK1	GGGTTCGAGCCCCAGTGGAACCACC	3'-tRF	trna17_ValTAC_11_-_59318102_59318174@51.75.25, trna16_ValTAC_11_-_59318460_59318532@51.75.25, trna4_ValTAC_X_-_18693029_18693101@51.75.25	5.18688	36.4257	3.45318e-07	7.73835e-06	6.95147	1.76459	3.88597	95.1769		3'tiRNA-iMetCAT	3'tiRNA-43-iMetCAT-3	tRNA-iMet-CAT-3-1(Low)_3'TiRNA_43	-3.82779	-2.53706	0.408745	down	0.438451	0.645551	-3.82779	-2.53706	0.438451	0.645551	3'tiRNA	CATAACCCAGAGGTTGATGGATGGAAACCATCCTCTGCTACCA	43	tRNA-iMet-CAT-3	Potential				13	GAGGT	ASHG38SM20TRFSS100013957TV6	tiRNA-3-43-iMetCAT-3	False	3-tiRNA-complement	GTATTGGGTCTCCAACTAC	19	GGGCGGGCGCCAAAAGGCGCCCGCCCGTATTGGGTCTCCAACTACTATCCTACTATACGT	60
tRF-30-WIR9OMMIM0O6	TCGCTGGTTCGAATCCGGCTCGGAGGACCA	3'-tRF	trna16_TyrGTA_6_+_26577332_26577420@47.76.30, trna17_TyrGTA_6_+_26595102_26595190@47.76.30	5.16836	35.961	3.88217e-10	2.26258e-08	7.84548	2.67712	7.77194	177.135		3'tiRNA-iMetCAT	3'tiRNA-41-iMetCAT-2	tRNA-iMet-CAT-2-1(High)_3'TiRNA_41	-2.85392	-1.58301	0.4144	down	0.46656	0.718565	-2.85392	-1.58301	0.46656	0.718565	3'tiRNA	TAACCCAGAGGTCGATGGATCTAAACCATCCTCTGCTACCA	41	tRNA-iMet-CAT-2	Potential				11	GAGGT	ASHG38SM20TRFSS100012541TV6	tiRNA-3-41-iMetCAT-2	False	3-tiRNA-complement	ATTGGGTCTCCAGCTACCTAGA	22	GGGCGGGCGCCAAAAGGCGCCCGCCCATTGGGTCTCCAGCTACCTAGATATCCTACTATA	60
tRF-35-L2RRM38B8SOUPR	CGAGAGGTCCCGGGTTCAAATCCCGGACGAGCCCC	3'-tRF	trna12_ProAGG_6_+_26555498_26555569@39.73.35, trna3_ProTGG_14_+_21101165_21101236@39.73.35, trna9_ProAGG_16_+_3239634_3239705@39.73.35, trna23_ProAGG_14_-_21077495_21077566@39.73.35, trna14_ProTGG_5_-_180615854_180615925@39.73.35, trna65_ProAGG_1_-_167684725_167684796@39.73.35, trna8_ProTGG_16_+_3238094_3238165@39.73.35, trna2_ProAGG_7_+_128423504_128423575@39.73.35, trna37_ProCGG_17_-_8126151_81…	5.1467	35.4252	4.85068e-10	2.7335e-08	7.82382	2.67712	7.77194	174.491		3'tiRNA-iMetCAT	3'tiRNA-42-iMetCAT-2	tRNA-iMet-CAT-2-1(High)_3'TiRNA_42	-3.57399	-2.25595	0.401078	down	0.406072	0.645223	-3.57399	-2.25595	0.406072	0.645223	3'tiRNA	ATAACCCAGAGGTCGATGGATCTAAACCATCCTCTGCTACCA	42	tRNA-iMet-CAT-2	Potential				12	GAGGT	ASHG38SM20TRFSS100013315TV6	tiRNA-3-42-iMetCAT-2	False	3-tiRNA-complement	TATTGGGTCTCCAGCTACCTAGA	23	GGGCGGGCGCCAAAAGGCGCCCGCCCTATTGGGTCTCCAGCTACCTAGATATCCTACTAT	60
tRF-38-EH623K76IR3DR2DV	ACGCGGGAGACCGGGGTTCAATTCCCCGACGGGGAGCC	3'-tRF	trna5_AspGTC_12_+_98897281_98897352@37.74.38	5.14113	35.2887	0.139845	0.686811	3.81836	-1.32278	0	10.5752		3'tiRNA-LeuAAG	3'tiRNA-43-LeuAAG-5	tRNA-Leu-AAG-5-1(Low)_3'TiRNA_43	-6.16785	-4.8517	0.401605	down	0.334703	0.474927	-6.16785	-4.8517	0.334703	0.474927	3'tiRNA	AAGAATCAGAAGATTCCAGCCTTGACTCCTGGCTGGCTCACCA	43	tRNA-Leu-AAG-5	Potential						ASHG38SM20TRFSS100013657TV6	tiRNA-3-43-LeuAAG-5	False	3-tiRNA-complement	TTCTTAGTCTTCTAAGGTCGG	21	GGGCGGGCGCCAAAAGGCGCCCGCCCTTCTTAGTCTTCTAAGGTCGGTATCCTACTATAC	60
tRF-31-RM7KYUPRENRHD	GGGTCGTGGGTTCGAGCCCCACGTTGGGCGC	3'-tRF	trna11_LysCTT_5_-_180648979_180649051@44.74.31, trna9_LysCTT_5_+_180634755_180634827@44.74.31, trna13_LysCTT_14_-_58706613_58706685@44.74.31, trna13_LysCTT_6_+_26556774_26556846@44.74.31, trna119_LysCTT_1_-_145395522_145395594@44.74.31, trna32_LysCTT_16_-_3207406_3207478@44.74.31, trna7_LysCTT_16_+_3225692_3225764@44.74.31, trna10_LysCTT_16_+_3241501_3241573@44.74.31, trna2_LysCTT_15_+_79152904_7…	5.14113	35.2887	0.139845	0.686811	3.81836	-1.32278	0	10.5752		3'tiRNA-LeuAAG	3'tiRNA-51-LeuAAG-6	tRNA-Leu-AAG-6-1(Low)_3'TiRNA_51	-7.66258	-6.51462	0.451262	down	0.167866	0.345903	-7.66258	-6.51462	0.167866	0.345903	3'tiRNA	AAGACTCCAGTCTCTTCAGAGGCATGGGTTTGAATCCCACTGCTGCCACCA	51	tRNA-Leu-AAG-6	Potential				22	GAGGC	ASHG38SM20TRFSS100014251TV6	tiRNA-3-51-LeuAAG-6	False	3-tiRNA-complement	TTCTGAGGTCAGAGAAGTC	19	GGGCGGGCGCCAAAAGGCGCCCGCCCTTCTGAGGTCAGAGAAGTCTATCCTACTATACGT	60
tRF-37-S4113KYU8R6Q46J	GTATGAGGCCCCGGGTTCGATCCCCGGCATCTCCACC	3'-tRF	trna119_AlaCGC_6_-_28641613_28641684@38.74.37, trna8_AlaTGC_5_+_180633868_180633939@38.74.37, trna13_AlaTGC_12_-_125406301_125406372@38.74.37	5.14113	35.2887	0.139845	0.686811	3.81836	-1.32278	0	10.5752		3'tiRNA-LeuAAG	3'tiRNA-42-LeuAAG-5	tRNA-Leu-AAG-5-1(Low)_3'TiRNA_42	-5.47228	-4.30659	0.44575	down	0.287706	0.532386	-5.47228	-4.30659	0.287706	0.532386	3'tiRNA	AGAATCAGAAGATTCCAGCCTTGACTCCTGGCTGGCTCACCA	42	tRNA-Leu-AAG-5	Potential						ASHG38SM20TRFSS100013015TV6	tiRNA-3-42-LeuAAG-5	False	3-tiRNA-complement	TCTTAGTCTTCTAAGGTCGG	20	GGGCGGGCGCCAAAAGGCGCCCGCCCTCTTAGTCTTCTAAGGTCGGTATCCTACTATACG	60
tRF-23-7SDR26N1V	GTTCGAATCCCACCACTGCCACC	3'-tRF	trna2_LeuTAG_14_+_21093529_21093610@62.84.23	5.14113	35.2887	0.139845	0.686811	3.81836	-1.32278	0	10.5752		3'tiRNA-LeuTAA	3'tiRNA-53-LeuTAA-3	tRNA-Leu-TAA-3-1(High)_3'TiRNA_53	-9.09969	-6.8725	0.213573	down	0.13364	0.429729	-9.09969	-6.8725	0.13364	0.429729	3'tiRNA	TAAGATCCAATGGATTCATATCCGCGTGGGTTCGAACCCCACTTCTGGTACCA	53	tRNA-Leu-TAA-3	Potential						ASHG38SM20TRFSS100014464TV6	tiRNA-3-53-LeuTAA-3	False	3-tiRNA-complement	ATTCTAGGTTACCTAAGTATAGGC	24	GGGCGGGCGCCAAAAGGCGCCCGCCCATTCTAGGTTACCTAAGTATAGGCTATCCTACTA	60
tRF-23-7SH725RJV	GTTCGATCCTCACACGGGGCACC	3'-tRF	trna10_MetCAT_8_-_124169470_124169542@53.75.23	5.14113	35.2887	0.139845	0.686811	3.81836	-1.32278	0	10.5752		3'tiRNA-LeuTAA	3'tiRNA-51-LeuTAA-1	tRNA-Leu-TAA-1-1(High)_3'TiRNA_51	-7.60324	-6.50553	0.467255	down	0.172035	0.3058	-7.60324	-6.50553	0.172035	0.3058	3'tiRNA	AGATCCAATGGACATATGTCCGCGTGGGTTCGAACCCCACTCCTGGTACCA	51	tRNA-Leu-TAA-1	Potential						ASHG38SM20TRFSS100014278TV6	tiRNA-3-51-LeuTAA-1	False	3-tiRNA-complement	TCTAGGTTACCTGTATACAGG	21	GGGCGGGCGCCAAAAGGCGCCCGCCCTCTAGGTTACCTGTATACAGGTATCCTACTATAC	60
tRF-37-82FN5KYUHRYWRXJ	TCAGAAGATTGAGGGTTCGAATCCCTTCGTGGTTACC	3'-tRF	trna3_ArgTCG_6_+_26299905_26299977@39.75.37	5.14113	35.2887	0.139845	0.686811	3.81836	-1.32278	0	10.5752		3'tiRNA-LeuTAG	3'tiRNA-49-LeuTAG-3	tRNA-Leu-TAG-3-1(High)_3'TiRNA_49	-8.6872	-6.11239	0.167844	down	0.0220538	0.18879	-8.6872	-6.11239	0.0220538	0.18879	3'tiRNA	GGCTCCAGTCATTTCGATGGCGTGGGTTCGAATCCCACCGCTGCCACCA	49	tRNA-Leu-TAG-3	Potential						ASHG38SM20TRFSS100014131TV6	tiRNA-3-49-LeuTAG-3	False	3-tiRNA-complement	CCGAGGTCAGTAAAGCTA	18	GGGCGGGCGCCAAAAGGCGCCCGCCCCCGAGGTCAGTAAAGCTATATCCTACTATACGTA	60
tRF-23-YOH9R8U7D2	TTCAAATCTCGGTGGTACCTCCA	3'-tRF	trna23_GlnCTG_1_+_147825689_147825760@53.75.23	5.14113	35.2887	0.139845	0.686811	3.81836	-1.32278	0	10.5752		3'tiRNA-LeuTAG	3'tiRNA-49-LeuTAG-4	tRNA-Leu-TAG-4-1(Low)_3'TiRNA_49	-7.63061	-6.14713	0.357624	down	0.0505567	0.189829	-7.63061	-6.14713	0.0505567	0.189829	3'tiRNA	GGCTCCAGTCTCTTTGGGGACGTGGGTTTAAATCCCACTGCTGCAACCA	49	tRNA-Leu-TAG-4	Potential						ASHG38SM20TRFSS100014134TV6	tiRNA-3-49-LeuTAG-4	False	3-tiRNA-complement	CCGAGGTCAGAGAAACC	17	GGGCGGGCGCCAAAAGGCGCCCGCCCCCGAGGTCAGAGAAACCTATCCTACTATACGTAT	60
tRF-23-YOYSQSD2D2	TTCAATTCCGGCTCGAAGGACCA	3'-tRF	trna17_TyrGTA_14_-_21128117_21128210@54.76.23	5.14113	35.2887	0.139845	0.686811	3.81836	-1.32278	0	10.5752		3'tiRNA-LysCTT	3'tiRNA-42-LysCTT-13	tRNA-Lys-CTT-13-1(Low)_3'TiRNA_42	-8.16791	-6.67343	0.354911	down	0.288233	0.402945	-8.16791	-6.67343	0.288233	0.402945	3'tiRNA	TTAATCTCAGGGTCATGGGTTTGAGCCCTACGTTGGGCGCCA	42	tRNA-Lys-CTT-13	Potential				12	AGGGT	ASHG38SM20TRFSS100013030TV6	tiRNA-3-42-LysCTT-13	False	3-tiRNA-complement	AATTAGAGTCCCAGTACCCAAACTCGGGAT	30	GGGCGGGCGCCAAAAGGCGCCCGCCCAATTAGAGTCCCAGTACCCAAACTCGGGATTATC	60
tRF-38-EX62Z6EXEY0VWUD2	ACTTAGGAGATTTCAACTTAACTTGACCGCTCTGACCA	3'-tRF	trnaMT_ValTAC_MT_+_1602_1670@35.72.38	5.08614	33.9689	1.50529e-12	3.11012e-10	8.31785	3.23171	11.6579	245.874		3'tiRNA-LysCTT	3'tiRNA-41-LysCTT-9	tRNA-Lys-CTT-9-1(High)_3'TiRNA_41	-8.30629	-6.99278	0.40234	down	0.126882	0.241945	-8.30629	-6.99278	0.126882	0.241945	3'tiRNA	TCATCCCAGGGTTGTGGGTTCGAGCCCCACATTGGGCACCA	41	tRNA-Lys-CTT-9	Potential				11	AGGGT	ASHG38SM20TRFSS100012340TV6	tiRNA-3-41-LysCTT-9	False	3-tiRNA-complement	AGTAGGGTCCCAACAC	16	GGGCGGGCGCCAAAAGGCGCCCGCCCAGTAGGGTCCCAACACTATCCTACTATACGTATC	60
tRF-36-KPQJ3KYU4RRWRBD	CCCAGGCGGCCCGGGTTCGACTCCCGGTGTGGGAAC	3'-tRF	trna11_GluTTC_15_-_26327381_26327452@38.73.36, trna3_GluTTC_13_-_45492062_45492133@38.73.36	5.0389	32.8745	2.58245e-12	4.21105e-10	8.2706	3.23171	11.6579	237.942		3'tiRNA-LysCTT	3'tiRNA-42-LysCTT-9	tRNA-Lys-CTT-9-1(High)_3'TiRNA_42	-7.97251	-6.91347	0.479952	down	0.300723	0.353954	-7.97251	-6.91347	0.300723	0.353954	3'tiRNA	TTCATCCCAGGGTTGTGGGTTCGAGCCCCACATTGGGCACCA	42	tRNA-Lys-CTT-9	Potential				12	AGGGT	ASHG38SM20TRFSS100013057TV6	tiRNA-3-42-LysCTT-9	False	3-tiRNA-complement	AAGTAGGGTCCCAACAC	17	GGGCGGGCGCCAAAAGGCGCCCGCCCAAGTAGGGTCCCAACACTATCCTACTATACGTAT	60
tRF-23-YU8RO546D2	TTCGATCCCCGACACCTCCACCA	3'-tRF	trna107_AlaTGC_6_-_28770577_28770647@52.74.23, trna104_AlaTGC_6_-_28785012_28785083@53.75.23	4.97191	31.3829	1.82875e-06	3.40596e-05	6.7365	1.76459	3.88597	81.9579		3'tiRNA-LysTTT	3'tiRNA-42-LysTTT-15	tRNA-Lys-TTT-15-1(Low)_3'TiRNA_42	-4.6785	-3.60333	0.474613	down	0.436416	0.599998	-4.6785	-3.60333	0.436416	0.599998	3'tiRNA	TTCATCTGAGGGTCCAGGGTTTAAGTCCATGTCCAGGCACCA	42	tRNA-Lys-TTT-15	Potential				12	AGGGT	ASHG38SM20TRFSS100013078TV6	tiRNA-3-42-LysTTT-15	False	3-tiRNA-complement	AAGTAGACTCCCAGGTC	17	GGGCGGGCGCCAAAAGGCGCCCGCCCAAGTAGACTCCCAGGTCTATCCTACTATACGTAT	60
tRF-32-F1R3WE8RO86J2	AGACCGGGGTTCGATTCCCCGACGGGGAGCCA	3'-tRF	trna4_AspGTC_12_+_96429799_96429870@44.75.32, trna78_AspGTC_1_-_161418033_161418104@44.75.32, trna72_AspGTC_1_-_161432824_161432895@44.75.32, trna81_AspGTC_1_-_161410615_161410686@44.75.32, trna38_AspGTC_17_-_8125556_8125627@44.75.32, trna144_AspGTC_6_-_27551236_27551307@44.75.32, trna45_AspGTC_6_+_27447453_27447524@44.75.32, trna10_AspGTC_12_-_125424193_125424264@44.75.32, trna48_AspGTC_6_+_2747…	4.9356	30.603	5.04342e-09	1.97712e-07	7.61272	2.67712	7.77194	150.697		3'tiRNA-LysTTT	3'tiRNA-42-LysTTT-10	tRNA-Lys-TTT-10-1(Low)_3'TiRNA_42	-5.61736	-4.10933	0.35159	down	0.185801	0.358358	-5.61736	-4.10933	0.185801	0.358358	3'tiRNA	TTAACCTGAGGGTTCAGGGTTCAAGTCTCTGTTTGGGCGCCA	42	tRNA-Lys-TTT-10	Potential				12	AGGGT	ASHG38SM20TRFSS100013063TV6	tiRNA-3-42-LysTTT-10	False	3-tiRNA-complement	AATTGGACTCCCAAGTCC	18	GGGCGGGCGCCAAAAGGCGCCCGCCCAATTGGACTCCCAAGTCCTATCCTACTATACGTA	60
tRF-39-D7OKW4195R8FMKFV	AATCTGAAGGTCGTGAGTTCGATCCTCACACGGGGCACC	3'-tRF	trna10_MetCAT_8_-_124169470_124169542@37.75.39	4.91012	30.0672	6.45278e-09	2.43018e-07	7.58724	2.67712	7.77194	148.053		3'tiRNA-LysTTT	3'tiRNA-43-LysTTT-10	tRNA-Lys-TTT-10-1(Low)_3'TiRNA_43	-5.25131	-4.23153	0.493192	down	0.477144	0.627106	-5.25131	-4.23153	0.477144	0.627106	3'tiRNA	TTTAACCTGAGGGTTCAGGGTTCAAGTCTCTGTTTGGGCGCCA	43	tRNA-Lys-TTT-10	Potential				13	AGGGT	ASHG38SM20TRFSS100013708TV6	tiRNA-3-43-LysTTT-10	False	3-tiRNA-complement	AAATTGGACTCCCAAGTC	18	GGGCGGGCGCCAAAAGGCGCCCGCCCAAATTGGACTCCCAAGTCTATCCTACTATACGTA	60
tRF-36-8KSWRNLJK578Q1B	TCAGGGTCGTGGGTTCGAGCCCCACGTTGGGCGCCA	3'-tRF	trna11_LysCTT_5_-_180648979_180649051@41.76.36, trna9_LysCTT_5_+_180634755_180634827@41.76.36, trna13_LysCTT_6_+_26556774_26556846@41.76.36, trna119_LysCTT_1_-_145395522_145395594@41.76.36, trna32_LysCTT_16_-_3207406_3207478@41.76.36, trna7_LysCTT_16_+_3225692_3225764@41.76.36, trna10_LysCTT_16_+_3241501_3241573@41.76.36	4.8871	29.5913	1.7052e-11	1.69722e-09	8.11881	3.23171	11.6579	214.148		3'tiRNA-MetCAT	3'tiRNA-43-MetCAT-7	tRNA-Met-CAT-7-1(High)_3'TiRNA_43	-8.27179	-6.54772	0.302694	down	0.172351	0.47084	-8.27179	-6.54772	0.172351	0.47084	3'tiRNA	CATAATCTGAAAGTCCTGAGTTCAAGCCTCAGAGAGGGCACCA	43	tRNA-Met-CAT-7	Potential				13	AAAGT	ASHG38SM20TRFSS100013762TV6	tiRNA-3-43-MetCAT-7	False	3-tiRNA-complement	GTATTAGACTTTCAGGACTCAAG	23	GGGCGGGCGCCAAAAGGCGCCCGCCCGTATTAGACTTTCAGGACTCAAGTATCCTACTAT	60
tRF-37-EH623K76IR3DR2M	ACGCGGGAGACCGGGGTTCAATTCCCCGACGGGGAGC	3'-tRF	trna5_AspGTC_12_+_98897281_98897352@37.73.37	4.85776	28.9956	1.06398e-08	3.68141e-07	7.53488	2.67712	7.77194	142.765		3'tiRNA-MetCAT	3'tiRNA-43-MetCAT-1	tRNA-Met-CAT-1-1(High)_3'TiRNA_43	-8.31858	-6.52142	0.28774	down	0.0764923	0.360034	-8.31858	-6.52142	0.0764923	0.360034	3'tiRNA	CATAATCTGAAGGTCGTGAGTTCGATCCTCACACGGGGCACCA	43	tRNA-Met-CAT-1	Potential				13	AAGGT	ASHG38SM20TRFSS100013747TV6	tiRNA-3-43-MetCAT-1	False	3-tiRNA-complement	GTATTAGACTTCCAGCACTCAAGCTA	26	GGGCGGGCGCCAAAAGGCGCCCGCCCGTATTAGACTTCCAGCACTCAAGCTATATCCTAC	60
tRF-36-307W5NLJ45N2P1B	CCGAGGTTGTGAGTTCGAGCCTCACCTGGAGCACCA	3'-tRF	trna55_IleTAT_6_+_27599200_27599293@42.77.36, trna29_IleTAT_6_+_26988125_26988218@42.77.36, trna5_IleTAT_2_+_43037676_43037768@42.77.36	4.80343	27.924	1.7719e-08	5.7299e-07	7.48055	2.67712	7.77194	137.478		3'tiRNA-mtHisGTG	mt-3'tiRNA-41-HisGTG		-3.86024	-2.55807	0.405516	down	0.653994	0.792432	-3.86024	-2.55807	0.653994	0.792432	3'tiRNA	TGAATCTGACAACAGAGGCTTACGACCCCTTATTTACCCCA	41	chrM.tRNA11-HisGTG	Reliable			AS-data			ASHG38SM20TRFSS100004246TV6	mt-3-tiRNA-41-HisGTG	False	3-tiRNA-complement	ACTTAGACTGTTGTCTCCG	19	GGGCGGGCGCCAAAAGGCGCCCGCCCACTTAGACTGTTGTCTCCGTATCCTACTATACGT	60
tRF-24-7S1R27R3E2	GTTCGAGTCCCACCTGGGGTACCA	3'-tRF	trna18_ArgCCT_17_+_73030001_73030073@53.76.24	4.79531	27.7673	2.76222e-10	1.70037e-08	8.02702	3.23171	11.6579	200.929		3'tiRNA-mtProTGG	mt-3'tiRNA-39-ProTGG		-3.25388	-2.11429	0.453889	down	0.091018	0.293141	-3.25388	-2.11429	0.091018	0.293141	3'tiRNA	GGGTGCTAATGGTGGAGTTAAAGACTTTTTCTCTGACCA	39	chrM.tRNA15-ProTGG	Potential						ASHG38SM20TRFSS100004216TV6	mt-3-tiRNA-39-ProTGG	False	3-tiRNA-complement	CCCACGATTACCACCT	16	GGGCGGGCGCCAAAAGGCGCCCGCCCCCCACGATTACCACCTTATCCTACTATACGTATC	60
tRF-31-RSI2WB0Q37Q5D	GGTCGATGGATCGAAACCATCCTCTGCTACC	3'-tRF	trna169_MetCAT_6_-_26330529_26330600@44.74.31, trna2_MetCAT_6_+_26286754_26286825@44.74.31, trna32_MetCAT_1_+_153643726_153643797@44.74.31, trna150_MetCAT_6_-_27300764_27300835@44.74.31, trna20_MetCAT_17_-_80452597_80452668@44.74.31, trna142_MetCAT_6_-_27560600_27560671@44.74.31, trna129_MetCAT_6_-_27870271_27870342@44.74.31, trna171_MetCAT_6_-_26313352_26313423@44.74.31	4.7734	27.3487	7.53307e-06	0.000118549	6.53799	1.76459	3.88597	71.3827		3'tiRNA-mtSerTGA	mt-3'tiRNA-41-SerTGA		-3.21327	-1.69841	0.34993	down	0.159581	0.254102	-3.21327	-1.69841	0.159581	0.254102	3'tiRNA	GAAACCAGCTTTGGGGGGTTCGATTCCTTCCTTTTTTGCCA	41	chrM.tRNA17-SerTGA	Potential						ASHG38SM20TRFSS100004252TV6	mt-3-tiRNA-41-SerTGA	False	3-tiRNA-complement	CTTTGGTCGAAACCCCCCA	19	GGGCGGGCGCCAAAAGGCGCCCGCCCCTTTGGTCGAAACCCCCCATATCCTACTATACGT	60
tRF-20-LNK8KEP1	CGATTCCCGGCCAATGCACC	3'-tRF	trna19_GlyGCC_2_-_157257659_157257729@54.73.20, trna68_GlyGCC_1_-_161493637_161493707@54.73.20, trna5_GlyGCC_17_+_8029064_8029134@54.73.20, trna24_GlyGCC_16_-_70812942_70813012@54.73.20, trna128_GlyGCC_6_-_27870686_27870756@54.73.20, trna19_GlyGCC_16_+_70823410_70823480@54.73.20	4.7569	27.0377	4.13092e-10	2.36264e-08	7.98861	3.23171	11.6579	195.641		3'tiRNA-PheGAA	3'tiRNA-42-PheGAA-7	tRNA-Phe-GAA-7-1(Low)_3'TiRNA_42	-7.72755	-6.43427	0.408023	down	0.263105	0.366723	-7.72755	-6.43427	0.263105	0.366723	3'tiRNA	AAGTTCTGCAGGTCTCTGGTTCAATTCCGGGTTTCGACACCA	42	tRNA-Phe-GAA-7	Potential						ASHG38SM20TRFSS100013138TV6	tiRNA-3-42-PheGAA-7	False	3-tiRNA-complement	TTCAAGACGTCCAGAGAC	18	GGGCGGGCGCCAAAAGGCGCCCGCCCTTCAAGACGTCCAGAGACTATCCTACTATACGTA	60
tRF-37-KOBNZ3PD8OHB152	CCCAAAAATTTTGGTGCAACTCCAAATAAAAGTACCA	3'-tRF	trnaMT_LeuTAG_MT_+_12266_12336@38.74.37	4.74698	26.8524	2.9815e-08	8.96087e-07	7.4241	2.67712	7.77194	132.19		3'tiRNA-PheGAA	3'tiRNA-42-PheGAA-6	tRNA-Phe-GAA-6-1(High)_3'TiRNA_42	-7.66571	-6.3225	0.394144	down	0.128547	0.296517	-7.66571	-6.3225	0.128547	0.296517	3'tiRNA	AGATCTTAAAGTTCCCTGGTTCAACCCTGGGTTTCAGCCCCA	42	tRNA-Phe-GAA-6	Potential				11	AAAGT	ASHG38SM20TRFSS100013135TV6	tiRNA-3-42-PheGAA-6	False	3-tiRNA-complement	TCTAGAATTTCAAGGGACCA	20	GGGCGGGCGCCAAAAGGCGCCCGCCCTCTAGAATTTCAAGGGACCATATCCTACTATACG	60
tRF-18-DRX90JDV	AATCCTGCTCACAGCGCC	3'-tRF	trna137_SerCGA_6_-_27640229_27640310@67.84.18, trna41_SerCGA_17_-_8042199_8042280@67.84.18, trna35_SerCGA_6_+_27177628_27177709@67.84.18	4.73966	26.7165	0.264706	1	3.41688	-1.32278	0	7.93141		3'tiRNA-PheGAA	3'tiRNA-42-PheGAA-1	tRNA-Phe-GAA-1-6(High)_3'TiRNA_42	-6.85856	-5.79431	0.478221	down	0.180337	0.367597	-6.85856	-5.79431	0.180337	0.367597	3'tiRNA	AAGATCTAAAGGTCCCTGGTTCGATCCCGGGTTTCGGCACCA	42	tRNA-Phe-GAA-1	Potential				12	AAGGT	ASHG38SM20TRFSS100013120TV6	tiRNA-3-42-PheGAA-1	False	3-tiRNA-complement	TTCTAGATTTCCAGGGACCAAGC	23	GGGCGGGCGCCAAAAGGCGCCCGCCCTTCTAGATTTCCAGGGACCAAGCTATCCTACTAT	60
tRF-19-D7M4S1J2	AATCTCGGTGGTACCTCCA	3'-tRF	trna23_GlnCTG_1_+_147825689_147825760@57.75.19	4.73966	26.7165	0.264706	1	3.41688	-1.32278	0	7.93141		3'tiRNA-PheGAA	3'tiRNA-42-PheGAA-8	tRNA-Phe-GAA-8-1(Low)_3'TiRNA_42	-6.34268	-5.31205	0.489498	down	0.238742	0.403235	-6.34268	-5.31205	0.238742	0.403235	3'tiRNA	AAGATCTAAAGGTCTCTGGTTTGATCCTGGGTTTCAGAACCA	42	tRNA-Phe-GAA-8	Potential				12	AAGGT	ASHG38SM20TRFSS100013141TV6	tiRNA-3-42-PheGAA-8	False	3-tiRNA-complement	TTCTAGATTTCCAGAGACCA	20	GGGCGGGCGCCAAAAGGCGCCCGCCCTTCTAGATTTCCAGAGACCATATCCTACTATACG	60
tRF-29-F85SI1LQ3RE2	AGCGGGATCGATGCCCGCATCCTCCACCA	3'-tRF	trna6_AlaAGC_8_+_67026424_67026496@48.76.29, trna3_AlaAGC_2_+_27274082_27274154@48.76.29	4.73966	26.7165	0.264706	1	3.41688	-1.32278	0	7.93141		3'tiRNA-PheGAA	3'tiRNA-43-PheGAA-1	tRNA-Phe-GAA-1-6(High)_3'TiRNA_43	-5.63433	-4.29033	0.393927	down	0.154076	0.455968	-5.63433	-4.29033	0.154076	0.455968	3'tiRNA	GAAGATCTAAAGGTCCCTGGTTCGATCCCGGGTTTCGGCACCA	43	tRNA-Phe-GAA-1	Potential				13	AAGGT	ASHG38SM20TRFSS100013765TV6	tiRNA-3-43-PheGAA-1	False	3-tiRNA-complement	CTTCTAGATTTCCAGGGACCAAGC	24	GGGCGGGCGCCAAAAGGCGCCCGCCCCTTCTAGATTTCCAGGGACCAAGCTATCCTACTA	60
tRF-33-1IQ4YUH5S8R6D2	AGGCTGCGTGTTCGAATCACGTCGGGGTCACCA	3'-tRF	trna6_TrpCCA_12_+_98898030_98898101@43.75.33	4.73966	26.7165	0.264706	1	3.41688	-1.32278	0	7.93141		3'tiRNA-PheGAA	3'tiRNA-42-PheGAA-10	tRNA-Phe-GAA-10-1(Low)_3'TiRNA_42	-5.74621	-4.6607	0.471227	down	0.116564	0.327109	-5.74621	-4.6607	0.116564	0.327109	3'tiRNA	GAAAGCGTCACGGCCCGGGTTCGATTCCCGGTCAGGGAACCA	42	tRNA-Phe-GAA-10	Potential						ASHG38SM20TRFSS100013123TV6	tiRNA-3-42-PheGAA-10	False	3-tiRNA-complement	CTTTCGCAGTGCCG	14	GGGCGGGCGCCAAAAGGCGCCCGCCCCTTTCGCAGTGCCGTATCCTACTATACGTATCAC	60
tRF-34-13KK761RNNMJI2	AGGGTCCAGGGTTCAAGTCCCTGTTCGGGCGCCA	3'-tRF	trna2_LysTTT_17_+_8022473_8022545@43.76.34, trna14_LysTTT_11_-_59327808_59327880@43.76.34, trna62_LysTTT_1_-_204476158_204476230@43.76.34, trna54_LysTTT_1_+_204475655_204475727@43.76.34, trna76_LysTTT_6_+_28918806_28918878@43.76.34	4.73966	26.7165	0.264706	1	3.41688	-1.32278	0	7.93141		3'tiRNA-PheGAA	3'tiRNA-42-PheGAA-2	tRNA-Phe-GAA-2-1(High)_3'TiRNA_42	-6.91866	-5.77328	0.452068	down	0.248176	0.394778	-6.91866	-5.77328	0.248176	0.394778	3'tiRNA	AAGATCTAAAGGTCCCTGGTTCAATCCCGGGTTTCGGCACCA	42	tRNA-Phe-GAA-3,tRNA-Phe-GAA-2	Potential				12	AAGGT	ASHG38SM20TRFSS100013129TV6	tiRNA-3-42-PheGAA-2	False	3-tiRNA-complement	TTCTAGATTTCCAGGGACCAAGT	23	GGGCGGGCGCCAAAAGGCGCCCGCCCTTCTAGATTTCCAGGGACCAAGTTATCCTACTAT	60
tRF-32-1M58HUB689XXJ	AGGTCGATGGATCGAAACCATCCTCTGCTACC	3'-tRF	trna169_MetCAT_6_-_26330529_26330600@43.74.32, trna2_MetCAT_6_+_26286754_26286825@43.74.32, trna32_MetCAT_1_+_153643726_153643797@43.74.32, trna150_MetCAT_6_-_27300764_27300835@43.74.32, trna20_MetCAT_17_-_80452597_80452668@43.74.32, trna142_MetCAT_6_-_27560600_27560671@43.74.32, trna129_MetCAT_6_-_27870271_27870342@43.74.32, trna171_MetCAT_6_-_26313352_26313423@43.74.32	4.73966	26.7165	0.264706	1	3.41688	-1.32278	0	7.93141		3'tiRNA-PheGAA	3'tiRNA-43-PheGAA-8	tRNA-Phe-GAA-8-1(Low)_3'TiRNA_43	-5.26695	-4.09722	0.444506	down	0.185644	0.400066	-5.26695	-4.09722	0.185644	0.400066	3'tiRNA	GAAGATCTAAAGGTCTCTGGTTTGATCCTGGGTTTCAGAACCA	43	tRNA-Phe-GAA-8	Potential				13	AAGGT	ASHG38SM20TRFSS100013783TV6	tiRNA-3-43-PheGAA-8	False	3-tiRNA-complement	CTTCTAGATTTCCAGAGACCA	21	GGGCGGGCGCCAAAAGGCGCCCGCCCCTTCTAGATTTCCAGAGACCATATCCTACTATAC	60
tRF-25-1NLE3WMIE1	AGGTTCGAATCCTGTCGGCTACGCC	3'-tRF	trna148_SerTGA_6_-_27473607_27473688@60.84.25	4.73966	26.7165	0.264706	1	3.41688	-1.32278	0	7.93141		3'tiRNA-PheGAA	3'tiRNA-41-PheGAA-8	tRNA-Phe-GAA-8-1(Low)_3'TiRNA_41	-6.61133	-5.42119	0.438261	down	0.1508	0.391586	-6.61133	-5.42119	0.1508	0.391586	3'tiRNA	AGATCTAAAGGTCTCTGGTTTGATCCTGGGTTTCAGAACCA	41	tRNA-Phe-GAA-8	Potential				11	AAGGT	ASHG38SM20TRFSS100012376TV6	tiRNA-3-41-PheGAA-8	False	3-tiRNA-complement	TCTAGATTTCCAGAGACCAA	20	GGGCGGGCGCCAAAAGGCGCCCGCCCTCTAGATTTCCAGAGACCAATATCCTACTATACG	60
tRF-38-HPD3XW76D6MSRMV	ATCAGAAGGTTGCGTGTTCAAATCACGTCGGGGTCACC	3'-tRF	trna1_TrpCCA_7_+_99067307_99067378@37.74.38, trna170_TrpCCA_6_-_26319330_26319401@37.74.38, trna168_TrpCCA_6_-_26331672_26331743@37.74.38, trna6_TrpCCA_17_+_8089676_8089747@37.74.38, trna39_TrpCCA_17_-_8124187_8124258@37.74.38	4.73966	26.7165	0.264706	1	3.41688	-1.32278	0	7.93141		3'tiRNA-PheGAA	3'tiRNA-43-PheGAA-2	tRNA-Phe-GAA-2-1(High)_3'TiRNA_43	-5.66676	-4.65415	0.495648	down	0.182801	0.373426	-5.66676	-4.65415	0.182801	0.373426	3'tiRNA	GAAGATCTAAAGGTCCCTGGTTCAATCCCGGGTTTCGGCACCA	43	tRNA-Phe-GAA-3,tRNA-Phe-GAA-2	Potential				13	AAGGT	ASHG38SM20TRFSS100013771TV6	tiRNA-3-43-PheGAA-2	False	3-tiRNA-complement	CTTCTAGATTTCCAGGGACCAAGTTA	26	GGGCGGGCGCCAAAAGGCGCCCGCCCCTTCTAGATTTCCAGGGACCAAGTTATATCCTAC	60
tRF-27-KKYU476YQSJ	CCAGGTTCGACTCCTGGCTGGCTCGCC	3'-tRF	trna7_ArgACG_14_+_23398910_23398982@49.75.27, trna8_ArgACG_6_+_26537726_26537798@49.75.27, trna6_ArgACG_6_+_26328368_26328440@49.75.27	4.73966	26.7165	0.264706	1	3.41688	-1.32278	0	7.93141		3'tiRNA-PheGAA	3'tiRNA-40-PheGAA-10	tRNA-Phe-GAA-10-1(Low)_3'TiRNA_40	-6.88344	-5.60955	0.413544	down	0.138754	0.347117	-6.88344	-5.60955	0.138754	0.347117	3'tiRNA	AAGCGTCACGGCCCGGGTTCGATTCCCGGTCAGGGAACCA	40	tRNA-Phe-GAA-10	Potential						ASHG38SM20TRFSS100011830TV6	tiRNA-3-40-PheGAA-10	False	3-tiRNA-complement	TTCGCAGTGCCGG	13	GGGCGGGCGCCAAAAGGCGCCCGCCCTTCGCAGTGCCGGTATCCTACTATACGTATCACA	60
tRF-36-M2OSRN2NKSEK51B	CGGGAGACCGGGGTTCAATTCCCCGACGGGGAGCCA	3'-tRF	trna5_AspGTC_12_+_98897281_98897352@40.75.36	4.73966	26.7165	0.264706	1	3.41688	-1.32278	0	7.93141		3'tiRNA-ProAGG	3'tiRNA-43-ProAGG-1	tRNA-Pro-AGG-1-1(High)_3'TiRNA_43	-0.981472	0.198105	0.441481	down	0.130849	0.357452	-0.981472	0.198105	0.130849	0.357452	3'tiRNA	AGGATGCGAGAGGTCCCGGGTTCAAATCCCGGACGAGCCCCCA	43	tRNA-Pro-AGG-1	Potential				13	GAGGT	ASHG38SM20TRFSS100013786TV6	tiRNA-3-43-ProAGG-1	False	3-tiRNA-complement	TCCTACGCTCTCCAGG	16	GGGCGGGCGCCAAAAGGCGCCCGCCCTCCTACGCTCTCCAGGTATCCTACTATACGTATC	60
tRF-45-PY8HM2OSRNLNKSEK51	GCCTGTCACGCGGGAGACCGGGGTTCGATTCCCCGACGGGGAGCC	3'-tRF	trna4_AspGTC_12_+_96429799_96429870@30.74.45, trna78_AspGTC_1_-_161418033_161418104@30.74.45, trna72_AspGTC_1_-_161432824_161432895@30.74.45, trna81_AspGTC_1_-_161410615_161410686@30.74.45, trna38_AspGTC_17_-_8125556_8125627@30.74.45, trna45_AspGTC_6_+_27447453_27447524@30.74.45, trna10_AspGTC_12_-_125424193_125424264@30.74.45, trna48_AspGTC_6_+_27471523_27471594@30.74.45, trna75_AspGTC_1_-_16142…	4.73966	26.7165	0.264706	1	3.41688	-1.32278	0	7.93141		3'tiRNA-ProAGG	3'tiRNA-43-ProAGG-4	tRNA-Pro-AGG-4-1(Low)_3'TiRNA_43	-1.54647	-0.49238	0.481601	down	0.209378	0.457247	-1.54647	-0.49238	0.209378	0.457247	3'tiRNA	AGGGTGCAAAAGGTCCTGGGTTCAAATCCCAGAGGAGCCCCCA	43	tRNA-Pro-AGG-4	Potential				13	AAGGT	ASHG38SM20TRFSS100013792TV6	tiRNA-3-43-ProAGG-4	False	3-tiRNA-complement	TCCCACGTTTTCCAGG	16	GGGCGGGCGCCAAAAGGCGCCCGCCCTCCCACGTTTTCCAGGTATCCTACTATACGTATC	60
tRF-24-R9OMK1QVFV	GGTTCGAATCCCACCGCTGCCACC	3'-tRF	trna1_LeuAAG_14_+_21078291_21078372@61.84.24, trna27_LeuTAG_16_-_22207032_22207113@61.84.24, trna19_LeuAAG_5_-_180524474_180524555@61.84.24, trna98_LeuAAG_6_-_28911399_28911480@61.84.24, trna7_LeuAAG_5_+_180614701_180614782@61.84.24, trna3_LeuAAG_5_+_180528840_180528921@61.84.24, trna16_LeuAAG_16_+_22308461_22308542@61.84.24, trna42_LeuTAG_17_-_8023632_8023713@61.84.24, trna16_LeuAAG_5_-_18060104…	4.73966	26.7165	0.264706	1	3.41688	-1.32278	0	7.93141		3'tiRNA-ProAGG	3'tiRNA-41-ProAGG-4	tRNA-Pro-AGG-4-1(Low)_3'TiRNA_41	-3.16667	-2.04662	0.46008	down	0.133582	0.408227	-3.16667	-2.04662	0.133582	0.408227	3'tiRNA	GGTGCAAAAGGTCCTGGGTTCAAATCCCAGAGGAGCCCCCA	41	tRNA-Pro-AGG-4	Potential				11	AAGGT	ASHG38SM20TRFSS100012385TV6	tiRNA-3-41-ProAGG-4	False	3-tiRNA-complement	CCACGTTTTCCAGGAC	16	GGGCGGGCGCCAAAAGGCGCCCGCCCCCACGTTTTCCAGGACTATCCTACTATACGTATC	60
tRF-23-7SDR9SQ5DV	GTTCGAATCCTGTCGGCTACGCC	3'-tRF	trna148_SerTGA_6_-_27473607_27473688@62.84.23	4.73966	26.7165	0.264706	1	3.41688	-1.32278	0	7.93141		3'tiRNA-ProAGG	3'tiRNA-41-ProAGG-1	tRNA-Pro-AGG-1-1(High)_3'TiRNA_41	-0.708496	0.493434	0.434693	down	0.166687	0.377817	-0.708496	0.493434	0.166687	0.377817	3'tiRNA	GATGCGAGAGGTCCCGGGTTCAAATCCCGGACGAGCCCCCA	41	tRNA-Pro-AGG-1	Potential				11	GAGGT	ASHG38SM20TRFSS100012379TV6	tiRNA-3-41-ProAGG-1	False	3-tiRNA-complement	CTACGCTCTCCAGGG	15	GGGCGGGCGCCAAAAGGCGCCCGCCCCTACGCTCTCCAGGGTATCCTACTATACGTATCA	60
tRF-21-YLKZKWE5D	TTATACCCTTCCCGTACTACC	3'-tRF	trnaMT_MetCAT_MT_+_4402_4469@50.70.21	4.73966	26.7165	0.264706	1	3.41688	-1.32278	0	7.93141		3'tiRNA-ProAGG	3'tiRNA-42-ProAGG-4	tRNA-Pro-AGG-4-1(Low)_3'TiRNA_42	-2.31972	-0.934539	0.382841	down	0.123504	0.363404	-2.31972	-0.934539	0.123504	0.363404	3'tiRNA	GGGTGCAAAAGGTCCTGGGTTCAAATCCCAGAGGAGCCCCCA	42	tRNA-Pro-AGG-4	Potential				12	AAGGT	ASHG38SM20TRFSS100013150TV6	tiRNA-3-42-ProAGG-4	False	3-tiRNA-complement	CCCACGTTTTCCAGGA	16	GGGCGGGCGCCAAAAGGCGCCCGCCCCCCACGTTTTCCAGGATATCCTACTATACGTATC	60
tRF-44-Z90668K87SERM492E2	TTTTCACCCAGGCGGCCCGGGTTCGACTCCCGGTGTGGGAACCA	3'-tRF	trna11_GluTTC_15_-_26327381_26327452@32.75.44, trna3_GluTTC_13_-_45492062_45492133@32.75.44	4.73966	26.7165	0.264706	1	3.41688	-1.32278	0	7.93141		3'tiRNA-ProCGG	3'tiRNA-43-ProCGG-2	tRNA-Pro-CGG-2-1(High)_3'TiRNA_43	-0.718744	0.55513	0.413548	down	0.130126	0.286617	-0.718744	0.55513	0.130126	0.286617	3'tiRNA	CGGGTGTGAGAGGTCCCGGGTTCAAATCCCGGACGAGCCCCCA	43	tRNA-Pro-CGG-2	Potential				13	GAGGT	ASHG38SM20TRFSS100013798TV6	tiRNA-3-43-ProCGG-2	False	3-tiRNA-complement	GCCCACACTCTCCAG	15	GGGCGGGCGCCAAAAGGCGCCCGCCCGCCCACACTCTCCAGTATCCTACTATACGTATCA	60
tRF-37-82FNPKYUS7PVRSJ	TCAGAAGATTGCAGGTTCGAGTCCTGCCGCGGTCGCC	3'-tRF	trna4_ArgTCG_15_+_89878304_89878376@39.75.37	4.73228	26.5802	5.69853e-12	7.5954e-10	8.3636	3.63131	15.5439	253.805		3'tiRNA-ProCGG	3'tiRNA-42-ProCGG-2	tRNA-Pro-CGG-2-1(High)_3'TiRNA_42	0.778346	1.8209	0.485467	down	0.195316	0.399565	0.778346	1.8209	0.195316	0.399565	3'tiRNA	GGGTGTGAGAGGTCCCGGGTTCAAATCCCGGACGAGCCCCCA	42	tRNA-Pro-CGG-2	Potential				12	GAGGT	ASHG38SM20TRFSS100013153TV6	tiRNA-3-42-ProCGG-2	False	3-tiRNA-complement	CCCACACTCTCCAGG	15	GGGCGGGCGCCAAAAGGCGCCCGCCCCCCACACTCTCCAGGTATCCTACTATACGTATCA	60
tRF-30-ZFR95MN1Q3L6	TTGCAGGTTCGAGTCCTGCCGCGGTCGCCA	3'-tRF	trna4_ArgTCG_15_+_89878304_89878376@47.76.30	4.73228	26.5802	5.69853e-12	7.5954e-10	8.3636	3.63131	15.5439	253.805		3'tiRNA-ProCGG	3'tiRNA-41-ProCGG-2	tRNA-Pro-CGG-2-1(High)_3'TiRNA_41	-0.173073	1.06472	0.424022	down	0.177377	0.410462	-0.173073	1.06472	0.177377	0.410462	3'tiRNA	GGTGTGAGAGGTCCCGGGTTCAAATCCCGGACGAGCCCCCA	41	tRNA-Pro-CGG-2	Potential				11	GAGGT	ASHG38SM20TRFSS100012388TV6	tiRNA-3-41-ProCGG-2	False	3-tiRNA-complement	CCACACTCTCCAGGG	15	GGGCGGGCGCCAAAAGGCGCCCGCCCCCACACTCTCCAGGGTATCCTACTATACGTATCA	60
tRF-27-R3WE8RO86J2	GGGGTTCGATTCCCCGACGGGGAGCCA	3'-tRF	trna4_AspGTC_12_+_96429799_96429870@49.75.27, trna78_AspGTC_1_-_161418033_161418104@49.75.27, trna72_AspGTC_1_-_161432824_161432895@49.75.27, trna81_AspGTC_1_-_161410615_161410686@49.75.27, trna38_AspGTC_17_-_8125556_8125627@49.75.27, trna144_AspGTC_6_-_27551236_27551307@49.75.27, trna45_AspGTC_6_+_27447453_27447524@49.75.27, trna10_AspGTC_12_-_125424193_125424264@49.75.27, trna48_AspGTC_6_+_2747…	4.71919	26.3401	1.57535e-05	0.000224622	6.48378	1.76459	3.88597	68.7389		3'tiRNA-ProTGG	3'tiRNA-41-ProTGG-2	tRNA-Pro-TGG-2-1(High)_3'TiRNA_41	-0.183536	0.90502	0.470232	down	0.261769	0.487621	-0.183536	0.90502	0.261769	0.487621	3'tiRNA	GGTCCGAGAGGTCCCGGGTTCAAATCCCGGACGAGCCCCCA	41	tRNA-Pro-TGG-2	Potential				11	GAGGT	ASHG38SM20TRFSS100012391TV6	tiRNA-3-41-ProTGG-2	False	3-tiRNA-complement	CCAGGCTCTCCAGG	14	GGGCGGGCGCCAAAAGGCGCCCGCCCCCAGGCTCTCCAGGTATCCTACTATACGTATCAC	60
tRF-29-J0QXL13XZ512	CAGAGGCTTACGACCCCTTATTTACCCCA	3'-tRF	trnaMT_HisGTG_MT_+_12138_12206@44.72.29	4.68823	25.7808	5.07099e-08	1.44558e-06	7.36535	2.67712	7.77194	126.903		3'tiRNA-SeCTCA	3'tiRNA-43-SeCTCA-3	tRNA-SeC-TCA-3-1(Low)_3'TiRNA_43	-4.59102	-3.48995	0.466171	down	0.255489	0.379521	-4.59102	-3.48995	0.255489	0.379521	3'tiRNA	TCAGATCAGAAGATTGAGGGTTTGAGTCCCTTTGTGGTCACCA	43	tRNA-SeC-TCA-3	Potential						ASHG38SM20TRFSS100013807TV6	tiRNA-3-43-SeCTCA-3	False	3-tiRNA-complement	AGTCTAGTCTTCTAACTCCC	20	GGGCGGGCGCCAAAAGGCGCCCGCCCAGTCTAGTCTTCTAACTCCCTATCCTACTATACG	60
tRF-26-RNLEKQ3SW1B	GGGTTCGAATCCCATCCTCGTCGCCA	3'-tRF	trna62_SerGCT_6_+_28180815_28180896@60.85.26, trna175_SerGCT_6_-_26305718_26305801@62.87.26, trna123_SerGCT_6_-_28565117_28565198@60.85.26, trna7_SerGCT_17_+_8090184_8090265@60.85.26, trna10_SerGCT_15_-_40886023_40886104@60.85.26, trna8_SerGCT_11_+_66115591_66115672@60.85.26	4.66286	25.3316	2.29623e-05	0.000313416	6.42745	1.76459	3.88597	66.0951		3'tiRNA-SerACT	3'tiRNA-41-SerACT-1	tRNA-Ser-ACT-1-1(Low)_3'TiRNA_41	-3.62006	-2.60573	0.495059	down	0.148599	0.23576	-3.62006	-2.60573	0.148599	0.23576	3'tiRNA	TAATGCCAGGGTCGAGGTTTCGATCCCCGTACGGGCCTCCA	41	tRNA-Ser-ACT-1	Potential				11	AGGGT	ASHG38SM20TRFSS100012400TV6	tiRNA-3-41-SerACT-1	False	3-tiRNA-complement	ATTACGGTCCCAGCTC	16	GGGCGGGCGCCAAAAGGCGCCCGCCCATTACGGTCCCAGCTCTATCCTACTATACGTATC	60
tRF-23-YUBY68BFD2	TTCGAAACTGGGCGGAAACACCA	3'-tRF	trna98_ValCAC_1_-_149298555_149298627@54.76.23	4.59212	24.1193	2.74492e-09	1.18186e-07	7.82382	3.23171	11.6579	174.491		3'tiRNA-SerAGA	3'tiRNA-52-SerAGA-6	tRNA-Ser-AGA-6-1(Low)_3'TiRNA_52	-7.0908	-5.96944	0.459658	down	0.161354	0.290359	-7.0908	-5.96944	0.161354	0.290359	3'tiRNA	AGAAATTCGTTGGTTTCTCTCTGTGCAGGTTTGAATCCTGCTAATTATGCCA	52	tRNA-Ser-AGA-6	Potential						ASHG38SM20TRFSS100014407TV6	tiRNA-3-52-SerAGA-6	False	3-tiRNA-complement	TCTTTAAGCAACCAAAGAGAG	21	GGGCGGGCGCCAAAAGGCGCCCGCCCTCTTTAAGCAACCAAAGAGAGTATCCTACTATAC	60
tRF-37-301M3KYOHR6HFRJ	CCGAGAGGTCCCGGGTTCAAATCCCGGACGAGCCCCC	3'-tRF	trna12_ProTGG_11_-_75946869_75946940@38.74.37	4.56301	23.6376	1.51753e-07	3.78224e-06	7.24013	2.67712	7.77194	116.327		3'tiRNA-SerAGA	3'tiRNA-52-SerAGA-1	tRNA-Ser-AGA-1-1(High)_3'TiRNA_52	-7.51998	-6.13727	0.383496	down	0.273972	0.350066	-7.51998	-6.13727	0.273972	0.350066	3'tiRNA	AGAAATCCATTGGGGTTTCCCCGCGCAGGTTCGAATCCTGCCGACTACGCCA	52	tRNA-Ser-AGA-1	Potential						ASHG38SM20TRFSS100014395TV6	tiRNA-3-52-SerAGA-1	False	3-tiRNA-complement	TCTTTAGGTAACCCCAAAGGGGC	23	GGGCGGGCGCCAAAAGGCGCCCGCCCTCTTTAGGTAACCCCAAAGGGGCTATCCTACTAT	60
tRF-23-7SIRMJ6VV	GTTCGATTCCCGGGCGGCGCACC	3'-tRF	trna34_GlyCCC_16_-_686736_686806@51.73.23, trna27_GlyCCC_2_-_70476123_70476193@51.73.23	4.5478	23.3897	4.26433e-09	1.69059e-07	7.77951	3.23171	11.6579	169.203		3'tiRNA-SerAGA	3'tiRNA-43-SerAGA-5	tRNA-Ser-AGA-5-1(Low)_3'TiRNA_43	-1.99342	-0.578691	0.375081	down	0.326961	0.605074	-1.99342	-0.578691	0.326961	0.605074	3'tiRNA	AGAGATCAAGAGGTCCCTGGTTCAAATCCAGGTGCCCCCTCCA	43	tRNA-Ser-AGA-5	Potential				13	GAGGT	ASHG38SM20TRFSS100013813TV6	tiRNA-3-43-SerAGA-5	False	3-tiRNA-complement	TCTCTAGTTCTCCAGGGA	18	GGGCGGGCGCCAAAAGGCGCCCGCCCTCTCTAGTTCTCCAGGGATATCCTACTATACGTA	60
tRF-22-XLHQIXKD2	TGATAATCATATTTACCAACCA	3'-tRF	trnaMT_ArgTCG_MT_+_10405_10469@47.68.22	4.52993	23.1018	2.01077e-07	4.83088e-06	7.20706	2.67712	7.77194	113.684		3'tiRNA-SerAGA	3'tiRNA-42-SerAGA-5	tRNA-Ser-AGA-5-1(Low)_3'TiRNA_42	-1.06705	0.252829	0.400569	down	0.378801	0.697452	-1.06705	0.252829	0.378801	0.697452	3'tiRNA	GAGATCAAGAGGTCCCTGGTTCAAATCCAGGTGCCCCCTCCA	42	tRNA-Ser-AGA-5	Potential				12	GAGGT	ASHG38SM20TRFSS100013168TV6	tiRNA-3-42-SerAGA-5	False	3-tiRNA-complement	CTCTAGTTCTCCAGGGAC	18	GGGCGGGCGCCAAAAGGCGCCCGCCCCTCTAGTTCTCCAGGGACTATCCTACTATACGTA	60
tRF-22-8EK879652	TCAATCCCGGGTTTCGGCACCA	3'-tRF	trna103_PheGAA_6_-_28791093_28791166@56.77.22, trna106_PheGAA_6_-_28775610_28775682@55.76.22, trna13_PheGAA_11_-_59333853_59333925@55.76.22	4.50208	22.6601	6.67578e-09	2.50187e-07	7.73379	3.23171	11.6579	163.916		3'tiRNA-SerAGA	3'tiRNA-51-SerAGA-4	tRNA-Ser-AGA-4-1(High)_3'TiRNA_51	-7.58603	-6.37457	0.431833	down	0.0895363	0.212992	-7.58603	-6.37457	0.0895363	0.212992	3'tiRNA	GAAACCCATTGGGGTCTCCCCGCGCAGGTTCGAATCCTGCCGACTACGCCA	51	tRNA-Ser-AGA-4	Potential						ASHG38SM20TRFSS100014317TV6	tiRNA-3-51-SerAGA-4	False	3-tiRNA-complement	CTTTGGGTAACCCCAGA	17	GGGCGGGCGCCAAAAGGCGCCCGCCCCTTTGGGTAACCCCAGATATCCTACTATACGTAT	60
tRF-25-5NB2NZW7O6	GAGTTAAAGACTTTTTCTCTGACCA	3'-tRF	trnaMT_ProTGG_MT_-_15956_16023@47.71.25	4.48749	22.4321	1.03749e-10	7.68246e-09	8.11881	3.63131	15.5439	214.148		3'tiRNA-SerAGA	3'tiRNA-52-SerAGA-3	tRNA-Ser-AGA-3-1(High)_3'TiRNA_52	-7.09489	-6.06817	0.490824	down	0.199054	0.32819	-7.09489	-6.06817	0.199054	0.32819	3'tiRNA	AGAAATCCATTGGGGTTTCCCCACGCAGGTTCGAATCCTGCCGACTACGCCA	52	tRNA-Ser-AGA-3	Potential						ASHG38SM20TRFSS100014401TV6	tiRNA-3-52-SerAGA-3	False	3-tiRNA-complement	TCTTTAGGTAACCCCAAAGGGGT	23	GGGCGGGCGCCAAAAGGCGCCCGCCCTCTTTAGGTAACCCCAAAGGGGTTATCCTACTAT	60
tRF-24-19OMW3RDHJ	AGTTCGAATCTCGGTGGGACCTCC	3'-tRF	trna64_GlnTTG_6_+_28557156_28557227@51.74.24	4.4845	22.3856	2.21387e-12	3.81283e-10	8.68517	4.20068	23.3158	317.256		3'tiRNA-SerCGA	3'tiRNA-50-SerCGA-1	tRNA-Ser-CGA-1-1(High)_3'TiRNA_50	-8.79841	-6.69388	0.232527	down	0.0727265	0.238364	-8.79841	-6.69388	0.0727265	0.238364	3'tiRNA	AAATCCAATGGGGTCTCCCCGCGCAGGTTCGAATCCTGCTCACAGCGCCA	50	tRNA-Ser-CGA-1	Potential						ASHG38SM20TRFSS100014206TV6	tiRNA-3-50-SerCGA-1	False	3-tiRNA-complement	TTTAGGTTACCCCAGAGG	18	GGGCGGGCGCCAAAAGGCGCCCGCCCTTTAGGTTACCCCAGAGGTATCCTACTATACGTA	60
tRF-24-7SBRMR71J2	GTTCGAACCCCGTCCGTGCCTCCA	3'-tRF	trna14_ThrCGT_17_+_29877093_29877164@52.75.24, trna15_ThrCGT_16_+_14379750_14379821@52.75.24	4.47852	22.293	1.46614e-11	1.54986e-09	8.42242	3.9439	19.4299	264.38		3'tiRNA-SerCGA	3'tiRNA-52-SerCGA-3	tRNA-Ser-CGA-3-1(High)_3'TiRNA_52	-5.18985	-3.95553	0.425042	down	0.18699	0.474377	-5.18985	-3.95553	0.18699	0.474377	3'tiRNA	CGAAATCCAATGGGGGTTCCCCGCGCAGGTTCAAATCCTGCTCACAGCGCCA	52	tRNA-Ser-CGA-3	Potential						ASHG38SM20TRFSS100014416TV6	tiRNA-3-52-SerCGA-3	False	3-tiRNA-complement	GCTTTAGGTTACCCCCA	17	GGGCGGGCGCCAAAAGGCGCCCGCCCGCTTTAGGTTACCCCCATATCCTACTATACGTAT	60
tRF-20-O9337KB6	GACTCCCGGTGTGGGAACCA	3'-tRF	trna11_GluTTC_15_-_26327381_26327452@56.75.20, trna3_GluTTC_13_-_45492062_45492133@56.75.20	4.43067	21.5657	1.32729e-08	4.46155e-07	7.66238	3.23171	11.6579	155.984		3'tiRNA-SerCGA	3'tiRNA-51-SerCGA-1	tRNA-Ser-CGA-1-1(High)_3'TiRNA_51	-6.28384	-5.22974	0.481598	down	0.15474	0.376972	-6.28384	-5.22974	0.15474	0.376972	3'tiRNA	GAAATCCAATGGGGTCTCCCCGCGCAGGTTCGAATCCTGCTCACAGCGCCA	51	tRNA-Ser-CGA-1	Potential						ASHG38SM20TRFSS100014323TV6	tiRNA-3-51-SerCGA-1	False	3-tiRNA-complement	CTTTAGGTTACCCCAGAGG	19	GGGCGGGCGCCAAAAGGCGCCCGCCCCTTTAGGTTACCCCAGAGGTATCCTACTATACGT	60
tRF-25-R9ODMJ6B26	GGTTCGAAACCGGGCGGAAACACCA	3'-tRF	trna2_ValAAC_3_+_169490018_169490090@52.76.25, trna90_ValCAC_1_-_149684088_149684161@53.77.25, trna9_ValCAC_6_+_26538282_26538354@52.76.25, trna85_ValCAC_1_-_161369490_161369562@52.76.25, trna10_ValCAC_5_-_180649395_180649467@52.76.25, trna18_ValCAC_5_-_180529253_180529325@52.76.25, trna15_ValAAC_5_-_180615416_180615488@52.76.25, trna132_ValAAC_6_-_27721179_27721251@52.76.25, trna136_ValAAC_6_-_2…	4.41969	21.4023	2.85125e-11	2.71454e-09	8.3636	3.9439	19.4299	253.805		3'tiRNA-SerGCT	3'tiRNA-50-SerGCT-1	tRNA-Ser-GCT-1-1(High)_3'TiRNA_50	-8.52476	-6.76683	0.295672	down	0.231291	0.441415	-8.52476	-6.76683	0.231291	0.441415	3'tiRNA	TAATCCATTGTGCTCTGCACGCGTGGGTTCGAATCCCACCCTCGTCGCCA	50	tRNA-Ser-GCT-1	Potential						ASHG38SM20TRFSS100014218TV6	tiRNA-3-50-SerGCT-1	False	3-tiRNA-complement	ATTAGGTAACACGAGACGTGC	21	GGGCGGGCGCCAAAAGGCGCCCGCCCATTAGGTAACACGAGACGTGCTATCCTACTATAC	60
tRF-25-R9ODMJFB26	GGTTCGAAACCGGGCAGAAACACCA	3'-tRF	trna37_ValAAC_6_+_27203288_27203360@52.76.25	4.41454	21.326	2.26405e-10	1.44597e-08	8.04585	3.63131	15.5439	203.573		3'tiRNA-ThrAGT	3'tiRNA-41-ThrAGT-1	tRNA-Thr-AGT-1-3(High)_3'TiRNA_41	-6.91763	-5.8229	0.468224	down	0.246295	0.35484	-6.91763	-5.8229	0.246295	0.35484	3'tiRNA	TAAACAGGAGATCCTGGGTTCGAATCCCAGCGGTGCCTCCA	41	tRNA-Thr-AGT-5,tRNA-Thr-AGT-1	Potential						ASHG38SM20TRFSS100012406TV6	tiRNA-3-41-ThrAGT-1	False	3-tiRNA-complement	ATTTGTCCTCTAGGACCCAAGCTTA	25	GGGCGGGCGCCAAAAGGCGCCCGCCCATTTGTCCTCTAGGACCCAAGCTTATATCCTACT	60
tRF-22-YU4RRQRBJ	TTCGACTCCCGGTATGGGAACC	3'-tRF	trna20_GluTTC_2_-_131094701_131094772@53.74.22, trna5_GluTTC_13_-_41634874_41634945@53.74.22	4.38947	20.9586	8.6112e-07	1.72539e-05	7.06659	2.67712	7.77194	103.108		3'tiRNA-ThrAGT	3'tiRNA-41-ThrAGT-3	tRNA-Thr-AGT-3-1(High)_3'TiRNA_41	-9.07799	-5.905	0.110875	down	0.0384944	0.320197	-9.07799	-5.905	0.0384944	0.320197	3'tiRNA	TAAACAGGAGATCCTGGGTTCGACTCCCAGCGGGGCCTCCA	41	tRNA-Thr-AGT-3	Potential						ASHG38SM20TRFSS100012412TV6	tiRNA-3-41-ThrAGT-3	False	3-tiRNA-complement	ATTTGTCCTCTAGGACCCAAGCTG	24	GGGCGGGCGCCAAAAGGCGCCCGCCCATTTGTCCTCTAGGACCCAAGCTGTATCCTACTA	60
tRF-39-BSBKZ3R9512R121V	AACCGAAAGGTTGGTGGTTCGAGCCCACCCAGGGACGCC	3'-tRF	trna108_AsnGTT_1_-_148598314_148598387@38.76.39, trna4_AsnGTT_10_-_22518438_22518511@38.76.39, trna31_AsnGTT_17_-_36908034_36908107@38.76.39, trna7_AsnGTT_13_-_31248101_31248174@38.76.39, trna83_AsnGTT_1_-_161397867_161397940@38.76.39, trna107_AsnGTT_1_-_148760356_148760429@38.76.39, trna1_AsnGTT_19_+_1383562_1383635@38.76.39, trna26_AsnGTT_1_+_148248115_148248188@38.76.39	4.35909	20.5219	1.10588e-11	1.27451e-09	8.55977	4.20068	23.3158	290.818		3'tiRNA-ThrAGT	3'tiRNA-42-ThrAGT-7	tRNA-Thr-AGT-7-1(Low)_3'TiRNA_42	-5.48834	-4.45528	0.488672	down	0.134599	0.3526	-5.48834	-4.45528	0.134599	0.3526	3'tiRNA	GTAAACAGGAGATCCTGAGTTTCAATTCCAATGGTGCCTCCA	42	tRNA-Thr-AGT-7	Potential						ASHG38SM20TRFSS100013186TV6	tiRNA-3-42-ThrAGT-7	False	3-tiRNA-complement	CATTTGTCCTCTAGGACTCA	20	GGGCGGGCGCCAAAAGGCGCCCGCCCCATTTGTCCTCTAGGACTCATATCCTACTATACG	60
tRF-36-381H93WB86N7O5D	CCTGGAGGCGTGGGTTCGAATCCCACTTCTGACACC	3'-tRF	trna17_LeuCAG_16_+_57333863_57333945@50.85.36, trna26_LeuCAG_16_-_57334392_57334474@50.85.36	4.35909	20.5219	1.10588e-11	1.27451e-09	8.55977	4.20068	23.3158	290.818		3'tiRNA-ThrCGT	3'tiRNA-42-ThrCGT-4	tRNA-Thr-CGT-4-1(High)_3'TiRNA_42	-6.52259	-5.42221	0.466391	down	0.0110536	0.0348096	-6.52259	-5.42221	0.0110536	0.0348096	3'tiRNA	GTAAACCGAAGATCGCGGGTTCGAACCCCGTCCGTGCCTCCA	42	tRNA-Thr-CGT-4	Functional	Protect cells from apoptosis during osmotic stress	Inhibit apoptosome formation by sequestration of Cyt c in the tiRNA containing RNPs	24752898			ASHG38SM20TRFSS100013195TV6	tiRNA-3-42-ThrCGT-4	False	3-tiRNA-complement	CATTTGGCTTCTAGCGC	17	GGGCGGGCGCCAAAAGGCGCCCGCCCCATTTGGCTTCTAGCGCTATCCTACTATACGTAT	60
tRF-33-D3L87SHRM5R1V	AAGGTCGCGGGTTCGATCCCCGTACGGGCCACC	3'-tRF	trna57_IleAAT_6_+_27636362_27636435@44.76.33, trna11_IleAAT_6_+_26554350_26554423@44.76.33, trna80_IleAAT_6_+_58149254_58149327@44.76.33, trna165_IleAAT_6_-_26721221_26721294@44.76.33, trna158_IleAAT_6_-_27144994_27145067@44.76.33, trna9_IleAAT_17_+_8090911_8090984@44.76.33, trna10_IleAAT_14_+_102783429_102783502@44.76.33, trna154_IleAAT_6_-_27205350_27205423@44.76.33, trna28_IleAAT_6_+_26780832_…	4.35729	20.4963	4.13092e-10	2.36264e-08	7.98861	3.63131	15.5439	195.641		3'tiRNA-ThrCGT	3'tiRNA-41-ThrCGT-6	tRNA-Thr-CGT-6-1(Low)_3'TiRNA_41	-2.84061	-1.45679	0.383201	down	0.550821	0.719671	-2.84061	-1.45679	0.550821	0.719671	3'tiRNA	TAACCCAGAGGTCAATGGATCGAAGCCATCCTTGGCTACCA	41	tRNA-Thr-CGT-6	Potential				11	GAGGT	ASHG38SM20TRFSS100012430TV6	tiRNA-3-41-ThrCGT-6	False	3-tiRNA-complement	ATTGGGTCTCCAGTTACC	18	GGGCGGGCGCCAAAAGGCGCCCGCCCATTGGGTCTCCAGTTACCTATCCTACTATACGTA	60
tRF-18-DR27WMDV	AATCCCACCTTCGTCGCC	3'-tRF	trna43_SerGCT_6_+_27265775_27265856@67.84.18	4.34261	20.2888	0.000164371	0.00182174	6.1072	1.76459	3.88597	52.8761		3'tiRNA-ThrCGT	3'tiRNA-43-ThrCGT-1	tRNA-Thr-CGT-1-1(High)_3'TiRNA_43	-6.89954	-5.70626	0.437307	down	0.170312	0.376524	-6.89954	-5.70626	0.170312	0.376524	3'tiRNA	CGTAAACAGGAGATCCTGGGTTCGACTCCCAGTGGGGCCTCCA	43	tRNA-Thr-CGT-1	Potential						ASHG38SM20TRFSS100013831TV6	tiRNA-3-43-ThrCGT-1	False	3-tiRNA-complement	GCATTTGTCCTCTAGGACCCAAGCTG	26	GGGCGGGCGCCAAAAGGCGCCCGCCCGCATTTGTCCTCTAGGACCCAAGCTGTATCCTAC	60
tRF-26-1NL33VL8W1B	AGGTTCGAGTCCTGCCGCGGTCGCCA	3'-tRF	trna4_ArgTCG_15_+_89878304_89878376@51.76.26	4.24435	18.9529	2.3431e-10	1.49025e-08	8.18825	3.9439	19.4299	224.723		3'tiRNA-ThrCGT	3'tiRNA-42-ThrCGT-2	tRNA-Thr-CGT-2-1(High)_3'TiRNA_42	-6.73889	-5.29371	0.367248	down	0.00734314	0.0274224	-6.73889	-5.29371	0.00734314	0.0274224	3'tiRNA	GTAAACCGAAGATCACGGGTTCGAACCCCGTCCGTGCCTCCA	42	tRNA-Thr-CGT-2	Functional	Protect cells from apoptosis during osmotic stress	Inhibit apoptosome formation by sequestration of Cyt c in the tiRNA containing RNPs	24752898			ASHG38SM20TRFSS100013192TV6	tiRNA-3-42-ThrCGT-2	False	3-tiRNA-complement	CATTTGGCTTCTAGTGCC	18	GGGCGGGCGCCAAAAGGCGCCCGCCCCATTTGGCTTCTAGTGCCTATCCTACTATACGTA	60
tRF-22-WBK647R52	TCGAACCCCACTCCTGGTACCA	3'-tRF	trna83_LeuTAA_6_+_144537684_144537766@65.86.22	4.23384	18.8154	2.92973e-06	5.12636e-05	6.91097	2.67712	7.77194	92.5331		3'tiRNA-ThrCGT	3'tiRNA-43-ThrCGT-5	tRNA-Thr-CGT-5-1(High)_3'TiRNA_43	-4.439	-3.34118	0.467222	down	0.0275823	0.0957848	-4.439	-3.34118	0.0275823	0.0957848	3'tiRNA	GTAAACCTAGGGGTCGTGAGTTCAAATCTCACCAGGGCCTCCA	43	tRNA-Thr-CGT-5	Potential				13	GGGGT	ASHG38SM20TRFSS100013843TV6	tiRNA-3-43-ThrCGT-5	False	3-tiRNA-complement	CATTTGGATCCCCAGC	16	GGGCGGGCGCCAAAAGGCGCCCGCCCCATTTGGATCCCCAGCTATCCTACTATACGTATC	60
tRF-41-8NWE6WRNLEK5LYK1B	TCATTTCGATGGCGTGGGTTCGAATCCCACCGCTGCCACCA	3'-tRF	trna27_LeuTAG_16_-_22207032_22207113@45.85.41	4.19217	18.2796	4.01499e-06	6.77773e-05	6.86929	2.67712	7.77194	89.8893		3'tiRNA-ThrCGT	3'tiRNA-42-ThrCGT-6	tRNA-Thr-CGT-6-1(Low)_3'TiRNA_42	-2.5816	-1.00967	0.336358	down	0.158069	0.393686	-2.5816	-1.00967	0.158069	0.393686	3'tiRNA	GTAACCCAGAGGTCAATGGATCGAAGCCATCCTTGGCTACCA	42	tRNA-Thr-CGT-6	Potential				12	GAGGT	ASHG38SM20TRFSS100013201TV6	tiRNA-3-42-ThrCGT-6	False	3-tiRNA-complement	CATTGGGTCTCCAGTTAC	18	GGGCGGGCGCCAAAAGGCGCCCGCCCCATTGGGTCTCCAGTTACTATCCTACTATACGTA	60
tRF-20-BMNI2PL6	AAATCCTGCTCACAGCGCCA	3'-tRF	trna137_SerCGA_6_-_27640229_27640310@66.85.20, trna35_SerCGA_6_+_27177628_27177709@66.85.20	4.18145	18.1443	0.509804	1	2.85867	-1.32278	0	5.28761		3'tiRNA-ThrCGT	3'tiRNA-43-ThrCGT-6	tRNA-Thr-CGT-6-1(Low)_3'TiRNA_43	-2.40889	-1.1016	0.404079	down	0.33321	0.618968	-2.40889	-1.1016	0.33321	0.618968	3'tiRNA	CGTAACCCAGAGGTCAATGGATCGAAGCCATCCTTGGCTACCA	43	tRNA-Thr-CGT-6	Potential				13	GAGGT	ASHG38SM20TRFSS100013846TV6	tiRNA-3-43-ThrCGT-6	False	3-tiRNA-complement	GCATTGGGTCTCCAGT	16	GGGCGGGCGCCAAAAGGCGCCCGCCCGCATTGGGTCTCCAGTTATCCTACTATACGTATC	60
tRF-20-BMW3R546	AAATCTCGGTGGTACCTCCA	3'-tRF	trna23_GlnCTG_1_+_147825689_147825760@56.75.20	4.18145	18.1443	0.509804	1	2.85867	-1.32278	0	5.28761		3'tiRNA-ThrTGT	3'tiRNA-41-ThrTGT-3	tRNA-Thr-TGT-3-1(High)_3'TiRNA_41	-4.46279	-3.39622	0.477455	down	0.164389	0.349279	-4.46279	-3.39622	0.164389	0.349279	3'tiRNA	TAAACCAGGGGTCGCGAGTTCAATTCTCGCTGGGGCCTCCA	41	tRNA-Thr-TGT-3	Potential				11	GGGGT	ASHG38SM20TRFSS100012439TV6	tiRNA-3-41-ThrTGT-3	False	3-tiRNA-complement	ATTTGGTCCCCAGCGCTCAAGTTA	24	GGGCGGGCGCCAAAAGGCGCCCGCCCATTTGGTCCCCAGCGCTCAAGTTATATCCTACTA	60
tRF-38-B6R3LU76D7LYR10J	AACCAGGGGTCGCGAGTTCAAATCTCGCTGGGGCCTCC	3'-tRF	trna4_ThrTGT_14_+_21149849_21149921@38.75.38, trna20_ThrTGT_14_-_21099319_21099391@38.75.38	4.18145	18.1443	0.509804	1	2.85867	-1.32278	0	5.28761		3'tiRNA-ThrTGT	3'tiRNA-42-ThrTGT-4	tRNA-Thr-TGT-4-1(High)_3'TiRNA_42	-3.83906	-2.73869	0.466395	down	0.109439	0.281603	-3.83906	-2.73869	0.109439	0.281603	3'tiRNA	GTAAACCAGGGGTCGCGAGTTCAAATCTCGCTGGGGCCTCCA	42	tRNA-Thr-TGT-4,tRNA-Thr-TGT-5	Functional	Protect cells from apoptosis during osmotic stress	Inhibit apoptosome formation by sequestration of Cyt c in the tiRNA containing RNPs	24752898	12	GGGGT	ASHG38SM20TRFSS100013213TV6	tiRNA-3-42-ThrTGT-4	False	3-tiRNA-complement	CATTTGGTCCCCAGCGCTCAAGTTTA	26	GGGCGGGCGCCAAAAGGCGCCCGCCCCATTTGGTCCCCAGCGCTCAAGTTTATATCCTAC	60
tRF-36-0UFMEKYU0RSSX7D	ACCGAAGATCACGGGTTCGAACCCCGTCCGTGCCTC	3'-tRF	trna15_ThrCGT_16_+_14379750_14379821@38.73.36	4.18145	18.1443	0.509804	1	2.85867	-1.32278	0	5.28761		3'tiRNA-TrpCCA	3'tiRNA-41-TrpCCA-4	tRNA-Trp-CCA-4-1(High)_3'TiRNA_41	-2.81457	-1.49697	0.401201	down	0.291853	0.592628	-2.81457	-1.49697	0.291853	0.592628	3'tiRNA	AGATCAGAAGGCTGCGTGTTCGAATCACGTCGGGGTCACCA	41	tRNA-Trp-CCA-4	Potential				11	AAGGC	ASHG38SM20TRFSS100012454TV6	tiRNA-3-41-TrpCCA-4	False	3-tiRNA-complement	TCTAGTCTTCCGACGC	16	GGGCGGGCGCCAAAAGGCGCCCGCCCTCTAGTCTTCCGACGCTATCCTACTATACGTATC	60
tRF-37-F6RE987S1RJ7R3M	AGCCAGGGATTGTGGGTTCGAGTCCCATCTGGGGTGC	3'-tRF	trna3_ArgCCT_7_+_139025446_139025518@38.74.37	4.18145	18.1443	0.509804	1	2.85867	-1.32278	0	5.28761		3'tiRNA-TrpCCA	3'tiRNA-43-TrpCCA-2	tRNA-Trp-CCA-2-1(High)_3'TiRNA_43	-3.17694	-2.13224	0.484744	down	0.396466	0.493336	-3.17694	-2.13224	0.396466	0.493336	3'tiRNA	CCAGATCAGAAGGTTGCGTGTTCAAGTCACGTCGGGGTCACCA	43	tRNA-Trp-CCA-2	Potential				13	AAGGT	ASHG38SM20TRFSS100013864TV6	tiRNA-3-43-TrpCCA-2	False	3-tiRNA-complement	GGTCTAGTCTTCCAACGCACAAGTTC	26	GGGCGGGCGCCAAAAGGCGCCCGCCCGGTCTAGTCTTCCAACGCACAAGTTCTATCCTAC	60
tRF-19-1RJYSXI2	AGTCCCATTGGTCTAGCCA	3'-tRF	trnaMT_AsnGTT_MT_-_5657_5729@58.76.19, trnalookalike5_AsnGTT_1_-_566207_566279@58.76.19	4.18145	18.1443	0.509804	1	2.85867	-1.32278	0	5.28761		3'tiRNA-TrpCCA	3'tiRNA-41-TrpCCA-2	tRNA-Trp-CCA-2-1(High)_3'TiRNA_41	-2.57284	-1.35493	0.429906	down	0.33804	0.568557	-2.57284	-1.35493	0.33804	0.568557	3'tiRNA	AGATCAGAAGGTTGCGTGTTCAAGTCACGTCGGGGTCACCA	41	tRNA-Trp-CCA-2	Potential				11	AAGGT	ASHG38SM20TRFSS100012451TV6	tiRNA-3-41-TrpCCA-2	False	3-tiRNA-complement	TCTAGTCTTCCAACGCACAAGTTC	24	GGGCGGGCGCCAAAAGGCGCCCGCCCTCTAGTCTTCCAACGCACAAGTTCTATCCTACTA	60
tRF-37-HPDEXP7S1RXSMMM	ATCAGAAGATTGCAGGTTCGAGTCCTGCCGCGGTCGC	3'-tRF	trna4_ArgTCG_15_+_89878304_89878376@38.74.37	4.18145	18.1443	0.509804	1	2.85867	-1.32278	0	5.28761		3'tiRNA-TrpCCA	3'tiRNA-43-TrpCCA-4	tRNA-Trp-CCA-4-1(High)_3'TiRNA_43	-3.71821	-2.62501	0.468721	down	0.353431	0.524754	-3.71821	-2.62501	0.353431	0.524754	3'tiRNA	CCAGATCAGAAGGCTGCGTGTTCGAATCACGTCGGGGTCACCA	43	tRNA-Trp-CCA-4	Potential				13	AAGGC	ASHG38SM20TRFSS100013867TV6	tiRNA-3-43-TrpCCA-4	False	3-tiRNA-complement	GGTCTAGTCTTCCGACG	17	GGGCGGGCGCCAAAAGGCGCCCGCCCGGTCTAGTCTTCCGACGTATCCTACTATACGTAT	60
tRF-39-HPD3XW7616MSRME2	ATCAGAAGGTTGCGTGTTCAAGTCACGTCGGGGTCACCA	3'-tRF	trna12_TrpCCA_17_+_19411494_19411565@37.75.39	4.18145	18.1443	0.509804	1	2.85867	-1.32278	0	5.28761		3'tiRNA-TrpCCA	3'tiRNA-42-TrpCCA-1	tRNA-Trp-CCA-1-1(High)_3'TiRNA_42	-2.10271	-1.05038	0.482188	down	0.212633	0.342769	-2.10271	-1.05038	0.212633	0.342769	3'tiRNA	CAGATCAGAAGGTTGCGTGTTCAAATCACGTCGGGGTCACCA	42	tRNA-Trp-CCA-5,tRNA-Trp-CCA-1,tRNA-Trp-CCA-3	Potential				12	AAGGT	ASHG38SM20TRFSS100013219TV6	tiRNA-3-42-TrpCCA-1	False	3-tiRNA-complement	GTCTAGTCTTCCAACGCACAAGTTTA	26	GGGCGGGCGCCAAAAGGCGCCCGCCCGTCTAGTCTTCCAACGCACAAGTTTATATCCTAC	60
tRF-36-H6QE30YOH9R8O7D	ATCCAGCGATCCGAGTTCAAATCTCGGTGGGACCTC	3'-tRF	trna16_GlnTTG_17_+_47269890_47269961@38.73.36, trna173_GlnTTG_6_-_26311975_26312046@38.73.36, trna130_GlnTTG_6_-_27763640_27763711@38.73.36, trna174_GlnTTG_6_-_26311424_26311495@38.73.36	4.18145	18.1443	0.509804	1	2.85867	-1.32278	0	5.28761		3'tiRNA-TrpCCA	3'tiRNA-43-TrpCCA-1	tRNA-Trp-CCA-1-1(High)_3'TiRNA_43	-3.30596	-2.17643	0.457065	down	0.365033	0.476399	-3.30596	-2.17643	0.365033	0.476399	3'tiRNA	CCAGATCAGAAGGTTGCGTGTTCAAATCACGTCGGGGTCACCA	43	tRNA-Trp-CCA-5,tRNA-Trp-CCA-1,tRNA-Trp-CCA-3	Potential				13	AAGGT	ASHG38SM20TRFSS100013861TV6	tiRNA-3-43-TrpCCA-1	False	3-tiRNA-complement	GGTCTAGTCTTCCAACGCACAAGTTTA	27	GGGCGGGCGCCAAAAGGCGCCCGCCCGGTCTAGTCTTCCAACGCACAAGTTTATATCCTA	60
tRF-31-IWRNL3K53KS1B	ATTGTGGGTTCGAGTCCCACCCGGGGTACCA	3'-tRF	trna2_ArgCCT_16_+_3202901_3202973@46.76.31	4.18145	18.1443	0.509804	1	2.85867	-1.32278	0	5.28761		3'tiRNA-TrpCCA	3'tiRNA-41-TrpCCA-1	tRNA-Trp-CCA-1-1(High)_3'TiRNA_41	-2.58021	-1.31553	0.416194	down	0.355716	0.589083	-2.58021	-1.31553	0.355716	0.589083	3'tiRNA	AGATCAGAAGGTTGCGTGTTCAAATCACGTCGGGGTCACCA	41	tRNA-Trp-CCA-5,tRNA-Trp-CCA-1,tRNA-Trp-CCA-3	Potential				11	AAGGT	ASHG38SM20TRFSS100012448TV6	tiRNA-3-41-TrpCCA-1	False	3-tiRNA-complement	TCTAGTCTTCCAACGCACAAGTTTA	25	GGGCGGGCGCCAAAAGGCGCCCGCCCTCTAGTCTTCCAACGCACAAGTTTATATCCTACT	60
tRF-20-2DN1RJY6	CAAACCTGCCGGGGCTTCCA	3'-tRF	trnaMT_CysGCA_MT_-_5761_5826@50.69.20	4.18145	18.1443	0.509804	1	2.85867	-1.32278	0	5.28761		3'tiRNA-TyrATA	3'tiRNA-43-TyrATA-1	tRNA-Tyr-ATA-1-1(High)_3'TiRNA_43	-7.42584	-6.35762	0.476907	down	0.278725	0.426674	-7.42584	-6.35762	0.278725	0.426674	3'tiRNA	ATAGGTCCTTAGGTTGCTGGTTCGATTCCAGCTTGAAGGACCA	43	tRNA-Tyr-ATA-1	Potential						ASHG38SM20TRFSS100013870TV6	tiRNA-3-43-TyrATA-1	False	3-tiRNA-complement	TATCCAGGAATCCAACGA	18	GGGCGGGCGCCAAAAGGCGCCCGCCCTATCCAGGAATCCAACGATATCCTACTATACGTA	60
tRF-29-287SBRMR71J2	CACGGGTTCGAACCCCGTCCGTGCCTCCA	3'-tRF	trna15_ThrCGT_16_+_14379750_14379821@47.75.29	4.18145	18.1443	0.509804	1	2.85867	-1.32278	0	5.28761		3'tiRNA-TyrGTA	3'tiRNA-43-TyrGTA-1	tRNA-Tyr-GTA-1-1(High)_3'TiRNA_43	-6.48527	-5.17775	0.404013	down	0.212336	0.458299	-6.48527	-5.17775	0.212336	0.458299	3'tiRNA	GTAGATCCTTAGGTCGCTGGTTCGAATCCGGCTCGAAGGACCA	43	tRNA-Tyr-GTA-1,tRNA-Tyr-GTA-8	Potential						ASHG38SM20TRFSS100013873TV6	tiRNA-3-43-TyrGTA-1	False	3-tiRNA-complement	CATCTAGGAATCCAGCGACCAAGCTTA	27	GGGCGGGCGCCAAAAGGCGCCCGCCCCATCTAGGAATCCAGCGACCAAGCTTATATCCTA	60
tRF-43-JMI958M87SDR2SN1V	CAGTCATTTCGATGGCGTGGGTTCGAATCCCACCGCTGCCACC	3'-tRF	trna27_LeuTAG_16_-_22207032_22207113@42.84.43	4.18145	18.1443	0.509804	1	2.85867	-1.32278	0	5.28761		3'tiRNA-TyrGTA	3'tiRNA-42-TyrGTA-10	tRNA-Tyr-GTA-10-1(Low)_3'TiRNA_42	-1.17286	0.413843	0.33293	down	0.473581	0.712647	-1.17286	0.413843	0.473581	0.712647	3'tiRNA	TAGAGCAAGAGGTCCCTGGTTCAAATCCAGGTTCTCCCTCCA	42	tRNA-Tyr-GTA-10	Potential				12	GAGGT	ASHG38SM20TRFSS100013234TV6	tiRNA-3-42-TyrGTA-10	False	3-tiRNA-complement	ATCTCGTTCTCCAGGG	16	GGGCGGGCGCCAAAAGGCGCCCGCCCATCTCGTTCTCCAGGGTATCCTACTATACGTATC	60
tRF-29-K87SHRMFWRE2	CCCGGGTTCGATCCCCGGCATCTCCACCA	3'-tRF	trna119_AlaCGC_6_-_28641613_28641684@47.75.29, trna10_AlaCGC_6_+_26553731_26553802@47.75.29, trna8_AlaTGC_5_+_180633868_180633939@47.75.29, trna13_AlaTGC_12_-_125406301_125406372@47.75.29, trna66_AlaTGC_6_+_28611222_28611293@47.75.29	4.18145	18.1443	0.509804	1	2.85867	-1.32278	0	5.28761		3'tiRNA-TyrGTA	3'tiRNA-42-TyrGTA-1	tRNA-Tyr-GTA-1-1(High)_3'TiRNA_42	-9.09632	-7.03094	0.238924	down	0.177036	0.290159	-9.09632	-7.03094	0.177036	0.290159	3'tiRNA	TAGATCCTTAGGTCGCTGGTTCGAATCCGGCTCGAAGGACCA	42	tRNA-Tyr-GTA-1,tRNA-Tyr-GTA-8	Potential						ASHG38SM20TRFSS100013231TV6	tiRNA-3-42-TyrGTA-1	False	3-tiRNA-complement	ATCTAGGAATCCAGCGACCAAGCTTA	26	GGGCGGGCGCCAAAAGGCGCCCGCCCATCTAGGAATCCAGCGACCAAGCTTATATCCTAC	60
tRF-35-3B5SM3WBKS8WP9	CCGAAGATCGCGGGTTCGAACCCCGTCCGTGCCTC	3'-tRF	trna14_ThrCGT_17_+_29877093_29877164@39.73.35	4.18145	18.1443	0.509804	1	2.85867	-1.32278	0	5.28761		3'tiRNA-TyrGTA	3'tiRNA-40-TyrGTA-9	tRNA-Tyr-GTA-9-1(High)_3'TiRNA_40	-5.66019	-4.62712	0.488668	down	0.250926	0.532896	-5.66019	-4.62712	0.250926	0.532896	3'tiRNA	AGATTCTTAGGTGCTGGTTTGATTCCGACTTGGAGAGCCA	40	tRNA-Tyr-GTA-9	Potential						ASHG38SM20TRFSS100011842TV6	tiRNA-3-40-TyrGTA-9	False	3-tiRNA-complement	TCTAAGAATCCACGACCAA	19	GGGCGGGCGCCAAAAGGCGCCCGCCCTCTAAGAATCCACGACCAATATCCTACTATACGT	60
tRF-37-LBRRN28B0PQ2B52	CGAAAGGTCCCTGGATCAAAACCAGGCGGAAACACCA	3'-tRF	trna139_ValAAC_6_-_27618707_27618779@40.76.37	4.18145	18.1443	0.509804	1	2.85867	-1.32278	0	5.28761		3'tiRNA-TyrGTA	3'tiRNA-39-TyrGTA-1	Hydroxyl-3’-exon tiRNA	-8.6691	-7.01043	0.31673	down	0.220202	0.433886	-8.6691	-7.01043	0.220202	0.433886	3'tiRNA	ATCCTTAGGTCGCTGGTTCGAATCCGGCTCGAAGGACCA	39	tRNA-Tyr-GTA-1,tRNA-Tyr-GTA-8	Functional	Sensitive cells to oxidative-stress induced cell death. Contribute to the disease phenotype in patients harboring CLP1 mutation (a neurodegenerative disease)		24766810			ASHG38SM20TRFSS100000036TV6	3-tiRNA-39-TyrGTA-1	False	3-tiRNA-complement	TAGGAATCCAGCGACCAAGCTTA	23	GGGCGGGCGCCAAAAGGCGCCCGCCCTAGGAATCCAGCGACCAAGCTTATATCCTACTAT	60
tRF-26-L38BWS7209D	CGAGTTCAAATCTCGGTGGAACCTCC	3'-tRF	trna1_GlnCTG_6_+_18836402_18836473@49.74.26, trna99_GlnCTG_6_-_28909378_28909449@49.74.26, trna49_GlnCTG_6_+_27487308_27487379@49.74.26, trna42_GlnCTG_6_+_27263212_27263283@49.74.26, trna7_GlnCTG_15_-_66161400_66161471@49.74.26, trna3_GlnCTG_17_+_8023070_8023141@49.74.26	4.18145	18.1443	0.509804	1	2.85867	-1.32278	0	5.28761		3'tiRNA-TyrGTA	3'tiRNA-41-TyrGTA-10	tRNA-Tyr-GTA-10-1(Low)_3'TiRNA_41	-0.041185	1.27085	0.402753	down	0.342305	0.59952	-0.041185	1.27085	0.342305	0.59952	3'tiRNA	AGAGCAAGAGGTCCCTGGTTCAAATCCAGGTTCTCCCTCCA	41	tRNA-Tyr-GTA-10	Potential				11	GAGGT	ASHG38SM20TRFSS100012463TV6	tiRNA-3-41-TyrGTA-10	False	3-tiRNA-complement	TCTCGTTCTCCAGGGA	16	GGGCGGGCGCCAAAAGGCGCCCGCCCTCTCGTTCTCCAGGGATATCCTACTATACGTATC	60
tRF-26-M3WEKSU8P5D	CGGGTTCGATCCCCGTACGGGCCACC	3'-tRF	trna57_IleAAT_6_+_27636362_27636435@51.76.26, trna11_IleAAT_6_+_26554350_26554423@51.76.26, trna80_IleAAT_6_+_58149254_58149327@51.76.26, trna165_IleAAT_6_-_26721221_26721294@51.76.26, trna158_IleAAT_6_-_27144994_27145067@51.76.26, trna9_IleAAT_17_+_8090911_8090984@51.76.26, trna10_IleAAT_14_+_102783429_102783502@51.76.26, trna154_IleAAT_6_-_27205350_27205423@51.76.26, trna28_IleAAT_6_+_26780832_…	4.18145	18.1443	0.509804	1	2.85867	-1.32278	0	5.28761		3'tiRNA-TyrGTA	3'tiRNA-47-TyrGTA-11	tRNA-Tyr-GTA-11-1(Low)_3'TiRNA_47	-3.0525	-1.69882	0.391293	down	0.605417	0.786885	-3.0525	-1.69882	0.605417	0.786885	3'tiRNA	TAGATCAAGAGGTCCCTGGATCAACTCTGGGTGCCCCCTTTAAACCA	47	tRNA-Tyr-GTA-11	Potential						ASHG38SM20TRFSS100014089TV6	tiRNA-3-47-TyrGTA-11	False	3-tiRNA-complement	ATCTAGTTCTCCAGGGAC	18	GGGCGGGCGCCAAAAGGCGCCCGCCCATCTAGTTCTCCAGGGACTATCCTACTATACGTA	60
tRF-27-MWWB8HWKS52	CGTGTTCGAATCACGTCGGGGTCACCA	3'-tRF	trna6_TrpCCA_12_+_98898030_98898101@49.75.27	4.18145	18.1443	0.509804	1	2.85867	-1.32278	0	5.28761		3'tiRNA-TyrGTA	3'tiRNA-43-TyrGTA-10	tRNA-Tyr-GTA-10-1(Low)_3'TiRNA_43	-0.882289	0.666751	0.341738	down	0.359747	0.638435	-0.882289	0.666751	0.359747	0.638435	3'tiRNA	GTAGAGCAAGAGGTCCCTGGTTCAAATCCAGGTTCTCCCTCCA	43	tRNA-Tyr-GTA-10	Potential				13	GAGGT	ASHG38SM20TRFSS100013876TV6	tiRNA-3-43-TyrGTA-10	False	3-tiRNA-complement	CATCTCGTTCTCCAGGG	17	GGGCGGGCGCCAAAAGGCGCCCGCCCCATCTCGTTCTCCAGGGTATCCTACTATACGTAT	60
tRF-34-4BOPRN11WZY1E2	CTAAAGACAGGGGTTAGGCCTCTTTTTACCACCA	3'-tRF	trnaMT_TyrGTA_MT_-_5826_5891@36.69.34	4.18145	18.1443	0.509804	1	2.85867	-1.32278	0	5.28761		3'tiRNA-TyrGTA	3'tiRNA-46-TyrGTA-11	tRNA-Tyr-GTA-11-1(Low)_3'TiRNA_46	-1.70635	-0.446729	0.417655	down	0.455805	0.708614	-1.70635	-0.446729	0.455805	0.708614	3'tiRNA	AGATCAAGAGGTCCCTGGATCAACTCTGGGTGCCCCCTTTAAACCA	46	tRNA-Tyr-GTA-11	Potential						ASHG38SM20TRFSS100014080TV6	tiRNA-3-46-TyrGTA-11	False	3-tiRNA-complement	TCTAGTTCTCCAGGGACCTA	20	GGGCGGGCGCCAAAAGGCGCCCGCCCTCTAGTTCTCCAGGGACCTATATCCTACTATACG	60
tRF-37-N0RR1380877S6V2	CTGAGGGTCCAGGGTTCAAGTCCCTGTTCGGGCGCCA	3'-tRF	trna2_LysTTT_17_+_8022473_8022545@40.76.37, trna14_LysTTT_11_-_59327808_59327880@40.76.37, trna62_LysTTT_1_-_204476158_204476230@40.76.37, trna54_LysTTT_1_+_204475655_204475727@40.76.37, trna76_LysTTT_6_+_28918806_28918878@40.76.37	4.18145	18.1443	0.509804	1	2.85867	-1.32278	0	5.28761		3'tiRNA-TyrGTA	3'tiRNA-48-TyrGTA-11	tRNA-Tyr-GTA-11-1(Low)_3'TiRNA_48	-2.45919	-1.16652	0.408194	down	0.496263	0.749899	-2.45919	-1.16652	0.496263	0.749899	3'tiRNA	GTAGATCAAGAGGTCCCTGGATCAACTCTGGGTGCCCCCTTTAAACCA	48	tRNA-Tyr-GTA-11	Potential						ASHG38SM20TRFSS100014101TV6	tiRNA-3-48-TyrGTA-11	False	3-tiRNA-complement	CATCTAGTTCTCCAGGGAC	19	GGGCGGGCGCCAAAAGGCGCCCGCCCCATCTAGTTCTCCAGGGACTATCCTACTATACGT	60
tRF-29-NH99OMEMR3FV	CTGCGTGTTCGAATCACGTCGGGGTCACC	3'-tRF	trna6_TrpCCA_12_+_98898030_98898101@46.74.29	4.18145	18.1443	0.509804	1	2.85867	-1.32278	0	5.28761		3'tiRNA-ValAAC	3'tiRNA-44-ValAAC-4		-8.64331	-6.84724	0.287958	down	0.0974888	0.295114	-8.64331	-6.84724	0.0974888	0.295114	3'tiRNA	TAACACGCGAAAGGTCCGCGGTTCGAAACCGGGCGGAAACACCA	44	tRNA-Val-AAC-4	Reliable			26124144	14	AAGGT	ASHG38SM20TRFSS100000078TV6	3-tiRNA-44-ValAAC-4	False	3-tiRNA-complement	ATTGTGCGCTTTCCAGGC	18	GGGCGGGCGCCAAAAGGCGCCCGCCCATTGTGCGCTTTCCAGGCTATCCTACTATACGTA	60
tRF-19-512RR21V	GAGCCCACCCGGGGACGCC	3'-tRF	trna113_AsnGTT_1_-_147520767_147520840@58.76.19, trna115_AsnGTT_1_-_145979034_145979107@58.76.19	4.18145	18.1443	0.509804	1	2.85867	-1.32278	0	5.28761		3'tiRNA-ValAAC	3'tiRNA-42-ValAAC-4	tRNA-Val-AAC-4-1(High)_3'TiRNA_42	-6.06381	-4.7901	0.413595	down	0.254432	0.51813	-6.06381	-4.7901	0.254432	0.51813	3'tiRNA	ACACGCGAAAGGTCCGCGGTTCGAAACCGGGCGGAAACACCA	42	tRNA-Val-AAC-4	Potential				12	AAGGT	ASHG38SM20TRFSS100013258TV6	tiRNA-3-42-ValAAC-4	False	3-tiRNA-complement	TGTGCGCTTTCCAGGC	16	GGGCGGGCGCCAAAAGGCGCCCGCCCTGTGCGCTTTCCAGGCTATCCTACTATACGTATC	60
tRF-28-5KYUHRYWRXD2	GAGGGTTCGAATCCCTTCGTGGTTACCA	3'-tRF	trna3_ArgTCG_6_+_26299905_26299977@49.76.28	4.18145	18.1443	0.509804	1	2.85867	-1.32278	0	5.28761		3'tiRNA-ValAAC	3'tiRNA-42-ValAAC-1	tRNA-Val-AAC-1-5(High)_3'TiRNA_42	-6.63768	-5.24001	0.379542	down	0.225482	0.455972	-6.63768	-5.24001	0.225482	0.455972	3'tiRNA	ACACGCGAAAGGTCCCCGGTTCGAAACCGGGCGGAAACACCA	42	tRNA-Val-CAC-1,tRNA-Val-AAC-1,tRNA-Val-AAC-2	Potential				12	AAGGT	ASHG38SM20TRFSS100013252TV6	tiRNA-3-42-ValAAC-1	False	3-tiRNA-complement	TGTGCGCTTTCCAGGGGC	18	GGGCGGGCGCCAAAAGGCGCCCGCCCTGTGCGCTTTCCAGGGGCTATCCTACTATACGTA	60
tRF-27-5KYUHRYWRYJ	GAGGGTTCGAATCCCTTCGTGGTTGCC	3'-tRF	trna124_ArgTCG_6_-_28510891_28510963@49.75.27	4.18145	18.1443	0.509804	1	2.85867	-1.32278	0	5.28761		3'tiRNA-ValAAC	3'tiRNA-42-ValAAC-3	tRNA-Val-AAC-3-1(High)_3'TiRNA_42	-7.04107	-5.81908	0.428693	down	0.192331	0.427724	-7.04107	-5.81908	0.192331	0.427724	3'tiRNA	ACACGCGAAAGGTCCCTGGATCAAAACCAGGCGGAAACACCA	42	tRNA-Val-AAC-3	Potential				12	AAGGT	ASHG38SM20TRFSS100013255TV6	tiRNA-3-42-ValAAC-3	False	3-tiRNA-complement	TGTGCGCTTTCCAGGGA	17	GGGCGGGCGCCAAAAGGCGCCCGCCCTGTGCGCTTTCCAGGGATATCCTACTATACGTAT	60
tRF-25-5NL3489B3R	GAGTTCGAGTCTCGGTGGAACCTCC	3'-tRF	trna15_GlnCTG_1_+_145963304_145963375@50.74.25, trna19_GlnCTG_1_+_147505038_147505109@50.74.25, trna28_GlnCTG_1_+_149186125_149186196@50.74.25, trna112_GlnCTG_1_-_147737382_147737453@50.74.25	4.18145	18.1443	0.509804	1	2.85867	-1.32278	0	5.28761		3'tiRNA-ValAAC	3'tiRNA-41-ValAAC-7	tRNA-Val-AAC-7-1(Low)_3'TiRNA_41	-6.03123	-4.9694	0.479025	down	0.137215	0.295078	-6.03123	-4.9694	0.137215	0.295078	3'tiRNA	CACGCGAAAGGTCCTTGGTTTGAAACCAGGCAGAAACACCA	41	tRNA-Val-AAC-7	Potential				11	AAGGT	ASHG38SM20TRFSS100012496TV6	tiRNA-3-41-ValAAC-7	False	3-tiRNA-complement	GTGCGCTTTCCAGGAA	16	GGGCGGGCGCCAAAAGGCGCCCGCCCGTGCGCTTTCCAGGAATATCCTACTATACGTATC	60
tRF-29-Q4R9OMK1YW1V	GCGTGGGTTCGAATCCCACCTTCGTCGCC	3'-tRF	trna43_SerGCT_6_+_27265775_27265856@56.84.29	4.18145	18.1443	0.509804	1	2.85867	-1.32278	0	5.28761		3'tiRNA-ValAAC	3'tiRNA-41-ValAAC-1	tRNA-Val-AAC-1-5(High)_3'TiRNA_41	-8.13915	-6.41323	0.302305	down	0.04154	0.190409	-8.13915	-6.41323	0.04154	0.190409	3'tiRNA	CACGCGAAAGGTCCCCGGTTCGAAACCGGGCGGAAACACCA	41	tRNA-Val-CAC-1,tRNA-Val-AAC-1,tRNA-Val-AAC-2	Potential				11	AAGGT	ASHG38SM20TRFSS100012481TV6	tiRNA-3-41-ValAAC-1	False	3-tiRNA-complement	GTGCGCTTTCCAGGGGCCAAG	21	GGGCGGGCGCCAAAAGGCGCCCGCCCGTGCGCTTTCCAGGGGCCAAGTATCCTACTATAC	60
tRF-28-Q4YOS5S8R6D2	GCGTGTTCAAGTCACGTCGGGGTCACCA	3'-tRF	trna12_TrpCCA_17_+_19411494_19411565@48.75.28	4.18145	18.1443	0.509804	1	2.85867	-1.32278	0	5.28761		3'tiRNA-ValAAC	3'tiRNA-43-ValAAC-7	tRNA-Val-AAC-7-1(Low)_3'TiRNA_43	-7.61687	-6.05828	0.339481	down	0.156437	0.389713	-7.61687	-6.05828	0.156437	0.389713	3'tiRNA	AACACGCGAAAGGTCCTTGGTTTGAAACCAGGCAGAAACACCA	43	tRNA-Val-AAC-7	Potential				13	AAGGT	ASHG38SM20TRFSS100013906TV6	tiRNA-3-43-ValAAC-7	False	3-tiRNA-complement	TTGTGCGCTTTCCAGGA	17	GGGCGGGCGCCAAAAGGCGCCCGCCCTTGTGCGCTTTCCAGGATATCCTACTATACGTAT	60
tRF-24-QXL13XZ512	GCTTACGACCCCTTATTTACCCCA	3'-tRF	trnaMT_HisGTG_MT_+_12138_12206@49.72.24	4.18145	18.1443	0.509804	1	2.85867	-1.32278	0	5.28761		3'tiRNA-ValCAC	3'tiRNA-41-ValCAC-11	tRNA-Val-CAC-11-2(Low)_3'TiRNA_41	-8.04059	-6.39987	0.320696	down	0.298608	0.43983	-8.04059	-6.39987	0.298608	0.43983	3'tiRNA	CATATGAAAGGTCTCTGGTTCGAGACTGCGTGGGAACACCA	41	tRNA-Val-CAC-11	Potential				11	AAGGT	ASHG38SM20TRFSS100012502TV6	tiRNA-3-41-ValCAC-11	False	3-tiRNA-complement	GTATACTTTCCAGAGACCAAG	21	GGGCGGGCGCCAAAAGGCGCCCGCCCGTATACTTTCCAGAGACCAAGTATCCTACTATAC	60
tRF-34-6KM87SDR2ZNDE2	GGAGGCGTGGGTTCGAATCCCACTTCTGACACCA	3'-tRF	trna17_LeuCAG_16_+_57333863_57333945@53.86.34, trna141_LeuCAA_6_-_27570348_27570454@54.87.34, trna140_LeuCAA_6_-_27573417_27573524@54.87.34, trna74_LeuCAA_6_+_28908830_28908934@53.86.34, trna58_LeuCAA_1_+_249168054_249168159@54.87.34, trna100_LeuCAA_6_-_28864000_28864105@53.86.34, trna26_LeuCAG_16_-_57334392_57334474@53.86.34	4.18145	18.1443	0.509804	1	2.85867	-1.32278	0	5.28761		3'tiRNA-ValCAC	3'tiRNA-42-ValCAC-9	tRNA-Val-CAC-9-1(Low)_3'TiRNA_42	-7.73628	-6.30474	0.370737	down	0.164232	0.305057	-7.73628	-6.30474	0.164232	0.305057	3'tiRNA	ACACGTGAAAGGTCCCTGGTTCGAAACCAGGTGGAAACACCA	42	tRNA-Val-CAC-9	Potential				12	AAGGT	ASHG38SM20TRFSS100013300TV6	tiRNA-3-42-ValCAC-9	False	3-tiRNA-complement	TGTGCACTTTCCAGGG	16	GGGCGGGCGCCAAAAGGCGCCCGCCCTGTGCACTTTCCAGGGTATCCTACTATACGTATC	60
tRF-34-R008R959KUMKEV	GGGAGACCGGGGTTCGATTCCCCGACGGGGAGCC	3'-tRF	trna4_AspGTC_12_+_96429799_96429870@41.74.34, trna78_AspGTC_1_-_161418033_161418104@41.74.34, trna72_AspGTC_1_-_161432824_161432895@41.74.34, trna81_AspGTC_1_-_161410615_161410686@41.74.34, trna38_AspGTC_17_-_8125556_8125627@41.74.34, trna144_AspGTC_6_-_27551236_27551307@41.74.34, trna45_AspGTC_6_+_27447453_27447524@41.74.34, trna10_AspGTC_12_-_125424193_125424264@41.74.34, trna48_AspGTC_6_+_2747…	4.18145	18.1443	0.509804	1	2.85867	-1.32278	0	5.28761		3'tiRNA-ValCAC	3'tiRNA-43-ValCAC-9	tRNA-Val-CAC-9-1(Low)_3'TiRNA_43	-7.92057	-6.92033	0.499914	down	0.0567473	0.157098	-7.92057	-6.92033	0.0567473	0.157098	3'tiRNA	CACACGTGAAAGGTCCCTGGTTCGAAACCAGGTGGAAACACCA	43	tRNA-Val-CAC-9	Potential				13	AAGGT	ASHG38SM20TRFSS100013939TV6	tiRNA-3-43-ValCAC-9	False	3-tiRNA-complement	GTGTGCACTTTCCAGG	16	GGGCGGGCGCCAAAAGGCGCCCGCCCGTGTGCACTTTCCAGGTATCCTACTATACGTATC	60
tRF-26-RNLDKW343RB	GGGTTCGAACCCCGTCCGTGCCTCCA	3'-tRF	trna14_ThrCGT_17_+_29877093_29877164@50.75.26, trna15_ThrCGT_16_+_14379750_14379821@50.75.26	4.18145	18.1443	0.509804	1	2.85867	-1.32278	0	5.28761		3'tiRNA-ValCAC	3'tiRNA-42-ValCAC-10	tRNA-Val-CAC-10-1(Low)_3'TiRNA_42	-5.35003	-3.98354	0.387834	down	0.0610974	0.081754	-5.35003	-3.98354	0.0610974	0.081754	3'tiRNA	ACACGAGAAAAGTCCCTGATTCGAGACTGGGTGGGAACGCCA	42	tRNA-Val-CAC-10	Potential				12	AAAGT	ASHG38SM20TRFSS100013270TV6	tiRNA-3-42-ValCAC-10	False	3-tiRNA-complement	TGTGCTCTTTTCAGGGA	17	GGGCGGGCGCCAAAAGGCGCCCGCCCTGTGCTCTTTTCAGGGATATCCTACTATACGTAT	60
tRF-25-RNLEK5LYK1	GGGTTCGAATCCCACCGCTGCCACC	3'-tRF	trna1_LeuAAG_14_+_21078291_21078372@60.84.25, trna27_LeuTAG_16_-_22207032_22207113@60.84.25, trna19_LeuAAG_5_-_180524474_180524555@60.84.25, trna98_LeuAAG_6_-_28911399_28911480@60.84.25, trna7_LeuAAG_5_+_180614701_180614782@60.84.25, trna3_LeuAAG_5_+_180528840_180528921@60.84.25, trna16_LeuAAG_16_+_22308461_22308542@60.84.25, trna42_LeuTAG_17_-_8023632_8023713@60.84.25, trna16_LeuAAG_5_-_18060104…	4.18145	18.1443	0.509804	1	2.85867	-1.32278	0	5.28761		3'tiRNA-ValTAC	3'tiRNA-43-ValTAC-4	tRNA-Val-TAC-4-1(High)_3'TiRNA_43	-7.82466	-6.15898	0.315197	down	0.176017	0.263505	-7.82466	-6.15898	0.176017	0.263505	3'tiRNA	TACACGCGAAAGGTCCTCGGGTCGAAACCGAGCGGAAACACCA	43	tRNA-Val-TAC-4	Potential				13	AAGGT	ASHG38SM20TRFSS100013948TV6	tiRNA-3-43-ValTAC-4	False	3-tiRNA-complement	ATGTGCGCTTTCCAG	15	GGGCGGGCGCCAAAAGGCGCCCGCCCATGTGCGCTTTCCAGTATCCTACTATACGTATCA	60
tRF-23-R9OMKIWUD1	GGTTCGAATCCCACTTCTGACAC	3'-tRF	trna17_LeuCAG_16_+_57333863_57333945@62.84.23, trna141_LeuCAA_6_-_27570348_27570454@63.85.23, trna140_LeuCAA_6_-_27573417_27573524@63.85.23, trna74_LeuCAA_6_+_28908830_28908934@62.84.23, trna58_LeuCAA_1_+_249168054_249168159@63.85.23, trna100_LeuCAA_6_-_28864000_28864105@62.84.23, trna26_LeuCAG_16_-_57334392_57334474@62.84.23	4.18145	18.1443	0.509804	1	2.85867	-1.32278	0	5.28761		3'tiRNA-ValTAC	3'tiRNA-42-ValTAC-4	tRNA-Val-TAC-4-1(High)_3'TiRNA_42	-6.52974	-5.26765	0.41694	down	0.213776	0.481937	-6.52974	-5.26765	0.213776	0.481937	3'tiRNA	ACACGCGAAAGGTCCTCGGGTCGAAACCGAGCGGAAACACCA	42	tRNA-Val-TAC-4	Potential				12	AAGGT	ASHG38SM20TRFSS100013309TV6	tiRNA-3-42-ValTAC-4	False	3-tiRNA-complement	TGTGCGCTTTCCAGGAG	17	GGGCGGGCGCCAAAAGGCGCCCGCCCTGTGCGCTTTCCAGGAGTATCCTACTATACGTAT	60
tRF-31-RY93W086K2SVD	GGTTGTGGGTTCGAGTCCCACCAGAGTCGCC	3'-tRF	trna3_ArgTCT_11_+_59318767_59318852@45.75.31, trna4_ArgTCT_9_-_131102355_131102445@45.75.31	4.18145	18.1443	0.509804	1	2.85867	-1.32278	0	5.28761		3'tRF-ArgCCG	tRF3a-ArgCCG-2	tRNA-Arg-CCG-2-1(High)_TRF-3_18	-7.68631	-6.44461	0.422873	down	0.140173	0.376596	-7.68631	-6.44461	0.140173	0.376596	3'tRF	GTCCCATCTGGGTCGCCA	18	tRNA-Arg-CCG-2	Potential						ASHG38SM20TRFSS100005074TV6	tRF-3-18-ArgCCG-2	False	tRF3-complement	CAGGGTAGACCCAGCGGTG	19	GGGCGGGCGCCAAAAGGCGCCCGCCCCAGGGTAGACCCAGCGGTGTATCCTACTATACGT	60
tRF-16-8P4U1DD	TCCAGCTCGAAGGACC	3'-tRF	trna18_TyrGTA_14_-_21125623_21125716@60.75.16	4.18145	18.1443	0.509804	1	2.85867	-1.32278	0	5.28761		3'tRF-ArgCCT	tRF3b-ArgCCT-3	tRNA-Arg-CCT-3-1(High)_TRF-3_22	-7.90536	-6.64012	0.416032	down	0.172108	0.312143	-7.90536	-6.64012	0.172108	0.312143	3'tRF	TCGAGTCCCACCCGGGGTACCA	22	tRNA-Arg-CCT-3	Potential						ASHG38SM20TRFSS100005791TV6	tRF-3-22-ArgCCT-3	False	tRF3-complement	AGCTCAGGGTGGG	13	GGGCGGGCGCCAAAAGGCGCCCGCCCAGCTCAGGGTGGGTATCCTACTATACGTATCACA	60
tRF-46-8PW7W26WRNLEK5LYK1B	TCCAGTCTCTTCGGAGGCGTGGGTTCGAATCCCACCGCTGCCACCA	3'-tRF	trna19_LeuAAG_5_-_180524474_180524555@40.85.46, trna3_LeuAAG_5_+_180528840_180528921@40.85.46, trna42_LeuTAG_17_-_8023632_8023713@40.85.46, trna16_LeuAAG_5_-_180601044_180601125@40.85.46	4.18145	18.1443	0.509804	1	2.85867	-1.32278	0	5.28761		3'tRF-ArgTCT	tRF3b-ArgTCT-2	tRNA-Arg-TCT-2-1(High)_TRF-3_22	-6.85501	-5.80343	0.482442	down	0.108272	0.169318	-6.85501	-5.80343	0.108272	0.169318	3'tRF	TCGAATCCCACCAGAGTCGCCA	22	tRNA-Arg-TCT-2	Potential						ASHG38SM20TRFSS100005824TV6	tRF-3-22-ArgTCT-2	False	tRF3-complement	AGCTTAGGGTGGTCTCAGCGGTG	23	GGGCGGGCGCCAAAAGGCGCCCGCCCAGCTTAGGGTGGTCTCAGCGGTGTATCCTACTAT	60
tRF-21-WB0UQ2B5D	TCGAAACCGAGCGGAAACACC	3'-tRF	trna40_ValTAC_6_+_27258405_27258477@55.75.21	4.18145	18.1443	0.509804	1	2.85867	-1.32278	0	5.28761		3'tRF-AsnGTT	tRF3a-AsnGTT-1	tRNA-Asn-GTT-1-1(High)_TRF-3_18	-5.39551	-4.37554	0.493127	down	0.114651	0.198964	-5.39551	-4.37554	0.114651	0.198964	3'tRF	TCCCACCCAGGGACGCCA	18	tRNA-Asn-GTT-1	Potential						ASHG38SM20TRFSS100005131TV6	tRF-3-18-AsnGTT-1	False	tRF3-complement	AGGGTGGGTCCCT	13	GGGCGGGCGCCAAAAGGCGCCCGCCCAGGGTGGGTCCCTTATCCTACTATACGTATCACA	60
tRF-24-WO2F9IY9E2	TCTAACAACATGGCTTTCTCACCA	3'-tRF	trnaMT_SerGCT_MT_+_12207_12265@39.62.24	4.18145	18.1443	0.509804	1	2.85867	-1.32278	0	5.28761		3'tRF-AsnGTT	tRF3a-AsnGTT-21	tRNA-Asn-GTT-21-1(Low)_TRF-3_18	-2.30086	-1.11511	0.439598	down	0.293732	0.567167	-2.30086	-1.11511	0.293732	0.567167	3'tRF	GCCCACTGAGGGATGCCA	18	tRNA-Asn-GTT-23,tRNA-Asn-GTT-21	Potential						ASHG38SM20TRFSS100005155TV6	tRF-3-18-AsnGTT-21	False	tRF3-complement	CGGGTGACTCCCTACGGTG	19	GGGCGGGCGCCAAAAGGCGCCCGCCCCGGGTGACTCCCTACGGTGTATCCTACTATACGT	60
tRF-26-X3W03638F5D	TGAGTTCGAGCCTCACCTGGAGCACC	3'-tRF	trna55_IleTAT_6_+_27599200_27599293@51.76.26, trna29_IleTAT_6_+_26988125_26988218@51.76.26, trna5_IleTAT_2_+_43037676_43037768@51.76.26	4.18145	18.1443	0.509804	1	2.85867	-1.32278	0	5.28761		3'tRF-AsnGTT	tRF3b-AsnGTT-21	tRNA-Asn-GTT-21-1(Low)_TRF-3_22	-3.66528	-2.49866	0.445463	down	0.408119	0.647233	-3.66528	-2.49866	0.408119	0.647233	3'tRF	TAGAGCCCACTGAGGGATGCCA	22	tRNA-Asn-GTT-23,tRNA-Asn-GTT-21	Potential						ASHG38SM20TRFSS100005872TV6	tRF-3-22-AsnGTT-21	False	tRF3-complement	ATCTCGGGTGACTCCCTACGGTG	23	GGGCGGGCGCCAAAAGGCGCCCGCCCATCTCGGGTGACTCCCTACGGTGTATCCTACTAT	60
tRF-27-93W08638RV2	TGGGTTCGAGTCCCACCTGGGGTGCCA	3'-tRF	trna21_ArgCCT_17_-_73030526_73030598@50.76.27	4.18145	18.1443	0.509804	1	2.85867	-1.32278	0	5.28761		3'tRF-AsnGTT	tRF3a-AsnGTT-8	tRNA-Asn-GTT-10-1(High)_TRF-3_18	-1.03915	0.063381	0.465699	down	0.367162	0.642051	-1.03915	0.063381	0.367162	0.642051	3'tRF	ACCCACCCAGAGGCGCCA	18	tRNA-Asn-GTT-8,tRNA-Asn-GTT-10	Potential						ASHG38SM20TRFSS100005167TV6	tRF-3-18-AsnGTT-8	False	tRF3-complement	TGGGTGGGTCTCCG	14	GGGCGGGCGCCAAAAGGCGCCCGCCCTGGGTGGGTCTCCGTATCCTACTATACGTATCAC	60
tRF-22-YOH6RVK7J	TTCAAATCCAGGTGCCCCCTCC	3'-tRF	trna18_CysGCA_7_-_149310156_149310227@53.74.22, trna7_CysGCA_7_+_149243631_149243702@53.74.22, trna13_CysGCA_7_+_149332778_149332849@53.74.22, trna5_CysGCA_7_+_149007281_149007352@53.74.22, trna10_CysGCA_7_+_149281816_149281887@53.74.22, trna23_CysGCA_7_-_149072850_149072921@53.74.22, trna12_SerAGA_7_+_149305467_149305538@53.74.22, trna15_CysGCA_7_+_149404760_149404831@53.74.22, trna6_CysGCA_7_+_…	4.18145	18.1443	0.509804	1	2.85867	-1.32278	0	5.28761		3'tRF-AspGTC	tRF3b-AspGTC-1	tRNA-Asp-GTC-1-1(High)_TRF-3_22	-6.97536	-5.4916	0.357557	down	0.14302	0.42145	-6.97536	-5.4916	0.14302	0.42145	3'tRF	TCAATTCCCCGACGGGGAGCCA	22	tRNA-Asp-GTC-1	Potential						ASHG38SM20TRFSS100005890TV6	tRF-3-22-AspGTC-1	False	tRF3-complement	AGTTAAGGGGCTGCCCCTCGG	21	GGGCGGGCGCCAAAAGGCGCCCGCCCAGTTAAGGGGCTGCCCCTCGGTATCCTACTATAC	60
tRF-22-YU8RO546J	TTCGATCCCCGACACCTCCACC	3'-tRF	trna107_AlaTGC_6_-_28770577_28770647@52.73.22, trna104_AlaTGC_6_-_28785012_28785083@53.74.22	4.18145	18.1443	0.509804	1	2.85867	-1.32278	0	5.28761		3'tRF-CysGCA	tRF3b-CysGCA-22	tRNA-Cys-GCA-22-1(High)_TRF-3_22	-8.21445	-6.8391	0.385461	down	0.14746	0.353996	-8.21445	-6.8391	0.14746	0.353996	3'tRF	GTTCAAATCTGGGTGCCCACCA	22	tRNA-Cys-GCA-22	Potential						ASHG38SM20TRFSS100005932TV6	tRF-3-22-CysGCA-22	False	tRF3-complement	CAAGTTTAGACCCACGGGTGGTG	23	GGGCGGGCGCCAAAAGGCGCCCGCCCCAAGTTTAGACCCACGGGTGGTGTATCCTACTAT	60
tRF-23-YUY6QSD2D2	TTCGATTCCAGCTCGAAGGACCA	3'-tRF	trna18_TyrGTA_14_-_21125623_21125716@54.76.23	4.18145	18.1443	0.509804	1	2.85867	-1.32278	0	5.28761		3'tRF-CysGCA	tRF3a-CysGCA-24	tRNA-Cys-GCA-24-1(Low)_TRF-3_18	-8.19567	-7.13849	0.480572	down	0.133793	0.321646	-8.19567	-7.13849	0.133793	0.321646	3'tRF	ATCTAGGTGCCCCCTCCA	18	tRNA-Cys-GCA-24	Potential						ASHG38SM20TRFSS100005218TV6	tRF-3-18-CysGCA-24	False	tRF3-complement	TAGATCCACGGGGGAGGTG	19	GGGCGGGCGCCAAAAGGCGCCCGCCCTAGATCCACGGGGGAGGTGTATCCTACTATACGT	60
tRF-23-YUYRF6IFD2	TTCGATTCCCAGCCAATGCACCA	3'-tRF	trna2_GlyTCC_18_+_55345854_55345925@53.75.23	4.18145	18.1443	0.509804	1	2.85867	-1.32278	0	5.28761		3'tRF-GluCTC	tRF3a-GluCTC-5	tRNA-Glu-CTC-5-1(Low)_TRF-3_18	-5.89932	-4.76936	0.45693	down	0.210358	0.381797	-5.89932	-4.76936	0.210358	0.381797	3'tRF	TTCTCAGTCAGGGAACCA	18	tRNA-Glu-CTC-5	Potential						ASHG38SM20TRFSS100005281TV6	tRF-3-18-GluCTC-5	False	tRF3-complement	AAGAGTCAGTCCCTTGGTG	19	GGGCGGGCGCCAAAAGGCGCCCGCCCAAGAGTCAGTCCCTTGGTGTATCCTACTATACGT	60
tRF-37-Y8RH93WB86KIP52	TTCGGGGGCGTGGGTTCGAATCCCACCACTGCCACCA	3'-tRF	trna2_LeuTAG_14_+_21093529_21093610@49.85.37	4.18145	18.1443	0.509804	1	2.85867	-1.32278	0	5.28761		3'tRF-GluTTC	tRF3b-GluTTC-3	tRNA-Glu-TTC-3-1(High)_TRF-3_22	-6.51058	-5.25286	0.418205	down	0.517421	0.557487	-6.51058	-5.25286	0.517421	0.557487	3'tRF	TCGATTCCCGGCCAGGGAACCA	22	tRNA-Glu-TTC-3	Potential						ASHG38SM20TRFSS100006025TV6	tRF-3-22-GluTTC-3	False	tRF3-complement	AGCTAAGGGCCGGTC	15	GGGCGGGCGCCAAAAGGCGCCCGCCCAGCTAAGGGCCGGTCTATCCTACTATACGTATCA	60
tRF-29-Z4195R8190FV	TTGTGAGTTCGATCCTCACCTGGAGCACC	3'-tRF	trna10_IleTAT_19_-_39902808_39902900@48.76.29	4.18145	18.1443	0.509804	1	2.85867	-1.32278	0	5.28761		3'tRF-GluTTC	tRF3a-GluTTC-8	tRNA-Glu-TTC-10-1(Low)_TRF-3_18	-7.03055	-5.69512	0.396274	down	0.230711	0.375587	-7.03055	-5.69512	0.230711	0.375587	3'tRF	TTCCTGGTCAGGGAACCA	18	tRNA-Glu-TTC-8,tRNA-Glu-TTC-13,tRNA-Glu-TTC-10	Potential						ASHG38SM20TRFSS100005305TV6	tRF-3-18-GluTTC-8	False	tRF3-complement	AAGGACCAGTCCCTTGGTG	19	GGGCGGGCGCCAAAAGGCGCCCGCCCAAGGACCAGTCCCTTGGTGTATCCTACTATACGT	60
tRF-42-Z4NY2V7KYUHRH7MSJ	TTGTGCTTTGCACGCGTGGGTTCGAATCCCATCCTCGTCGCC	3'-tRF	trna8_SerGCT_11_+_66115591_66115672@43.84.42	4.18145	18.1443	0.509804	1	2.85867	-1.32278	0	5.28761		3'tRF-GluTTC	tRF3b-GluTTC-8	tRNA-Glu-TTC-10-1(Low)_TRF-3_22	-6.5509	-5.50616	0.484732	down	0.194154	0.341195	-6.5509	-5.50616	0.194154	0.341195	3'tRF	TCGATTCCTGGTCAGGGAACCA	22	tRNA-Glu-TTC-8,tRNA-Glu-TTC-10	Potential						ASHG38SM20TRFSS100006034TV6	tRF-3-22-GluTTC-8	False	tRF3-complement	AGCTAAGGACCAGTCCCTTGGTG	23	GGGCGGGCGCCAAAAGGCGCCCGCCCAGCTAAGGACCAGTCCCTTGGTGTATCCTACTAT	60
tRF-37-ZSIJ7KYUHR0VX6J	TTTCGATGGCGTGGGTTCGAATCCCACCGCTGCCACC	3'-tRF	trna27_LeuTAG_16_-_22207032_22207113@48.84.37	4.18145	18.1443	0.509804	1	2.85867	-1.32278	0	5.28761		3'tRF-GlyCCC	tRF3a-GlyCCC-2	tRNA-Gly-CCC-2-2(High)_TRF-3_18	-6.84005	-5.53299	0.404144	down	0.275437	0.535432	-6.84005	-5.53299	0.275437	0.535432	3'tRF	TTCCCGGGCGGCGCACCA	18	tRNA-Gly-CCC-2	Potential						ASHG38SM20TRFSS100005314TV6	tRF-3-18-GlyCCC-2	False	tRF3-complement	AAGGGCCCGCC	11	GGGCGGGCGCCAAAAGGCGCCCGCCCAAGGGCCCGCCTATCCTACTATACGTATCACATA	60
tRF-33-OB9Y7Q078SUXD2	GAAAATGTTGGTTATACCCTTCCCGTACTACCA	3'-tRF	trnaMT_MetCAT_MT_+_4402_4469@39.71.33	4.16331	17.9177	1.95094e-07	4.70188e-06	7.39502	3.23171	11.6579	129.546		3'tRF-IleGAT	tRF3a-IleGAT-1	tRNA-Ile-GAT-1-3(High)_TRF-3_18	-7.24976	-6.16264	0.470702	down	0.0732276	0.136793	-7.24976	-6.16264	0.0732276	0.136793	3'tRF	CTCCCGCACCGGCCACCA	18	tRNA-Ile-GAT-1	Potential						ASHG38SM20TRFSS100005374TV6	tRF-3-18-IleGAT-1	False	tRF3-complement	GAGGGCGTGGCC	12	GGGCGGGCGCCAAAAGGCGCCCGCCCGAGGGCGTGGCCTATCCTACTATACGTATCACAT	60
tRF-30-SV9NLN3JWB61	GTCGCTGGTTCGATTCCGGCTCGAAGGACC	3'-tRF	trna16_TyrGTA_14_-_21131351_21131444@46.75.30, trna4_TyrGTA_8_+_67025602_67025694@46.75.30, trna5_TyrGTA_14_+_21151432_21151520@46.75.30, trna5_TyrGTA_8_+_67026223_67026311@46.75.30, trna2_TyrGTA_2_+_27273650_27273738@46.75.30, trna19_TyrGTA_14_-_21121258_21121351@46.75.30	4.16331	17.9177	1.95094e-07	4.70188e-06	7.39502	3.23171	11.6579	129.546		3'tRF-LysCTT	tRF3a-LysCTT-9	tRNA-Lys-CTT-9-1(High)_TRF-3_18	-8.10519	-6.88533	0.429325	down	0.0685385	0.176901	-8.10519	-6.88533	0.0685385	0.176901	3'tRF	GCCCCACATTGGGCACCA	18	tRNA-Lys-CTT-9	Potential						ASHG38SM20TRFSS100005467TV6	tRF-3-18-LysCTT-9	False	tRF3-complement	CGGGGTGTAACCCGTGGTG	19	GGGCGGGCGCCAAAAGGCGCCCGCCCCGGGGTGTAACCCGTGGTGTATCCTACTATACGT	60
tRF-31-H5RNLDKW343RB	ATCACGGGTTCGAACCCCGTCCGTGCCTCCA	3'-tRF	trna15_ThrCGT_16_+_14379750_14379821@45.75.31	4.14925	17.7438	5.52293e-06	8.88305e-05	6.82637	2.67712	7.77194	87.2455		3'tRF-LysTTT	tRF3a-LysTTT-15	tRNA-Lys-TTT-15-1(Low)_TRF-3_18	-6.92866	-5.87353	0.481255	down	0.159346	0.21187	-6.92866	-5.87353	0.159346	0.21187	3'tRF	GTCCATGTCCAGGCACCA	18	tRNA-Lys-TTT-15	Potential						ASHG38SM20TRFSS100005488TV6	tRF-3-18-LysTTT-15	False	tRF3-complement	CAGGTACAGGTCCGTGGTG	19	GGGCGGGCGCCAAAAGGCGCCCGCCCCAGGTACAGGTCCGTGGTGTATCCTACTATACGT	60
tRF-46-8Q9VWVEH93WB8689SVD	TCCATTGTGCTCTGCACGCGTGGGTTCGAATCCCATCCTCGTCGCC	3'-tRF	trna175_SerGCT_6_-_26305718_26305801@41.86.46, trna123_SerGCT_6_-_28565117_28565198@39.84.46, trna7_SerGCT_17_+_8090184_8090265@39.84.46, trna10_SerGCT_15_-_40886023_40886104@39.84.46	4.10962	17.2631	0.000575412	0.00566833	5.87421	1.76459	3.88597	44.9447		3'tRF-LysTTT	tRF3b-LysTTT-15	tRNA-Lys-TTT-15-1(Low)_TRF-3_22	-7.76207	-6.59316	0.444758	down	0.123946	0.21554	-7.76207	-6.59316	0.123946	0.21554	3'tRF	TTAAGTCCATGTCCAGGCACCA	22	tRNA-Lys-TTT-15	Potential						ASHG38SM20TRFSS100006232TV6	tRF-3-22-LysTTT-15	False	tRF3-complement	AATTCAGGTACAGGTCCGTGGTG	23	GGGCGGGCGCCAAAAGGCGCCCGCCCAATTCAGGTACAGGTCCGTGGTGTATCCTACTAT	60
tRF-29-387SFRJ4O1E2	CCTGGGTTCGAGCCCCAGTGGAACCACCA	3'-tRF	trna17_ValTAC_11_-_59318102_59318174@48.76.29, trna16_ValTAC_11_-_59318460_59318532@48.76.29, trna4_ValTAC_X_-_18693029_18693101@48.76.29	4.08312	16.9489	1.28501e-09	6.17449e-08	8.02702	3.9439	19.4299	200.929		3'tRF-MetCAT	tRF3b-MetCAT-5	tRNA-Met-CAT-5-1(High)_TRF-3_22	-0.0976979	1.62886	0.302172	down	0.378254	0.560481	-0.0976979	1.62886	0.378254	0.560481	3'tRF	TCAAGCCTCAGAGAGGGCACCA	22	tRNA-Met-CAT-7,tRNA-Met-CAT-5	Potential						ASHG38SM20TRFSS100006256TV6	tRF-3-22-MetCAT-5	False	tRF3-complement	AGTTCGGAGTCTCTCCCGTGGTG	23	GGGCGGGCGCCAAAAGGCGCCCGCCCAGTTCGGAGTCTCTCCCGTGGTGTATCCTACTAT	60
tRF-37-JB59V3WD8YQ84V2	CAGAAGATTCTAGGTTCGACTCCTGGCTGGCTCGCCA	3'-tRF	trna156_ArgACG_6_-_27181623_27181695@40.76.37, trna36_ArgACG_6_+_27182952_27183024@40.76.37, trna138_ArgACG_6_-_27638344_27638416@40.76.37, trna11_ArgACG_3_-_45730491_45730563@40.76.37	4.07732	16.8809	2.8509e-11	2.71454e-09	8.68517	4.60785	31.0878	317.256		3'tRF-MetCAT	tRF-3a-MetCAT-2		1.0901	2.44026	0.392248	down	0.302738	0.469213	1.0901	2.44026	0.302738	0.469213	3'tRF	AGCCTCAGAGAGGGCACCA	19	tRNA-Met-CAT-2,tRNA-Met-CAT-7,tRNA-Met-CAT-5,tRNA-Met-CAT-4	Reliable			tRFdb			ASHG38SM20TRFSS100006502TV6	tRF-3a-MetCAT-2	False	tRF3-complement	TCGGAGTCTCTCCCGTGGTG	20	GGGCGGGCGCCAAAAGGCGCCCGCCCTCGGAGTCTCTCCCGTGGTGTATCCTACTATACG	60
tRF-24-7SDR26N1E2	GTTCGAATCCCACCACTGCCACCA	3'-tRF	trna2_LeuTAG_14_+_21093529_21093610@62.85.24	4.05938	16.6722	1.05718e-05	0.000159493	6.7365	2.67712	7.77194	81.9579		3'tRF-MetCAT	tRF3b-MetCAT-2	tRNA-Met-CAT-2-1(High)_TRF-3_22	-1.9335	-0.517675	0.374796	down	0.155775	0.286454	-1.9335	-0.517675	0.155775	0.286454	3'tRF	TCGAGCCTCAGAGAGGGCACCA	22	tRNA-Met-CAT-2,tRNA-Met-CAT-4	Potential						ASHG38SM20TRFSS100006250TV6	tRF-3-22-MetCAT-2	False	tRF3-complement	AGCTCGGAGTCTCTCC	16	GGGCGGGCGCCAAAAGGCGCCCGCCCAGCTCGGAGTCTCTCCTATCCTACTATACGTATC	60
tRF-17-08P2B52	ACCGGGCAGAAACACCA	3'-tRF	trna37_ValAAC_6_+_27203288_27203360@60.76.17	4.01225	16.1364	1.47133e-05	0.000211761	6.68937	2.67712	7.77194	79.3141		3'tRF-mtCysGCA	mt-tRF3a-CysGCA		-9.17161	-6.66366	0.175805	down	0.0200805	0.188269	-9.17161	-6.66366	0.0200805	0.188269	3'tRF	AACCTGCCGGGGCTTCCA	18	chrM.tRNA19-CysGCA	Potential						ASHG38SM20TRFSS100004347TV6	mt-tRF-3a-CysGCA	False	tRF3-complement	TTGGACGGCCCCGAAGGTG	19	GGGCGGGCGCCAAAAGGCGCCCGCCCTTGGACGGCCCCGAAGGTGTATCCTACTATACGT	60
tRF-24-195RWIRJHJ	AGTTCGATCCTCGCTGGGGCCTCC	3'-tRF	trna56_ThrTGT_1_+_222638347_222638419@52.75.24	4.01225	16.1364	1.47133e-05	0.000211761	6.68937	2.67712	7.77194	79.3141		3'tRF-mtLeuTAG	mt-tRF3b-LeuTAG		-7.61813	-6.38477	0.425326	down	0.0842483	0.216894	-7.61813	-6.38477	0.0842483	0.216894	3'tRF	GCAACTCCAAATAAAAGTACCA	22	chrM.tRNA13-LeuTAG	Potential						ASHG38SM20TRFSS100004434TV6	mt-tRF-3b-LeuTAG	False	tRF3-complement	CGTTGAGGTTTATTTTCATGGTG	23	GGGCGGGCGCCAAAAGGCGCCCGCCCCGTTGAGGTTTATTTTCATGGTGTATCCTACTAT	60
tRF-21-LB3KJB01B	CGAAACCGGGCAGAAACACCA	3'-tRF	trna37_ValAAC_6_+_27203288_27203360@56.76.21	4.01225	16.1364	1.47133e-05	0.000211761	6.68937	2.67712	7.77194	79.3141		3'tRF-mtLysTTT	mt-tRF3a-LysTTT		-8.45464	-7.03551	0.373937	down	0.118745	0.210185	-8.45464	-7.03551	0.118745	0.210185	3'tRF	ACCTCTTTACAGTGACCA	18	chrM.tRNA8-LysTTT	Potential						ASHG38SM20TRFSS100004371TV6	mt-tRF-3a-LysTTT	False	tRF3-complement	TGGAGAAATGTCACTGGTG	19	GGGCGGGCGCCAAAAGGCGCCCGCCCTGGAGAAATGTCACTGGTGTATCCTACTATACGT	60
tRF-34-DE8P7SER9I69I2	AAGATTCCAGGTTCGACTCCTGGCTGGCTCGCCA	3'-tRF	trna7_ArgACG_14_+_23398910_23398982@43.76.34, trna8_ArgACG_6_+_26537726_26537798@43.76.34, trna6_ArgACG_6_+_26328368_26328440@43.76.34	4.00843	16.0937	7.29517e-07	1.50074e-05	7.24013	3.23171	11.6579	116.327		3'tRF-mtTyrGTA	mt-tRF3b-TyrGTA		-9.18585	-7.03218	0.22474	down	0.0799729	0.30334	-9.18585	-7.03218	0.0799729	0.30334	3'tRF	GTTAGGCCTCTTTTTACCACCA	22	chrM.tRNA18-TyrGTA	Potential						ASHG38SM20TRFSS100004461TV6	mt-tRF-3b-TyrGTA	False	tRF3-complement	CAATCCGGAGAAAAATGGTGGTG	23	GGGCGGGCGCCAAAAGGCGCCCGCCCCAATCCGGAGAAAAATGGTGGTGTATCCTACTAT	60
tRF-22-8F81KLB52	TCACATCACCCCATAAACACCA	3'-tRF	trnaMT_PheGAA_MT_+_577_647@53.74.22	4.00645	16.0717	1.67587e-08	5.45388e-07	7.63776	3.63131	15.5439	153.341		3'tRF-PheGAA	tRF-3a-PheGAA-1		-7.43352	-6.37222	0.479198	down	0.0801233	0.277025	-7.43352	-6.37222	0.0801233	0.277025	3'tRF	CCCGGGTTTCGGCACCA	17	tRNA-Phe-GAA-1,tRNA-Phe-GAA-3,tRNA-Phe-GAA-2,tRNA-Phe-GAA-4	Reliable			tRFdb			ASHG38SM20TRFSS100006505TV6	tRF-3a-PheGAA-1	False	tRF3-complement	GGGCCCAAAGCCGTGGTG	18	GGGCGGGCGCCAAAAGGCGCCCGCCCGGGCCCAAAGCCGTGGTGTATCCTACTATACGTA	60
tRF-31-M0IBB7Z92K01B	CGGAGATGAAAACCTTTTTCCAAGGACACCA	3'-tRF	trnaMT_ThrTGT_MT_+_15888_15953@39.69.31	3.97535	15.7289	9.57367e-07	1.88619e-05	7.20706	3.23171	11.6579	113.684		3'tRF-PheGAA	tRF-3-18-PheGAA-1	tRNA-Phe-GAA-1-6(High)_TRF-3_18	-8.22817	-6.78459	0.367652	down	0.0948185	0.233956	-8.22817	-6.78459	0.0948185	0.233956	3'tRF	TCCCGGGTTTCGGCACCA	18	tRNA-Phe-GAA-1,tRNA-Phe-GAA-3,tRNA-Phe-GAA-2,tRNA-Phe-GAA-4	Potential						ASHG38SM20TRFSS100005515TV6	tRF-3-18-PheGAA-1	False	tRF3-complement	AGGGCCCAAAGCCGTGGTG	19	GGGCGGGCGCCAAAAGGCGCCCGCCCAGGGCCCAAAGCCGTGGTGTATCCTACTATACGT	60
tRF-22-YU8R6546J	TTCGATCCCCGGCACCTCCACC	3'-tRF	trna110_AlaTGC_6_-_28757547_28757618@53.74.22, trna113_AlaTGC_6_-_28726141_28726212@53.74.22	3.93036	15.246	0.00136958	0.0125706	5.69495	1.76459	3.88597	39.657		3'tRF-SeCTCA	tRF3a-SeCTCA-1	tRNA-SeC-TCA-1-1(High)_TRF-3_18	-7.83894	-6.48585	0.391454	down	0.121988	0.280449	-7.83894	-6.48585	0.121988	0.280449	3'tRF	TCCACCTTTCGGGCGCCA	18	tRNA-SeC-TCA-1	Potential						ASHG38SM20TRFSS100005545TV6	tRF-3-18-SeCTCA-1	False	tRF3-complement	AGGTGGAAAGCCCGCGGTG	19	GGGCGGGCGCCAAAAGGCGCCCGCCCAGGTGGAAAGCCCGCGGTGTATCCTACTATACGT	60
tRF-30-W419518FMK26	TCGTGAGTTCGAGCCTCACACGGGGCACCA	3'-tRF	trna22_MetCAT_16_-_87417628_87417700@47.76.30	3.87666	14.689	7.10818e-08	1.92839e-06	7.50797	3.63131	15.5439	140.122		3'tRF-ThrAGT	tRF3b-ThrAGT-4	tRNA-Thr-AGT-4-1(High)_TRF-3_22	-6.6381	-5.56599	0.475623	down	0.48799	0.528906	-6.6381	-5.56599	0.48799	0.528906	3'tRF	TCGAATCCCAGCGAGGCCTCCA	22	tRNA-Thr-AGT-4	Potential						ASHG38SM20TRFSS100006346TV6	tRF-3-22-ThrAGT-4	False	tRF3-complement	AGCTTAGGGTCGCTC	15	GGGCGGGCGCCAAAAGGCGCCCGCCCAGCTTAGGGTCGCTCTATCCTACTATACGTATCA	60
tRF-32-59V3WD8YQ84V2	GATTCTAGGTTCGACTCCTGGCTGGCTCGCCA	3'-tRF	trna156_ArgACG_6_-_27181623_27181695@45.76.32, trna36_ArgACG_6_+_27182952_27183024@45.76.32, trna138_ArgACG_6_-_27638344_27638416@45.76.32, trna11_ArgACG_3_-_45730491_45730563@45.76.32	3.85853	14.5055	7.10013e-13	1.70048e-10	9.6231	5.76458	69.9475	608.075		3'tRF-ThrCGT	tRF3b-ThrCGT-5	tRNA-Thr-CGT-5-1(High)_TRF-3_22	-7.34217	-6.00816	0.396665	down	0.187638	0.324493	-7.34217	-6.00816	0.187638	0.324493	3'tRF	TCAAATCTCACCAGGGCCTCCA	22	tRNA-Thr-CGT-5	Potential						ASHG38SM20TRFSS100006358TV6	tRF-3-22-ThrCGT-5	False	tRF3-complement	AGTTTAGAGTGGTCCCGGAGGTG	23	GGGCGGGCGCCAAAAGGCGCCCGCCCAGTTTAGAGTGGTCCCGGAGGTGTATCCTACTAT	60
tRF-21-LMKWEKK1B	CGATCCCCGTACGGGCCACCA	3'-tRF	trna57_IleAAT_6_+_27636362_27636435@57.77.21, trna11_IleAAT_6_+_26554350_26554423@57.77.21, trna80_IleAAT_6_+_58149254_58149327@57.77.21, trna165_IleAAT_6_-_26721221_26721294@57.77.21, trna158_IleAAT_6_-_27144994_27145067@57.77.21, trna9_IleAAT_17_+_8090911_8090984@57.77.21, trna10_IleAAT_14_+_102783429_102783502@57.77.21, trna154_IleAAT_6_-_27205350_27205423@57.77.21, trna28_IleAAT_6_+_26780832_…	3.84655	14.3855	4.5414e-11	4.02373e-09	8.90737	5.06082	42.7457	370.132		3'tRF-ThrTGT	tRF3a-ThrTGT-2	tRNA-Thr-TGT-2-1(High)_TRF-3_18	-9.17401	-7.18041	0.251111	down	0.0998982	0.266382	-9.17401	-7.18041	0.0998982	0.266382	3'tRF	TCCTCGCTGGGGCCTCCA	18	tRNA-Thr-TGT-2	Potential						ASHG38SM20TRFSS100005614TV6	tRF-3-18-ThrTGT-2	False	tRF3-complement	AGGAGCGACCCCGGAGGTG	19	GGGCGGGCGCCAAAAGGCGCCCGCCCAGGAGCGACCCCGGAGGTGTATCCTACTATACGT	60
tRF-37-NBRSX3WE3628652	CTGAAGGTCGTGAGTTCGATCCTCACACGGGGCACCA	3'-tRF	trna10_MetCAT_8_-_124169470_124169542@40.76.37	3.82129	14.1359	1.17191e-07	3.00385e-06	7.4526	3.63131	15.5439	134.834		3'tRF-TyrGTA	tRF3a-TyrGTA-3	tRNA-Tyr-GTA-3-1(High)_TRF-3_18	-3.96537	-2.79573	0.444532	down	0.340256	0.586992	-3.96537	-2.79573	0.340256	0.586992	3'tRF	ATCCGGCTCGGAGGACCA	18	tRNA-Tyr-GTA-3,tRNA-Tyr-GTA-6	Potential						ASHG38SM20TRFSS100005644TV6	tRF-3-18-TyrGTA-3	False	tRF3-complement	TAGGCCGAGCCTCCTGGTG	19	GGGCGGGCGCCAAAAGGCGCCCGCCCTAGGCCGAGCCTCCTGGTGTATCCTACTATACGT	60
tRF-24-76HRMFWRE2	GTTCAATCCCCGGCATCTCCACCA	3'-tRF	trna8_AlaTGC_12_+_125424512_125424583@52.75.24, trna13_AlaCGC_2_+_157257281_157257352@52.75.24	3.80919	14.0178	1.83549e-12	3.51946e-10	9.49193	5.68274	66.0615	555.199		3'tRF-ValCAC	tRF3b-ValCAC-3	tRNA-Val-CAC-3-1(High)_TRF-3_22	-7.97952	-6.75284	0.427302	down	0.179339	0.383825	-7.97952	-6.75284	0.179339	0.383825	3'tRF	TCGATCCCGGGCGGAAACACCA	22	tRNA-Val-CAC-3	Potential						ASHG38SM20TRFSS100006439TV6	tRF-3-22-ValCAC-3	False	tRF3-complement	AGCTAGGGCCCGC	13	GGGCGGGCGCCAAAAGGCGCCCGCCCAGCTAGGGCCCGCTATCCTACTATACGTATCACA	60
tRF-29-387SDRJH71J2	CCTGGGTTCGAATCCCAGCGGTGCCTCCA	3'-tRF	trna40_ThrAGT_17_-_8042770_8042843@49.77.29, trna36_ThrAGT_17_-_8129553_8129626@49.77.29, trna4_ThrAGT_19_+_33667963_33668036@49.77.29, trna8_ThrAGT_17_+_8090478_8090551@49.77.29	3.79752	13.9049	5.19332e-06	8.57793e-05	7.02923	3.23171	11.6579	100.465		3'tRF-ValCAC	tRF3b-ValCAC-13	tRNA-Val-CAC-13-1(Low)_TRF-3_22	-1.25817	-0.0884996	0.444522	down	0.164434	0.264349	-1.25817	-0.0884996	0.164434	0.264349	3'tRF	TCGAGACTGGAGGGAAACACCA	22	tRNA-Val-CAC-13	Potential						ASHG38SM20TRFSS100006433TV6	tRF-3-22-ValCAC-13	False	tRF3-complement	AGCTCTGACCTCCCTTTGTGGTG	23	GGGCGGGCGCCAAAAGGCGCCCGCCCAGCTCTGACCTCCCTTTGTGGTGTATCCTACTAT	60
tRF-18-BMEMR3D1	AAATCACGTCGGGGTCAC	3'-tRF	trna1_TrpCCA_7_+_99067307_99067378@56.73.18, trna170_TrpCCA_6_-_26319330_26319401@56.73.18, trna168_TrpCCA_6_-_26331672_26331743@56.73.18, trna6_TrpCCA_17_+_8089676_8089747@56.73.18, trna39_TrpCCA_17_-_8124187_8124258@56.73.18	3.75033	13.4575	0.000116677	0.00134065	6.42745	2.67712	7.77194	66.0951		5'Leader-AlaAGC	5'Leader-AlaAGC-2-1		-6.09749	-4.95622	0.453358	down	0.21432	0.421449	-6.09749	-4.95622	0.21432	0.421449	5'Leader	TCGAGAGAACCGTTTCAGTA	20	pre-tRNA-ala-AGC-2-1	Potential			31735953			ASHG38SM20TRF100000207TV6	5-leader-AlaAGC-2-1	False	5-Leader	GTACTGAAACGGTTCTCTC	19	GGGCGGGCGCCAAAAGGCGCCCGCCCGTACTGAAACGGTTCTCTCTATCCTACTATACGT	60
tRF-24-7SBR29N3E2	GTTCGAACCCCACTCCTGGTACCA	3'-tRF	trna83_LeuTAA_6_+_144537684_144537766@63.86.24	3.75033	13.4575	0.000116677	0.00134065	6.42745	2.67712	7.77194	66.0951		5'Leader-AlaTGC	5'Leader-AlaTGC-7-1		-8.27849	-7.00952	0.414955	down	0.0895759	0.262265	-8.27849	-7.00952	0.0895759	0.262265	5'Leader	TACAAATGGGTGTTATAGTA	20	pre-tRNA-ala-TGC-7-1	Potential			31735953			ASHG38SM20TRF100000270TV6	5-leader-AlaTGC-7-1	False	5-Leader	GTACTATAACACCCATTTGTA	21	GGGCGGGCGCCAAAAGGCGCCCGCCCGTACTATAACACCCATTTGTATATCCTACTATAC	60
tRF-23-KD09Z51UD2	CCAACACCTCTTTACAGTGACCA	3'-tRF	trnalookalike7_LysTTT_1_+_568844_568913@51.73.23, trnaMT_LysTTT_MT_+_8295_8364@51.73.23	3.72562	13.2289	0.00334606	0.0283048	5.49021	1.76459	3.88597	34.3694		5'Leader-AlaTGC	5'Leader-AlaTGC-2-1		-5.83487	-4.66646	0.444913	down	0.253084	0.464327	-5.83487	-4.66646	0.253084	0.464327	5'Leader	AACAACAAGGGTCTATGTGT	20	pre-tRNA-ala-TGC-2-1	Potential			31735953			ASHG38SM20TRF100000252TV6	5-leader-AlaTGC-2-1	False	5-Leader	GACACATAGACCCTTGTTG	19	GGGCGGGCGCCAAAAGGCGCCCGCCCGACACATAGACCCTTGTTGTATCCTACTATACGT	60
tRF-24-7SH725RJE2	GTTCGATCCTCACACGGGGCACCA	3'-tRF	trna10_MetCAT_8_-_124169470_124169542@53.76.24	3.7179	13.1583	5.52464e-09	2.13304e-07	8.13649	4.41858	27.2018	216.792		5'Leader-ArgACG	5'Leader-ArgACG-1-1		-8.39232	-6.4233	0.255426	down	0.115997	0.347579	-8.39232	-6.4233	0.115997	0.347579	5'Leader	GCCTGTCTTCGTTCGTCAGA	20	pre-tRNA-arg-ACG-1-1	Potential			31735953			ASHG38SM20TRF100000273TV6	5-leader-ArgACG-1-1	False	5-Leader	GTCTGACGAACGAAGACA	18	GGGCGGGCGCCAAAAGGCGCCCGCCCGTCTGACGAACGAAGACATATCCTACTATACGTA	60
tRF-40-JZL4Q4R9OMK1QV26	CATTTCGATGGCGTGGGTTCGAATCCCACCGCTGCCACCA	3'-tRF	trna27_LeuTAG_16_-_22207032_22207113@46.85.40	3.70373	13.0297	3.28061e-07	7.46071e-06	7.33505	3.63131	15.5439	124.259		5'Leader-ArgACG	5'Leader-ArgACG-2-2		-5.07121	-3.974	0.467422	down	0.183228	0.329889	-5.07121	-3.974	0.183228	0.329889	5'Leader	AATCGAGAGACCCACAACGA	20	pre-tRNA-arg-ACG-2-2	Potential			31735953			ASHG38SM20TRF100000285TV6	5-leader-ArgACG-2-2	False	5-Leader	GTCGTTGTGGGTCTCT	16	GGGCGGGCGCCAAAAGGCGCCCGCCCGTCGTTGTGGGTCTCTTATCCTACTATACGTATC	60
tRF-25-R9DR3JH926	GGTTCAATCCCCGGCATCTCCACCA	3'-tRF	trna8_AlaTGC_12_+_125424512_125424583@51.75.25, trna13_AlaCGC_2_+_157257281_157257352@51.75.25	3.69172	12.9217	0.000167283	0.00184735	6.36884	2.67712	7.77194	63.4513		5'Leader-ArgTCG	5'Leader-ArgTCG-1-1		-7.44481	-6.27079	0.443184	down	0.0876292	0.227346	-7.44481	-6.27079	0.0876292	0.227346	5'Leader	AGAGACGGTAACAACCGACG	20	pre-tRNA-arg-TCG-1-1	Potential			31735953			ASHG38SM20TRF100000321TV6	5-leader-ArgTCG-1-1	False	5-Leader	GCGTCGGTTGTTACC	15	GGGCGGGCGCCAAAAGGCGCCCGCCCGCGTCGGTTGTTACCTATCCTACTATACGTATCA	60
tRF-34-YKWIR9OMMIL0HV	TTAGGTCGCTGGTTCGAATCCGGCTCGAAGGACC	3'-tRF	trna14_TyrGTA_6_+_26569086_26569176@42.75.34, trna15_TyrGTA_6_+_26575798_26575887@42.75.34	3.64116	12.4766	5.57417e-07	1.18339e-05	7.27247	3.63131	15.5439	118.971		5'Leader-ArgTCT	5'Leader-ArgTCT-5-1		-2.02521	-0.861856	0.446472	down	0.307027	0.507085	-2.02521	-0.861856	0.307027	0.507085	5'Leader	AAACGGGGGGAGCTCAAGCA	20	pre-tRNA-arg-TCT-5-1	Potential			31735953			ASHG38SM20TRF100000354TV6	5-leader-ArgTCT-5-1	False	5-Leader	GTGCTTGAGCTCCCC	15	GGGCGGGCGCCAAAAGGCGCCCGCCCGTGCTTGAGCTCCCCTATCCTACTATACGTATCA	60
tRF-29-I363U0EZY9JR	ATGGTGGAGTTAAAGACTTTTTCTCTGAC	3'-tRF	trnaMT_ProTGG_MT_-_15956_16023@41.69.29	3.63062	12.3859	0.000240916	0.00258778	6.30774	2.67712	7.77194	60.8075		5'Leader-ArgTCT	5'Leader-ArgTCT-2-1		-6.84998	-5.73475	0.461619	down	0.0410139	0.102828	-6.84998	-5.73475	0.0410139	0.102828	5'Leader	GACGCCGCCGTTCGTCGGGT	20	pre-tRNA-arg-TCT-2-1	Potential			31735953			ASHG38SM20TRF100000342TV6	5-leader-ArgTCT-2-1	False	5-Leader	GACCCGACGAACGG	14	GGGCGGGCGCCAAAAGGCGCCCGCCCGACCCGACGAACGGTATCCTACTATACGTATCAC	60
tRF-34-DEWP7SER9I69I2	AAGATTCTAGGTTCGACTCCTGGCTGGCTCGCCA	3'-tRF	trna156_ArgACG_6_-_27181623_27181695@43.76.34, trna36_ArgACG_6_+_27182952_27183024@43.76.34, trna138_ArgACG_6_-_27638344_27638416@43.76.34, trna11_ArgACG_3_-_45730491_45730563@43.76.34	3.62743	12.3585	4.13381e-12	6.21207e-10	9.74334	6.11591	89.3773	660.951		5'Leader-AsnGTT	5'Leader-AsnGTT-2-3		-4.76953	-3.46644	0.405256	down	0.109584	0.231365	-4.76953	-3.46644	0.109584	0.231365	5'Leader	GAAGGGGAAAATGACACCGA	20	pre-tRNA-asn-GTT-2-3	Potential			31735953			ASHG38SM20TRF100000372TV6	5-leader-AsnGTT-2-3	False	5-Leader	GTCGGTGTCATTTTCCC	17	GGGCGGGCGCCAAAAGGCGCCCGCCCGTCGGTGTCATTTTCCCTATCCTACTATACGTAT	60
tRF-21-WB08Q2B5D	TCGAAACCGGGCGGAAACACC	3'-tRF	trna2_ValAAC_3_+_169490018_169490090@55.75.21, trna90_ValCAC_1_-_149684088_149684161@56.76.21, trna9_ValCAC_6_+_26538282_26538354@55.75.21, trna85_ValCAC_1_-_161369490_161369562@55.75.21, trna10_ValCAC_5_-_180649395_180649467@55.75.21, trna18_ValCAC_5_-_180529253_180529325@55.75.21, trna15_ValAAC_5_-_180615416_180615488@55.75.21, trna132_ValAAC_6_-_27721179_27721251@55.75.21, trna136_ValAAC_6_-_2…	3.62435	12.3322	6.35425e-10	3.40552e-08	8.68517	5.06082	42.7457	317.256		5'Leader-AsnGTT	5'Leader-AsnGTT-2-4		-7.32885	-6.26259	0.477554	down	0.064261	0.146654	-7.32885	-6.26259	0.064261	0.146654	5'Leader	CAGCGCGGCCTGAGTAACTG	20	pre-tRNA-asn-GTT-2-4	Potential			31735953			ASHG38SM20TRF100000375TV6	5-leader-AsnGTT-2-4	False	5-Leader	GCAGTTACTCAGGCCG	16	GGGCGGGCGCCAAAAGGCGCCCGCCCGCAGTTACTCAGGCCGTATCCTACTATACGTATC	60
tRF-40-3L90Q4R9OMKIWU26	CCGTATGGAGGCGTGGGTTCGAATCCCACTTCTGACACCA	3'-tRF	trna140_LeuCAA_6_-_27573417_27573524@48.87.40	3.60882	12.2001	7.29517e-07	1.50074e-05	7.24013	3.63131	15.5439	116.327		5'Leader-CysGCA	5'Leader-CysGCA-19-1		-0.901284	0.586928	0.356454	down	0.221715	0.313909	-0.901284	0.586928	0.221715	0.313909	5'Leader	ATTGGAGACAGGCAATTACA	20	pre-tRNA-cys-GCA-19-1	Potential			31735953			ASHG38SM20TRF100000459TV6	5-leader-CysGCA-19-1	False	5-Leader	GTGTAATTGCCTGTCTCC	18	GGGCGGGCGCCAAAAGGCGCCCGCCCGTGTAATTGCCTGTCTCCTATCCTACTATACGTA	60
tRF-39-HPDEXK7SDRNS9NI2	ATCAGAAGATTGAGGGTTCGAATCCCTTCGTGGTTGCCA	3'-tRF	trna124_ArgTCG_6_-_28510891_28510963@38.76.39	3.60844	12.1969	1.66167e-08	5.41917e-07	8.02702	4.41858	27.2018	200.929		5'Leader-GlnCTG	5'Leader-GlnCTG-4-2		-7.75351	-6.71327	0.486246	down	0.036296	0.103587	-7.75351	-6.71327	0.036296	0.103587	5'Leader	CTGGCAAATTCGCATTGTGA	20	pre-tRNA-gln-CTG-4-2	Potential			31735953			ASHG38SM20TRF100000534TV6	5-leader-GlnCTG-4-2	False	5-Leader	GTCACAATGCGAATTTGC	18	GGGCGGGCGCCAAAAGGCGCCCGCCCGTCACAATGCGAATTTGCTATCCTACTATACGTA	60
tRF-18-HRRNWJV	ATCCCGGGTTTCGGCACC	3'-tRF	trna14_PheGAA_19_-_1383361_1383433@58.75.18, trna11_PheGAA_12_-_125412389_125412461@58.75.18, trna103_PheGAA_6_-_28791093_28791166@59.76.18, trna106_PheGAA_6_-_28775610_28775682@58.75.18, trna109_PheGAA_6_-_28758499_28758571@58.75.18, trna15_PheGAA_11_-_59324970_59325042@58.75.18, trna1_PheGAA_13_-_95201904_95201976@58.75.18, trna13_PheGAA_11_-_59333853_59333925@58.75.18, trna96_PheGAA_6_-_289494…	3.59466	12.0809	2.31155e-05	0.000314667	6.82637	3.23171	11.6579	87.2455		5'Leader-GlyTCC	5'Leader-GlyTCC-2-1		-6.5996	-5.2586	0.394747	down	0.0788118	0.225388	-6.5996	-5.2586	0.0788118	0.225388	5'Leader	GGAATCAAGTGTATTTCAGA	20	pre-tRNA-gly-TCC-2-1	Potential			31735953			ASHG38SM20TRF100000649TV6	5-leader-GlyTCC-2-1	False	5-Leader	GTCTGAAATACACTTGATTCC	21	GGGCGGGCGCCAAAAGGCGCCCGCCCGTCTGAAATACACTTGATTCCTATCCTACTATAC	60
tRF-35-KKM1M3WD8S746D	CCAGGCGGCCCGGGTTCGACTCCCGGTGTGGGAAC	3'-tRF	trna11_GluTTC_15_-_26327381_26327452@39.73.35, trna3_GluTTC_13_-_45492062_45492133@39.73.35	3.59466	12.0809	2.31155e-05	0.000314667	6.82637	3.23171	11.6579	87.2455		5'Leader-IleAAT	5'Leader-IleAAT-4-1		-8.3594	-6.52159	0.279746	down	0.0791235	0.319562	-8.3594	-6.52159	0.0791235	0.319562	5'Leader	AAGTAGACCCGGAAAGTTAG	20	pre-tRNA-ile-AAT-4-1	Potential			31735953			ASHG38SM20TRF100000697TV6	5-leader-IleAAT-4-1	False	5-Leader	GCTAACTTTCCGGGTCTA	18	GGGCGGGCGCCAAAAGGCGCCCGCCCGCTAACTTTCCGGGTCTATATCCTACTATACGTA	60
tRF-38-HPDE8P7SER9I69DV	ATCAGAAGATTCCAGGTTCGACTCCTGGCTGGCTCGCC	3'-tRF	trna7_ArgACG_14_+_23398910_23398982@38.75.38, trna8_ArgACG_6_+_26537726_26537798@38.75.38, trna6_ArgACG_6_+_26328368_26328440@38.75.38	3.51096	11.3999	2.00311e-08	6.43683e-07	8.11881	4.60785	31.0878	214.148		5'Leader-IleAAT	5'Leader-IleAAT-2-1		-8.32944	-6.72474	0.328802	down	0.121011	0.274597	-8.32944	-6.72474	0.121011	0.274597	5'Leader	AGTAAGGCATCCTGTCATCC	20	pre-tRNA-ile-AAT-2-1	Potential			31735953			ASHG38SM20TRF100000691TV6	5-leader-IleAAT-2-1	False	5-Leader	GGGATGACAGGATGCC	16	GGGCGGGCGCCAAAAGGCGCCCGCCCGGGATGACAGGATGCCTATCCTACTATACGTATC	60
tRF-38-0UFMQKYU0RSSX7D2	ACCGAAGATCGCGGGTTCGAACCCCGTCCGTGCCTCCA	3'-tRF	trna14_ThrCGT_17_+_29877093_29877164@38.75.38	3.5087	11.3821	4.68596e-07	1.01881e-05	7.4526	3.9439	19.4299	134.834		5'Leader-IleAAT	5'Leader-IleAAT-9-1		-4.5334	-3.01102	0.348112	down	0.133266	0.0879205	-4.5334	-3.01102	0.133266	0.0879205	5'Leader	GGGAAGAGACCCAAAATGTT	20	pre-tRNA-ile-AAT-9-1	Potential			31735953			ASHG38SM20TRF100000724TV6	5-leader-IleAAT-9-1	False	5-Leader	GAACATTTTGGGTCTCTTCC	20	GGGCGGGCGCCAAAAGGCGCCCGCCCGAACATTTTGGGTCTCTTCCTATCCTACTATACG	60
tRF-30-WIR959MIL0O6	TCGCTGGTTCGATTCCGGCTCGAAGGACCA	3'-tRF	trna16_TyrGTA_14_-_21131351_21131444@47.76.30, trna4_TyrGTA_8_+_67025602_67025694@47.76.30, trna5_TyrGTA_14_+_21151432_21151520@47.76.30, trna5_TyrGTA_8_+_67026223_67026311@47.76.30, trna2_TyrGTA_2_+_27273650_27273738@47.76.30, trna19_TyrGTA_14_-_21121258_21121351@47.76.30	3.50509	11.3537	6.75019e-11	5.44563e-09	9.26967	5.76458	69.9475	475.885		5'Leader-IleAAT	5'Leader-IleAAT-5-1		-0.831844	0.394722	0.427333	down	0.168367	0.297255	-0.831844	0.394722	0.168367	0.297255	5'Leader	AAAACTTCTTGGAGACAGGT	20	pre-tRNA-ile-AAT-5-1	Potential			31735953			ASHG38SM20TRF100000700TV6	5-leader-IleAAT-5-1	False	5-Leader	GACCTGTCTCCAAGAAGT	18	GGGCGGGCGCCAAAAGGCGCCCGCCCGACCTGTCTCCAAGAAGTTATCCTACTATACGTA	60
tRF-23-YOHSRVK7D2	TTCAAATCCGGGTGCCCCCTCCA	3'-tRF	trna21_CysGCA_7_-_149112229_149112300@53.75.23, trna3_CysGCA_4_-_124430005_124430076@53.75.23, trna27_CysGCA_17_-_37309987_37310058@53.75.23, trna8_CysGCA_14_+_73429679_73429750@53.75.23, trna26_CysGCA_17_-_37310744_37310815@53.75.23, trna3_CysGCA_15_+_80036997_80037069@54.76.23, trna15_CysGCA_17_+_37023898_37023969@53.75.23, trna127_CysGCA_1_-_93981834_93981906@54.76.23, trna29_CysGCA_17_-_37017…	3.50233	11.332	6.15505e-10	3.31034e-08	8.90737	5.40504	54.4036	370.132		5'Leader-IleGAT	5'Leader-IleGAT-1-2		-6.99108	-5.7844	0.433265	down	0.0373947	0.144966	-6.99108	-5.7844	0.0373947	0.144966	5'Leader	AGGGGCACTGTGCCGTCGGG	20	pre-tRNA-ile-GAT-1-2,pre-tRNA-ile-GAT-1-3	Potential			31735953			ASHG38SM20TRF100000730TV6	5-leader-IleGAT-1-2	False	5-Leader	GCCCGACGGCAC	12	GGGCGGGCGCCAAAAGGCGCCCGCCCGCCCGACGGCACTATCCTACTATACGTATCACAT	60
tRF-36-9KIWRNL3KQNKW1B	TGGGGATTGTGGGTTCGAGTCCCATCTGGGTCGCCA	3'-tRF	trna23_ArgCCG_17_-_66016013_66016085@41.76.36	3.45766	10.9865	5.88889e-05	0.000723418	6.68937	3.23171	11.6579	79.3141		5'Leader-iMetCAT	5'Leader-iMetCAT-1-1		-9.16811	-6.4428	0.151217	down	0.101372	0.459373	-9.16811	-6.4428	0.101372	0.459373	5'Leader	GAGAAATTTTAGTTCTAGAT	20	pre-tRNA-imet-CAT-1-1	Potential			31735953			ASHG38SM20TRF100001309TV6	5-leader-iMetCAT-1-1	False	5-Leader	GATCTAGAACTAAAATTTCTC	21	GGGCGGGCGCCAAAAGGCGCCCGCCCGATCTAGAACTAAAATTTCTCTATCCTACTATAC	60
tRF-27-93WB8689SV2	TGGGTTCGAATCCCATCCTCGTCGCCA	3'-tRF	trna62_SerGCT_6_+_28180815_28180896@59.85.27, trna175_SerGCT_6_-_26305718_26305801@61.87.27, trna123_SerGCT_6_-_28565117_28565198@59.85.27, trna7_SerGCT_17_+_8090184_8090265@59.85.27, trna10_SerGCT_15_-_40886023_40886104@59.85.27, trna8_SerGCT_11_+_66115591_66115672@59.85.27	3.4321	10.7936	1.06777e-10	7.79367e-09	9.34762	5.91552	77.7194	502.323		5'Leader-LeuAAG	5'Leader-LeuAAG-1-3		-3.99288	-2.89217	0.466287	down	0.110709	0.310347	-3.99288	-2.89217	0.110709	0.310347	5'Leader	GCAGGTGAACCCCCGGAGGA	20	pre-tRNA-leu-AAG-1-3	Potential			31735953			ASHG38SM20TRF100000751TV6	5-leader-LeuAAG-1-3	False	5-Leader	GTCCTCCGGGGGT	13	GGGCGGGCGCCAAAAGGCGCCCGCCCGTCCTCCGGGGGTTATCCTACTATACGTATCACA	60
tRF-21-LNK8QJP1B	CGATTCCCGGGCGGCGCACCA	3'-tRF	trna34_GlyCCC_16_-_686736_686806@54.74.21, trna27_GlyCCC_2_-_70476123_70476193@54.74.21	3.41917	10.6973	4.93737e-08	1.41452e-06	8.02702	4.60785	31.0878	200.929		5'Leader-LeuCAG	5'Leader-LeuCAG-1-6		-7.6823	-6.48316	0.435534	down	0.105179	0.288882	-7.6823	-6.48316	0.105179	0.288882	5'Leader	AGGAAGCATGGTAAAACATG	20	pre-tRNA-leu-CAG-1-6	Potential			31735953			ASHG38SM20TRF100000799TV6	5-leader-LeuCAG-1-6	False	5-Leader	GCATGTTTTACCATGCTTC	19	GGGCGGGCGCCAAAAGGCGCCCGCCCGCATGTTTTACCATGCTTCTATCCTACTATACGT	60
tRF-22-YU89Q867J	TTCGATCCTCGCTGGGGCCTCC	3'-tRF	trna56_ThrTGT_1_+_222638347_222638419@54.75.22	3.40895	10.6217	8.09767e-05	0.000957725	6.64066	3.23171	11.6579	76.6703		5'Leader-LysCTT	5'Leader-LysCTT-4-1		-9.10842	-7.06915	0.243286	down	0.0603802	0.265782	-9.10842	-7.06915	0.0603802	0.265782	5'Leader	CATAAAACGTTCCCAGGGAA	20	pre-tRNA-lys-CTT-4-1	Potential			31735953			ASHG38SM20TRF100000862TV6	5-leader-LysCTT-4-1	False	5-Leader	GTTCCCTGGGAACGT	15	GGGCGGGCGCCAAAAGGCGCCCGCCCGTTCCCTGGGAACGTTATCCTACTATACGTATCA	60
tRF-23-R95933JKR	GGTTCGATTCCCGGTCAGGGAAC	3'-tRF	trna71_GluCTC_1_-_161439189_161439260@51.73.23, trna84_GluTTC_1_-_161391883_161391954@51.73.23, trna87_GluCTC_6_-_126101393_126101464@51.73.23, trna116_GluCTC_1_-_145399233_145399304@51.73.23, trna77_GluCTC_6_+_28949976_28950047@51.73.23, trna77_GluCTC_1_-_161424398_161424469@51.73.23, trna80_GluCTC_1_-_161417018_161417089@51.73.23, trna92_PheGAA_1_-_149672905_149672976@51.73.23, trna74_GluCTC_1_…	3.36019	10.2688	1.63986e-06	3.08793e-05	7.3041	3.9439	19.4299	121.615		5'Leader-LysCTT	5'Leader-LysCTT-2-5		-8.2043	-6.71001	0.354956	down	0.118808	0.175272	-8.2043	-6.71001	0.118808	0.175272	5'Leader	TAAGGTAACGTTGGCGTGTC	20	pre-tRNA-lys-CTT-2-5	Potential			31735953			ASHG38SM20TRF100000856TV6	5-leader-LysCTT-2-5	False	5-Leader	GGACACGCCAACGT	14	GGGCGGGCGCCAAAAGGCGCCCGCCCGGACACGCCAACGTTATCCTACTATACGTATCAC	60
tRF-32-M1M3WD8S746D2	CGGCCCGGGTTCGACTCCCGGTGTGGGAACCA	3'-tRF	trna11_GluTTC_15_-_26327381_26327452@44.75.32, trna3_GluTTC_13_-_45492062_45492133@44.75.32	3.35956	10.2643	2.41467e-05	0.00032754	6.99088	3.63131	15.5439	97.8207		5'Leader-LysTTT	5'Leader-LysTTT-6-1		-7.97955	-6.6909	0.409336	down	0.0566408	0.14318	-7.97955	-6.6909	0.0566408	0.14318	5'Leader	TATGAAACAGTTCCCTAAGG	20	pre-tRNA-lys-TTT-6-1	Potential			31735953			ASHG38SM20TRF100000907TV6	5-leader-LysTTT-6-1	False	5-Leader	GCCTTAGGGAACTGTTTC	18	GGGCGGGCGCCAAAAGGCGCCCGCCCGCCTTAGGGAACTGTTTCTATCCTACTATACGTA	60
tRF-22-WEKSUYP52	TCGATCCCCGTACTGGCCACCA	3'-tRF	trna153_IleAAT_6_-_27242990_27243063@56.77.22, trna59_IleAAT_6_+_27655967_27656040@56.77.22, trna163_IleAAT_6_-_26745255_26745328@56.77.22	3.35853	10.2569	0.000111734	0.00128772	6.59024	3.23171	11.6579	74.0265		5'Leader-LysTTT	5'Leader-LysTTT-3-1		-1.62525	-0.599463	0.491141	down	0.291005	0.547804	-1.62525	-0.599463	0.291005	0.547804	5'Leader	AAGAGCTTTTCTTCGGGAGC	20	pre-tRNA-lys-TTT-3-1	Potential			31735953			ASHG38SM20TRF100000886TV6	5-leader-LysTTT-3-1	False	5-Leader	GGCTCCCGAAGAAAAG	16	GGGCGGGCGCCAAAAGGCGCCCGCCCGGCTCCCGAAGAAAAGTATCCTACTATACGTATC	60
tRF-28-70YUP90Y5FD2	GTGAGTTCGAGCCTCACCTGGAGCACCA	3'-tRF	trna55_IleTAT_6_+_27599200_27599293@50.77.28, trna29_IleTAT_6_+_26988125_26988218@50.77.28, trna5_IleTAT_2_+_43037676_43037768@50.77.28	3.35652	10.2427	0.00108459	0.0101184	6.03364	2.67712	7.77194	50.2323		5'Leader-MetCAT	5'Leader-MetCAT-3-1		2.0136	3.06826	0.481412	down	0.3337	0.435371	2.0136	3.06826	0.3337	0.435371	5'Leader	GTTAAGCGGGAGAGACAGTT	20	pre-tRNA-met-CAT-3-1	Potential			31735953			ASHG38SM20TRF100000919TV6	5-leader-MetCAT-3-1	False	5-Leader	GAACTGTCTCTCCCGC	16	GGGCGGGCGCCAAAAGGCGCCCGCCCGAACTGTCTCTCCCGCTATCCTACTATACGTATC	60
tRF-25-5NLM45N2P1	GAGTTCGATCCTCACCTGGAGCACC	3'-tRF	trna10_IleTAT_19_-_39902808_39902900@52.76.25	3.33825	10.1138	2.63265e-07	6.08647e-06	7.75683	4.41858	27.2018	166.56		5'Leader-PheGAA	5'Leader-PheGAA-1-3		-7.21388	-5.98498	0.426643	down	0.216905	0.462704	-7.21388	-5.98498	0.216905	0.462704	5'Leader	GCGGGACTGTCTCATGTCTT	20	pre-tRNA-phe-GAA-1-3	Potential			31735953			ASHG38SM20TRF100000946TV6	5-leader-PheGAA-1-3	False	5-Leader	GAAGACATGAGACAGTCC	18	GGGCGGGCGCCAAAAGGCGCCCGCCCGAAGACATGAGACAGTCCTATCCTACTATACGTA	60
tRF-19-1R7HFEE2	AGTCCGTGCGAGAATACCA	3'-tRF	trnalookalike8_GluTTC_5_-_93905172_93905240@54.72.19, trnaMT_GluTTC_MT_-_14674_14742@54.72.19	3.3342	10.0855	7.73676e-07	1.5645e-05	7.53488	4.20068	23.3158	142.765		5'Leader-ThrAGT	5'Leader-ThrAGT-1-3		-7.6459	-5.69421	0.258514	down	0.0204006	0.0932903	-7.6459	-5.69421	0.0204006	0.0932903	5'Leader	AGGAAAGTACCTGTACGGGT	20	pre-tRNA-thr-AGT-1-3	Potential			31735953			ASHG38SM20TRF100001117TV6	5-leader-ThrAGT-1-3	False	5-Leader	GACCCGTACAGGTACTTT	18	GGGCGGGCGCCAAAAGGCGCCCGCCCGACCCGTACAGGTACTTTTATCCTACTATACGTA	60
tRF-26-MNLM3KMB01B	CGGTTCGATCCCGGGCGGAAACACCA	3'-tRF	trna13_ValCAC_19_-_4724647_4724719@51.76.26	3.32946	10.0524	3.11386e-08	9.34036e-07	8.25451	4.92504	38.8597	235.298		5'Leader-TyrATA	5'Leader-TyrATA-1-1		-9.17228	-6.89171	0.205816	down	0.0853923	0.334162	-9.17228	-6.89171	0.0853923	0.334162	5'Leader	TGATATCAAGAGTTAAGGTC	20	pre-tRNA-tyr-ATA-1-1	Potential			31735953			ASHG38SM20TRF100001192TV6	5-leader-TyrATA-1-1	False	5-Leader	GGACCTTAACTCTTGATATCA	21	GGGCGGGCGCCAAAAGGCGCCCGCCCGGACCTTAACTCTTGATATCATATCCTACTATAC	60
tRF-38-FYRE987S1RJ7RMDV	AGCTGGGGATTGTGGGTTCGAGTCCCATCTGGGTCGCC	3'-tRF	trna23_ArgCCG_17_-_66016013_66016085@38.75.38	3.32408	10.0149	1.65052e-09	7.64323e-08	9.00682	5.68274	66.0615	396.57		5'Leader-TyrGTA	5'Leader-TyrGTA-6-1		-5.43171	-4.33457	0.467442	down	0.258188	0.411096	-5.43171	-4.33457	0.258188	0.411096	5'Leader	CAAAACGAGGGTAATGACAT	20	pre-tRNA-tyr-GTA-6-1	Potential			31735953			ASHG38SM20TRF100001222TV6	5-leader-TyrGTA-6-1	False	5-Leader	GATGTCATTACCCTCGTTTT	20	GGGCGGGCGCCAAAAGGCGCCCGCCCGATGTCATTACCCTCGTTTTTATCCTACTATACG	60
tRF-21-YOH9R8B7D	TTCAAATCTCGGTGGAACCTC	3'-tRF	trna1_GlnCTG_6_+_18836402_18836473@53.73.21, trna99_GlnCTG_6_-_28909378_28909449@53.73.21, trna49_GlnCTG_6_+_27487308_27487379@53.73.21, trna42_GlnCTG_6_+_27263212_27263283@53.73.21, trna7_GlnCTG_15_-_66161400_66161471@53.73.21, trna3_GlnCTG_17_+_8023070_8023141@53.73.21	3.28014	9.71449	7.79371e-09	2.84723e-07	8.68517	5.40504	54.4036	317.256		5'Leader-ValAAC	5'Leader-ValAAC-5-1		-6.98272	-5.93661	0.484271	down	0.0564666	0.03579	-6.98272	-5.93661	0.0564666	0.03579	5'Leader	AAAACACTCTCACTAAGCGA	20	pre-tRNA-val-AAC-5-1	Potential			31735953			ASHG38SM20TRF100001258TV6	5-leader-ValAAC-5-1	False	5-Leader	GTCGCTTAGTGAGAGTGT	18	GGGCGGGCGCCAAAAGGCGCCCGCCCGTCGCTTAGTGAGAGTGTTATCCTACTATACGTA	60
tRF-35-O2Z0R95M3973L6	GAAGATTGAGGGTTCGAGTCCCTTCGTGGTCGCCA	3'-tRF	trna1_ArgCCG_16_+_3200675_3200747@42.76.35, trna114_ArgCCG_6_-_28710729_28710801@42.76.35, trna73_ArgCCG_6_+_28849165_28849237@42.76.35, trna19_ArgTCG_17_+_73031208_73031280@42.76.35	3.28006	9.71396	5.98252e-08	1.66425e-06	8.2051	4.92504	38.8597	227.367		5'tiRNA-AlaAGC	5'tiRNA-35-AlaAGC-23	tRNA-Ala-AGC-23-1(Low)_5'TiRNA_35	-7.61997	-6.36246	0.418266	down	0.0888322	0.335751	-7.61997	-6.36246	0.0888322	0.335751	5'tiRNA	GGGGGTATAGCTCAGGGACAGAGCACGTGGTTAGC	35	tRNA-Ala-AGC-23	Potential						ASHG38SM20TRF100015440TV6	tiRNA-5-35-AlaAGC-23	False	5-tiRNA	GGCTAACCACGTGCT	15	GGGCGGGCGCCAAAAGGCGCCCGCCCGGCTAACCACGTGCTTATCCTACTATACGTATCA	60
tRF-25-739P8WQ0D5	GTGGTTGTAGTCCGTGCGAGAATAC	3'-tRF	trnalookalike8_GluTTC_5_-_93905172_93905240@46.70.25, trnaMT_GluTTC_MT_-_14674_14742@46.70.25	3.2606	9.58384	1.5266e-08	5.02141e-07	8.55977	5.29917	50.5176	290.818		5'tiRNA-AlaAGC	5'tiRNA-36-AlaAGC-16	tRNA-Ala-AGC-16-1(High)_5'TiRNA_36	-9.14711	-7.03934	0.232006	down	0.0369387	0.196924	-9.14711	-7.03934	0.0369387	0.196924	5'tiRNA	GGGGAATTAGCCCAAGTGGTAGAGCGCTTGCTTAGC	36	tRNA-Ala-AGC-16	Potential						ASHG38SM20TRF100016208TV6	tiRNA-5-36-AlaAGC-16	False	5-tiRNA	GGCTAAGCAAGCGCTCTACCACTTGG	26	GGGCGGGCGCCAAAAGGCGCCCGCCCGGCTAAGCAAGCGCTCTACCACTTGGTATCCTAC	60
tRF-30-Q4R9OMKM4WL6	GCGTGGGTTCGAATCCCATCCTCGTCGCCA	3'-tRF	trna175_SerGCT_6_-_26305718_26305801@58.87.30, trna123_SerGCT_6_-_28565117_28565198@56.85.30, trna7_SerGCT_17_+_8090184_8090265@56.85.30, trna10_SerGCT_15_-_40886023_40886104@56.85.30, trna8_SerGCT_11_+_66115591_66115672@56.85.30	3.25896	9.57296	2.71504e-07	6.24866e-06	7.86682	4.60785	31.0878	179.779		5'tiRNA-AlaAGC	5'tiRNA-33-AlaAGC-23	tRNA-Ala-AGC-23-1(Low)_5'TiRNA_33	-9.16574	-7.07503	0.234764	down	0.038933	0.14318	-9.16574	-7.07503	0.038933	0.14318	5'tiRNA	GGGGGTATAGCTCAGGGACAGAGCACGTGGTTA	33	tRNA-Ala-AGC-23	Potential						ASHG38SM20TRF100014522TV6	tiRNA-5-33-AlaAGC-23	False	5-tiRNA	GTAACCACGTGCTCTGT	17	GGGCGGGCGCCAAAAGGCGCCCGCCCGTAACCACGTGCTCTGTTATCCTACTATACGTAT	60
tRF-34-BKZ4R95MK1F31V	AAAGGTTGTGGGTTCGAGTCCCACCAGAGTCGCC	3'-tRF	trna3_ArgTCT_11_+_59318767_59318852@42.75.34, trna4_ArgTCT_9_-_131102355_131102445@42.75.34	3.25885	9.57216	1	1	1.93607	-1.32278	0	2.6438		5'tiRNA-ArgTCT	5'tiRNA-36-ArgTCT-4	tRNA-Arg-TCT-4-1(High)_5'TiRNA_36	-7.93804	-6.21451	0.302807	down	0.123302	0.299472	-7.93804	-6.21451	0.123302	0.299472	5'tiRNA	GTCTCTGTGGCGCAATGGACGAGCGCGCTGGACTTC	36	tRNA-Arg-TCT-4	Potential						ASHG38SM20TRF100016274TV6	tiRNA-5-36-ArgTCT-4	False	5-tiRNA	GGAAGTCCAGCGCG	14	GGGCGGGCGCCAAAAGGCGCCCGCCCGGAAGTCCAGCGCGTATCCTACTATACGTATCAC	60
tRF-21-BOJ8N981B	AACAACATGGCTTTCTCACCA	3'-tRF	trnaMT_SerGCT_MT_+_12207_12265@42.62.21	3.25885	9.57216	1	1	1.93607	-1.32278	0	2.6438		5'tiRNA-AsnATT	5'tiRNA-36-AsnATT-1	tRNA-Asn-ATT-1-2(Low)_5'TiRNA_36	-3.6773	-2.316	0.389231	down	0.0137863	0.0437899	-3.6773	-2.316	0.0137863	0.0437899	5'tiRNA	GTCTCTGTGGCGCAATCGGTCAGAGCGTTCGGCTAT	36	tRNA-Asn-ATT-1	Potential						ASHG38SM20TRF100016277TV6	tiRNA-5-36-AsnATT-1	False	5-tiRNA	GATAGCCGAACGCTCT	16	GGGCGGGCGCCAAAAGGCGCCCGCCCGATAGCCGAACGCTCTTATCCTACTATACGTATC	60
tRF-19-B54ZUPJR	AACACCTCTTTACAGTGAC	3'-tRF	trnalookalike7_LysTTT_1_+_568844_568913@53.71.19, trnaMT_LysTTT_MT_+_8295_8364@53.71.19	3.25885	9.57216	1	1	1.93607	-1.32278	0	2.6438		5'tiRNA-AsnATT	5'tiRNA-37-AsnATT-1	tRNA-Asn-ATT-1-2(Low)_5'TiRNA_37	-5.86011	-4.41508	0.367285	down	0.0190834	0.0592427	-5.86011	-4.41508	0.0190834	0.0592427	5'tiRNA	GTCTCTGTGGCGCAATCGGTCAGAGCGTTCGGCTATT	37	tRNA-Asn-ATT-1	Potential						ASHG38SM20TRF100016796TV6	tiRNA-5-37-AsnATT-1	False	5-tiRNA	GAATAGCCGAACGCTCT	17	GGGCGGGCGCCAAAAGGCGCCCGCCCGAATAGCCGAACGCTCTTATCCTACTATACGTAT	60
tRF-38-BP5E387SDRJH710J	AACAGGAGATCCTGGGTTCGAATCCCAGCGGTGCCTCC	3'-tRF	trna40_ThrAGT_17_-_8042770_8042843@39.76.38, trna36_ThrAGT_17_-_8129553_8129626@39.76.38, trna4_ThrAGT_19_+_33667963_33668036@39.76.38, trna8_ThrAGT_17_+_8090478_8090551@39.76.38	3.25885	9.57216	1	1	1.93607	-1.32278	0	2.6438		5'tiRNA-AsnATT	5'tiRNA-35-AsnATT-1	tRNA-Asn-ATT-1-2(Low)_5'TiRNA_35	-6.21887	-4.60916	0.327665	down	0.0221245	0.0525144	-6.21887	-4.60916	0.0221245	0.0525144	5'tiRNA	GTCTCTGTGGCGCAATCGGTCAGAGCGTTCGGCTA	35	tRNA-Asn-ATT-1	Potential						ASHG38SM20TRF100015530TV6	tiRNA-5-35-AsnATT-1	False	5-tiRNA	GTAGCCGAACGCTCT	15	GGGCGGGCGCCAAAAGGCGCCCGCCCGTAGCCGAACGCTCTTATCCTACTATACGTATCA	60
tRF-19-BRM5R1E2	AACCCCGTACGGGCCACCA	3'-tRF	trna34_IleAAT_17_-_8130309_8130382@59.77.19	3.25885	9.57216	1	1	1.93607	-1.32278	0	2.6438		5'tiRNA-AsnGTT	5'tiRNA-35-AsnGTT-3	tRNA-Asn-GTT-3-2(High)_5'TiRNA_35	-9.12105	-6.33158	0.144638	down	0.0667901	0.354394	-9.12105	-6.33158	0.0667901	0.354394	5'tiRNA	GTCTCTGTGGCGCAATCGGTTAGCGCATTCGGCTG	35	tRNA-Asn-GTT-3	Potential						ASHG38SM20TRF100015566TV6	tiRNA-5-35-AsnGTT-3	False	5-tiRNA	GCAGCCGAATGCG	13	GGGCGGGCGCCAAAAGGCGCCCGCCCGCAGCCGAATGCGTATCCTACTATACGTATCACA	60
tRF-18-BRX9QVDV	AACCCTGCTCGCTGCGCC	3'-tRF	trna2_SerTGA_10_+_69524261_69524342@67.84.18	3.25885	9.57216	1	1	1.93607	-1.32278	0	2.6438		5'tiRNA-AsnGTT	5'tiRNA-36-AsnGTT-22	tRNA-Asn-GTT-22-1(Low)_5'TiRNA_36	-6.94308	-5.66352	0.411921	down	0.0352412	0.0749121	-6.94308	-5.66352	0.0352412	0.0749121	5'tiRNA	GTCTCTGTGGCACAATCGGTTAGAGCGTTCGGCTGT	36	tRNA-Asn-GTT-22	Potential						ASHG38SM20TRF100016307TV6	tiRNA-5-36-AsnGTT-22	False	5-tiRNA	GACAGCCGAACGCT	14	GGGCGGGCGCCAAAAGGCGCCCGCCCGACAGCCGAACGCTTATCCTACTATACGTATCAC	60
tRF-18-BSF8BFD2	AACCGAGCGGAAACACCA	3'-tRF	trna40_ValTAC_6_+_27258405_27258477@59.76.18	3.25885	9.57216	1	1	1.93607	-1.32278	0	2.6438		5'tiRNA-AsnGTT	5'tiRNA-35-AsnGTT-22	tRNA-Asn-GTT-22-1(Low)_5'TiRNA_35	-6.9762	-5.90477	0.475848	down	0.050757	0.0972244	-6.9762	-5.90477	0.050757	0.0972244	5'tiRNA	GTCTCTGTGGCACAATCGGTTAGAGCGTTCGGCTG	35	tRNA-Asn-GTT-22	Potential						ASHG38SM20TRF100015560TV6	tiRNA-5-35-AsnGTT-22	False	5-tiRNA	GCAGCCGAACGCT	13	GGGCGGGCGCCAAAAGGCGCCCGCCCGCAGCCGAACGCTTATCCTACTATACGTATCACA	60
tRF-17-BS6PBFJ	AACCGGGCAGAAACACC	3'-tRF	trna37_ValAAC_6_+_27203288_27203360@59.75.17	3.25885	9.57216	1	1	1.93607	-1.32278	0	2.6438		5'tiRNA-GlnCTG	5'tiRNA-36-GlnCTG-3	tRNA-Gln-CTG-3-2(High)_5'TiRNA_36	-6.89722	-5.86548	0.489122	down	0.133233	0.236307	-6.89722	-5.86548	0.133233	0.236307	5'tiRNA	GGTTCCATGGTGTAATGGTGAGCACTCTGGACTCTG	36	tRNA-Gln-CTG-3	Potential						ASHG38SM20TRF100016379TV6	tiRNA-5-36-GlnCTG-3	False	5-tiRNA	GCAGAGTCCAGAGTGCTC	18	GGGCGGGCGCCAAAAGGCGCCCGCCCGCAGAGTCCAGAGTGCTCTATCCTACTATACGTA	60
tRF-33-DEL87SBRMR710J	AAGATCGCGGGTTCGAACCCCGTCCGTGCCTCC	3'-tRF	trna14_ThrCGT_17_+_29877093_29877164@42.74.33	3.25885	9.57216	1	1	1.93607	-1.32278	0	2.6438		5'tiRNA-GlnCTG	5'tiRNA-34-GlnCTG-13	tRNA-Gln-CTG-13-1(Low)_5'TiRNA_34	-8.32035	-6.19147	0.228634	down	0.0593624	0.288937	-8.32035	-6.19147	0.0593624	0.288937	5'tiRNA	GGTAGTGTAGTCTACTGGTTAAACGCTTGGGCTC	34	tRNA-Gln-CTG-13	Potential						ASHG38SM20TRF100014960TV6	tiRNA-5-34-GlnCTG-13	False	5-tiRNA	GGAGCCCAAGCGT	13	GGGCGGGCGCCAAAAGGCGCCCGCCCGGAGCCCAAGCGTTATCCTACTATACGTATCACA	60
tRF-34-DEXK7SDRNS9NE2	AAGATTGAGGGTTCGAATCCCTTCGTGGTTACCA	3'-tRF	trna3_ArgTCG_6_+_26299905_26299977@43.76.34	3.25885	9.57216	1	1	1.93607	-1.32278	0	2.6438		5'tiRNA-GlnCTG	5'tiRNA-36-GlnCTG-13	tRNA-Gln-CTG-13-1(Low)_5'TiRNA_36	-7.74408	-6.36405	0.384209	down	0.0918012	0.335256	-7.74408	-6.36405	0.0918012	0.335256	5'tiRNA	GGTAGTGTAGTCTACTGGTTAAACGCTTGGGCTCTG	36	tRNA-Gln-CTG-13	Potential						ASHG38SM20TRF100016373TV6	tiRNA-5-36-GlnCTG-13	False	5-tiRNA	GCAGAGCCCAAGCG	14	GGGCGGGCGCCAAAAGGCGCCCGCCCGCAGAGCCCAAGCGTATCCTACTATACGTATCAC	60
tRF-39-DRFU8U7S17M4O1J2	AATCCAGCGATCCGAGTTCGAGTCTCGGTGGAACCTCCA	3'-tRF	trna15_GlnCTG_1_+_145963304_145963375@37.75.39, trna19_GlnCTG_1_+_147505038_147505109@37.75.39, trna28_GlnCTG_1_+_149186125_149186196@37.75.39, trna112_GlnCTG_1_-_147737382_147737453@37.75.39	3.25885	9.57216	1	1	1.93607	-1.32278	0	2.6438		5'tiRNA-GlnCTG	5'tiRNA-35-GlnCTG-13	tRNA-Gln-CTG-13-1(Low)_5'TiRNA_35	-6.96585	-5.79799	0.44508	down	0.188197	0.575072	-6.96585	-5.79799	0.188197	0.575072	5'tiRNA	GGTAGTGTAGTCTACTGGTTAAACGCTTGGGCTCT	35	tRNA-Gln-CTG-13	Potential						ASHG38SM20TRF100015665TV6	tiRNA-5-35-GlnCTG-13	False	5-tiRNA	GAGAGCCCAAGCGT	14	GGGCGGGCGCCAAAAGGCGCCCGCCCGAGAGCCCAAGCGTTATCCTACTATACGTATCAC	60
tRF-39-D7JKW4R951KHZK1V	AATCTCAGGGTCGTGGGTTCGAGCCCCACGTTGGGCGCC	3'-tRF	trna11_LysCTT_5_-_180648979_180649051@37.75.39, trna9_LysCTT_5_+_180634755_180634827@37.75.39, trna13_LysCTT_6_+_26556774_26556846@37.75.39, trna119_LysCTT_1_-_145395522_145395594@37.75.39, trna32_LysCTT_16_-_3207406_3207478@37.75.39, trna7_LysCTT_16_+_3225692_3225764@37.75.39, trna10_LysCTT_16_+_3241501_3241573@37.75.39	3.25885	9.57216	1	1	1.93607	-1.32278	0	2.6438		5'tiRNA-GlnCTG	5'tiRNA-34-GlnCTG-6	5′-SHOT-RNAs	-8.58632	-6.94048	0.319562	down	0.0526095	0.200337	-8.58632	-6.94048	0.0526095	0.200337	5'tiRNA	GGCCCCATGGTGTAATGGTCAGCACTCTGGACTC	34	tRNA-Gln-CTG-6	Functional	Enhance cell proliferation in hormone-sensitive breast and prostate cancers		26124144			ASHG38SM20TRF100014969TV6	tiRNA-5-34-GlnCTG-6	False	5-tiRNA	GGAGTCCAGAGTGCTG	16	GGGCGGGCGCCAAAAGGCGCCCGCCCGGAGTCCAGAGTGCTGTATCCTACTATACGTATC	60
tRF-40-D9BKYSR95M3J63L6	AATTCAAAGGTTCCGGGTTCGAGTCCCGGCGGAGTCGCCA	3'-tRF	trna9_ArgTCT_1_+_94313129_94313213@37.76.40	3.25885	9.57216	1	1	1.93607	-1.32278	0	2.6438		5'tiRNA-GlnTTG	5'tiRNA-36-GlnTTG-1	tRNA-Gln-TTG-1-1(High)_5'TiRNA_36	-7.76077	-6.69923	0.479123	down	0.112329	0.264907	-7.76077	-6.69923	0.112329	0.264907	5'tiRNA	GGTCCCATGGTGTAATGGTTAGCACTCTGGACTTTG	36	tRNA-Gln-TTG-2,tRNA-Gln-TTG-1	Potential						ASHG38SM20TRF100016394TV6	tiRNA-5-36-GlnTTG-1	False	5-tiRNA	GCAAAGTCCAGAGTGC	16	GGGCGGGCGCCAAAAGGCGCCCGCCCGCAAAGTCCAGAGTGCTATCCTACTATACGTATC	60
tRF-36-0KFMNKYUHRF867D	ACAGGAGATCCTGGGTTCGAATCCCAGCGGGGCCTC	3'-tRF	trna34_ThrAGT_6_+_27130050_27130123@40.75.36, trna135_ThrAGT_6_-_27652474_27652547@40.75.36, trna167_ThrAGT_6_-_26533145_26533218@40.75.36, trna121_ThrCGT_6_-_28615984_28616057@40.75.36	3.25885	9.57216	1	1	1.93607	-1.32278	0	2.6438		5'tiRNA-GluTTC	5'tiRNA-36-GluTTC-6	tRNA-Glu-TTC-6-1(Low)_5'TiRNA_36	-7.78537	-6.58611	0.4355	down	0.0766268	0.200875	-7.78537	-6.58611	0.0766268	0.200875	5'tiRNA	TCCTTGGTGGTCTAGTGGCTAGGATTCGGTGCTTTC	36	tRNA-Glu-TTC-6	Potential						ASHG38SM20TRF100016430TV6	tiRNA-5-36-GluTTC-6	False	5-tiRNA	GGAAAGCACCGAATCC	16	GGGCGGGCGCCAAAAGGCGCCCGCCCGGAAAGCACCGAATCCTATCCTACTATACGTATC	60
tRF-18-0RNQYXD2	ACCCCCTTATTTCTACCA	3'-tRF	trnaMT_IleGAT_MT_+_4263_4331@55.72.18	3.25885	9.57216	1	1	1.93607	-1.32278	0	2.6438		5'tiRNA-GluTTC	5'tiRNA-35-GluTTC-10	tRNA-Glu-TTC-10-1(Low)_5'TiRNA_35	-6.08943	-4.88486	0.433898	down	0.0278594	0.15368	-6.08943	-4.88486	0.0278594	0.15368	5'tiRNA	TCCGTGGTGGTCTAGTGGCTAGGATTCGGCGCTTT	35	tRNA-Glu-TTC-10	Potential						ASHG38SM20TRF100015710TV6	tiRNA-5-35-GluTTC-10	False	5-tiRNA	GAAAGCGCCGAATCC	15	GGGCGGGCGCCAAAAGGCGCCCGCCCGAAAGCGCCGAATCCTATCCTACTATACGTATCA	60
tRF-37-0UFMEKYU0RSSX7J	ACCGAAGATCACGGGTTCGAACCCCGTCCGTGCCTCC	3'-tRF	trna15_ThrCGT_16_+_14379750_14379821@38.74.37	3.25885	9.57216	1	1	1.93607	-1.32278	0	2.6438		5'tiRNA-GluTTC	5'tiRNA-35-GluTTC-6	tRNA-Glu-TTC-6-1(Low)_5'TiRNA_35	-8.19182	-7.09277	0.466823	down	0.164276	0.34466	-8.19182	-7.09277	0.164276	0.34466	5'tiRNA	TCCTTGGTGGTCTAGTGGCTAGGATTCGGTGCTTT	35	tRNA-Glu-TTC-6	Potential						ASHG38SM20TRF100015722TV6	tiRNA-5-35-GluTTC-6	False	5-tiRNA	GAAAGCACCGAATCCTAG	18	GGGCGGGCGCCAAAAGGCGCCCGCCCGAAAGCACCGAATCCTAGTATCCTACTATACGTA	60
tRF-17-0UQ2B52	ACCGAGCGGAAACACCA	3'-tRF	trna40_ValTAC_6_+_27258405_27258477@60.76.17	3.25885	9.57216	1	1	1.93607	-1.32278	0	2.6438		5'tiRNA-IleAAT	5'tiRNA-37-IleAAT-7	tRNA-Ile-AAT-7-2(High)_5'TiRNA_37	-6.17085	-5.13144	0.486528	down	0.122451	0.279032	-6.17085	-5.13144	0.122451	0.279032	5'tiRNA	GGCCGGTTAGCTCAGTTGGTCAGAGCGTGGTGCTAAT	37	tRNA-Ile-AAT-7	Potential						ASHG38SM20TRF100016865TV6	tiRNA-5-37-IleAAT-7	False	5-tiRNA	GATTAGCACCACGCTCTG	18	GGGCGGGCGCCAAAAGGCGCCCGCCCGATTAGCACCACGCTCTGTATCCTACTATACGTA	60
tRF-32-08F4BDNZ8O6FJ	ACCGGAGATGAAAACCTTTTTCCAAGGACACC	3'-tRF	trnaMT_ThrTGT_MT_+_15888_15953@37.68.32	3.25885	9.57216	1	1	1.93607	-1.32278	0	2.6438		5'tiRNA-IleAAT	5'tiRNA-36-IleAAT-11	tRNA-Ile-AAT-11-1(Low)_5'TiRNA_36	-2.99345	-1.7815	0.431683	down	0.2775	0.424706	-2.99345	-1.7815	0.2775	0.424706	5'tiRNA	TGGCTGATGAGCTCAGCTGGTGGGAGCATGGTGTTA	36	tRNA-Ile-AAT-11	Potential						ASHG38SM20TRF100016463TV6	tiRNA-5-36-IleAAT-11	False	5-tiRNA	GTAACACCATGCTCCCA	17	GGGCGGGCGCCAAAAGGCGCCCGCCCGTAACACCATGCTCCCATATCCTACTATACGTAT	60
tRF-19-EDKZIX1J	ACGACCCCTTATTTACCCC	3'-tRF	trnaMT_HisGTG_MT_+_12138_12206@53.71.19	3.25885	9.57216	1	1	1.93607	-1.32278	0	2.6438		5'tiRNA-IleAAT	5'tiRNA-36-IleAAT-1	tRNA-Ile-AAT-1-1(High)_5'TiRNA_36	-7.52822	-6.35486	0.443388	down	0.132719	0.310919	-7.52822	-6.35486	0.132719	0.310919	5'tiRNA	GGCCGGTTAGCTCAGTTGGTTAGAGCGTGGCGCTAA	36	tRNA-Ile-AAT-1	Potential						ASHG38SM20TRF100016457TV6	tiRNA-5-36-IleAAT-1	False	5-tiRNA	GTTAGCGCCACGCT	14	GGGCGGGCGCCAAAAGGCGCCCGCCCGTTAGCGCCACGCTTATCCTACTATACGTATCAC	60
tRF-19-E1LQWRE2	ACGCCCGCATTCTCCACCA	3'-tRF	trna24_AlaAGC_6_+_26730737_26730809@58.76.19, trna161_AlaAGC_6_-_26771290_26771362@58.76.19	3.25885	9.57216	1	1	1.93607	-1.32278	0	2.6438		5'tiRNA-IleAAT	5'tiRNA-38-IleAAT-11	tRNA-Ile-AAT-11-1(Low)_5'TiRNA_38	-3.04707	-1.88273	0.446169	down	0.0773291	0.135833	-3.04707	-1.88273	0.0773291	0.135833	5'tiRNA	TGGCTGATGAGCTCAGCTGGTGGGAGCATGGTGTTAAT	38	tRNA-Ile-AAT-11	Potential						ASHG38SM20TRF100016976TV6	tiRNA-5-38-IleAAT-11	False	5-tiRNA	GATTAACACCATGCTCCC	18	GGGCGGGCGCCAAAAGGCGCCCGCCCGATTAACACCATGCTCCCTATCCTACTATACGTA	60
tRF-38-EH6KK87SIRM1DVV	ACGCGGGAGGCCCGGGTTCGATTCCCGGCCAATGCACC	3'-tRF	trna19_GlyGCC_2_-_157257659_157257729@36.73.38, trna68_GlyGCC_1_-_161493637_161493707@36.73.38, trna5_GlyGCC_17_+_8029064_8029134@36.73.38, trna24_GlyGCC_16_-_70812942_70813012@36.73.38, trna128_GlyGCC_6_-_27870686_27870756@36.73.38, trna19_GlyGCC_16_+_70823410_70823480@36.73.38	3.25885	9.57216	1	1	1.93607	-1.32278	0	2.6438		5'tiRNA-IleAAT	5'tiRNA-35-IleAAT-1	tRNA-Ile-AAT-1-1(High)_5'TiRNA_35	-8.03895	-6.45312	0.333134	down	0.172129	0.418071	-8.03895	-6.45312	0.172129	0.418071	5'tiRNA	GGCCGGTTAGCTCAGTTGGTTAGAGCGTGGCGCTA	35	tRNA-Ile-AAT-1	Potential						ASHG38SM20TRF100015785TV6	tiRNA-5-35-IleAAT-1	False	5-tiRNA	GTAGCGCCACGCT	13	GGGCGGGCGCCAAAAGGCGCCCGCCCGTAGCGCCACGCTTATCCTACTATACGTATCACA	60
tRF-27-EK45H5KQBFJ	ACGGGCTCACATCACCCCATAAACACC	3'-tRF	trnaMT_PheGAA_MT_+_577_647@47.73.27	3.25885	9.57216	1	1	1.93607	-1.32278	0	2.6438		5'tiRNA-IleGAT	5'tiRNA-36-IleGAT-1	tRNA-Ile-GAT-1-3(High)_5'TiRNA_36	-4.70724	-3.37351	0.396743	down	0.0157877	0.0550304	-4.70724	-3.37351	0.0157877	0.0550304	5'tiRNA	GGCCGGTTAGCTCAGTTGGTAAGAGCGTGGTGCTGA	36	tRNA-Ile-GAT-1	Potential						ASHG38SM20TRF100016481TV6	tiRNA-5-36-IleGAT-1	False	5-tiRNA	GTCAGCACCACGCT	14	GGGCGGGCGCCAAAAGGCGCCCGCCCGTCAGCACCACGCTTATCCTACTATACGTATCAC	60
tRF-39-EO7N987X1RJYSXI2	ACTAAGTGTTTGTGGGTTTAAGTCCCATTGGTCTAGCCA	3'-tRF	trnaMT_AsnGTT_MT_-_5657_5729@38.76.39, trnalookalike5_AsnGTT_1_-_566207_566279@38.76.39	3.25885	9.57216	1	1	1.93607	-1.32278	0	2.6438		5'tiRNA-LeuAAG	5'tiRNA-36-LeuAAG-1	tRNA-Leu-AAG-1-3(High)_5'TiRNA_36	-7.50839	-6.28894	0.429448	down	0.149836	0.295321	-7.50839	-6.28894	0.149836	0.295321	5'tiRNA	GGTAGCGTGGCCGAGCGGTCTAAGGCGCTGGATTAA	36	tRNA-Leu-AAG-1,tRNA-Leu-AAG-2,tRNA-Leu-AAG-3	Potential						ASHG38SM20TRF100016487TV6	tiRNA-5-36-LeuAAG-1	False	5-tiRNA	GTTAATCCAGCGCCTTAG	18	GGGCGGGCGCCAAAAGGCGCCCGCCCGTTAATCCAGCGCCTTAGTATCCTACTATACGTA	60
tRF-45-ERFMF0QV7NLE2WMK81	ACTCCAGATCAGAAGGCTGCGTGTTCGAATCACGTCGGGGTCACC	3'-tRF	trna6_TrpCCA_12_+_98898030_98898101@30.74.45	3.25885	9.57216	1	1	1.93607	-1.32278	0	2.6438		5'tiRNA-LeuAAG	5'tiRNA-36-LeuAAG-6	tRNA-Leu-AAG-6-1(Low)_5'TiRNA_36	-6.84611	-5.66978	0.442477	down	0.141794	0.438989	-6.84611	-5.66978	0.141794	0.438989	5'tiRNA	GGTAGGGTGGCCGAGCGGTCTAAGGCACTGTATTAA	36	tRNA-Leu-AAG-6	Potential						ASHG38SM20TRF100016496TV6	tiRNA-5-36-LeuAAG-6	False	5-tiRNA	GTTAATACAGTGCCTTAGACC	21	GGGCGGGCGCCAAAAGGCGCCCGCCCGTTAATACAGTGCCTTAGACCTATCCTACTATAC	60
tRF-39-EUD3947SFR06RDI2	ACTGAAAGGTTGGTGGTTCGAGCCCACCCAGGGACGCCA	3'-tRF	trna136_AsnGTT_1_-_16847080_16847153@39.77.39	3.25885	9.57216	1	1	1.93607	-1.32278	0	2.6438		5'tiRNA-LeuAAG	5'tiRNA-35-LeuAAG-8	tRNA-Leu-AAG-8-1(Low)_5'TiRNA_35	-8.93169	-7.00183	0.262455	down	0.162876	0.305111	-8.93169	-7.00183	0.162876	0.305111	5'tiRNA	GGTAGCATGGCTGAGTGGTCTAAGATTCTGAATTA	35	tRNA-Leu-AAG-8	Potential						ASHG38SM20TRF100015827TV6	tiRNA-5-35-LeuAAG-8	False	5-tiRNA	GTAATTCAGAATCTTAGACCACT	23	GGGCGGGCGCCAAAAGGCGCCCGCCCGTAATTCAGAATCTTAGACCACTTATCCTACTAT	60
tRF-45-E96MF0IURNLEKZM8Z1	ACTTCGGATCAGAAGATTGAGGGTTCGAATCCCTTCGTGGTTGCC	3'-tRF	trna124_ArgTCG_6_-_28510891_28510963@31.75.45	3.25885	9.57216	1	1	1.93607	-1.32278	0	2.6438		5'tiRNA-LeuAAG	5'tiRNA-37-LeuAAG-8	tRNA-Leu-AAG-8-1(Low)_5'TiRNA_37	-8.23123	-7.03171	0.43542	down	0.082262	0.268433	-8.23123	-7.03171	0.082262	0.268433	5'tiRNA	GGTAGCATGGCTGAGTGGTCTAAGATTCTGAATTAAG	37	tRNA-Leu-AAG-8	Potential						ASHG38SM20TRF100016892TV6	tiRNA-5-37-LeuAAG-8	False	5-tiRNA	GCTTAATTCAGAATCTTAGACCA	23	GGGCGGGCGCCAAAAGGCGCCCGCCCGCTTAATTCAGAATCTTAGACCATATCCTACTAT	60
tRF-35-F0IR1NLI38NJW1	AGAAGATTCCAGGTTCGACTCCTGGCTGGCTCGCC	3'-tRF	trna7_ArgACG_14_+_23398910_23398982@41.75.35, trna8_ArgACG_6_+_26537726_26537798@41.75.35, trna6_ArgACG_6_+_26328368_26328440@41.75.35	3.25885	9.57216	1	1	1.93607	-1.32278	0	2.6438		5'tiRNA-LeuTAA	5'tiRNA-34-LeuTAA-5	tRNA-Leu-TAA-5-1(Low)_5'TiRNA_34	-8.05651	-6.59313	0.362642	down	0.103465	0.295867	-8.05651	-6.59313	0.103465	0.295867	5'tiRNA	ACTCATTTGGCTGAGTGGTTAAGGCATTGGACTT	34	tRNA-Leu-TAA-5	Potential						ASHG38SM20TRF100015104TV6	tiRNA-5-34-LeuTAA-5	False	5-tiRNA	GAAGTCCAATGCCTTAACC	19	GGGCGGGCGCCAAAAGGCGCCCGCCCGAAGTCCAATGCCTTAACCTATCCTACTATACGT	60
tRF-36-F0IURNLEKZM8Y1B	AGAAGATTGAGGGTTCGAATCCCTTCGTGGTTACCA	3'-tRF	trna3_ArgTCG_6_+_26299905_26299977@41.76.36	3.25885	9.57216	1	1	1.93607	-1.32278	0	2.6438		5'tiRNA-LeuTAA	5'tiRNA-35-LeuTAA-5	tRNA-Leu-TAA-5-1(Low)_5'TiRNA_35	-7.94234	-6.8478	0.468284	down	0.277962	0.240639	-7.94234	-6.8478	0.277962	0.240639	5'tiRNA	ACTCATTTGGCTGAGTGGTTAAGGCATTGGACTTA	35	tRNA-Leu-TAA-5	Potential						ASHG38SM20TRF100015851TV6	tiRNA-5-35-LeuTAA-5	False	5-tiRNA	GTAAGTCCAATGCCTTAACC	20	GGGCGGGCGCCAAAAGGCGCCCGCCCGTAAGTCCAATGCCTTAACCTATCCTACTATACG	60
tRF-34-F0IURNLEKZM8KM	AGAAGATTGAGGGTTCGAATCCCTTCGTGGTTGC	3'-tRF	trna124_ArgTCG_6_-_28510891_28510963@41.74.34	3.25885	9.57216	1	1	1.93607	-1.32278	0	2.6438		5'tiRNA-LeuTAG	5'tiRNA-36-LeuTAG-3	tRNA-Leu-TAG-3-1(High)_5'TiRNA_36	-7.94589	-6.71871	0.427153	down	0.0211348	0.132393	-7.94589	-6.71871	0.0211348	0.132393	5'tiRNA	GGTAGCGTGGCCGAGTGGTCTAAGGCGCTGGATTTA	36	tRNA-Leu-TAG-3	Potential						ASHG38SM20TRF100016538TV6	tiRNA-5-36-LeuTAG-3	False	5-tiRNA	GTAAATCCAGCGCCTTAGACCA	22	GGGCGGGCGCCAAAAGGCGCCCGCCCGTAAATCCAGCGCCTTAGACCATATCCTACTATA	60
tRF-30-FFR3VJ4ZZ526	AGACAGGGGTTAGGCCTCTTTTTACCACCA	3'-tRF	trnaMT_TyrGTA_MT_-_5826_5891@40.69.30	3.25885	9.57216	1	1	1.93607	-1.32278	0	2.6438		5'tiRNA-LysTTT	5'tiRNA-35-LysTTT-9	tRNA-Lys-TTT-9-1(Low)_5'TiRNA_35	-7.46002	-5.81816	0.320444	down	0.00939437	0.0184377	-7.46002	-5.81816	0.00939437	0.0184377	5'tiRNA	ACCTGGGTAGCTCAGTAGGTAGAACATCAGACTTT	35	tRNA-Lys-TTT-9	Potential						ASHG38SM20TRF100015938TV6	tiRNA-5-35-LysTTT-9	False	5-tiRNA	GAAAGTCTGATGTTCTACCTAC	22	GGGCGGGCGCCAAAAGGCGCCCGCCCGAAAGTCTGATGTTCTACCTACTATCCTACTATA	60
tRF-30-F1R38E8RO86J	AGACCGGGGTTCAATTCCCCGACGGGGAGC	3'-tRF	trna5_AspGTC_12_+_98897281_98897352@44.73.30	3.25885	9.57216	1	1	1.93607	-1.32278	0	2.6438		5'tiRNA-LysTTT	5'tiRNA-34-LysTTT-9	tRNA-Lys-TTT-9-1(Low)_5'TiRNA_34	-7.26008	-6.06157	0.435726	down	0.0103828	0.0145564	-7.26008	-6.06157	0.0103828	0.0145564	5'tiRNA	ACCTGGGTAGCTCAGTAGGTAGAACATCAGACTT	34	tRNA-Lys-TTT-9	Potential						ASHG38SM20TRF100015182TV6	tiRNA-5-34-LysTTT-9	False	5-tiRNA	GAAGTCTGATGTTCTACCTAC	21	GGGCGGGCGCCAAAAGGCGCCCGCCCGAAGTCTGATGTTCTACCTACTATCCTACTATAC	60
tRF-34-FKYSR95M3JF2JV	AGAGGTTCCGGGTTCGAGTCCCGGCAGAGATGCC	3'-tRF	trna86_ArgTCT_1_-_159111401_159111474@43.76.34	3.25885	9.57216	1	1	1.93607	-1.32278	0	2.6438		5'tiRNA-LysTTT	5'tiRNA-35-LysTTT-12	tRNA-Lys-TTT-12-1(Low)_5'TiRNA_35	-5.90823	-4.84957	0.480077	down	0.187192	0.336423	-5.90823	-4.84957	0.187192	0.336423	5'tiRNA	ACCTGGGTAGCTTAGTTGGTAGAGCATTGGACTTT	35	tRNA-Lys-TTT-12	Potential						ASHG38SM20TRF100015914TV6	tiRNA-5-35-LysTTT-12	False	5-tiRNA	GAAAGTCCAATGCTCTACC	19	GGGCGGGCGCCAAAAGGCGCCCGCCCGAAAGTCCAATGCTCTACCTATCCTACTATACGT	60
tRF-34-FND0B601WZ03HV	AGATTAAGAGAACCAACACCTCTTTACAGTGACC	3'-tRF	trnalookalike7_LysTTT_1_+_568844_568913@39.72.34, trnaMT_LysTTT_MT_+_8295_8364@39.72.34	3.25885	9.57216	1	1	1.93607	-1.32278	0	2.6438		5'tiRNA-LysTTT	5'tiRNA-33-LysTTT-15	tRNA-Lys-TTT-15-1(Low)_5'TiRNA_33	-5.93072	-4.59971	0.397491	down	0.209642	0.450932	-5.93072	-4.59971	0.209642	0.450932	5'tiRNA	GTTGGGGTAACTCAGTTGGTAGAGTAGCAGACT	33	tRNA-Lys-TTT-15	Potential						ASHG38SM20TRF100014669TV6	tiRNA-5-33-LysTTT-15	False	5-tiRNA	GAGTCTGCTACTCTACCAA	19	GGGCGGGCGCCAAAAGGCGCCCGCCCGAGTCTGCTACTCTACCAATATCCTACTATACGT	60
tRF-34-FO8U7SD7M461J2	AGCAATCCGAGTTCGAATCTCGGTGGGACCTCCA	3'-tRF	trna64_GlnTTG_6_+_28557156_28557227@42.75.34	3.25885	9.57216	1	1	1.93607	-1.32278	0	2.6438		5'tiRNA-MetCAT	5'tiRNA-35-MetCAT-1	tRNA-Met-CAT-1-1(High)_5'TiRNA_35	-7.80484	-6.26064	0.342886	down	0.0539633	0.305968	-7.80484	-6.26064	0.0539633	0.305968	5'tiRNA	GCCTCGTTAGCGCAGTAGGTAGCGCGTCAGTCTCA	35	tRNA-Met-CAT-1	Potential						ASHG38SM20TRF100015941TV6	tiRNA-5-35-MetCAT-1	False	5-tiRNA	GTGAGACTGACGCGCTA	17	GGGCGGGCGCCAAAAGGCGCCCGCCCGTGAGACTGACGCGCTATATCCTACTATACGTAT	60
tRF-28-FPN6B7P86ZD2	AGCAGCTTCAAACCTGCCGGGGCTTCCA	3'-tRF	trnaMT_CysGCA_MT_-_5761_5826@42.69.28	3.25885	9.57216	1	1	1.93607	-1.32278	0	2.6438		5'tiRNA-MetCAT	5'tiRNA-36-MetCAT-7	tRNA-Met-CAT-7-1(High)_5'TiRNA_36	-8.04193	-6.56613	0.359534	down	0.0984443	0.212626	-8.04193	-6.56613	0.0984443	0.212626	5'tiRNA	GCCCTCTTAGTGCAGCTGGCAGCGCGTCAGTTTCAT	36	tRNA-Met-CAT-7	Potential						ASHG38SM20TRF100016604TV6	tiRNA-5-36-MetCAT-7	False	5-tiRNA	GATGAAACTGACGCGC	16	GGGCGGGCGCCAAAAGGCGCCCGCCCGATGAAACTGACGCGCTATCCTACTATACGTATC	60
tRF-38-F6RE987S1R27R3V	AGCCAGGGATTGTGGGTTCGAGTCCCACCTGGGGTACC	3'-tRF	trna18_ArgCCT_17_+_73030001_73030073@38.75.38	3.25885	9.57216	1	1	1.93607	-1.32278	0	2.6438		5'tiRNA-mtValTAC	mt-5'tiRNA-32-ValTAC		-7.61167	-6.50615	0.464734	down	0.00607161	0.0288125	-7.61167	-6.50615	0.00607161	0.0288125	5'tiRNA	CAGAGTGTAGCTTAACACAAAGCACCCAACTT	32	chrM.tRNA2-ValTAC	Reliable			AS-data			ASHG38SM20TRF100004318TV6	mt-5-tiRNA-32-ValTAC	False	5-tiRNA	GAAGTTGGGTGCTTTGT	17	GGGCGGGCGCCAAAAGGCGCCCGCCCGAAGTTGGGTGCTTTGTTATCCTACTATACGTAT	60
tRF-38-F6RE987S1R27R3DV	AGCCAGGGATTGTGGGTTCGAGTCCCACCTGGGGTGCC	3'-tRF	trna21_ArgCCT_17_-_73030526_73030598@38.75.38	3.25885	9.57216	1	1	1.93607	-1.32278	0	2.6438		5'tiRNA-PheGAA	5'tiRNA-34-PheGAA-8	tRNA-Phe-GAA-8-1(Low)_5'TiRNA_34	-2.41728	-1.31032	0.464273	down	0.217631	0.40174	-2.41728	-1.31032	0.217631	0.40174	5'tiRNA	GCCAAAATAGCTCAGCTGGGAGAGCATTAGACTG	34	tRNA-Phe-GAA-8	Potential						ASHG38SM20TRF100015227TV6	tiRNA-5-34-PheGAA-8	False	5-tiRNA	GCAGTCTAATGCTCTCC	17	GGGCGGGCGCCAAAAGGCGCCCGCCCGCAGTCTAATGCTCTCCTATCCTACTATACGTAT	60
tRF-32-FU8U76D7M4615	AGCGATCCGAGTTCAAATCTCGGTGGGACCTC	3'-tRF	trna16_GlnTTG_17_+_47269890_47269961@42.73.32, trna173_GlnTTG_6_-_26311975_26312046@42.73.32, trna130_GlnTTG_6_-_27763640_27763711@42.73.32, trna174_GlnTTG_6_-_26311424_26311495@42.73.32	3.25885	9.57216	1	1	1.93607	-1.32278	0	2.6438		5'tiRNA-PheGAA	5'tiRNA-44-PheGAA-9	tRNA-Phe-GAA-10-1(Low)_5'TiRNA_44	-6.18067	-4.96656	0.431038	down	0.0367376	0.089784	-6.18067	-4.96656	0.0367376	0.089784	5'tiRNA	TCCGCATCTGCATGGTTGTCTAGTGGCTAGGATTCGGTGCTGAA	44	tRNA-Phe-GAA-10	Potential						ASHG38SM20TRF100017015TV6	tiRNA-5-44-PheGAA-9	False	5-tiRNA	GTTCAGCACCGAATCC	16	GGGCGGGCGCCAAAAGGCGCCCGCCCGTTCAGCACCGAATCCTATCCTACTATACGTATC	60
tRF-33-FU8U76D7M4610J	AGCGATCCGAGTTCAAATCTCGGTGGGACCTCC	3'-tRF	trna16_GlnTTG_17_+_47269890_47269961@42.74.33, trna173_GlnTTG_6_-_26311975_26312046@42.74.33, trna130_GlnTTG_6_-_27763640_27763711@42.74.33, trna174_GlnTTG_6_-_26311424_26311495@42.74.33	3.25885	9.57216	1	1	1.93607	-1.32278	0	2.6438		5'tiRNA-PheGAA	5'tiRNA-36-PheGAA-7	tRNA-Phe-GAA-7-1(Low)_5'TiRNA_36	-4.11934	-2.42749	0.30953	down	0.230175	0.5194	-4.11934	-2.42749	0.230175	0.5194	5'tiRNA	GCCGAAATAGCTCAATTGGGAGAGTGTTAGACTGAA	36	tRNA-Phe-GAA-7	Potential						ASHG38SM20TRF100016625TV6	tiRNA-5-36-PheGAA-7	False	5-tiRNA	GTTCAGTCTAACACTCTCC	19	GGGCGGGCGCCAAAAGGCGCCCGCCCGTTCAGTCTAACACTCTCCTATCCTACTATACGT	60
tRF-35-10H7RNLEKPM43R	AGGAGATCCTGGGTTCGAATCCCAGCGGTGCCTCC	3'-tRF	trna40_ThrAGT_17_-_8042770_8042843@42.76.35, trna36_ThrAGT_17_-_8129553_8129626@42.76.35, trna4_ThrAGT_19_+_33667963_33668036@42.76.35, trna8_ThrAGT_17_+_8090478_8090551@42.76.35	3.25885	9.57216	1	1	1.93607	-1.32278	0	2.6438		5'tiRNA-PheGAA	5'tiRNA-34-PheGAA-5	tRNA-Phe-GAA-5-1(Low)_5'TiRNA_34	-2.66116	-1.21167	0.366149	down	0.251423	0.427184	-2.66116	-1.21167	0.251423	0.427184	5'tiRNA	GCCAAAATTGCTCAGTTGGGAGAGCGTTAGACTG	34	tRNA-Phe-GAA-5	Potential						ASHG38SM20TRF100015218TV6	tiRNA-5-34-PheGAA-5	False	5-tiRNA	GCAGTCTAACGCTCTCC	17	GGGCGGGCGCCAAAAGGCGCCCGCCCGCAGTCTAACGCTCTCCTATCCTACTATACGTAT	60
tRF-32-113KYO8R6546J	AGGCCCCGGGTTCAATCCCCGGCACCTCCACC	3'-tRF	trna101_AlaAGC_6_-_28831462_28831533@43.74.32, trna102_AlaAGC_6_-_28806221_28806292@43.74.32	3.25885	9.57216	1	1	1.93607	-1.32278	0	2.6438		5'tiRNA-PheGAA	5'tiRNA-35-PheGAA-7	tRNA-Phe-GAA-7-1(Low)_5'TiRNA_35	-0.767091	1.06346	0.281157	down	0.153855	0.346409	-0.767091	1.06346	0.153855	0.346409	5'tiRNA	GCCGAAATAGCTCAATTGGGAGAGTGTTAGACTGA	35	tRNA-Phe-GAA-7	Potential						ASHG38SM20TRF100015980TV6	tiRNA-5-35-PheGAA-7	False	5-tiRNA	GTCAGTCTAACACTCTCCC	19	GGGCGGGCGCCAAAAGGCGCCCGCCCGTCAGTCTAACACTCTCCCTATCCTACTATACGT	60
tRF-31-11M3WE8SP6X5D	AGGCCCGGGTTCGATTCCCGGCCCATGCACC	3'-tRF	trna39_GlyGCC_1_+_161427898_161427968@43.73.31, trna37_GlyGCC_1_+_161420467_161420537@43.73.31, trna35_GlyGCC_1_+_161413094_161413164@43.73.31, trna41_GlyGCC_1_+_161435258_161435328@43.73.31, trna2_GlyGCC_21_-_18827107_18827177@43.73.31	3.25885	9.57216	1	1	1.93607	-1.32278	0	2.6438		5'tiRNA-PheGAA	5'tiRNA-34-PheGAA-7	tRNA-Phe-GAA-7-1(Low)_5'TiRNA_34	-0.803743	1.16337	0.255764	down	0.206289	0.427775	-0.803743	1.16337	0.206289	0.427775	5'tiRNA	GCCGAAATAGCTCAATTGGGAGAGTGTTAGACTG	34	tRNA-Phe-GAA-7	Potential						ASHG38SM20TRF100015224TV6	tiRNA-5-34-PheGAA-7	False	5-tiRNA	GCAGTCTAACACTCTCCC	18	GGGCGGGCGCCAAAAGGCGCCCGCCCGCAGTCTAACACTCTCCCTATCCTACTATACGTA	60
tRF-32-1H93WB86N7O52	AGGCGTGGGTTCGAATCCCACTTCTGACACCA	3'-tRF	trna17_LeuCAG_16_+_57333863_57333945@55.86.32, trna141_LeuCAA_6_-_27570348_27570454@56.87.32, trna140_LeuCAA_6_-_27573417_27573524@56.87.32, trna74_LeuCAA_6_+_28908830_28908934@55.86.32, trna58_LeuCAA_1_+_249168054_249168159@56.87.32, trna100_LeuCAA_6_-_28864000_28864105@55.86.32, trna26_LeuCAG_16_-_57334392_57334474@55.86.32	3.25885	9.57216	1	1	1.93607	-1.32278	0	2.6438		5'tiRNA-PheGAA	5'tiRNA-43-PheGAA-9	tRNA-Phe-GAA-10-1(Low)_5'TiRNA_43	-5.10545	-3.30705	0.287493	down	0.0110268	0.0491082	-5.10545	-3.30705	0.0110268	0.0491082	5'tiRNA	TCCGCATCTGCATGGTTGTCTAGTGGCTAGGATTCGGTGCTGA	43	tRNA-Phe-GAA-10	Potential						ASHG38SM20TRF100017012TV6	tiRNA-5-43-PheGAA-9	False	5-tiRNA	GTCAGCACCGAATCCTA	17	GGGCGGGCGCCAAAAGGCGCCCGCCCGTCAGCACCGAATCCTATATCCTACTATACGTAT	60
tRF-32-1M3KYOHR6HFRJ	AGGTCCCGGGTTCAAATCCCGGACGAGCCCCC	3'-tRF	trna12_ProAGG_6_+_26555498_26555569@43.74.32, trna4_ProAGG_16_+_3210386_3210480@50.81.32, trna3_ProTGG_14_+_21101165_21101236@43.74.32, trna9_ProAGG_16_+_3239634_3239705@43.74.32, trna23_ProAGG_14_-_21077495_21077566@43.74.32, trna14_ProTGG_5_-_180615854_180615925@43.74.32, trna30_ProCGG_6_+_27059521_27059592@43.74.32, trna65_ProAGG_1_-_167684725_167684796@43.74.32, trna8_ProTGG_16_+_3238094_3238…	3.25885	9.57216	1	1	1.93607	-1.32278	0	2.6438		5'tiRNA-ProTGG	5'tiRNA-35-ProTGG-5	tRNA-Pro-TGG-5-1(Low)_5'TiRNA_35	-3.10578	-1.99505	0.463061	down	0.273399	0.490512	-3.10578	-1.99505	0.273399	0.490512	5'tiRNA	GCCAGGAGAGCTCAGTGGTGATGGGATGAGATCTG	35	tRNA-Pro-TGG-5	Potential						ASHG38SM20TRF100016010TV6	tiRNA-5-35-ProTGG-5	False	5-tiRNA	GCAGATCTCATCCCATCA	18	GGGCGGGCGCCAAAAGGCGCCCGCCCGCAGATCTCATCCCATCATATCCTACTATACGTA	60
tRF-31-1MNKYUPR18B6D	AGGTCCTGGGTTCGAGCCCCAGTGGAACCAC	3'-tRF	trna17_ValTAC_11_-_59318102_59318174@44.74.31, trna16_ValTAC_11_-_59318460_59318532@44.74.31, trna4_ValTAC_X_-_18693029_18693101@44.74.31	3.25885	9.57216	1	1	1.93607	-1.32278	0	2.6438		5'tiRNA-SerACT	5'tiRNA-35-SerACT-1	tRNA-Ser-ACT-1-1(Low)_5'TiRNA_35	-6.8585	-5.85499	0.498784	down	0.298851	0.430154	-6.8585	-5.85499	0.298851	0.430154	5'tiRNA	GGCCGGTTAGCTCAGTTGGTTAGAGCGTGCTGCTA	35	tRNA-Ser-ACT-1	Potential						ASHG38SM20TRF100016016TV6	tiRNA-5-35-SerACT-1	False	5-tiRNA	GTAGCAGCACGCTCTA	16	GGGCGGGCGCCAAAAGGCGCCCGCCCGTAGCAGCACGCTCTATATCCTACTATACGTATC	60
tRF-32-1MQ8YUHSQSD2J	AGGTCGCTGGTTCGAATCCGGCTCGAAGGACC	3'-tRF	trna14_TyrGTA_6_+_26569086_26569176@44.75.32, trna15_TyrGTA_6_+_26575798_26575887@44.75.32	3.25885	9.57216	1	1	1.93607	-1.32278	0	2.6438		5'tiRNA-SerACT	5'tiRNA-36-SerACT-1	tRNA-Ser-ACT-1-1(Low)_5'TiRNA_36	-7.51041	-6.21409	0.407164	down	0.0636584	0.0955608	-7.51041	-6.21409	0.0636584	0.0955608	5'tiRNA	GGCCGGTTAGCTCAGTTGGTTAGAGCGTGCTGCTAC	36	tRNA-Ser-ACT-1	Potential						ASHG38SM20TRF100016643TV6	tiRNA-5-36-SerACT-1	False	5-tiRNA	GGTAGCAGCACGCT	14	GGGCGGGCGCCAAAAGGCGCCCGCCCGGTAGCAGCACGCTTATCCTACTATACGTATCAC	60
tRF-32-1M70YU890HRFJ	AGGTCGTGAGTTCGATCCTCACACGGGGCACC	3'-tRF	trna10_MetCAT_8_-_124169470_124169542@44.75.32	3.25885	9.57216	1	1	1.93607	-1.32278	0	2.6438		5'tiRNA-TyrGTA	5'tiRNA-35-TyrGTA-11	tRNA-Tyr-GTA-11-1(Low)_5'TiRNA_35	-8.26439	-7.07554	0.438654	down	0.154336	0.248793	-8.26439	-7.07554	0.154336	0.248793	5'tiRNA	TCAATTATAGCTCAGTGGTAGAGCATTTAACTGTA	35	tRNA-Tyr-GTA-11	Potential						ASHG38SM20TRF100016124TV6	tiRNA-5-35-TyrGTA-11	False	5-tiRNA	GTACAGTTAAATGCTCTACCA	21	GGGCGGGCGCCAAAAGGCGCCCGCCCGTACAGTTAAATGCTCTACCATATCCTACTATAC	60
tRF-26-1NLE3WW4E1B	AGGTTCGAATCCTGTTCGTGACGCCA	3'-tRF	trna2_SerCGA_12_+_56584148_56584229@60.85.26	3.25885	9.57216	1	1	1.93607	-1.32278	0	2.6438		5'tiRNA-ValAAC	5'tiRNA-33-ValAAC-6	tRNA-Val-AAC-6-1(High)_5'TiRNA_33	-7.08671	-5.87825	0.43273	down	0.166788	0.400131	-7.08671	-5.87825	0.166788	0.400131	5'tiRNA	GGGGGTGTAGCTCAGTGGTAGAGCGTATGCTTA	33	tRNA-Val-AAC-6	Potential						ASHG38SM20TRF100014741TV6	tiRNA-5-33-ValAAC-6	False	5-tiRNA	GTAAGCATACGCTCTACCA	19	GGGCGGGCGCCAAAAGGCGCCCGCCCGTAAGCATACGCTCTACCATATCCTACTATACGT	60
tRF-24-1NLI38NJJM	AGGTTCGACTCCTGGCTGGCTCGC	3'-tRF	trna156_ArgACG_6_-_27181623_27181695@51.74.24, trna36_ArgACG_6_+_27182952_27183024@51.74.24, trna138_ArgACG_6_-_27638344_27638416@51.74.24, trna11_ArgACG_3_-_45730491_45730563@51.74.24, trna7_ArgACG_14_+_23398910_23398982@51.74.24, trna8_ArgACG_6_+_26537726_26537798@51.74.24, trna6_ArgACG_6_+_26328368_26328440@51.74.24	3.25885	9.57216	1	1	1.93607	-1.32278	0	2.6438		5'tRF-AlaAGC	tRF5-22-AlaAGC-6	tRNA-Ala-AGC-6-1(High)_TRF-5_22	-3.12346	-2.02254	0.46622	down	0.284533	0.492128	-3.12346	-2.02254	0.284533	0.492128	5'tRF	GGGGGTATAGCTCAGCGGTAGA	22	tRNA-Ala-AGC-6	Potential						ASHG38SM20TRF100008223TV6	tRF-5-22-AlaAGC-6	False	tRF5	GTCTACCGCTGAGCTAT	17	GGGCGGGCGCCAAAAGGCGCCCGCCCGTCTACCGCTGAGCTATTATCCTACTATACGTAT	60
tRF-23-1XDDZZ4YV	AGTTAAAGACTTTTTCTCTGACC	3'-tRF	trnaMT_ProTGG_MT_-_15956_16023@48.70.23	3.25885	9.57216	1	1	1.93607	-1.32278	0	2.6438		5'tRF-AlaAGC	tRF5-18-AlaAGC-19	tRNA-Ala-AGC-19-1(Low)_TRF-5_18	-9.14037	-6.9075	0.212735	down	0.0461904	0.259265	-9.14037	-6.9075	0.0461904	0.259265	5'tRF	GGGGGATTAGCTCAAGCG	18	tRNA-Ala-AGC-19,tRNA-Ala-AGC-21	Potential						ASHG38SM20TRF100006540TV6	tRF-5-18-AlaAGC-19	False	tRF5	GCGCTTGAGCTAATCC	16	GGGCGGGCGCCAAAAGGCGCCCGCCCGCGCTTGAGCTAATCCTATCCTACTATACGTATC	60
tRF-23-19BMW3RDDJ	AGTTCAAATCTCGGTGGGACCCC	3'-tRF	trna131_GlnCTG_6_-_27759135_27759206@51.73.23	3.25885	9.57216	1	1	1.93607	-1.32278	0	2.6438		5'tRF-AlaAGC	tRF5-18-AlaAGC-11	tRNA-Ala-AGC-11-1(High)_TRF-5_18	-8.07704	-6.39756	0.312195	down	0.0348031	0.0874672	-8.07704	-6.39756	0.0348031	0.0874672	5'tRF	GGGGAATTAGCTCAAATG	18	tRNA-Ala-AGC-11	Potential						ASHG38SM20TRF100006525TV6	tRF-5-18-AlaAGC-11	False	tRF5	GCATTTGAGCTAATTCCCC	19	GGGCGGGCGCCAAAAGGCGCCCGCCCGCATTTGAGCTAATTCCCCTATCCTACTATACGT	60
tRF-23-195MW36DD5	AGTTCGAGTCTCGGTGGAACCTC	3'-tRF	trna15_GlnCTG_1_+_145963304_145963375@51.73.23, trna19_GlnCTG_1_+_147505038_147505109@51.73.23, trna28_GlnCTG_1_+_149186125_149186196@51.73.23, trna112_GlnCTG_1_-_147737382_147737453@51.73.23	3.25885	9.57216	1	1	1.93607	-1.32278	0	2.6438		5'tRF-AlaAGC	tRF5-22-AlaAGC-2	tRNA-Ala-AGC-2-2(High)_TRF-5_22	-2.90295	-1.82454	0.473551	down	0.277957	0.486935	-2.90295	-1.82454	0.277957	0.486935	5'tRF	GGGGGTGTAGCTCAGTGGTAGA	22	tRNA-Ala-AGC-2,tRNA-Ala-AGC-3,tRNA-Ala-AGC-5,tRNA-Ala-AGC-7,tRNA-Ala-CGC-4,tRNA-Ala-TGC-1,tRNA-Ala-TGC-5,tRNA-Ala-TGC-6,tRNA-Ala-TGC-7,tRNA-Ala-TGC-8,tRNA-Cys-GCA-6,tRNA-Val-AAC-6	Potential						ASHG38SM20TRF100008211TV6	tRF-5-22-AlaAGC-2	False	tRF5	GTCTACCACTGAGCTACAC	19	GGGCGGGCGCCAAAAGGCGCCCGCCCGTCTACCACTGAGCTACACTATCCTACTATACGT	60
tRF-37-HMI8W47W1R7HFE1	ATATCATTGGTCGTGGTTGTAGTCCGTGCGAGAATAC	3'-tRF	trnalookalike8_GluTTC_5_-_93905172_93905240@34.70.37, trnaMT_GluTTC_MT_-_14674_14742@34.70.37	3.25885	9.57216	1	1	1.93607	-1.32278	0	2.6438		5'tRF-AlaAGC	tRF5-22-AlaAGC-1	tRNA-Ala-AGC-1-1(High)_TRF-5_22	-2.82481	-1.77917	0.484429	down	0.289224	0.492904	-2.82481	-1.77917	0.289224	0.492904	5'tRF	GGGGGTATAGCTCAGTGGTAGA	22	tRNA-Ala-AGC-1,tRNA-Cys-GCA-2,tRNA-Cys-GCA-4,tRX-tRNA-Asp-NNN-1	Potential						ASHG38SM20TRF100008187TV6	tRF-5-22-AlaAGC-1	False	tRF5	GTCTACCACTGAGCTATACC	20	GGGCGGGCGCCAAAAGGCGCCCGCCCGTCTACCACTGAGCTATACCTATCCTACTATACG	60
tRF-18-H5KQBFD2	ATCACCCCATAAACACCA	3'-tRF	trnaMT_PheGAA_MT_+_577_647@57.74.18	3.25885	9.57216	1	1	1.93607	-1.32278	0	2.6438		5'tRF-AlaCGC	tRF5-22-AlaCGC-5	tRNA-Ala-CGC-5-1(Low)_TRF-5_22	-2.64382	-1.49318	0.450424	down	0.280978	0.509271	-2.64382	-1.49318	0.280978	0.509271	5'tRF	GGGGGTGTAGATCAGTGGTAGA	22	tRNA-Ala-CGC-5	Potential						ASHG38SM20TRF100008232TV6	tRF-5-22-AlaCGC-5	False	tRF5	GTCTACCACTGATCTACACC	20	GGGCGGGCGCCAAAAGGCGCCCGCCCGTCTACCACTGATCTACACCTATCCTACTATACG	60
tRF-39-HPDEXK7SDRNS9NE2	ATCAGAAGATTGAGGGTTCGAATCCCTTCGTGGTTACCA	3'-tRF	trna3_ArgTCG_6_+_26299905_26299977@38.76.39	3.25885	9.57216	1	1	1.93607	-1.32278	0	2.6438		5'tRF-ArgCCT	tRF5-26-ArgCCT-5		-6.37736	-5.24502	0.456175	down	0.105989	0.25851	-6.37736	-5.24502	0.105989	0.25851	5'tRF	GCCCCAGTGGCCTGATGGATAAGGTA	26	tRNA-Arg-CCT-5	Potential						ASHG38SM20TRF100008928TV6	tRF-5-26-ArgCCT-5	False	tRF5	GTACCTTATCCATCAGGCC	19	GGGCGGGCGCCAAAAGGCGCCCGCCCGTACCTTATCCATCAGGCCTATCCTACTATACGT	60
tRF-19-HR06RDI2	ATCCCACCCAGGGACGCCA	3'-tRF	trna47_AsnGTT_1_+_161510031_161510104@59.77.19	3.25885	9.57216	1	1	1.93607	-1.32278	0	2.6438		5'tRF-ArgTCG	tRF5-20-ArgTCG-6	tRNA-Arg-TCG-6-1(High)_TRF-5_20	-7.95138	-6.65721	0.407769	down	0.147815	0.335051	-7.95138	-6.65721	0.147815	0.335051	5'tRF	GGCCGTGTGGCCTAATGGAT	20	tRNA-Arg-TCG-6	Potential						ASHG38SM20TRF100007590TV6	tRF-5-20-ArgTCG-6	False	tRF5	GATCCATTAGGCCACAC	17	GGGCGGGCGCCAAAAGGCGCCCGCCCGATCCATTAGGCCACACTATCCTACTATACGTAT	60
tRF-29-HS19BMW36DHJ	ATCCGAGTTCAAATCTCGGTGGAACCTCC	3'-tRF	trna1_GlnCTG_6_+_18836402_18836473@46.74.29, trna99_GlnCTG_6_-_28909378_28909449@46.74.29, trna49_GlnCTG_6_+_27487308_27487379@46.74.29, trna42_GlnCTG_6_+_27263212_27263283@46.74.29, trna7_GlnCTG_15_-_66161400_66161471@46.74.29, trna3_GlnCTG_17_+_8023070_8023141@46.74.29	3.25885	9.57216	1	1	1.93607	-1.32278	0	2.6438		5'tRF-ArgTCG	tRF5-20-ArgTCG-3	tRNA-Arg-TCG-3-1(High)_TRF-5_20	-6.68088	-5.59532	0.471209	down	0.278076	0.4398	-6.68088	-5.59532	0.278076	0.4398	5'tRF	GACCGCGTGGCCTAATGGAT	20	tRNA-Arg-TCG-3	Potential						ASHG38SM20TRF100007587TV6	tRF-5-20-ArgTCG-3	False	tRF5	GATCCATTAGGCCACGCGGT	20	GGGCGGGCGCCAAAAGGCGCCCGCCCGATCCATTAGGCCACGCGGTTATCCTACTATACG	60
tRF-29-HS19BMW3RDHJ	ATCCGAGTTCAAATCTCGGTGGGACCTCC	3'-tRF	trna16_GlnTTG_17_+_47269890_47269961@46.74.29, trna173_GlnTTG_6_-_26311975_26312046@46.74.29, trna130_GlnTTG_6_-_27763640_27763711@46.74.29, trna174_GlnTTG_6_-_26311424_26311495@46.74.29	3.25885	9.57216	1	1	1.93607	-1.32278	0	2.6438		5'tRF-ArgTCG	tRF5-18-ArgTCG-2	tRNA-Arg-TCG-2-1(High)_TRF-5_18	-9.17188	-6.55241	0.162728	down	0.0338426	0.248245	-9.17188	-6.55241	0.0338426	0.248245	5'tRF	GACCACGTGGCCTAATGG	18	tRNA-Arg-TCG-2,tRNA-Arg-TCG-4,tRNA-Arg-TCG-5	Potential						ASHG38SM20TRF100006591TV6	tRF-5-18-ArgTCG-2	False	tRF5	GCCATTAGGCCACGT	15	GGGCGGGCGCCAAAAGGCGCCCGCCCGCCATTAGGCCACGTTATCCTACTATACGTATCA	60
tRF-30-H7RNLEKPM43R	ATCCTGGGTTCGAATCCCAGCGGTGCCTCC	3'-tRF	trna40_ThrAGT_17_-_8042770_8042843@47.76.30, trna36_ThrAGT_17_-_8129553_8129626@47.76.30, trna4_ThrAGT_19_+_33667963_33668036@47.76.30, trna8_ThrAGT_17_+_8090478_8090551@47.76.30	3.25885	9.57216	1	1	1.93607	-1.32278	0	2.6438		5'tRF-ArgTCT	tRF5-26-ArgTCT-4		-6.11121	-5.10006	0.496152	down	0.0862698	0.179065	-6.11121	-5.10006	0.0862698	0.179065	5'tRF	GTCTCTGTGGCGCAATGGACGAGCGC	26	tRNA-Arg-TCT-4	Potential						ASHG38SM20TRF100008946TV6	tRF-5-26-ArgTCT-4	False	tRF5	GGCGCTCGTCCAT	13	GGGCGGGCGCCAAAAGGCGCCCGCCCGGCGCTCGTCCATTATCCTACTATACGTATCACA	60
tRF-23-HXB689XXD2	ATCTAAACCATCCTCTGCTACCA	3'-tRF	trna61_MetCAT_6_+_27745664_27745735@53.75.23	3.25885	9.57216	1	1	1.93607	-1.32278	0	2.6438		5'tRF-ArgTCT	tRF5-20-ArgTCT-4	tRNA-Arg-TCT-4-1(High)_TRF-5_20	-7.59425	-6.30422	0.408943	down	0.0984968	0.263074	-7.59425	-6.30422	0.0984968	0.263074	5'tRF	GTCTCTGTGGCGCAATGGAC	20	tRNA-Arg-TCT-4	Potential						ASHG38SM20TRF100007599TV6	tRF-5-20-ArgTCT-4	False	tRF5	GGTCCATTGCGCCA	14	GGGCGGGCGCCAAAAGGCGCCCGCCCGGTCCATTGCGCCATATCCTACTATACGTATCAC	60
tRF-38-HXD3KY76HRRNWJV	ATCTAAAGGTCCCTGGTTCAATCCCGGGTTTCGGCACC	3'-tRF	trna106_PheGAA_6_-_28775610_28775682@38.75.38, trna13_PheGAA_11_-_59333853_59333925@38.75.38	3.25885	9.57216	1	1	1.93607	-1.32278	0	2.6438		5'tRF-AsnGTT	tRF5-22-AsnGTT-1	tRNA-Asn-GTT-1-1(High)_TRF-5_22	-7.90367	-6.88069	0.492099	down	0.0961857	0.389333	-7.90367	-6.88069	0.0961857	0.389333	5'tRF	GTCTCTGTGGCGCAATCGGTTA	22	tRNA-Asn-GTT-1,tRNA-Asn-GTT-16,tRNA-Asn-GTT-2,tRNA-Asn-GTT-3,tRNA-Asn-GTT-4,tRNA-Asn-GTT-5,tRNA-Asn-GTT-9	Potential						ASHG38SM20TRF100008283TV6	tRF-5-22-AsnGTT-1	False	tRF5	GTAACCGATTGCGCCACA	18	GGGCGGGCGCCAAAAGGCGCCCGCCCGTAACCGATTGCGCCACATATCCTACTATACGTA	60
tRF-39-HYD33U7SB7J0RJE2	ATCTGAAGGTCCTGAGTTCGAACCTCAGAGGGGGCACCA	3'-tRF	trna75_MetCAT_6_+_28912352_28912424@38.76.39, trna97_MetCAT_6_-_28921042_28921114@38.76.39	3.25885	9.57216	1	1	1.93607	-1.32278	0	2.6438		5'tRF-AsnGTT	tRF5-20-AsnGTT-15	tRNA-Asn-GTT-15-1(Low)_TRF-5_20	-6.22097	-5.20915	0.495921	down	0.0970897	0.239848	-6.22097	-5.20915	0.0970897	0.239848	5'tRF	ATCTCCGTGGAGCAATTGGT	20	tRNA-Asn-GTT-15,tRNA-Asn-GTT-19	Potential						ASHG38SM20TRF100007608TV6	tRF-5-20-AsnGTT-15	False	tRF5	GACCAATTGCTCCACG	16	GGGCGGGCGCCAAAAGGCGCCCGCCCGACCAATTGCTCCACGTATCCTACTATACGTATC	60
tRF-37-HY0DFKN5ORNQY1J	ATCTGACAACAGAGGCTTACGACCCCTTATTTACCCC	3'-tRF	trnaMT_HisGTG_MT_+_12138_12206@35.71.37	3.25885	9.57216	1	1	1.93607	-1.32278	0	2.6438		5'tRF-AsnGTT	tRF5-18-AsnGTT-15	tRNA-Asn-GTT-15-1(Low)_TRF-5_18	-6.85706	-5.59978	0.418334	down	0.195079	0.450016	-6.85706	-5.59978	0.195079	0.450016	5'tRF	ATCTCCGTGGAGCAATTG	18	tRNA-Asn-GTT-15,tRNA-Asn-GTT-19	Potential						ASHG38SM20TRF100006615TV6	tRF-5-18-AsnGTT-15	False	tRF5	GCAATTGCTCCACGG	15	GGGCGGGCGCCAAAAGGCGCCCGCCCGCAATTGCTCCACGGTATCCTACTATACGTATCA	60
tRF-43-I2JQSSM87SBR29N3V	ATGGACATATGTCCGCGTGGGTTCGAACCCCACTCCTGGTACC	3'-tRF	trna83_LeuTAA_6_+_144537684_144537766@43.85.43	3.25885	9.57216	1	1	1.93607	-1.32278	0	2.6438		5'tRF-AsnGTT	tRF5-22-AsnGTT-15	tRNA-Asn-GTT-15-1(Low)_TRF-5_22	-7.49149	-6.48919	0.499202	down	0.145314	0.292144	-7.49149	-6.48919	0.145314	0.292144	5'tRF	ATCTCCGTGGAGCAATTGGTTA	22	tRNA-Asn-GTT-15,tRNA-Asn-GTT-19	Potential						ASHG38SM20TRF100008289TV6	tRF-5-22-AsnGTT-15	False	tRF5	GTAACCAATTGCTCCACG	18	GGGCGGGCGCCAAAAGGCGCCCGCCCGTAACCAATTGCTCCACGTATCCTACTATACGTA	60
tRF-27-I2WO0Q37Q52	ATGGATCTAAACCATCCTCTGCTACCA	3'-tRF	trna61_MetCAT_6_+_27745664_27745735@49.75.27	3.25885	9.57216	1	1	1.93607	-1.32278	0	2.6438		5'tRF-AsnGTT	tRF5-20-AsnGTT-20	tRNA-Asn-GTT-20-1(Low)_TRF-5_20	-8.25567	-7.04949	0.433413	down	0.0470156	0.16097	-8.25567	-7.04949	0.0470156	0.16097	5'tRF	GTCTCTGTGGCGCCATCGGT	20	tRNA-Asn-GTT-20	Potential						ASHG38SM20TRF100007614TV6	tRF-5-20-AsnGTT-20	False	tRF5	GACCGATGGCGCC	13	GGGCGGGCGCCAAAAGGCGCCCGCCCGACCGATGGCGCCTATCCTACTATACGTATCACA	60
tRF-27-IMUF04QZ452	ATGTCTAACAACATGGCTTTCTCACCA	3'-tRF	trnaMT_SerGCT_MT_+_12207_12265@36.62.27	3.25885	9.57216	1	1	1.93607	-1.32278	0	2.6438		5'tRF-AsnGTT	tRF5-18-AsnGTT-11	tRNA-Asn-GTT-11-2(High)_TRF-5_18	-9.19616	-7.04089	0.22449	down	0.0577932	0.234411	-9.19616	-7.04089	0.0577932	0.234411	5'tRF	GTCTCTGTGGTGCAATCG	18	tRNA-Asn-GTT-11,tRNA-Asn-GTT-13,tRNA-Asn-GTT-14,tRNA-Asn-GTT-18	Potential						ASHG38SM20TRF100006612TV6	tRF-5-18-AsnGTT-11	False	tRF5	GCGATTGCACCACAG	15	GGGCGGGCGCCAAAAGGCGCCCGCCCGCGATTGCACCACAGTATCCTACTATACGTATCA	60
tRF-27-INRXURYRSI1	ATGTTGGTTATACCCTTCCCGTACTAC	3'-tRF	trnaMT_MetCAT_MT_+_4402_4469@43.69.27	3.25885	9.57216	1	1	1.93607	-1.32278	0	2.6438		5'tRF-AsnGTT	tRF5-20-AsnGTT-17	tRNA-Asn-GTT-17-1(Low)_TRF-5_20	-7.04864	-5.83254	0.430445	down	0.0285973	0.0958261	-7.04864	-5.83254	0.0285973	0.0958261	5'tRF	GTTTCTGTAGCGCGATCGGT	20	tRNA-Asn-GTT-17	Potential						ASHG38SM20TRF100007611TV6	tRF-5-20-AsnGTT-17	False	tRF5	GACCGATCGCGCT	13	GGGCGGGCGCCAAAAGGCGCCCGCCCGACCGATCGCGCTTATCCTACTATACGTATCACA	60
tRF-32-IO5BKD09Z51UJ	ATTAAGAGAACCAACACCTCTTTACAGTGACC	3'-tRF	trnalookalike7_LysTTT_1_+_568844_568913@41.72.32, trnaMT_LysTTT_MT_+_8295_8364@41.72.32	3.25885	9.57216	1	1	1.93607	-1.32278	0	2.6438		5'tRF-CysACA	tRF5-22-CysACA-1	tRNA-Cys-ACA-1-1(Low)_TRF-5_22	-2.99505	-1.91588	0.4733	down	0.28217	0.492558	-2.99505	-1.91588	0.28217	0.492558	5'tRF	GGCTGTATAGCTCAGTGGTAGA	22	tRNA-Cys-ACA-1	Potential						ASHG38SM20TRF100008334TV6	tRF-5-22-CysACA-1	False	tRF5	GTCTACCACTGAGCTATACA	20	GGGCGGGCGCCAAAAGGCGCCCGCCCGTCTACCACTGAGCTATACATATCCTACTATACG	60
tRF-19-IRF9OKE2	ATTCCAGCTCGAAGGACCA	3'-tRF	trna18_TyrGTA_14_-_21125623_21125716@58.76.19	3.25885	9.57216	1	1	1.93607	-1.32278	0	2.6438		5'tRF-CysGCA	tRF5c-CysGCA-2		-8.08432	-6.73523	0.392539	down	0.0897924	0.152967	-8.08432	-6.73523	0.0897924	0.152967	5'tRF	GGGGGTATAGCTCAGTGGTAGAGCATTTGACT	32	tRNA-Cys-GCA-2,tRNA-Cys-GCA-4	Reliable			tRFdb			ASHG38SM20TRF100009450TV6	tRF-5c-CysGCA-2	False	tRF5	GAGTCAAATGCTCTACCAC	19	GGGCGGGCGCCAAAAGGCGCCCGCCCGAGTCAAATGCTCTACCACTATCCTACTATACGT	60
tRF-29-IR1NLI38NJJM	ATTCCAGGTTCGACTCCTGGCTGGCTCGC	3'-tRF	trna7_ArgACG_14_+_23398910_23398982@46.74.29, trna8_ArgACG_6_+_26537726_26537798@46.74.29, trna6_ArgACG_6_+_26328368_26328440@46.74.29	3.25885	9.57216	1	1	1.93607	-1.32278	0	2.6438		5'tRF-CysGCA	tRF5-22-CysGCA-21	tRNA-Cys-GCA-21-1(High)_TRF-5_22	-2.92623	-1.82648	0.466598	down	0.287433	0.50239	-2.92623	-1.82648	0.287433	0.50239	5'tRF	GGGGGTATAGCTCACAGGTAGA	22	tRNA-Cys-GCA-21,tRNA-Cys-GCA-23	Potential						ASHG38SM20TRF100008355TV6	tRF-5-22-CysGCA-21	False	tRF5	GTCTACCTGTGAGCTATACC	20	GGGCGGGCGCCAAAAGGCGCCCGCCCGTCTACCTGTGAGCTATACCTATCCTACTATACG	60
tRF-19-IRJ1BVE2	ATTCCCAGCCAACGCACCA	3'-tRF	trna3_GlyTCC_18_+_55346177_55346248@57.75.19	3.25885	9.57216	1	1	1.93607	-1.32278	0	2.6438		5'tRF-GlnTTG	tRF5-19-GlnTTG-1		-9.17759	-7.06238	0.230811	down	0.0282099	0.197653	-9.17759	-7.06238	0.0282099	0.197653	5'tRF	GGTCCCATGGTGTAATGGT	19	tRNA-Gln-TTG-1,tRNA-Gln-TTG-2,tRNA-Gln-TTG-4	Potential						ASHG38SM20TRF100007257TV6	tRF-5-19-GlnTTG-1	False	tRF5	GACCATTACACCATGGGA	18	GGGCGGGCGCCAAAAGGCGCCCGCCCGACCATTACACCATGGGATATCCTACTATACGTA	60
tRF-44-IRJ9ZH0SR9593KMHFV	ATTCCCATTCTTGCGACCCGGGTTCGATTCCCGGGCGGCGCACC	3'-tRF	trna34_GlyCCC_16_-_686736_686806@30.73.44, trna27_GlyCCC_2_-_70476123_70476193@30.73.44	3.25885	9.57216	1	1	1.93607	-1.32278	0	2.6438		5'tRF-GlnTTG	tRF5-22-GlnTTG-6	tRNA-Gln-TTG-6-1(Low)_TRF-5_22	-1.08801	-0.0334235	0.481435	down	0.291458	0.486643	-1.08801	-0.0334235	0.291458	0.486643	5'tRF	GACCATGTGGCCTAAGGGAAAA	22	tRNA-Gln-TTG-6	Potential						ASHG38SM20TRF100008412TV6	tRF-5-22-GlnTTG-6	False	tRF5	GTTTTCCCTTAGGCCAC	17	GGGCGGGCGCCAAAAGGCGCCCGCCCGTTTTCCCTTAGGCCACTATCCTACTATACGTAT	60
tRF-19-IR91JVE2	ATTCCTGGCCCATGCACCA	3'-tRF	trna43_GlyGCC_1_+_161450356_161450426@56.74.19	3.25885	9.57216	1	1	1.93607	-1.32278	0	2.6438		5'tRF-GlnTTG	tRF5-22-GlnTTG-3	tRNA-Gln-TTG-3-3(High)_TRF-5_22	-7.98546	-6.69986	0.410199	down	0.0917928	0.242187	-7.98546	-6.69986	0.0917928	0.242187	5'tRF	GGCCCCATGGTGTAATGGTTAG	22	tRNA-Gln-TTG-3	Potential						ASHG38SM20TRF100008406TV6	tRF-5-22-GlnTTG-3	False	tRF5	GCTAACCATTACACCATGGGG	21	GGGCGGGCGCCAAAAGGCGCCCGCCCGCTAACCATTACACCATGGGGTATCCTACTATAC	60
tRF-30-IURNLEKZM8Z1	ATTGAGGGTTCGAATCCCTTCGTGGTTGCC	3'-tRF	trna124_ArgTCG_6_-_28510891_28510963@46.75.30	3.25885	9.57216	1	1	1.93607	-1.32278	0	2.6438		5'tRF-GlnTTG	tRF5-18-GlnTTG-10	tRNA-Gln-TTG-10-1(Low)_TRF-5_18	-7.45828	-6.35618	0.465839	down	0.0390028	0.100137	-7.45828	-6.35618	0.0390028	0.100137	5'tRF	GTGCAGAGTAGTACAGTG	18	tRNA-Gln-TTG-10	Potential						ASHG38SM20TRF100006705TV6	tRF-5-18-GlnTTG-10	False	tRF5	GCACTGTACTACTCTGCA	18	GGGCGGGCGCCAAAAGGCGCCCGCCCGCACTGTACTACTCTGCATATCCTACTATACGTA	60
tRF-44-IWQ7PFM87SDRJRWMI2	ATTGTGCTCTGCACACGTGGGTTCGAATCCCATCCTCGTCGCCA	3'-tRF	trna62_SerGCT_6_+_28180815_28180896@42.85.44	3.25885	9.57216	1	1	1.93607	-1.32278	0	2.6438		5'tRF-GlyCCC	tRF5-22-GlyCCC-3	tRNA-Gly-CCC-3-1(High)_TRF-5_22	-2.6384	-1.59583	0.485459	down	0.21447	0.457933	-2.6384	-1.59583	0.21447	0.457933	5'tRF	GCATTGGTGGTTCAATGGTAGA	22	tRNA-Gly-CCC-3	Potential						ASHG38SM20TRF100008466TV6	tRF-5-22-GlyCCC-3	False	tRF5	GTCTACCATTGAACCACC	18	GGGCGGGCGCCAAAAGGCGCCCGCCCGTCTACCATTGAACCACCTATCCTACTATACGTA	60
tRF-30-IZRVB92EB0U6	ATTTTGGTGCAACTCCAAATAAAAGTACCA	3'-tRF	trnaMT_LeuTAG_MT_+_12266_12336@45.74.30	3.25885	9.57216	1	1	1.93607	-1.32278	0	2.6438		5'tRF-GlyCCC	tRF5-22-GlyCCC-5	tRNA-Gly-CCC-5-1(Low)_TRF-5_22	-2.78025	-1.76015	0.493083	down	0.0725695	0.196574	-2.78025	-1.76015	0.0725695	0.196574	5'tRF	GCCTTGGTGGTGCAGTGGTAGA	22	tRNA-Gly-CCC-5	Potential						ASHG38SM20TRF100008472TV6	tRF-5-22-GlyCCC-5	False	tRF5	GTCTACCACTGCACCA	16	GGGCGGGCGCCAAAAGGCGCCCGCCCGTCTACCACTGCACCATATCCTACTATACGTATC	60
tRF-37-221R338B8871K92	CAAGAAGTCCCCGGTTCAAATCCGGGTGCCCCCTCCA	3'-tRF	trna29_CysGCA_17_-_37017937_37018008@39.75.37	3.25885	9.57216	1	1	1.93607	-1.32278	0	2.6438		5'tRF-GlyCCC	tRF5-20-GlyCCC-3	tRNA-Gly-CCC-3-1(High)_TRF-5_20	-7.87441	-6.81185	0.478784	down	0.0925582	0.256457	-7.87441	-6.81185	0.0925582	0.256457	5'tRF	GCATTGGTGGTTCAATGGTA	20	tRNA-Gly-CCC-3	Potential						ASHG38SM20TRF100007782TV6	tRF-5-20-GlyCCC-3	False	tRF5	GTACCATTGAACCACCAAT	19	GGGCGGGCGCCAAAAGGCGCCCGCCCGTACCATTGAACCACCAATTATCCTACTATACGT	60
tRF-35-22RR338B8871K9	CAAGAGGTCCCCGGTTCAAATCCGGGTGCCCCCTC	3'-tRF	trna21_CysGCA_7_-_149112229_149112300@39.73.35, trna3_CysGCA_4_-_124430005_124430076@39.73.35, trna27_CysGCA_17_-_37309987_37310058@39.73.35, trna8_CysGCA_14_+_73429679_73429750@39.73.35, trna26_CysGCA_17_-_37310744_37310815@39.73.35, trna3_CysGCA_15_+_80036997_80037069@40.74.35, trna15_CysGCA_17_+_37023898_37023969@39.73.35, trna127_CysGCA_1_-_93981834_93981906@40.74.35	3.25885	9.57216	1	1	1.93607	-1.32278	0	2.6438		5'tRF-GlyCCC	tRF5-22-GlyCCC-4	tRNA-Gly-CCC-4-1(Low)_TRF-5_22	-2.86435	-1.71748	0.451604	down	0.294425	0.508114	-2.86435	-1.71748	0.294425	0.508114	5'tRF	GCGTTGGTGGTTTAGTGGTAGA	22	tRNA-Gly-CCC-4	Potential						ASHG38SM20TRF100008469TV6	tRF-5-22-GlyCCC-4	False	tRF5	GTCTACCACTAAACCACCA	19	GGGCGGGCGCCAAAAGGCGCCCGCCCGTCTACCACTAAACCACCATATCCTACTATACGT	60
tRF-35-22RRM38B8SOUPR	CAAGAGGTCCCGGGTTCAAATCCCGGACGAGCCCC	3'-tRF	trna4_ProAGG_16_+_3210386_3210480@46.80.35	3.25885	9.57216	1	1	1.93607	-1.32278	0	2.6438		5'tRF-GlyGCC	tRF5-22-GlyGCC-6	tRNA-Gly-GCC-6-1(Low)_TRF-5_22	-2.67298	-1.65933	0.495295	down	0.1699	0.387971	-2.67298	-1.65933	0.1699	0.387971	5'tRF	GCATGGGTGATTCAGTGGTAGA	22	tRNA-Gly-GCC-6	Potential						ASHG38SM20TRF100008490TV6	tRF-5-22-GlyGCC-6	False	tRF5	GTCTACCACTGAATCACC	18	GGGCGGGCGCCAAAAGGCGCCCGCCCGTCTACCACTGAATCACCTATCCTACTATACGTA	60
tRF-20-2NK8KEP1	CAATTCCCGGCCAATGCACC	3'-tRF	trna133_GlyCCC_1_-_16872434_16872504@54.73.20, trna2_GlyCCC_1_+_17053780_17053850@54.73.20, trna4_GlyCCC_1_+_17188416_17188486@54.73.20	3.25885	9.57216	1	1	1.93607	-1.32278	0	2.6438		5'tRF-IleAAT	tRF5-26-IleAAT-8		-8.44689	-6.90918	0.344432	down	0.0788858	0.205594	-8.44689	-6.90918	0.0788858	0.205594	5'tRF	GGCCGGTTAGCTCAGTCGGCTAGAGC	26	tRNA-Ile-AAT-8	Potential						ASHG38SM20TRF100009081TV6	tRF-5-26-IleAAT-8	False	tRF5	GGCTCTAGCCGACTG	15	GGGCGGGCGCCAAAAGGCGCCCGCCCGGCTCTAGCCGACTGTATCCTACTATACGTATCA	60
tRF-33-257KYUHRH7MSD2	CACACGTGGGTTCGAATCCCATCCTCGTCGCCA	3'-tRF	trna62_SerGCT_6_+_28180815_28180896@53.85.33	3.25885	9.57216	1	1	1.93607	-1.32278	0	2.6438		5'tRF-IleAAT	tRF5-20-IleAAT-10	tRNA-Ile-AAT-10-1(Low)_TRF-5_20	-8.3415	-7.03565	0.404483	down	0.0425679	0.160438	-8.3415	-7.03565	0.0425679	0.160438	5'tRF	GGCCGGTTAACTTAATTGGT	20	tRNA-Ile-AAT-10	Potential						ASHG38SM20TRF100007827TV6	tRF-5-20-IleAAT-10	False	tRF5	GACCAATTAAGTTAACCGGC	20	GGGCGGGCGCCAAAAGGCGCCCGCCCGACCAATTAAGTTAACCGGCTATCCTACTATACG	60
tRF-36-JB5YJ3W08Y3HSVD	CAGAAGATTGCAGGTTCGAGTCCTGCCGCGGTCGCC	3'-tRF	trna4_ArgTCG_15_+_89878304_89878376@40.75.36	3.25885	9.57216	1	1	1.93607	-1.32278	0	2.6438		5'tRF-IleAAT	tRF5-20-IleAAT-1	tRNA-Ile-AAT-1-1(High)_TRF-5_20	-8.0985	-6.36518	0.300759	down	0.0570443	0.326066	-8.0985	-6.36518	0.0570443	0.326066	5'tRF	GGCCGGTTAGCTCAGTTGGT	20	tRNA-Ile-AAT-1,tRNA-Ile-AAT-2,tRNA-Ile-AAT-4,tRNA-Ile-AAT-5,tRNA-Ile-AAT-6,tRNA-Ile-AAT-7,tRNA-Ile-GAT-1,tRNA-Ser-ACT-1	Potential						ASHG38SM20TRF100007824TV6	tRF-5-20-IleAAT-1	False	tRF5	GACCAACTGAGCTAACCG	18	GGGCGGGCGCCAAAAGGCGCCCGCCCGACCAACTGAGCTAACCGTATCCTACTATACGTA	60
tRF-34-JHHS19BMW3RDHJ	CAGCGATCCGAGTTCAAATCTCGGTGGGACCTCC	3'-tRF	trna16_GlnTTG_17_+_47269890_47269961@41.74.34, trna173_GlnTTG_6_-_26311975_26312046@41.74.34, trna130_GlnTTG_6_-_27763640_27763711@41.74.34, trna174_GlnTTG_6_-_26311424_26311495@41.74.34	3.25885	9.57216	1	1	1.93607	-1.32278	0	2.6438		5'tRF-IleAAT	tRF5-18-IleAAT-1	tRNA-Ile-AAT-1-1(High)_TRF-5_18	-7.8877	-6.87919	0.49706	down	0.331242	0.440219	-7.8877	-6.87919	0.331242	0.440219	5'tRF	GGCCGGTTAGCTCAGTTG	18	tRNA-Ile-AAT-1,tRNA-Ile-AAT-2,tRNA-Ile-AAT-4,tRNA-Ile-AAT-5,tRNA-Ile-AAT-6,tRNA-Ile-AAT-7,tRNA-Ile-GAT-1,tRNA-Ser-ACT-1	Potential						ASHG38SM20TRF100006798TV6	tRF-5-18-IleAAT-1	False	tRF5	GCAACTGAGCTAACCG	16	GGGCGGGCGCCAAAAGGCGCCCGCCCGCAACTGAGCTAACCGTATCCTACTATACGTATC	60
tRF-25-JI8B3VMKNR	CAGCTTCAAACCTGCCGGGGCTTCC	3'-tRF	trnaMT_CysGCA_MT_-_5761_5826@44.68.25	3.25885	9.57216	1	1	1.93607	-1.32278	0	2.6438		5'tRF-iMetCAT	tRF5-26-iMetCAT-1		-3.7646	-2.64257	0.459446	down	0.0202341	0.0551828	-3.7646	-2.64257	0.0202341	0.0551828	5'tRF	AGCAGAGTGGCGCAGCGGAAGCGTGC	26	tRNA-iMet-CAT-1,tRNA-iMet-CAT-2	Potential						ASHG38SM20TRF100009327TV6	tRF-5-26-iMetCAT-1	False	tRF5	GGCACGCTTCCGC	13	GGGCGGGCGCCAAAAGGCGCCCGCCCGGCACGCTTCCGCTATCCTACTATACGTATCACA	60
tRF-26-JI8B3VMKNRB	CAGCTTCAAACCTGCCGGGGCTTCCA	3'-tRF	trnaMT_CysGCA_MT_-_5761_5826@44.69.26	3.25885	9.57216	1	1	1.93607	-1.32278	0	2.6438		5'tRF-iMetCAT	tRF5-22-iMetCAT-1	tRNA-iMet-CAT-1-8(High)_TRF-5_22	-5.62978	-4.59934	0.489563	down	0.141669	0.331611	-5.62978	-4.59934	0.141669	0.331611	5'tRF	AGCAGAGTGGCGCAGCGGAAGC	22	tRNA-iMet-CAT-1,tRNA-iMet-CAT-2	Potential						ASHG38SM20TRF100008874TV6	tRF-5-22-iMetCAT-1	False	tRF5	GGCTTCCGCTGCG	13	GGGCGGGCGCCAAAAGGCGCCCGCCCGGCTTCCGCTGCGTATCCTACTATACGTATCACA	60
tRF-36-JKSV5N2N4V9K3RB	CAGGGGTCGCGAGTTCAATTCTCGCTGGGGCCTCCA	3'-tRF	trna21_ThrTGT_14_-_21081949_21082021@41.76.36	3.25885	9.57216	1	1	1.93607	-1.32278	0	2.6438		5'tRF-LysCTT	tRF5-22-LysCTT-13	tRNA-Lys-CTT-13-1(Low)_TRF-5_22	-7.82811	-6.18021	0.319104	down	0.0497654	0.266386	-7.82811	-6.18021	0.0497654	0.266386	5'tRF	GTCTAGCTAGATCAGTTGGTAG	22	tRNA-Lys-CTT-13	Potential						ASHG38SM20TRF100008598TV6	tRF-5-22-LysCTT-13	False	tRF5	GCTACCAACTGATCTAGCTA	20	GGGCGGGCGCCAAAAGGCGCCCGCCCGCTACCAACTGATCTAGCTATATCCTACTATACG	60
tRF-34-JKW4R951KHZK1V	CAGGGTCGTGGGTTCGAGCCCCACGTTGGGCGCC	3'-tRF	trna11_LysCTT_5_-_180648979_180649051@42.75.34, trna9_LysCTT_5_+_180634755_180634827@42.75.34, trna13_LysCTT_14_-_58706613_58706685@42.75.34, trna13_LysCTT_6_+_26556774_26556846@42.75.34, trna119_LysCTT_1_-_145395522_145395594@42.75.34, trna32_LysCTT_16_-_3207406_3207478@42.75.34, trna7_LysCTT_16_+_3225692_3225764@42.75.34, trna10_LysCTT_16_+_3241501_3241573@42.75.34, trna2_LysCTT_15_+_79152904_7…	3.25885	9.57216	1	1	1.93607	-1.32278	0	2.6438		5'tRF-LysCTT	tRF5-18-LysCTT-11	tRNA-Lys-CTT-11-1(High)_TRF-5_18	-6.8957	-5.4151	0.358341	down	0.0237836	0.103353	-6.8957	-5.4151	0.0237836	0.103353	5'tRF	GCAGCTAGCTCAGTCGGT	18	tRNA-Lys-CTT-11	Potential						ASHG38SM20TRF100006873TV6	tRF-5-18-LysCTT-11	False	tRF5	GACCGACTGAGCTAGCTGC	19	GGGCGGGCGCCAAAAGGCGCCCGCCCGACCGACTGAGCTAGCTGCTATCCTACTATACGT	60
tRF-42-JMW9RKM87SDR2SN11	CAGTCTCTTCGGGGGCGTGGGTTCGAATCCCACCGCTGCCAC	3'-tRF	trna1_LeuAAG_14_+_21078291_21078372@42.83.42, trna98_LeuAAG_6_-_28911399_28911480@42.83.42, trna7_LeuAAG_5_+_180614701_180614782@42.83.42, trna16_LeuAAG_16_+_22308461_22308542@42.83.42	3.25885	9.57216	1	1	1.93607	-1.32278	0	2.6438		5'tRF-LysCTT	tRF5-18-LysCTT-12	tRNA-Lys-CTT-12-1(Low)_TRF-5_18	-8.08383	-6.64174	0.368035	down	0.0879597	0.285493	-8.08383	-6.64174	0.0879597	0.285493	5'tRF	GCCACCAGCATGTCTCAG	18	tRNA-Lys-CTT-12	Potential						ASHG38SM20TRF100006876TV6	tRF-5-18-LysCTT-12	False	tRF5	GCTGAGACATGCTGGT	16	GGGCGGGCGCCAAAAGGCGCCCGCCCGCTGAGACATGCTGGTTATCCTACTATACGTATC	60
tRF-18-J6K6UDV	CATCACCCCATAAACACC	3'-tRF	trnaMT_PheGAA_MT_+_577_647@56.73.18	3.25885	9.57216	1	1	1.93607	-1.32278	0	2.6438		5'tRF-LysCTT	tRF5-20-LysCTT-15	tRNA-Lys-CTT-15-1(Low)_TRF-5_20	-9.10341	-6.87547	0.213463	down	0.177979	0.382777	-9.10341	-6.87547	0.177979	0.382777	5'tRF	AACCGAATAGCTTAGTTGAT	20	tRNA-Lys-CTT-15	Potential						ASHG38SM20TRF100007911TV6	tRF-5-20-LysCTT-15	False	tRF5	GATCAACTAAGCTATTCGGTT	21	GGGCGGGCGCCAAAAGGCGCCCGCCCGATCAACTAAGCTATTCGGTTTATCCTACTATAC	60
tRF-36-KBDZ942IKBUBS1B	CCAAAAATTTTGGTGCAACTCCAAATAAAAGTACCA	3'-tRF	trnaMT_LeuTAG_MT_+_12266_12336@39.74.36	3.25885	9.57216	1	1	1.93607	-1.32278	0	2.6438		5'tRF-LysCTT	tRF5a-LysCTT-1		-7.83007	-6.62818	0.434706	down	0.226957	0.372738	-7.83007	-6.62818	0.226957	0.372738	5'tRF	GCCCGGCTAGCTCAG	15	tRNA-Lys-CTT-1,tRNA-Lys-CTT-2,tRNA-Lys-CTT-3,tRNA-Lys-CTT-4,tRNA-Lys-CTT-5	Reliable			tRFdb			ASHG38SM20TRF100009359TV6	tRF-5a-LysCTT-1	False	tRF5	GCTGAGCTAGCCGG	14	GGGCGGGCGCCAAAAGGCGCCCGCCCGCTGAGCTAGCCGGTATCCTACTATACGTATCAC	60
tRF-34-K0SVRNLMKWEK11	CCAAGGTCGCGGGTTCGATCCCCGTACGGGCCAC	3'-tRF	trna57_IleAAT_6_+_27636362_27636435@42.75.34, trna11_IleAAT_6_+_26554350_26554423@42.75.34, trna80_IleAAT_6_+_58149254_58149327@42.75.34, trna165_IleAAT_6_-_26721221_26721294@42.75.34, trna158_IleAAT_6_-_27144994_27145067@42.75.34, trna9_IleAAT_17_+_8090911_8090984@42.75.34, trna10_IleAAT_14_+_102783429_102783502@42.75.34, trna154_IleAAT_6_-_27205350_27205423@42.75.34, trna28_IleAAT_6_+_26780832_…	3.25885	9.57216	1	1	1.93607	-1.32278	0	2.6438		5'tRF-LysCTT	tRF5-20-LysCTT-6	tRNA-Lys-CTT-6-1(Low)_TRF-5_20	-7.30872	-6.15996	0.451012	down	0.0172655	0.0780271	-7.30872	-6.15996	0.0172655	0.0780271	5'tRF	GACGAGCTAGCTCAGTCGGT	20	tRNA-Lys-CTT-6	Potential						ASHG38SM20TRF100007920TV6	tRF-5-20-LysCTT-6	False	tRF5	GACCGACTGAGCTAGCTC	18	GGGCGGGCGCCAAAAGGCGCCCGCCCGACCGACTGAGCTAGCTCTATCCTACTATACGTA	60
tRF-37-KK5Y93W08638R52	CCAGGGATTGTGGGTTCGAGTCCCACCTGGGGTACCA	3'-tRF	trna18_ArgCCT_17_+_73030001_73030073@40.76.37	3.25885	9.57216	1	1	1.93607	-1.32278	0	2.6438		5'tRF-LysCTT	tRF5-19-LysCTT-11		-7.14888	-6.13438	0.495001	down	0.150769	0.323432	-7.14888	-6.13438	0.150769	0.323432	5'tRF	GCAGCTAGCTCAGTCGGTA	19	tRNA-Lys-CTT-11	Potential						ASHG38SM20TRF100007347TV6	tRF-5-19-LysCTT-11	False	tRF5	GTACCGACTGAGCTAGCT	18	GGGCGGGCGCCAAAAGGCGCCCGCCCGTACCGACTGAGCTAGCTTATCCTACTATACGTA	60
tRF-36-KKRSL38BWSNKP9D	CCAGGGGTCGCGAGTTCAAATCTCGCTGGGGCCTCC	3'-tRF	trna4_ThrTGT_14_+_21149849_21149921@40.75.36, trna20_ThrTGT_14_-_21099319_21099391@40.75.36	3.25885	9.57216	1	1	1.93607	-1.32278	0	2.6438		5'tRF-mtIleGAT	mt-tRF5-19-IleGAT		-8.20884	-6.69946	0.35126	down	0.0827885	0.250641	-8.20884	-6.69946	0.0827885	0.250641	5'tRF	AGAAATATGTCTGATAAAA	19	chrM.tRNA4-IleGAT	Potential						ASHG38SM20TRF100004496TV6	mt-tRF-5-19-IleGAT	False	tRF5	GTTTTATCAGACATATTTCT	20	GGGCGGGCGCCAAAAGGCGCCCGCCCGTTTTATCAGACATATTTCTTATCCTACTATACG	60
tRF-45-K34ZMKQ4R9OMK1EV26	CCAGTCTCTTCGGGGGCGTGGGTTCGAATCCCACCACTGCCACCA	3'-tRF	trna2_LeuTAG_14_+_21093529_21093610@41.85.45	3.25885	9.57216	1	1	1.93607	-1.32278	0	2.6438		5'tRF-mtMetCAT	mt-tRF5-19-MetCAT		-5.77861	-4.51984	0.417902	down	0.00546057	0.0308984	-5.77861	-4.51984	0.00546057	0.0308984	5'tRF	AGTAAGGTCAGCTAAATAA	19	chrM.tRNA5-MetCAT	Potential						ASHG38SM20TRF100004508TV6	mt-tRF-5-19-MetCAT	False	tRF5	GTTATTTAGCTGACCTTACT	20	GGGCGGGCGCCAAAAGGCGCCCGCCCGTTATTTAGCTGACCTTACTTATCCTACTATACG	60
tRF-36-KOBNZ3PD8OHB15D	CCCAAAAATTTTGGTGCAACTCCAAATAAAAGTACC	3'-tRF	trnaMT_LeuTAG_MT_+_12266_12336@38.73.36	3.25885	9.57216	1	1	1.93607	-1.32278	0	2.6438		5'tRF-PheGAA	tRF5-20-PheGAA-9	tRNA-Phe-GAA-10-1(Low)_TRF-5_20	-9.20752	-7.08269	0.229278	down	0.0786296	0.408219	-9.20752	-7.08269	0.0786296	0.408219	5'tRF	TCCGCATCTGCATGGTTGTC	20	tRNA-Phe-GAA-10,tRNA-Phe-GAA-9	Potential						ASHG38SM20TRF100008007TV6	tRF-5-20-PheGAA-9	False	tRF5	GGACAACCATGCAGATG	17	GGGCGGGCGCCAAAAGGCGCCCGCCCGGACAACCATGCAGATGTATCCTACTATACGTAT	60
tRF-17-KSB8P52	CCCCGAACGGGCCACCA	3'-tRF	trna39_IleAAT_6_+_27251864_27251937@61.77.17	3.25885	9.57216	1	1	1.93607	-1.32278	0	2.6438		5'tRF-PheGAA	tRF5-18-PheGAA-3	tRNA-Phe-GAA-3-1(High)_TRF-5_18	-8.35891	-6.5937	0.294184	down	0.064529	0.351908	-8.35891	-6.5937	0.064529	0.351908	5'tRF	GCCGAGATAGCTCAGTTG	18	tRNA-Phe-GAA-3	Potential						ASHG38SM20TRF100006960TV6	tRF-5-18-PheGAA-3	False	tRF5	GCAACTGAGCTATCTCG	17	GGGCGGGCGCCAAAAGGCGCCCGCCCGCAACTGAGCTATCTCGTATCCTACTATACGTAT	60
tRF-33-KSLP7SDRX90JDV	CCCCGCGCAGGTTCGAATCCTGCTCACAGCGCC	3'-tRF	trna41_SerCGA_17_-_8042199_8042280@52.84.33	3.25885	9.57216	1	1	1.93607	-1.32278	0	2.6438		5'tRF-ProTGG	tRF5-18-ProTGG-5	tRNA-Pro-TGG-5-1(Low)_TRF-5_18	-1.98774	-0.952389	0.487897	down	0.199348	0.377379	-1.98774	-0.952389	0.199348	0.377379	5'tRF	GCCAGGAGAGCTCAGTGG	18	tRNA-Pro-TGG-5	Potential						ASHG38SM20TRF100006993TV6	tRF-5-18-ProTGG-5	False	tRF5	GCCACTGAGCTCTCCT	16	GGGCGGGCGCCAAAAGGCGCCCGCCCGCCACTGAGCTCTCCTTATCCTACTATACGTATC	60
tRF-29-KSR95R3JH9FV	CCCCGGGTTCGATCCCCGGCATCTCCACC	3'-tRF	trna119_AlaCGC_6_-_28641613_28641684@46.74.29, trna8_AlaTGC_5_+_180633868_180633939@46.74.29, trna13_AlaTGC_12_-_125406301_125406372@46.74.29	3.25885	9.57216	1	1	1.93607	-1.32278	0	2.6438		5'tRF-ProTGG	tRF5-20-ProTGG-4	tRNA-Pro-TGG-4-1(Low)_TRF-5_20	-6.15717	-5.04267	0.46185	down	0.148371	0.334928	-6.15717	-5.04267	0.148371	0.334928	5'tRF	GGCCTGTTGGTCTAGAGGTA	20	tRNA-Pro-TGG-4	Potential						ASHG38SM20TRF100008025TV6	tRF-5-20-ProTGG-4	False	tRF5	GTACCTCTAGACCAACAGG	19	GGGCGGGCGCCAAAAGGCGCCCGCCCGTACCTCTAGACCAACAGGTATCCTACTATACGT	60
tRF-39-K76KM87SDR29NDE2	CCCCTGGAGGCGTGGGTTCGAATCCCACTCCTGACACCA	3'-tRF	trna36_LeuCAG_1_+_161418741_161418823@48.86.39, trna38_LeuCAG_1_+_161426122_161426204@48.86.39, trna7_LeuCAG_6_+_26521436_26521518@48.86.39, trna67_LeuCAG_1_-_161500132_161500214@48.86.39, trna42_LeuCAG_1_+_161440913_161440995@48.86.39, trna40_LeuCAG_1_+_161433532_161433614@48.86.39, trna34_LeuCAG_1_+_161411323_161411405@48.86.39	3.25885	9.57216	1	1	1.93607	-1.32278	0	2.6438		5'tRF-ThrAGT	tRF5-19-ThrAGT-1		-7.09921	-6.06988	0.48994	down	0.149701	0.28147	-7.09921	-6.06988	0.149701	0.28147	5'tRF	GGCGCCGTGGCTTAGTTGG	19	tRNA-Thr-AGT-1	Potential						ASHG38SM20TRF100007425TV6	tRF-5-19-ThrAGT-1	False	tRF5	GCCAACTAAGCCACG	15	GGGCGGGCGCCAAAAGGCGCCCGCCCGCCAACTAAGCCACGTATCCTACTATACGTATCA	60
tRF-32-KVPKYUH7PU4HJ	CCCGCGCAGGTTCGAATCCTGCCGACTACGCC	3'-tRF	trna5_SerAGA_6_+_26327817_26327898@53.84.32, trna147_SerAGA_6_-_27509554_27509635@53.84.32, trna44_SerAGA_6_+_27446591_27446672@53.84.32, trna46_SerAGA_6_+_27463593_27463674@53.84.32, trna47_SerAGA_6_+_27470818_27470899@53.84.32, trna145_SerAGA_6_-_27521192_27521273@53.84.32, trna11_SerAGA_8_-_96281885_96281966@53.84.32, trna35_SerAGA_17_-_8129928_8130009@53.84.32, trna172_SerTGA_6_-_26312824_263…	3.25885	9.57216	1	1	1.93607	-1.32278	0	2.6438		5'tRF-ThrAGT	tRF5-18-ThrAGT-7	tRNA-Thr-AGT-7-1(Low)_TRF-5_18	-9.15972	-6.9922	0.222594	down	0.0422197	0.280819	-9.15972	-6.9922	0.0422197	0.280819	5'tRF	AGCACCATGGCTTAGCTG	18	tRNA-Thr-AGT-7	Potential						ASHG38SM20TRF100007050TV6	tRF-5-18-ThrAGT-7	False	tRF5	GCAGCTAAGCCATGG	15	GGGCGGGCGCCAAAAGGCGCCCGCCCGCAGCTAAGCCATGGTATCCTACTATACGTATCA	60
tRF-29-K87SERM492E2	CCCGGGTTCGACTCCCGGTGTGGGAACCA	3'-tRF	trna11_GluTTC_15_-_26327381_26327452@47.75.29, trna3_GluTTC_13_-_45492062_45492133@47.75.29	3.25885	9.57216	1	1	1.93607	-1.32278	0	2.6438		5'tRF-ThrAGT	tRF5-22-ThrAGT-1	tRNA-Thr-AGT-1-3(High)_TRF-5_22	-8.67753	-6.90308	0.292305	down	0.0819259	0.340917	-8.67753	-6.90308	0.0819259	0.340917	5'tRF	GGCGCCGTGGCTTAGTTGGTTA	22	tRNA-Thr-AGT-1	Potential						ASHG38SM20TRF100008760TV6	tRF-5-22-ThrAGT-1	False	tRF5	GTAACCAACTAAGCCACG	18	GGGCGGGCGCCAAAAGGCGCCCGCCCGTAACCAACTAAGCCACGTATCCTACTATACGTA	60
tRF-33-K91O7VD5YEYYD2	CCCTCAGTAAGTTGCAATACTTAATTTCTGCCA	3'-tRF	trnaMT_TrpTCA_MT_+_5512_5579@39.71.33, trnalookalike3_TrpTCA_1_+_566062_566129@39.71.33	3.25885	9.57216	1	1	1.93607	-1.32278	0	2.6438		5'tRF-ThrCGT	tRF5-18-ThrCGT-1	tRNA-Thr-CGT-1-1(High)_TRF-5_18	-8.25976	-6.99786	0.416996	down	0.21901	0.477779	-8.25976	-6.99786	0.21901	0.477779	5'tRF	GGCTCTATGGCTTAGTTG	18	tRNA-Thr-CGT-1,tRNA-Thr-TGT-1	Potential						ASHG38SM20TRF100007053TV6	tRF-5-18-ThrCGT-1	False	tRF5	GCAACTAAGCCATAGAGC	18	GGGCGGGCGCCAAAAGGCGCCCGCCCGCAACTAAGCCATAGAGCTATCCTACTATACGTA	60
tRF-38-301M3KYOHR6HFRD2	CCGAGAGGTCCCGGGTTCAAATCCCGGACGAGCCCCCA	3'-tRF	trna12_ProTGG_11_-_75946869_75946940@38.75.38	3.25885	9.57216	1	1	1.93607	-1.32278	0	2.6438		5'tRF-ThrCGT	tRF5-20-ThrCGT-1	tRNA-Thr-CGT-1-1(High)_TRF-5_20	-8.03521	-6.89618	0.454067	down	0.0909443	0.25401	-8.03521	-6.89618	0.0909443	0.25401	5'tRF	GGCTCTATGGCTTAGTTGGT	20	tRNA-Thr-CGT-1,tRNA-Thr-TGT-1	Potential						ASHG38SM20TRF100008088TV6	tRF-5-20-ThrCGT-1	False	tRF5	GACCAACTAAGCCATAGAG	19	GGGCGGGCGCCAAAAGGCGCCCGCCCGACCAACTAAGCCATAGAGTATCCTACTATACGT	60
tRF-34-3HPSR9593JJK0V	CCGCGGCCCGGGTTCGATTCCCGGCCAGGGAACC	3'-tRF	trna5_GluTTC_1_+_17199078_17199149@41.74.34	3.25885	9.57216	1	1	1.93607	-1.32278	0	2.6438		5'tRF-ThrTGT	tRF5-26-ThrTGT-3		-3.80828	-2.77617	0.488994	down	0.0996295	0.227765	-3.80828	-2.77617	0.0996295	0.227765	5'tRF	GGCTCCATAGCTCAGGGGTTAGAGCG	26	tRNA-Thr-TGT-3	Potential						ASHG38SM20TRF100009261TV6	tRF-5-26-ThrTGT-3	False	tRF5	GCGCTCTAACCCCTG	15	GGGCGGGCGCCAAAAGGCGCCCGCCCGCGCTCTAACCCCTGTATCCTACTATACGTATCA	60
tRF-38-3L90Q4R9OMKIWUD1	CCGTATGGAGGCGTGGGTTCGAATCCCACTTCTGACAC	3'-tRF	trna140_LeuCAA_6_-_27573417_27573524@48.85.38	3.25885	9.57216	1	1	1.93607	-1.32278	0	2.6438		5'tRF-TrpCCA	tRF5-20-TrpCCA-5	tRNA-Trp-CCA-5-1(High)_TRF-5_20	-6.66813	-5.53387	0.455566	down	0.0970603	0.283698	-6.66813	-5.53387	0.0970603	0.283698	5'tRF	GACCTCGTGGCGCAACGGCA	20	tRNA-Trp-CCA-5	Potential						ASHG38SM20TRF100008121TV6	tRF-5-20-TrpCCA-5	False	tRF5	GTGCCGTTGCGC	12	GGGCGGGCGCCAAAAGGCGCCCGCCCGTGCCGTTGCGCTATCCTACTATACGTATCACAT	60
tRF-31-36S0ZFHIUNWVD	CCTCAGTAAGTTGCAATACTTAATTTCTGCC	3'-tRF	trnaMT_TrpTCA_MT_+_5512_5579@40.70.31, trnalookalike3_TrpTCA_1_+_566062_566129@40.70.31	3.25885	9.57216	1	1	1.93607	-1.32278	0	2.6438		5'tRF-TrpCCA	tRF5-26-TrpCCA-2		-8.51204	-6.51607	0.2507	down	0.0135526	0.0654287	-8.51204	-6.51607	0.0135526	0.0654287	5'tRF	GACCTCGTGGCGCAATGGTAGCGCGT	26	tRNA-Trp-CCA-2	Potential						ASHG38SM20TRF100009273TV6	tRF-5-26-TrpCCA-2	False	tRF5	GACGCGCTACCATTG	15	GGGCGGGCGCCAAAAGGCGCCCGCCCGACGCGCTACCATTGTATCCTACTATACGTATCA	60
tRF-44-3V2VR0PSR9593J24FV	CCTGCCACGCGGGAGGCCCGGGTTCGATTCCCGGCCAATGCACC	3'-tRF	trna19_GlyGCC_2_-_157257659_157257729@30.73.44, trna68_GlyGCC_1_-_161493637_161493707@30.73.44, trna5_GlyGCC_17_+_8029064_8029134@30.73.44, trna24_GlyGCC_16_-_70812942_70813012@30.73.44, trna128_GlyGCC_6_-_27870686_27870756@30.73.44, trna19_GlyGCC_16_+_70823410_70823480@30.73.44	3.25885	9.57216	1	1	1.93607	-1.32278	0	2.6438		5'tRF-TrpCCA	tRF5-26-TrpCCA-5		-4.81278	-3.15449	0.316814	down	0.022043	0.0800069	-4.81278	-3.15449	0.022043	0.0800069	5'tRF	GACCTCGTGGCGCAACGGCAGCGCGT	26	tRNA-Trp-CCA-5	Potential						ASHG38SM20TRF100009279TV6	tRF-5-26-TrpCCA-5	False	tRF5	GACGCGCTGCCG	12	GGGCGGGCGCCAAAAGGCGCCCGCCCGACGCGCTGCCGTATCCTACTATACGTATCACAT	60
tRF-44-3V2VR0PSR9593JK4FV	CCTGCCACGCGGGAGGCCCGGGTTCGATTCCCGGCCCATGCACC	3'-tRF	trna39_GlyGCC_1_+_161427898_161427968@30.73.44, trna37_GlyGCC_1_+_161420467_161420537@30.73.44, trna35_GlyGCC_1_+_161413094_161413164@30.73.44, trna41_GlyGCC_1_+_161435258_161435328@30.73.44, trna2_GlyGCC_21_-_18827107_18827177@30.73.44	3.25885	9.57216	1	1	1.93607	-1.32278	0	2.6438		5'tRF-TrpCCA	tRF5-26-TrpCCA-1		-6.72612	-5.66503	0.479271	down	0.0395938	0.106519	-6.72612	-5.66503	0.0395938	0.106519	5'tRF	GGCCTCGTGGCGCAACGGTAGCGCGT	26	tRNA-Trp-CCA-1	Potential						ASHG38SM20TRF100009270TV6	tRF-5-26-TrpCCA-1	False	tRF5	GACGCGCTACCGTT	14	GGGCGGGCGCCAAAAGGCGCCCGCCCGACGCGCTACCGTTTATCCTACTATACGTATCAC	60
tRF-27-387SDRJH715	CCTGGGTTCGAATCCCAGCGGTGCCTC	3'-tRF	trna40_ThrAGT_17_-_8042770_8042843@49.75.27, trna36_ThrAGT_17_-_8129553_8129626@49.75.27, trna4_ThrAGT_19_+_33667963_33668036@49.75.27, trna8_ThrAGT_17_+_8090478_8090551@49.75.27	3.25885	9.57216	1	1	1.93607	-1.32278	0	2.6438		5'tRF-TyrGTA	tRF5-22-TyrGTA-11	tRNA-Tyr-GTA-11-1(Low)_TRF-5_22	-2.86167	-1.64692	0.430849	down	0.307334	0.511696	-2.86167	-1.64692	0.307334	0.511696	5'tRF	TCAATTATAGCTCAGTGGTAGA	22	tRNA-Tyr-GTA-11	Potential						ASHG38SM20TRF100008826TV6	tRF-5-22-TyrGTA-11	False	tRF5	GTCTACCACTGAGCTATAATTG	22	GGGCGGGCGCCAAAAGGCGCCCGCCCGTCTACCACTGAGCTATAATTGTATCCTACTATA	60
tRF-29-387SDRJL51J2	CCTGGGTTCGAATCCCAGTAGAGCCTCCA	3'-tRF	trna127_ThrTGT_6_-_28442329_28442402@49.77.29	3.25885	9.57216	1	1	1.93607	-1.32278	0	2.6438		5'tRF-ValAAC	tRF5-26-ValAAC-6		-2.90262	-1.85438	0.483556	down	0.030598	0.0621671	-2.90262	-1.85438	0.030598	0.0621671	5'tRF	GGGGGTGTAGCTCAGTGGTAGAGCGT	26	tRNA-Val-AAC-6	Potential						ASHG38SM20TRF100009303TV6	tRF-5-26-ValAAC-6	False	tRF5	GACGCTCTACCACTGAG	17	GGGCGGGCGCCAAAAGGCGCCCGCCCGACGCTCTACCACTGAGTATCCTACTATACGTAT	60
tRF-44-392J1Y0SR9593J2HFV	CCTTCCAAGCAGTTGACCCGGGTTCGATTCCCGGCCAACGCACC	3'-tRF	trna79_GlyTCC_1_-_161417375_161417446@31.74.44, trna73_GlyTCC_1_-_161432166_161432237@31.74.44, trna76_GlyTCC_1_-_161424756_161424827@31.74.44, trna70_GlyTCC_1_-_161439547_161439618@31.74.44, trna45_GlyTCC_1_+_161500903_161500974@31.74.44, trna117_GlyTCC_1_-_145397864_145397935@31.74.44, trna2_GlyTCC_19_+_4724082_4724153@31.74.44, trna10_GlyTCC_17_+_8124866_8124937@31.74.44	3.25885	9.57216	1	1	1.93607	-1.32278	0	2.6438		5'tRF-ValTAC	tRF5-26-ValTAC-2		-8.05526	-7.01786	0.487204	down	0.106886	0.385588	-8.05526	-7.01786	0.106886	0.385588	5'tRF	GGTTCCATAGTGTAGCGGTTATCACG	26	tRNA-Val-TAC-2	Potential						ASHG38SM20TRF100009318TV6	tRF-5-26-ValTAC-2	False	tRF5	GCGTGATAACCGCTAC	16	GGGCGGGCGCCAAAAGGCGCCCGCCCGCGTGATAACCGCTACTATCCTACTATACGTATC	60
tRF-21-LB30MB01B	CGAAACCGAGCGGAAACACCA	3'-tRF	trna40_ValTAC_6_+_27258405_27258477@56.76.21	3.25885	9.57216	1	1	1.93607	-1.32278	0	2.6438		i-tRF-AlaAGC	i-tRF-16:32-Ala-AGC-1		-8.39652	-6.13433	0.208455	down	0.0181255	0.135942	-8.39652	-6.13433	0.0181255	0.135942	i-tRF	TGGTAGAGCGCGTGCT	16	tRNA-Ala-AGC-1,tRNA-Ala-AGC-2,tRNA-Ala-AGC-3,tRNA-Ala-AGC-5,tRNA-Ala-AGC-7,tRNA-Ala-CGC-4	Reliable		Associated with the development of CLL	31723042			ASHG38SM20TRF100009845TV6	tRF-i-16:32-Ala-AGC-1	False	i-tRF	GAGCACGCGCTCTAC	15	GGGCGGGCGCCAAAAGGCGCCCGCCCGAGCACGCGCTCTACTATCCTACTATACGTATCA	60
tRF-20-LDKWEKK1	CGAACCCCGTACGGGCCACC	3'-tRF	trna34_IleAAT_17_-_8130309_8130382@57.76.20	3.25885	9.57216	1	1	1.93607	-1.32278	0	2.6438		i-tRF-ArgCCG	i-tRF-16:31-Arg-CCG-1		-6.99725	-5.76328	0.425146	down	0.0933351	0.29315	-6.99725	-5.76328	0.0933351	0.29315	i-tRF	TGGATAAGGCGTCTGA	16	tRNA-Arg-CCG-1,tRNA-Arg-TCG-1,tRNA-Arg-TCG-2,tRNA-Arg-TCG-3,tRNA-Arg-TCG-4,tRNA-Arg-TCG-5,tRNA-Arg-TCG-6	Reliable		Associated with the development of CLL	31723042			ASHG38SM20TRF100009819TV6	tRF-i-16:31-Arg-CCG-1	False	i-tRF	GTCAGACGCCTTATCCA	17	GGGCGGGCGCCAAAAGGCGCCCGCCCGTCAGACGCCTTATCCATATCCTACTATACGTAT	60
tRF-21-LDKWEKK1B	CGAACCCCGTACGGGCCACCA	3'-tRF	trna34_IleAAT_17_-_8130309_8130382@57.77.21	3.25885	9.57216	1	1	1.93607	-1.32278	0	2.6438		i-tRF-GlnCTG	i-tRF-23:38-Gln-CTG-1		-7.75213	-6.43299	0.400774	down	0.0781492	0.253018	-7.75213	-6.43299	0.0781492	0.253018	i-tRF	CACTCTGGACTCTGAA	16	tRNA-Gln-CTG-1,tRNA-Gln-CTG-2,tRNA-Gln-CTG-3,tRNA-Gln-CTG-4,tRNA-Gln-CTG-5,tRNA-Gln-CTG-6,tRNA-Gln-CTG-7	Reliable		Associated with the development of CLL	31723042			ASHG38SM20TRF100010194TV6	tRF-i-23:38-Gln-CTG-1	False	i-tRF	GTTCAGAGTCCAGAGTG	17	GGGCGGGCGCCAAAAGGCGCCCGCCCGTTCAGAGTCCAGAGTGTATCCTACTATACGTAT	60
tRF-34-L0DFQ9B1XSRIJ2	CGAAGAAGCAGCTTCAAACCTGCCGGGGCTTCCA	3'-tRF	trnaMT_CysGCA_MT_-_5761_5826@36.69.34	3.25885	9.57216	1	1	1.93607	-1.32278	0	2.6438		i-tRF-GlnCTG	i-tRF-37:53-Gln-CTG-1		-6.78507	-5.18484	0.329826	down	0.0872007	0.333562	-6.78507	-5.18484	0.0872007	0.333562	i-tRF	AATCCAGCGATCCGAG	16	tRNA-Gln-CTG-1,tRNA-Gln-CTG-2,tRNA-Gln-CTG-3,tRNA-Gln-CTG-4,tRNA-Gln-CTG-6,tRNA-Gln-TTG-1,tRNA-Gln-TTG-3	Reliable		Associated with the development of CLL	31723042			ASHG38SM20TRF100010763TV6	tRF-i-37:53-Gln-CTG-1	False	i-tRF	GCTCGGATCGCTG	13	GGGCGGGCGCCAAAAGGCGCCCGCCCGCTCGGATCGCTGTATCCTACTATACGTATCACA	60
tRF-36-L0H5RNLDKW343RB	CGAAGATCACGGGTTCGAACCCCGTCCGTGCCTCCA	3'-tRF	trna15_ThrCGT_16_+_14379750_14379821@40.75.36	3.25885	9.57216	1	1	1.93607	-1.32278	0	2.6438		i-tRF-GluCTC	i-tRF-15:32-Glu-CTC-1		-7.95207	-6.69387	0.418065	down	0.00869755	0.061216	-7.95207	-6.69387	0.00869755	0.061216	i-tRF	GTGGTTAGGATTCGGCGC	18	tRNA-Glu-CTC-1,tRNA-Glu-CTC-2	Reliable		Associated with the development of CLL	31723042			ASHG38SM20TRF100009761TV6	tRF-i-15:32-Glu-CTC-1	False	i-tRF	GGCGCCGAATCCT	13	GGGCGGGCGCCAAAAGGCGCCCGCCCGGCGCCGAATCCTTATCCTACTATACGTATCACA	60
tRF-34-L0HVRNLDKW3415	CGAAGATCGCGGGTTCGAACCCCGTCCGTGCCTC	3'-tRF	trna14_ThrCGT_17_+_29877093_29877164@40.73.34	3.25885	9.57216	1	1	1.93607	-1.32278	0	2.6438		i-tRF-GluCTC	i-tRF-16:44-Glu-CTC-1		-5.07908	-3.98767	0.469302	down	0.0536608	0.173653	-5.07908	-3.98767	0.0536608	0.173653	i-tRF	TGGTTAGGATTCGGCGCTCTCACCGCCGC	29	tRNA-Glu-CTC-1,tRNA-Glu-CTC-2	Reliable		Associated with the development of CLL	31723042			ASHG38SM20TRF100009969TV6	tRF-i-16:44-Glu-CTC-1	False	i-tRF	GGCGGCGGTGAG	12	GGGCGGGCGCCAAAAGGCGCCCGCCCGGCGGCGGTGAGTATCCTACTATACGTATCACAT	60
tRF-20-LEK52YK1	CGAATCCCACCACTGCCACC	3'-tRF	trna2_LeuTAG_14_+_21093529_21093610@65.84.20	3.25885	9.57216	1	1	1.93607	-1.32278	0	2.6438		i-tRF-GluTTC	i-tRF-8:24-Glu-TTC-9		-2.71101	-1.53893	0.443781	down	0.274913	0.545206	-2.71101	-1.53893	0.274913	0.545206	i-tRF	TGGTTCAGTGGTAGAA	16	tRNA-Glu-TTC-9,tRNA-Gly-CCC-1,tRNA-Gly-CCC-6,tRNA-Gly-GCC-1,tRNA-Gly-GCC-2,tRNA-Gly-GCC-3,tRNA-Gly-GCC-4,tRNA-Gly-GCC-5,tRNA-Val-CAC-8	Reliable		Associated with the development of CLL	31723042			ASHG38SM20TRF100011532TV6	tRF-i-8:24-Glu-TTC-9	False	i-tRF	GTTCTACCACTGAACCA	17	GGGCGGGCGCCAAAAGGCGCCCGCCCGTTCTACCACTGAACCATATCCTACTATACGTAT	60
tRF-21-LEK5ZY01B	CGAATCCCACTTTTGACACCA	3'-tRF	trna66_LeuCAA_1_-_161581736_161581819@67.87.21	3.25885	9.57216	1	1	1.93607	-1.32278	0	2.6438		i-tRF-GlyCCC	i-tRF-2:33-Gly-CCC-2		-9.13219	-7.02755	0.23251	down	0.0684386	0.22081	-9.13219	-7.02755	0.0684386	0.22081	i-tRF	CGCCGCTGGTGTAGTGGTATCATGCAAGATT	31	tRNA-Gly-CCC-2	Reliable		Associated with the development of CLL	31723042			ASHG38SM20TRF100010440TV6	tRF-i-2:33-Gly-CCC-2	False	i-tRF	GAATCTTGCATGATACCACT	20	GGGCGGGCGCCAAAAGGCGCCCGCCCGAATCTTGCATGATACCACTTATCCTACTATACG	60
tRF-20-LEKPMK3R	CGAATCCCAGCGGGGCCTCC	3'-tRF	trna34_ThrAGT_6_+_27130050_27130123@57.76.20, trna135_ThrAGT_6_-_27652474_27652547@57.76.20, trna167_ThrAGT_6_-_26533145_26533218@57.76.20, trna121_ThrCGT_6_-_28615984_28616057@57.76.20	3.25885	9.57216	1	1	1.93607	-1.32278	0	2.6438		i-tRF-GlyCCC	i-tRF-39:55-Gly-CCC-2		-8.56149	-6.47809	0.235957	down	0.131794	0.430833	-8.56149	-6.47809	0.131794	0.430833	i-tRF	TCTTGCGACCCGGGTT	16	tRNA-Gly-CCC-2	Reliable		Associated with the development of CLL	31723042			ASHG38SM20TRF100010980TV6	tRF-i-39:55-Gly-CCC-2	False	i-tRF	GAACCCGGGTCGC	13	GGGCGGGCGCCAAAAGGCGCCCGCCCGAACCCGGGTCGCTATCCTACTATACGTATCACA	60
tRF-20-LJK1JKE1	CGAGCCCACCCAGGGACGCC	3'-tRF	trna108_AsnGTT_1_-_148598314_148598387@57.76.20, trna4_AsnGTT_10_-_22518438_22518511@57.76.20, trna31_AsnGTT_17_-_36908034_36908107@57.76.20, trna7_AsnGTT_1_+_17216172_17216245@57.76.20, trna7_AsnGTT_13_-_31248101_31248174@57.76.20, trna83_AsnGTT_1_-_161397867_161397940@57.76.20, trna136_AsnGTT_1_-_16847080_16847153@57.76.20, trna107_AsnGTT_1_-_148760356_148760429@57.76.20, trna1_AsnGTT_19_+_1383…	3.25885	9.57216	1	1	1.93607	-1.32278	0	2.6438		i-tRF-GlyTCC	i-tRF-34:52-Gly-TCC-1		-8.02192	-7.01532	0.497719	down	0.0386346	0.126069	-8.02192	-7.01532	0.0386346	0.126069	i-tRF	TCCAAGCAGTTGACCCGG	18	tRNA-Gly-TCC-1,tRNA-Gly-TCC-2,tRNA-Gly-TCC-3,tRNA-Gly-TCC-4	Reliable		Associated with the development of CLL	31723042			ASHG38SM20TRF100010640TV6	tRF-i-34:52-Gly-TCC-1	False	i-tRF	GCCGGGTCAACTGCT	15	GGGCGGGCGCCAAAAGGCGCCCGCCCGCCGGGTCAACTGCTTATCCTACTATACGTATCA	60
tRF-34-LKZ419518190FV	CGAGGTTGTGAGTTCGAGCCTCACCTGGAGCACC	3'-tRF	trna55_IleTAT_6_+_27599200_27599293@43.76.34, trna29_IleTAT_6_+_26988125_26988218@43.76.34, trna5_IleTAT_2_+_43037676_43037768@43.76.34	3.25885	9.57216	1	1	1.93607	-1.32278	0	2.6438		i-tRF-HisGTG	i-tRF-15:32-His-GTG-1		-7.58382	-6.55877	0.491393	down	0.0327495	0.0676881	-7.58382	-6.55877	0.0327495	0.0676881	i-tRF	GTGGTTAGTACTCTGCGT	18	tRNA-His-GTG-1	Reliable		Associated with the development of CLL	31723042			ASHG38SM20TRF100009764TV6	tRF-i-15:32-His-GTG-1	False	i-tRF	GACGCAGAGTACTAACC	17	GGGCGGGCGCCAAAAGGCGCCCGCCCGACGCAGAGTACTAACCTATCCTACTATACGTAT	60
tRF-35-LKZ4195R819026	CGAGGTTGTGAGTTCGATCCTCACCTGGAGCACCA	3'-tRF	trna10_IleTAT_19_-_39902808_39902900@43.77.35	3.25885	9.57216	1	1	1.93607	-1.32278	0	2.6438		i-tRF-HisGTG	i-tRF-38:54-His-GTG-1		-8.53093	-6.84428	0.310647	down	0.0585345	0.258169	-8.53093	-6.84428	0.0585345	0.258169	i-tRF	CCGCAGCAACCTCGGT	16	tRNA-His-GTG-1,tRNA-His-GTG-2	Reliable		Associated with the development of CLL	31723042			ASHG38SM20TRF100010861TV6	tRF-i-38:54-His-GTG-1	False	i-tRF	GACCGAGGTTGCTG	14	GGGCGGGCGCCAAAAGGCGCCCGCCCGACCGAGGTTGCTGTATCCTACTATACGTATCAC	60
tRF-21-L3KQNK71B	CGAGTCCCATCTGGGGTGCCA	3'-tRF	trna3_ArgCCT_7_+_139025446_139025518@56.76.21	3.25885	9.57216	1	1	1.93607	-1.32278	0	2.6438		i-tRF-LysCTT	i-tRF-4:23-Lys-CTT-1		-3.46126	-2.26589	0.436672	down	0.296669	0.531452	-3.46126	-2.26589	0.296669	0.531452	i-tRF	CGGCTAGCTCAGTCGGTAGA	20	tRNA-Lys-CTT-1,tRNA-Lys-CTT-2,tRNA-Lys-CTT-3,tRNA-Lys-CTT-4	Reliable		Associated with the development of CLL	31723042			ASHG38SM20TRF100011266TV6	tRF-i-4:23-Lys-CTT-1	False	i-tRF	GTCTACCGACTGAGCTAG	18	GGGCGGGCGCCAAAAGGCGCCCGCCCGTCTACCGACTGAGCTAGTATCCTACTATACGTA	60
tRF-27-L38EWSNKP92	CGAGTTCAATTCTCGCTGGGGCCTCCA	3'-tRF	trna21_ThrTGT_14_-_21081949_21082021@50.76.27	3.25885	9.57216	1	1	1.93607	-1.32278	0	2.6438		i-tRF-LysTTT	i-tRF-5:23-Lys-TTT-3		-3.27389	-2.26366	0.496468	down	0.318476	0.519015	-3.27389	-2.26366	0.318476	0.519015	i-tRF	GGATAGCTCAGTCGGTAGA	19	tRNA-Lys-TTT-3,tRNA-Lys-TTT-4,tRNA-Lys-TTT-5	Reliable		Associated with the development of CLL	31723042			ASHG38SM20TRF100011430TV6	tRF-i-5:23-Lys-TTT-3	False	i-tRF	GTCTACCGACTGAGCTAT	18	GGGCGGGCGCCAAAAGGCGCCCGCCCGTCTACCGACTGAGCTATTATCCTACTATACGTA	60
tRF-21-LMK827K1B	CGATCCCCGGCACCTCCACCA	3'-tRF	trna110_AlaTGC_6_-_28757547_28757618@55.75.21, trna113_AlaTGC_6_-_28726141_28726212@55.75.21	3.25885	9.57216	1	1	1.93607	-1.32278	0	2.6438		i-tRF-ThrAGT	i-tRF-42:57-Thr-AGT-1		-7.93389	-6.88943	0.484825	down	0.148421	0.27817	-7.93389	-6.88943	0.148421	0.27817	i-tRF	GGAGATCCTGGGTTCG	16	tRNA-Thr-AGT-1,tRNA-Thr-AGT-2,tRNA-Thr-AGT-3,tRNA-Thr-AGT-4,tRNA-Thr-AGT-5,tRNA-Thr-AGT-6,tRNA-Thr-CGT-1,tRNA-Thr-CGT-3,tRNA-Thr-TGT-1	Reliable		Associated with the development of CLL	31723042			ASHG38SM20TRF100011220TV6	tRF-i-42:57-Thr-AGT-1	False	i-tRF	GCGAACCCAGGATCT	15	GGGCGGGCGCCAAAAGGCGCCCGCCCGCGAACCCAGGATCTTATCCTACTATACGTATCA	60
tRF-30-LML38BWS7K09	CGATCCGAGTTCAAATCTCGGTGGGACCTC	3'-tRF	trna16_GlnTTG_17_+_47269890_47269961@44.73.30, trna173_GlnTTG_6_-_26311975_26312046@44.73.30, trna130_GlnTTG_6_-_27763640_27763711@44.73.30, trna174_GlnTTG_6_-_26311424_26311495@44.73.30	3.25885	9.57216	1	1	1.93607	-1.32278	0	2.6438		tRF-1-AlaCGC	tRF-1-AlaCGC-2-1	ts-691013.0	-5.68115	-4.36172	0.400694	down	0.0748946	0.311974	-5.68115	-4.36172	0.0748946	0.311974	tRF-1	AGGCGATCACGTAGATTT	18	pre-tRNA-ala-CGC-2-1	Reliable		piRNA-like function	27071132; 28696308			ASHG38SM20TRFSS100004601TV6	tRF-1-AlaCGC-2-1	False	tRF1-complement	TCCGCTAGTGCATCTAAA	18	GGGCGGGCGCCAAAAGGCGCCCGCCCTCCGCTAGTGCATCTAAATATCCTACTATACGTA	60
tRF-21-LNKPKEP1B	CGATTCCCAGCCAATGCACCA	3'-tRF	trna2_GlyTCC_18_+_55345854_55345925@55.75.21	3.25885	9.57216	1	1	1.93607	-1.32278	0	2.6438		tRF-1-ArgACG	tRF-1-ArgACG-2-3	ts-12	-6.16025	-4.8953	0.416114	down	0.0843744	0.297503	-6.16025	-4.8953	0.0843744	0.297503	tRF-1	GGTGTTAATCTTGGCTTT	18	pre-tRNA-arg-ACG-2-3	Reliable		piRNA-like function	27071132; 28696308			ASHG38SM20TRFSS100004620TV6	tRF-1-ArgACG-2-3	False	tRF1-complement	CCACAATTAGAACCGAAAG	19	GGGCGGGCGCCAAAAGGCGCCCGCCCCCACAATTAGAACCGAAAGTATCCTACTATACGT	60
tRF-20-LNK8KDP1	CGATTCCCGGCCAACGCACC	3'-tRF	trna79_GlyTCC_1_-_161417375_161417446@55.74.20, trna73_GlyTCC_1_-_161432166_161432237@55.74.20, trna76_GlyTCC_1_-_161424756_161424827@55.74.20, trna70_GlyTCC_1_-_161439547_161439618@55.74.20, trna45_GlyTCC_1_+_161500903_161500974@55.74.20, trna117_GlyTCC_1_-_145397864_145397935@55.74.20, trna2_GlyTCC_19_+_4724082_4724153@55.74.20, trna10_GlyTCC_17_+_8124866_8124937@55.74.20	3.25885	9.57216	1	1	1.93607	-1.32278	0	2.6438		tRF-1-ArgACG	tRF-1-ArgACG-1-2	ts-651006.0	-2.3906	-1.03511	0.390801	down	0.310049	0.57549	-2.3906	-1.03511	0.310049	0.57549	tRF-1	GTGTAAGCAGGGTCGTTT	18	pre-tRNA-arg-ACG-1-2	Reliable		piRNA-like function	27071132; 28696308			ASHG38SM20TRFSS100004614TV6	tRF-1-ArgACG-1-2	False	tRF1-complement	CACATTCGTCCCAGCA	16	GGGCGGGCGCCAAAAGGCGCCCGCCCCACATTCGTCCCAGCATATCCTACTATACGTATC	60
tRF-19-LN3JWBIR	CGATTCCGGCTCGAAGGAC	3'-tRF	trna16_TyrGTA_14_-_21131351_21131444@56.74.19, trna4_TyrGTA_8_+_67025602_67025694@56.74.19, trna5_TyrGTA_14_+_21151432_21151520@56.74.19, trna5_TyrGTA_8_+_67026223_67026311@56.74.19, trna2_TyrGTA_2_+_27273650_27273738@56.74.19, trna19_TyrGTA_14_-_21121258_21121351@56.74.19	3.25885	9.57216	1	1	1.93607	-1.32278	0	2.6438		tRF-1-ArgCCT	tRF-1-ArgCCT-1-1	ts-891038.0	-4.58917	-3.54063	0.483455	down	0.135925	0.317913	-4.58917	-3.54063	0.135925	0.317913	tRF-1	GAGGTGAAAGTTCCTTT	17	pre-tRNA-arg-CCT-1-1	Reliable		piRNA-like function	27071132; 28696308			ASHG38SM20TRFSS100004626TV6	tRF-1-ArgCCT-1-1	False	tRF1-complement	CTCCACTTTCAAGGAAAG	18	GGGCGGGCGCCAAAAGGCGCCCGCCCCTCCACTTTCAAGGAAAGTATCCTACTATACGTA	60
tRF-29-LP7SDRXSE5I2	CGCAGGTTCGAATCCTGCCGACTACGCCA	3'-tRF	trna5_SerAGA_6_+_26327817_26327898@57.85.29, trna147_SerAGA_6_-_27509554_27509635@57.85.29, trna44_SerAGA_6_+_27446591_27446672@57.85.29, trna46_SerAGA_6_+_27463593_27463674@57.85.29, trna47_SerAGA_6_+_27470818_27470899@57.85.29, trna145_SerAGA_6_-_27521192_27521273@57.85.29, trna11_SerAGA_8_-_96281885_96281966@57.85.29, trna35_SerAGA_17_-_8129928_8130009@57.85.29, trna172_SerTGA_6_-_26312824_263…	3.25885	9.57216	1	1	1.93607	-1.32278	0	2.6438		tRF-1-ArgCCT	tRF-1-ArgCCT-3-1	ts-48	-3.43697	-2.12717	0.403378	down	0.282135	0.548013	-3.43697	-2.12717	0.282135	0.548013	tRF-1	AAGAAAGGCCGAATTT	16	pre-tRNA-arg-CCT-3-1	Functional		piRNA-like function	27071132; 28696308			ASHG38SM20TRFSS100004632TV6	tRF-1-ArgCCT-3-1	False	tRF1-complement	TTCTTTCCGGCTTAAAG	17	GGGCGGGCGCCAAAAGGCGCCCGCCCTTCTTTCCGGCTTAAAGTATCCTACTATACGTAT	60
tRF-29-LP7SDRX90JI2	CGCAGGTTCGAATCCTGCTCACAGCGCCA	3'-tRF	trna41_SerCGA_17_-_8042199_8042280@57.85.29	3.25885	9.57216	1	1	1.93607	-1.32278	0	2.6438		tRF-1-ArgTCG	tRF-1-ArgTCG-1-1	ts-471034.0	-1.96859	-0.907339	0.479216	down	0.211422	0.431996	-1.96859	-0.907339	0.211422	0.431996	tRF-1	AAGGGAGGTTATGATTAACTTT	22	pre-tRNA-arg-TCG-1-1	Functional		piRNA-like function	27071132; 28696308			ASHG38SM20TRFSS100004638TV6	tRF-1-ArgTCG-1-1	False	tRF1-complement	TTCCCTCCAATACTAATTGAAAG	23	GGGCGGGCGCCAAAAGGCGCCCGCCCTTCCCTCCAATACTAATTGAAAGTATCCTACTAT	60
tRF-45-LPWR381H93WB86N7O5	CGCAGTCTCCCCTGGAGGCGTGGGTTCGAATCCCACTTCTGACAC	3'-tRF	trna17_LeuCAG_16_+_57333863_57333945@40.84.45, trna26_LeuCAG_16_-_57334392_57334474@40.84.45	3.25885	9.57216	1	1	1.93607	-1.32278	0	2.6438		tRF-1-ArgTCG	tRF-1-ArgTCG-6-1	ts-31	-0.689251	0.324602	0.495222	down	0.226831	0.44745	-0.689251	0.324602	0.226831	0.44745	tRF-1	TGGAGGGGTTATATTT	16	pre-tRNA-arg-TCG-6-1	Functional		piRNA-like function	27071132; 28696308			ASHG38SM20TRFSS100004644TV6	tRF-1-ArgTCG-6-1	False	tRF1-complement	ACCTCCCCAATATAAAG	17	GGGCGGGCGCCAAAAGGCGCCCGCCCACCTCCCCAATATAAAGTATCCTACTATACGTAT	60
tRF-38-L61MQKYU0RSH66D2	CGCCAAGGTCGCGGGTTCGAACCCCGTACGGGCCACCA	3'-tRF	trna34_IleAAT_17_-_8130309_8130382@40.77.38	3.25885	9.57216	1	1	1.93607	-1.32278	0	2.6438		tRF-1-AspGTC	tRF-1-AspGTC-2-6	1028	-5.00867	-3.86906	0.453882	down	0.118004	0.35602	-5.00867	-3.86906	0.118004	0.35602	tRF-1	GAGGCTTAAACTTTT	15	pre-tRNA-asp-GTC-2-6	Reliable			tRFdb			ASHG38SM20TRFSS100004662TV6	tRF-1-AspGTC-2-6	False	tRF1-complement	CTCCGAATTTGAAAAG	16	GGGCGGGCGCCAAAAGGCGCCCGCCCCTCCGAATTTGAAAAGTATCCTACTATACGTATC	60
tRF-36-LSM1M3WE8SSPODD	CGCCGCGGCCCGGGTTCGATTCCCGGTCAGGAAACC	3'-tRF	trna59_GluCTC_1_+_249168447_249168518@39.74.36	3.25885	9.57216	1	1	1.93607	-1.32278	0	2.6438		tRF-1-CysGCA	tRF-1-CysGCA-2-1	ts-60	-7.56449	-6.52224	0.485569	down	0.149217	0.336228	-7.56449	-6.52224	0.149217	0.336228	tRF-1	CTGTGCTCTGGAGTTT	16	pre-tRNA-cys-GCA-2-1	Functional		piRNA-like function	27071132; 28696308			ASHG38SM20TRFSS100004676TV6	tRF-1-CysGCA-2-1	False	tRF1-complement	GACACGAGACCTCAAAG	17	GGGCGGGCGCCAAAAGGCGCCCGCCCGACACGAGACCTCAAAGTATCCTACTATACGTAT	60
tRF-37-LUD3KS7SB1RHOD1	CGCGAAAGGTCCCCGGTTCGAAACCGGGCGGAAACAC	3'-tRF	trna2_ValAAC_3_+_169490018_169490090@38.74.37, trna9_ValCAC_6_+_26538282_26538354@38.74.37, trna85_ValCAC_1_-_161369490_161369562@38.74.37, trna10_ValCAC_5_-_180649395_180649467@38.74.37, trna18_ValCAC_5_-_180529253_180529325@38.74.37, trna15_ValAAC_5_-_180615416_180615488@38.74.37, trna132_ValAAC_6_-_27721179_27721251@38.74.37, trna12_ValAAC_5_-_180645270_180645342@38.74.37, trna5_ValAAC_5_+_180…	3.25885	9.57216	1	1	1.93607	-1.32278	0	2.6438		tRF-1-GlnCTG	tRF-1-GlnCTG-3-1	ts-64	-6.84802	-5.79371	0.481525	down	0.276958	0.358351	-6.84802	-5.79371	0.276958	0.358351	tRF-1	TTCTGTTTAATTAGGACGGCAATGTTGTGTTT	32	pre-tRNA-gln-CTG-3-1,pre-tRNA-gln-CTG-3-2	Reliable		piRNA-like function	27071132; 28696308			ASHG38SM20TRFSS100004706TV6	tRF-1-GlnCTG-3-1	False	tRF1-complement	AAGACAAATTAATCCTGCCG	20	GGGCGGGCGCCAAAAGGCGCCCGCCCAAGACAAATTAATCCTGCCGTATCCTACTATACG	60
tRF-37-L85J3KYUYR6RIFJ	CGCGGGAGGCCCGGGTTCGATTCCCGGCCCATGCACC	3'-tRF	trna39_GlyGCC_1_+_161427898_161427968@37.73.37, trna37_GlyGCC_1_+_161420467_161420537@37.73.37, trna35_GlyGCC_1_+_161413094_161413164@37.73.37, trna41_GlyGCC_1_+_161435258_161435328@37.73.37, trna2_GlyGCC_21_-_18827107_18827177@37.73.37	3.25885	9.57216	1	1	1.93607	-1.32278	0	2.6438		tRF-1-GlnCTG	tRF-1-GlnCTG-4-2	ts-45	-8.41397	-6.32347	0.234799	down	0.250327	0.634704	-8.41397	-6.32347	0.250327	0.634704	tRF-1	TTCTGTTTAATTAGGAAGGCAATGCCGTGTTT	32	pre-tRNA-gln-CTG-4-2	Reliable		piRNA-like function	27071132; 28696308			ASHG38SM20TRFSS100004712TV6	tRF-1-GlnCTG-4-2	False	tRF1-complement	AAGACAAATTAATCCTTCCGT	21	GGGCGGGCGCCAAAAGGCGCCCGCCCAAGACAAATTAATCCTTCCGTTATCCTACTATAC	60
tRF-29-L87SBRM5R1E2	CGCGGGTTCGAACCCCGTACGGGCCACCA	3'-tRF	trna34_IleAAT_17_-_8130309_8130382@49.77.29	3.25885	9.57216	1	1	1.93607	-1.32278	0	2.6438		tRF-1-GlnTTG	tRF-1-GlnTTG-4-1	ts-86	-6.20957	-5.0853	0.458734	down	0.338385	0.457501	-6.20957	-5.0853	0.338385	0.457501	tRF-1	TTCAAAGGAGTACATTT	17	pre-tRNA-gln-TTG-4-1	Functional		piRNA-like function	27071132; 28696308			ASHG38SM20TRFSS100004724TV6	tRF-1-GlnTTG-4-1	False	tRF1-complement	AAGTTTCCTCATGTAAAG	18	GGGCGGGCGCCAAAAGGCGCCCGCCCAAGTTTCCTCATGTAAAGTATCCTACTATACGTA	60
tRF-30-LWRNLEK5NSW1	CGCGTGGGTTCGAATCCCACCTTCGTCGCC	3'-tRF	trna43_SerGCT_6_+_27265775_27265856@55.84.30	3.25885	9.57216	1	1	1.93607	-1.32278	0	2.6438		tRF-1-GluCTC	tRF-1-GluCTC-1-1	ts-81	-3.9716	-2.56917	0.378292	down	0.264939	0.504407	-3.9716	-2.56917	0.264939	0.504407	tRF-1	AGAGTAACATCTTCTTT	17	pre-tRNA-glu-CTC-1-1	Reliable		piRNA-like function	27071132; 28696308			ASHG38SM20TRFSS100004730TV6	tRF-1-GluCTC-1-1	False	tRF1-complement	TCTCATTGTAGAAGAAAG	18	GGGCGGGCGCCAAAAGGCGCCCGCCCTCTCATTGTAGAAGAAAGTATCCTACTATACGTA	60
tRF-30-LWRNLEKQ3SW1	CGCGTGGGTTCGAATCCCATCCTCGTCGCC	3'-tRF	trna175_SerGCT_6_-_26305718_26305801@57.86.30, trna123_SerGCT_6_-_28565117_28565198@55.84.30, trna7_SerGCT_17_+_8090184_8090265@55.84.30, trna10_SerGCT_15_-_40886023_40886104@55.84.30, trna8_SerGCT_11_+_66115591_66115672@55.84.30	3.25885	9.57216	1	1	1.93607	-1.32278	0	2.6438		tRF-1-HisGTG	tRF-1-HisGTG-1-7	ts-43	-7.19287	-6.16846	0.491611	down	0.175254	0.291875	-7.19287	-6.16846	0.175254	0.291875	tRF-1	TTGTGGGAACAATGGCACGGCAAGGGGCTCGGTATTT	37	pre-tRNA-his-GTG-1-7	Functional		piRNA-like function	27071132; 28696308			ASHG38SM20TRFSS100004787TV6	tRF-1-HisGTG-1-7	False	tRF1-complement	AACACCCTTGTTACCGT	17	GGGCGGGCGCCAAAAGGCGCCCGCCCAACACCCTTGTTACCGTTATCCTACTATACGTAT	60
tRF-31-M1M3WD8S746DD	CGGCCCGGGTTCGACTCCCGGTGTGGGAACC	3'-tRF	trna11_GluTTC_15_-_26327381_26327452@44.74.31, trna3_GluTTC_13_-_45492062_45492133@44.74.31	3.25885	9.57216	1	1	1.93607	-1.32278	0	2.6438		tRF-1-IleAAT	tRF-1-IleAAT-10-1	ts-90	-2.82314	-1.81409	0.496876	down	0.0878564	0.180918	-2.82314	-1.81409	0.0878564	0.180918	tRF-1	CAGTGGGTGTTAGCTTT	17	pre-tRNA-ile-AAT-10-1	Functional		piRNA-like function	27071132; 28696308			ASHG38SM20TRFSS100004796TV6	tRF-1-IleAAT-10-1	False	tRF1-complement	GTCACCCACAATCGAAAG	18	GGGCGGGCGCCAAAAGGCGCCCGCCCGTCACCCACAATCGAAAGTATCCTACTATACGTA	60
tRF-30-M1M3WE8SSP6D	CGGCCCGGGTTCGATTCCCGGTCAGGGAAC	3'-tRF	trna71_GluCTC_1_-_161439189_161439260@44.73.30, trna84_GluTTC_1_-_161391883_161391954@44.73.30, trna87_GluCTC_6_-_126101393_126101464@44.73.30, trna116_GluCTC_1_-_145399233_145399304@44.73.30, trna77_GluCTC_6_+_28949976_28950047@44.73.30, trna77_GluCTC_1_-_161424398_161424469@44.73.30, trna80_GluCTC_1_-_161417018_161417089@44.73.30, trna92_PheGAA_1_-_149672905_149672976@44.73.30, trna74_GluCTC_1_…	3.25885	9.57216	1	1	1.93607	-1.32278	0	2.6438		tRF-1-IleAAT	tRF-1-IleAAT-5-3	ts-661025.0	-2.26952	-1.24527	0.491666	down	0.17697	0.458464	-2.26952	-1.24527	0.17697	0.458464	tRF-1	CGAGGGTTCTCACCTTCTCTCTCCGATTT	29	pre-tRNA-ile-AAT-5-3	Functional		piRNA-like function	27071132; 28696308			ASHG38SM20TRFSS100004808TV6	tRF-1-IleAAT-5-3	False	tRF1-complement	GCTCCCAAGAGTGGAA	16	GGGCGGGCGCCAAAAGGCGCCCGCCCGCTCCCAAGAGTGGAATATCCTACTATACGTATC	60
tRF-28-MKYOSR99RHD2	CGGGGTTCAAGTCCCTGTTCGGGCGCCA	3'-tRF	trna5_LysTTT_11_+_59323902_59323974@49.76.28	3.25885	9.57216	1	1	1.93607	-1.32278	0	2.6438		tRF-1-iMetCAT	tRF-1-iMetCAT-1-4		-2.79558	-1.54906	0.421462	down	0.0583111	0.209885	-2.79558	-1.54906	0.0583111	0.209885	tRF-1	GGGAGCGTTTTGTGGATTTGTTT	23	pre-tRNA-imet-CAT-1-4	Reliable			20498841			ASHG38SM20TRFSS100004981TV6	tRF-1-iMetCAT-1-4	False	tRF1-complement	CCCTCGCAAAACACC	15	GGGCGGGCGCCAAAAGGCGCCCGCCCCCCTCGCAAAACACCTATCCTACTATACGTATCA	60
tRF-27-M3WDKSQR852	CGGGTTCGACCCCCGGCTCCTCCACCA	3'-tRF	trna70_AlaCGC_6_+_28697092_28697163@49.75.27	3.25885	9.57216	1	1	1.93607	-1.32278	0	2.6438		tRF-1-LeuAAG	tRF-1-LeuAAG-2-4	1036	-4.63927	-3.51159	0.45765	down	0.136456	0.352924	-4.63927	-3.51159	0.136456	0.352924	tRF-1	GGGTTGCTGTCTTTT	15	pre-tRNA-leu-AAG-2-4	Reliable			tRFdb			ASHG38SM20TRFSS100004823TV6	tRF-1-LeuAAG-2-4	False	tRF1-complement	CCCAACGACAGAAAAG	16	GGGCGGGCGCCAAAAGGCGCCCGCCCCCCAACGACAGAAAAGTATCCTACTATACGTATC	60
tRF-26-M3WE8SP6X5D	CGGGTTCGATTCCCGGCCCATGCACC	3'-tRF	trna39_GlyGCC_1_+_161427898_161427968@48.73.26, trna37_GlyGCC_1_+_161420467_161420537@48.73.26, trna35_GlyGCC_1_+_161413094_161413164@48.73.26, trna41_GlyGCC_1_+_161435258_161435328@48.73.26, trna2_GlyGCC_21_-_18827107_18827177@48.73.26	3.25885	9.57216	1	1	1.93607	-1.32278	0	2.6438		tRF-1-LeuCAG	tRF-1-LeuCAG-2-1		-8.91104	-7.09113	0.283238	down	0.0867586	0.315819	-8.91104	-7.09113	0.0867586	0.315819	tRF-1	AGCGCTCTTTTCCGGTATTT	20	pre-tRNA-leu-CAG-2-1	Reliable			20498841			ASHG38SM20TRFSS100004832TV6	tRF-1-LeuCAG-2-1	False	tRF1-complement	TCGCGAGAAAAGGCC	15	GGGCGGGCGCCAAAAGGCGCCCGCCCTCGCGAGAAAAGGCCTATCCTACTATACGTATCA	60
tRF-26-MN2E3KXR3RB	CGGTTCAAATCCGGGTGCCCCCTCCA	3'-tRF	trna21_CysGCA_7_-_149112229_149112300@50.75.26, trna3_CysGCA_4_-_124430005_124430076@50.75.26, trna27_CysGCA_17_-_37309987_37310058@50.75.26, trna8_CysGCA_14_+_73429679_73429750@50.75.26, trna26_CysGCA_17_-_37310744_37310815@50.75.26, trna3_CysGCA_15_+_80036997_80037069@51.76.26, trna15_CysGCA_17_+_37023898_37023969@50.75.26, trna127_CysGCA_1_-_93981834_93981906@51.76.26, trna29_CysGCA_17_-_37017…	3.25885	9.57216	1	1	1.93607	-1.32278	0	2.6438		tRF-1-LeuTAG	tRF-1-LeuTAG-3-1	ts-501037.0	-3.56768	-2.40649	0.447142	down	0.0862496	0.137724	-3.56768	-2.40649	0.0862496	0.137724	tRF-1	CACCTCAGAAGGTCTCACTTT	21	pre-tRNA-leu-TAG-3-1	Reliable		piRNA-like function	27071132; 28696308			ASHG38SM20TRFSS100004838TV6	tRF-1-LeuTAG-3-1	False	tRF1-complement	GTGGAGTCTTCCAGAGT	17	GGGCGGGCGCCAAAAGGCGCCCGCCCGTGGAGTCTTCCAGAGTTATCCTACTATACGTAT	60
tRF-24-MNLB3KMBE1	CGGTTCGAAACCGGGCGGAAACAC	3'-tRF	trna2_ValAAC_3_+_169490018_169490090@51.74.24, trna90_ValCAC_1_-_149684088_149684161@52.75.24, trna9_ValCAC_6_+_26538282_26538354@51.74.24, trna85_ValCAC_1_-_161369490_161369562@51.74.24, trna10_ValCAC_5_-_180649395_180649467@51.74.24, trna18_ValCAC_5_-_180529253_180529325@51.74.24, trna15_ValAAC_5_-_180615416_180615488@51.74.24, trna132_ValAAC_6_-_27721179_27721251@51.74.24, trna136_ValAAC_6_-_2…	3.25885	9.57216	1	1	1.93607	-1.32278	0	2.6438		tRF-1-LysCTT	tRF-1-LysCTT-15-1	ts-84	-3.96923	-2.86584	0.46542	down	0.110752	0.231916	-3.96923	-2.86584	0.110752	0.231916	tRF-1	CCAGATATCAGGGGAAACCAGGCCCTGATATTCACGTGGGTCCTTT	46	pre-tRNA-lys-CTT-15-1	Reliable		piRNA-like function	27071132; 28696308			ASHG38SM20TRFSS100004844TV6	tRF-1-LysCTT-15-1	False	tRF1-complement	GGTCTATAGTCCCCTTTGG	19	GGGCGGGCGCCAAAAGGCGCCCGCCCGGTCTATAGTCCCCTTTGGTATCCTACTATACGT	60
tRF-25-MNLB3KMB01	CGGTTCGAAACCGGGCGGAAACACC	3'-tRF	trna2_ValAAC_3_+_169490018_169490090@51.75.25, trna90_ValCAC_1_-_149684088_149684161@52.76.25, trna9_ValCAC_6_+_26538282_26538354@51.75.25, trna85_ValCAC_1_-_161369490_161369562@51.75.25, trna10_ValCAC_5_-_180649395_180649467@51.75.25, trna18_ValCAC_5_-_180529253_180529325@51.75.25, trna15_ValAAC_5_-_180615416_180615488@51.75.25, trna132_ValAAC_6_-_27721179_27721251@51.75.25, trna136_ValAAC_6_-_2…	3.25885	9.57216	1	1	1.93607	-1.32278	0	2.6438		tRF-1-ThrAGT	tRF-1-ThrAGT-5-1		-1.26553	-0.067678	0.435925	down	0.214087	0.477458	-1.26553	-0.067678	0.214087	0.477458	tRF-1	GAGTTAGCGGGGAGTGATATATT	23	pre-tRNA-thr-AGT-5-1	Reliable			20498841			ASHG38SM20TRFSS100004916TV6	tRF-1-ThrAGT-5-1	False	tRF1-complement	CTCAATCGCCCCTCA	15	GGGCGGGCGCCAAAAGGCGCCCGCCCCTCAATCGCCCCTCATATCCTACTATACGTATCA	60
tRF-25-MNLM3KMB01	CGGTTCGATCCCGGGCGGAAACACC	3'-tRF	trna13_ValCAC_19_-_4724647_4724719@51.75.25	3.25885	9.57216	1	1	1.93607	-1.32278	0	2.6438		tRF-1-ValAAC	tRF-1-ValAAC-1-5		-1.34855	-0.129669	0.429615	down	0.317769	0.541223	-1.34855	-0.129669	0.317769	0.541223	tRF-1	AAGAGAGTCGCTTTTT	16	pre-tRNA-val-AAC-1-5	Reliable			20498841			ASHG38SM20TRFSS100004948TV6	tRF-1-ValAAC-1-5	False	tRF1-complement	TTCTCTCAGCGAAAAAG	17	GGGCGGGCGCCAAAAGGCGCCCGCCCTTCTCTCAGCGAAAAAGTATCCTACTATACGTAT	60
tRF-29-M87SBR29N3E2	CGTGGGTTCGAACCCCACTCCTGGTACCA	3'-tRF	trna83_LeuTAA_6_+_144537684_144537766@58.86.29	3.25885	9.57216	1	1	1.93607	-1.32278	0	2.6438			3'tRF-MINTbase_tRF-18-59MIL0DR		-6.29165	-4.98877	0.405316	down	0.0788311	0.31286	-6.29165	-4.98877	0.0788311	0.31286	3'tRF	GATTCCGGCTCGAAGGAC	18	tRNA-Tyr-GTA-2,tRNA-Tyr-GTA-5	Potential			MINTbase			ASHG38SM20TRFSS100002056TV6	MINTbase_tRF-18-59MIL0DR	False	tRF3-complement	CTAAGGCCGAGCTTCC	16	GGGCGGGCGCCAAAAGGCGCCCGCCCCTAAGGCCGAGCTTCCTATCCTACTATACGTATC	60
tRF-29-M87SBR2ZN3E2	CGTGGGTTCGAACCCCACTTCTGGTACCA	3'-tRF	trna4_LeuTAA_11_+_59319228_59319310@58.86.29	3.25885	9.57216	1	1	1.93607	-1.32278	0	2.6438			3'tRF-MINTbase_tRF-16-KPV03RB		-5.73739	-4.60145	0.455036	down	0.0263096	0.196583	-5.73739	-4.60145	0.0263096	0.196583	3'tRF	CCCAGTAGAGCCTCCA	16	tRNA-Thr-TGT-1	Potential			MINTbase			ASHG38SM20TRFSS100001642TV6	MINTbase_tRF-16-KPV03RB	False	tRF3-complement	GGGTCATCTCGGAGGTG	17	GGGCGGGCGCCAAAAGGCGCCCGCCCGGGTCATCTCGGAGGTGTATCCTACTATACGTAT	60
tRF-27-M87SDRJRWMM	CGTGGGTTCGAATCCCATCCTCGTCGC	3'-tRF	trna62_SerGCT_6_+_28180815_28180896@57.83.27, trna175_SerGCT_6_-_26305718_26305801@59.85.27, trna123_SerGCT_6_-_28565117_28565198@57.83.27, trna7_SerGCT_17_+_8090184_8090265@57.83.27, trna10_SerGCT_15_-_40886023_40886104@57.83.27, trna8_SerGCT_11_+_66115591_66115672@57.83.27	3.25885	9.57216	1	1	1.93607	-1.32278	0	2.6438			3'tRF-MINTbase_tRF-24-R3VJ4ZZ5FV		-3.98677	-2.47358	0.350336	down	0.131568	0.403084	-3.98677	-2.47358	0.131568	0.403084	3'tRF	GGGGTTAGGCCTCTTTTTACCACC	24	chrM.tRNA18-TyrGTA	Potential			MINTbase			ASHG38SM20TRFSS100002965TV6	MINTbase_tRF-24-R3VJ4ZZ5FV	False	tRF3-complement	CCCCAATCCGGAGAAAAATGGTGGG	25	GGGCGGGCGCCAAAAGGCGCCCGCCCCCCCAATCCGGAGAAAAATGGTGGGTATCCTACT	60
tRF-26-MW808HWKS5D	CGTGTTCAAGTCACGTCGGGGTCACC	3'-tRF	trna12_TrpCCA_17_+_19411494_19411565@49.74.26	3.25885	9.57216	1	1	1.93607	-1.32278	0	2.6438			3'tRF-MINTbase_tRF-23-R3VJ4ZZ5D1		-3.04512	-1.82555	0.429409	down	0.121792	0.413013	-3.04512	-1.82555	0.121792	0.413013	3'tRF	GGGGTTAGGCCTCTTTTTACCAC	23	chrM.tRNA18-TyrGTA	Potential			MINTbase			ASHG38SM20TRFSS100002761TV6	MINTbase_tRF-23-R3VJ4ZZ5D1	False	tRF3-complement	CCCCAATCCGGAGAAA	16	GGGCGGGCGCCAAAAGGCGCCCGCCCCCCCAATCCGGAGAAATATCCTACTATACGTATC	60
tRF-26-MWWB8HWKS5D	CGTGTTCGAATCACGTCGGGGTCACC	3'-tRF	trna6_TrpCCA_12_+_98898030_98898101@49.74.26	3.25885	9.57216	1	1	1.93607	-1.32278	0	2.6438			3'tRF-MINTbase_tRF-21-WE8SPOL5D		-7.81436	-6.76531	0.483286	down	0.344947	0.652779	-7.81436	-6.76531	0.344947	0.652779	3'tRF	TCGATTCCCGGCCAACGCACC	21	tRNA-Gly-TCC-1,tRNA-Gly-TCC-3,tRNA-Gly-TCC-2	Potential			MINTbase			ASHG38SM20TRFSS100002536TV6	MINTbase_tRF-21-WE8SPOL5D	False	tRF3-complement	AGCTAAGGGCCGGTTG	16	GGGCGGGCGCCAAAAGGCGCCCGCCCAGCTAAGGGCCGGTTGTATCCTACTATACGTATC	60
tRF-44-4QD7OKW4195R8FMKFV	CTCATAATCTGAAGGTCGTGAGTTCGATCCTCACACGGGGCACC	3'-tRF	trna10_MetCAT_8_-_124169470_124169542@32.75.44	3.25885	9.57216	1	1	1.93607	-1.32278	0	2.6438			3'tRF-MINTbase_tRF-36-YO1N7KYUSR0P1SD		-6.66457	-5.57464	0.469784	down	0.182276	0.285746	-6.66457	-5.57464	0.182276	0.285746	3'tRF	TTCAAAGGTTGTGGGTTCGAGTCCCACCAGAGTCGC	36	tRNA-Arg-TCT-3	Potential			MINTbase			ASHG38SM20TRFSS100004048TV6	MINTbase_tRF-36-YO1N7KYUSR0P1SD	False	tRF3-complement	AAGTTTCCAACACCCAAGCTC	21	GGGCGGGCGCCAAAAGGCGCCCGCCCAAGTTTCCAACACCCAAGCTCTATCCTACTATAC	60
tRF-44-4656OKNH99OMEMR3FV	CTCCAGATCAGAAGGCTGCGTGTTCGAATCACGTCGGGGTCACC	3'-tRF	trna6_TrpCCA_12_+_98898030_98898101@31.74.44	3.25885	9.57216	1	1	1.93607	-1.32278	0	2.6438			5'tRF-MINTbase_tRF-17-779PZBI		-9.15078	-7.16419	0.252335	down	0.0757158	0.401118	-9.15078	-7.16419	0.0757158	0.401118	5'tRF	GTTCTTGTAGTTGAAAT	17	chrM.tRNA16-GluTTC	Potential			MINTbase			ASHG38SM20TRF100001789TV6	MINTbase_tRF-17-779PZBI	False	tRF5	GATTTCAACTACAAGAAC	18	GGGCGGGCGCCAAAAGGCGCCCGCCCGATTTCAACTACAAGAACTATCCTACTATACGTA	60
tRF-42-4S581H93WB86N7O52	CTCCGGATGGAGGCGTGGGTTCGAATCCCACTTCTGACACCA	3'-tRF	trna58_LeuCAA_1_+_249168054_249168159@46.87.42	3.25885	9.57216	1	1	1.93607	-1.32278	0	2.6438			5'tRF-MINTbase_tRF-21-S3M8309NB		-6.58568	-5.53601	0.483081	down	0.103177	0.324049	-6.58568	-5.53601	0.103177	0.324049	5'tRF	GTAGTCGTGGCCGAGTGGTTA	21	tRNA-Ser-TGA-2,tRNA-Ser-TGA-4,tRNA-Ser-TGA-3,tRNA-Ser-AGA-4,tRNA-Ser-AGA-2,tRNA-Ser-AGA-3,tRNA-Ser-AGA-1	Potential			MINTbase			ASHG38SM20TRF100002503TV6	MINTbase_tRF-21-S3M8309NB	False	tRF5	GTAACCACTCGGCCACG	17	GGGCGGGCGCCAAAAGGCGCCCGCCCGTAACCACTCGGCCACGTATCCTACTATACGTAT	60
tRF-43-4YDRFU8U7617M4O10J	CTCTGAATCCAGCGATCCGAGTTCAAGTCTCGGTGGAACCTCC	3'-tRF	trna146_GlnCTG_6_-_27515531_27515602@32.74.43	3.25885	9.57216	1	1	1.93607	-1.32278	0	2.6438			3'tRF-MINTbase_tRF-25-690M0RHB26		-8.18805	-6.58286	0.328692	down	0.0309843	0.110234	-8.18805	-6.58286	0.0309843	0.110234	3'tRF	GGCTCACATCACCCCATAAACACCA	25	chrM.tRNA1-PheGAA	Potential			MINTbase			ASHG38SM20TRFSS100003040TV6	MINTbase_tRF-25-690M0RHB26	False	tRF3-complement	CCGAGTGTAGTGGGGTATTTGTGGTG	26	GGGCGGGCGCCAAAAGGCGCCCGCCCCCGAGTGTAGTGGGGTATTTGTGGTGTATCCTAC	60
tRF-37-4Y2V7KYUHRH7MSJ	CTCTGCACGCGTGGGTTCGAATCCCATCCTCGTCGCC	3'-tRF	trna175_SerGCT_6_-_26305718_26305801@50.86.37, trna123_SerGCT_6_-_28565117_28565198@48.84.37, trna7_SerGCT_17_+_8090184_8090265@48.84.37, trna10_SerGCT_15_-_40886023_40886104@48.84.37	3.25885	9.57216	1	1	1.93607	-1.32278	0	2.6438			3'tRF-MINTbase_tRF-22-1XDDZZ4Y1		-7.74841	-6.31347	0.369862	down	0.115317	0.343036	-7.74841	-6.31347	0.115317	0.343036	3'tRF	AGTTAAAGACTTTTTCTCTGAC	22	chrM.tRNA15-ProTGG	Potential			MINTbase			ASHG38SM20TRFSS100002563TV6	MINTbase_tRF-22-1XDDZZ4Y1	False	tRF3-complement	TCAATTTCTGAAAAAGAGACTG	22	GGGCGGGCGCCAAAAGGCGCCCGCCCTCAATTTCTGAAAAAGAGACTGTATCCTACTATA	60
tRF-38-4Y2V7KYUHRH7MSD2	CTCTGCACGCGTGGGTTCGAATCCCATCCTCGTCGCCA	3'-tRF	trna175_SerGCT_6_-_26305718_26305801@50.87.38, trna123_SerGCT_6_-_28565117_28565198@48.85.38, trna7_SerGCT_17_+_8090184_8090265@48.85.38, trna10_SerGCT_15_-_40886023_40886104@48.85.38	3.25885	9.57216	1	1	1.93607	-1.32278	0	2.6438			3'tRF-MINTbase_tRF-32-62Z6EXEY0VWUJ		-4.57423	-3.34216	0.425707	down	0.084619	0.263424	-4.57423	-3.34216	0.084619	0.263424	3'tRF	GGAGATTTCAACTTAACTTGACCGCTCTGACC	32	chrM.tRNA2-ValTAC	Potential			MINTbase			ASHG38SM20TRFSS100003877TV6	MINTbase_tRF-32-62Z6EXEY0VWUJ	False	tRF3-complement	CCTCTAAAGTTGAATTGAACTGGCGAGACTGGG	33	GGGCGGGCGCCAAAAGGCGCCCGCCCCCTCTAAAGTTGAATTGAACTGGCGAGACTGGGT	60
tRF-40-4ZMKQ4R9BMK1QV26	CTCTTCGGGGGCGTGGGTTCAAATCCCACCGCTGCCACCA	3'-tRF	trna78_LeuAAG_6_+_28956779_28956860@46.85.40	3.25885	9.57216	1	1	1.93607	-1.32278	0	2.6438			5'tRF-MINTbase_tRF-23-OB1690PQDY		-1.3626	-0.287536	0.474649	down	0.222032	0.50021	-1.3626	-0.287536	0.222032	0.50021	5'tRF	GAAAAAGTCATGGAGGCCATGGG	23	chrM.tRNA17-SerTGA	Potential			MINTbase			ASHG38SM20TRF100002719TV6	MINTbase_tRF-23-OB1690PQDY	False	tRF5	GCCCATGGCCTCC	13	GGGCGGGCGCCAAAAGGCGCCCGCCCGCCCATGGCCTCCTATCCTACTATACGTATCACA	60
tRF-45-NB57BK87R95RM3Y826	CTGAAGATCTAAAGGTCCCTGGTTCGATCCCGGGTTTCGGCACCA	3'-tRF	trna14_PheGAA_19_-_1383361_1383433@32.76.45, trna11_PheGAA_12_-_125412389_125412461@32.76.45, trna109_PheGAA_6_-_28758499_28758571@32.76.45, trna15_PheGAA_11_-_59324970_59325042@32.76.45, trna1_PheGAA_13_-_95201904_95201976@32.76.45, trna96_PheGAA_6_-_28949449_28949521@32.76.45	3.25885	9.57216	1	1	1.93607	-1.32278	0	2.6438			5'tRF-MINTbase_tRF-24-F9LKXNYQFP		-8.54059	-7.01994	0.348528	down	0.0619934	0.325858	-8.54059	-7.01994	0.0619934	0.325858	5'tRF	AGCTCCGAGGTGATTTTCATATTG	24	chrM.tRNA19-CysGCA	Potential			MINTbase			ASHG38SM20TRF100002911TV6	MINTbase_tRF-24-F9LKXNYQFP	False	tRF5	GCAATATGAAAATCACCTCG	20	GGGCGGGCGCCAAAAGGCGCCCGCCCGCAATATGAAAATCACCTCGTATCCTACTATACG	60
tRF-36-NDBP1IUUK7VZ0RB	CTGACAACAGAGGCTTACGACCCCTTATTTACCCCA	3'-tRF	trnaMT_HisGTG_MT_+_12138_12206@37.72.36	3.25885	9.57216	1	1	1.93607	-1.32278	0	2.6438			3'tRF-MINTbase_tRF-24-7SERML92E2		-8.10917	-6.85513	0.419274	down	0.0889786	0.218535	-8.10917	-6.85513	0.0889786	0.218535	3'tRF	GTTCGACTCCCGGTATGGGAACCA	24	tRNA-Glu-TTC-1	Potential			MINTbase			ASHG38SM20TRFSS100002875TV6	MINTbase_tRF-24-7SERML92E2	False	tRF3-complement	CAAGCTGAGGGCCATACCCTTGGTG	25	GGGCGGGCGCCAAAAGGCGCCCGCCCCAAGCTGAGGGCCATACCCTTGGTGTATCCTACT	60
tRF-34-N26WRNLEK5YYE1	CTGGAGGCGTGGGTTCGAATCCCACTTCTGACAC	3'-tRF	trna17_LeuCAG_16_+_57333863_57333945@51.84.34, trna26_LeuCAG_16_-_57334392_57334474@51.84.34	3.25885	9.57216	1	1	1.93607	-1.32278	0	2.6438			3'tRF-MINTbase_tRF-29-F20O27NXJ4E2		-2.74594	-1.43196	0.40221	down	0.263849	0.512173	-2.74594	-1.43196	0.263849	0.512173	3'tRF	AGAGAACCAACACCTCTTTACAGTGACCA	29	chrM.tRNA8-LysTTT	Potential			MINTbase			ASHG38SM20TRFSS100003547TV6	MINTbase_tRF-29-F20O27NXJ4E2	False	tRF3-complement	TCTCTTGGTTGTGGAGAAATGTCACTGGTG	30	GGGCGGGCGCCAAAAGGCGCCCGCCCTCTCTTGGTTGTGGAGAAATGTCACTGGTGTATC	60
tRF-28-NKYU4RF867D2	CTGGGTTCGACTCCCAGCGGGGCCTCCA	3'-tRF	trna69_ThrAGT_6_+_28693795_28693868@50.77.28	3.25885	9.57216	1	1	1.93607	-1.32278	0	2.6438			3'tRF-MINTbase_tRF-19-RZXP8ZE2		-6.47472	-5.28619	0.438749	down	0.156153	0.35829	-6.47472	-5.28619	0.156153	0.35829	3'tRF	GGTTTTGCAGTCCTTACCA	19	chrM.tRNA21-AlaTGC	Potential			MINTbase			ASHG38SM20TRFSS100002176TV6	MINTbase_tRF-19-RZXP8ZE2	False	tRF3-complement	CCAAAACGTCAGGAATGGTG	20	GGGCGGGCGCCAAAAGGCGCCCGCCCCCAAAACGTCAGGAATGGTGTATCCTACTATACG	60
tRF-26-N38E884U1DD	CTGGTTCAATTCCGGCTCGAAGGACC	3'-tRF	trna17_TyrGTA_14_-_21128117_21128210@50.75.26	3.25885	9.57216	1	1	1.93607	-1.32278	0	2.6438			3'tRF-MINTbase_tRF-33-ZPEK45H5KQBFD2		-3.58229	-2.42664	0.448865	down	0.327163	0.35517	-3.58229	-2.42664	0.327163	0.35517	3'tRF	TTTAGACGGGCTCACATCACCCCATAAACACCA	33	chrM.tRNA1-PheGAA	Potential			MINTbase			ASHG38SM20TRFSS100003922TV6	MINTbase_tRF-33-ZPEK45H5KQBFD2	False	tRF3-complement	AAATCTGCCCGAGTGT	16	GGGCGGGCGCCAAAAGGCGCCCGCCCAAATCTGCCCGAGTGTTATCCTACTATACGTATC	60
tRF-26-N3WEK87965D	CTGGTTCGATCCCGGGTTTCGGCACC	3'-tRF	trna14_PheGAA_19_-_1383361_1383433@50.75.26, trna11_PheGAA_12_-_125412389_125412461@50.75.26, trna109_PheGAA_6_-_28758499_28758571@50.75.26, trna15_PheGAA_11_-_59324970_59325042@50.75.26, trna1_PheGAA_13_-_95201904_95201976@50.75.26, trna96_PheGAA_6_-_28949449_28949521@50.75.26	3.25885	9.57216	1	1	1.93607	-1.32278	0	2.6438			3'tRF-MINTbase_tRF-24-7SIRMM12E2		-7.43716	-6.11387	0.399621	down	0.108187	0.315977	-7.43716	-6.11387	0.108187	0.315977	3'tRF	GTTCGATTCCCGGTCAGGGAACCA	24	tRNA-Glu-TTC-4,tRNA-Glu-TTC-7,tRNA-Glu-CTC-3,tRNA-Glu-CTC-1,tRNA-Phe-GAA-10	Potential			MINTbase			ASHG38SM20TRFSS100002890TV6	MINTbase_tRF-24-7SIRMM12E2	False	tRF3-complement	CAAGCTAAGGGCCAGTCCCTTGGTG	25	GGGCGGGCGCCAAAAGGCGCCCGCCCCAAGCTAAGGGCCAGTCCCTTGGTGTATCCTACT	60
tRF-43-NMEH623K76IR3DR2DV	CTGTCACGCGGGAGACCGGGGTTCAATTCCCCGACGGGGAGCC	3'-tRF	trna5_AspGTC_12_+_98897281_98897352@32.74.43	3.25885	9.57216	1	1	1.93607	-1.32278	0	2.6438			3'tRF-MINTbase_tRF-23-1XDDZZ4YV		-8.7978	-7.04128	0.29596	down	0.131193	0.246938	-8.7978	-7.04128	0.131193	0.246938	3'tRF	AGTTAAAGACTTTTTCTCTGACC	23	chrM.tRNA15-ProTGG	Potential			MINTbase			ASHG38SM20TRFSS100002632TV6	MINTbase_tRF-23-1XDDZZ4YV	False	tRF3-complement	TCAATTTCTGAAAAAGAGACTGGG	24	GGGCGGGCGCCAAAAGGCGCCCGCCCTCAATTTCTGAAAAAGAGACTGGGTATCCTACTA	60
tRF-20-NONU3IND	CTTAACTTGACCGCTCTGAC	3'-tRF	trnaMT_ValTAC_MT_+_1602_1670@51.70.20	3.25885	9.57216	1	1	1.93607	-1.32278	0	2.6438			3'tRF-MINTbase_tRF-23-R959KUMK9		-6.5961	-5.35368	0.422665	down	0.0430814	0.113762	-6.5961	-5.35368	0.0430814	0.113762	3'tRF	GGTTCGATTCCCCGACGGGGAGC	23	tRNA-Asp-GTC-3,tRNA-Asp-GTC-2	Potential			MINTbase			ASHG38SM20TRFSS100002767TV6	MINTbase_tRF-23-R959KUMK9	False	tRF3-complement	CCAAGCTAAGGGGCTGCCCC	20	GGGCGGGCGCCAAAAGGCGCCCGCCCCCAAGCTAAGGGGCTGCCCCTATCCTACTATACG	60
tRF-36-NPSV9NLE3JWB61B	CTTAGGTCGCTGGTTCGAATCCGGCTCGAAGGACCA	3'-tRF	trna14_TyrGTA_6_+_26569086_26569176@41.76.36, trna15_TyrGTA_6_+_26575798_26575887@41.76.36	3.25885	9.57216	1	1	1.93607	-1.32278	0	2.6438			5'tRF-MINTbase_tRF-18-1OR6QODB		-8.04552	-5.55644	0.178121	down	0.00197457	0.0250992	-8.04552	-5.55644	0.00197457	0.0250992	5'tRF	AGTAAGGTCAGCTAAATA	18	chrM.tRNA5-MetCAT	Potential			MINTbase			ASHG38SM20TRF100002053TV6	MINTbase_tRF-18-1OR6QODB	False	tRF5	GTATTTAGCTGACCTTACT	19	GGGCGGGCGCCAAAAGGCGCCCGCCCGTATTTAGCTGACCTTACTTATCCTACTATACGT	60
tRF-22-N6B7P86ZJ	CTTCAAACCTGCCGGGGCTTCC	3'-tRF	trnaMT_CysGCA_MT_-_5761_5826@47.68.22	3.25885	9.57216	1	1	1.93607	-1.32278	0	2.6438			3'tRF-MINTbase_tRF-23-R9D9KUMK9		-6.05999	-4.76786	0.408347	down	0.0697791	0.161701	-6.05999	-4.76786	0.0697791	0.161701	3'tRF	GGTTCAATTCCCCGACGGGGAGC	23	tRNA-Asp-GTC-1	Potential			MINTbase			ASHG38SM20TRFSS100002770TV6	MINTbase_tRF-23-R9D9KUMK9	False	tRF3-complement	CCAAGTTAAGGGGCTGCCCC	20	GGGCGGGCGCCAAAAGGCGCCCGCCCCCAAGTTAAGGGGCTGCCCCTATCCTACTATACG	60
tRF-44-N90VL8K87SIRMM12E2	CTTTCACCGCCGCGGCCCGGGTTCGATTCCCGGTCAGGGAACCA	3'-tRF	trna84_GluTTC_1_-_161391883_161391954@32.75.44, trna134_GluTTC_1_-_16861774_16861845@32.75.44	3.25885	9.57216	1	1	1.93607	-1.32278	0	2.6438			3'tRF-MINTbase_tRF-26-727OFIZ9WUD		-6.60855	-5.60815	0.49986	down	0.0978405	0.252985	-6.60855	-5.60815	0.0978405	0.252985	3'tRF	GTGGAGTTAAAGACTTTTTCTCTGAC	26	chrM.tRNA15-ProTGG	Potential			MINTbase			ASHG38SM20TRFSS100003199TV6	MINTbase_tRF-26-727OFIZ9WUD	False	tRF3-complement	CACCTCAATTTCTGAAAAAGAG	22	GGGCGGGCGCCAAAAGGCGCCCGCCCCACCTCAATTTCTGAAAAAGAGTATCCTACTATA	60
tRF-32-NYRKYUY78ZZYJ	CTTTGGGGGGTTCGATTCCTTCCTTTTTTGCC	3'-tRF	trnalookalike6_SerTGA_1_-_567997_568065@40.71.32, trnaMT_SerTGA_MT_-_7446_7514@40.71.32	3.25885	9.57216	1	1	1.93607	-1.32278	0	2.6438			3'tRF-MINTbase_tRF-17-HSQS52J		-4.07316	-2.92316	0.450624	down	0.314868	0.538548	-4.07316	-2.92316	0.314868	0.538548	3'tRF	ATCCGGCTCGGAGGACC	17	tRNA-Tyr-GTA-3,tRNA-Tyr-GTA-6	Potential			MINTbase			ASHG38SM20TRFSS100001930TV6	MINTbase_tRF-17-HSQS52J	False	tRF3-complement	TAGGCCGAGCCTCCTGGG	18	GGGCGGGCGCCAAAAGGCGCCCGCCCTAGGCCGAGCCTCCTGGGTATCCTACTATACGTA	60
tRF-19-ODLJ6BFV	GAAACCGAGCGGAAACACC	3'-tRF	trna40_ValTAC_6_+_27258405_27258477@57.75.19	3.25885	9.57216	1	1	1.93607	-1.32278	0	2.6438			3'tRF-MINTbase_tRF-20-OMMIM0O6		-3.99891	-2.81371	0.439766	down	0.143192	0.364857	-3.99891	-2.81371	0.143192	0.364857	3'tRF	GAATCCGGCTCGGAGGACCA	20	tRNA-Tyr-GTA-3,tRNA-Tyr-GTA-6	Potential			MINTbase			ASHG38SM20TRFSS100002284TV6	MINTbase_tRF-20-OMMIM0O6	False	tRF3-complement	CTTAGGCCGAGCCTCCTGGTG	21	GGGCGGGCGCCAAAAGGCGCCCGCCCCTTAGGCCGAGCCTCCTGGTGTATCCTACTATAC	60
tRF-36-O0SRMNLB3KMB01B	GAAAGGTCCCCGGTTCGAAACCGGGCGGAAACACCA	3'-tRF	trna2_ValAAC_3_+_169490018_169490090@41.76.36, trna9_ValCAC_6_+_26538282_26538354@41.76.36, trna85_ValCAC_1_-_161369490_161369562@41.76.36, trna10_ValCAC_5_-_180649395_180649467@41.76.36, trna18_ValCAC_5_-_180529253_180529325@41.76.36, trna15_ValAAC_5_-_180615416_180615488@41.76.36, trna132_ValAAC_6_-_27721179_27721251@41.76.36, trna12_ValAAC_5_-_180645270_180645342@41.76.36, trna5_ValAAC_5_+_180…	3.25885	9.57216	1	1	1.93607	-1.32278	0	2.6438			3'tRF-MINTbase_tRF-24-RNLEKQ3SJM		-6.15792	-4.40782	0.29728	down	0.111428	0.387537	-6.15792	-4.40782	0.111428	0.387537	3'tRF	GGGTTCGAATCCCATCCTCGTCGC	24	tRNA-Ser-GCT-5,tRNA-Ser-GCT-4,tRNA-Ser-GCT-6,tRNA-Ser-GCT-3	Potential			MINTbase			ASHG38SM20TRFSS100002983TV6	MINTbase_tRF-24-RNLEKQ3SJM	False	tRF3-complement	CCCAAGCTTAGGGTAGG	17	GGGCGGGCGCCAAAAGGCGCCCGCCCCCCAAGCTTAGGGTAGGTATCCTACTATACGTAT	60
tRF-33-O2Y6R9O9NJ9IDM	GAAGATTCCAGGTTCGACTCCTGGCTGGCTCGC	3'-tRF	trna7_ArgACG_14_+_23398910_23398982@42.74.33, trna8_ArgACG_6_+_26537726_26537798@42.74.33, trna6_ArgACG_6_+_26328368_26328440@42.74.33	3.25885	9.57216	1	1	1.93607	-1.32278	0	2.6438			3'tRF-MINTbase_tRF-20-5RM3Y826		-8.11954	-6.20536	0.265323	down	0.076265	0.337734	-8.11954	-6.20536	0.076265	0.337734	3'tRF	GATCCCGGGTTTCGGCACCA	20	tRNA-Phe-GAA-1	Potential			MINTbase			ASHG38SM20TRFSS100002224TV6	MINTbase_tRF-20-5RM3Y826	False	tRF3-complement	CTAGGGCCCAAAGCCGTGGTG	21	GGGCGGGCGCCAAAAGGCGCCCGCCCCTAGGGCCCAAAGCCGTGGTGTATCCTACTATAC	60
tRF-35-O2Z0R9OM3R73U6	GAAGATTGAGGGTTCGAATCCCTCCGTGGTTACCA	3'-tRF	trna4_ArgTCG_6_+_26323046_26323118@42.76.35	3.25885	9.57216	1	1	1.93607	-1.32278	0	2.6438			5'tRF-MINTbase_tRF-17-OR183OP		-7.22968	-5.67147	0.339573	down	0.229928	0.45314	-7.22968	-5.67147	0.229928	0.45314	5'tRF	GACCCAGTGGCCTAATG	17	tRNA-Arg-CCG-2	Potential			MINTbase			ASHG38SM20TRF100001978TV6	MINTbase_tRF-17-OR183OP	False	tRF5	GCATTAGGCCACTGGGT	17	GGGCGGGCGCCAAAAGGCGCCCGCCCGCATTAGGCCACTGGGTTATCCTACTATACGTAT	60
tRF-35-OK8YR9D1K36D26	GAAGGTCCTGGGTTCAAGCCCCAGTGGAACCACCA	3'-tRF	trna6_ValTAC_10_-_5895674_5895746@42.76.35	3.25885	9.57216	1	1	1.93607	-1.32278	0	2.6438			3'tRF-MINTbase_tRF-25-R3WE8RO86J		-5.13368	-3.725	0.376657	down	0.146611	0.403227	-5.13368	-3.725	0.146611	0.403227	3'tRF	GGGGTTCGATTCCCCGACGGGGAGC	25	tRNA-Asp-GTC-3,tRNA-Asp-GTC-2	Potential			MINTbase			ASHG38SM20TRFSS100003121TV6	MINTbase_tRF-25-R3WE8RO86J	False	tRF3-complement	CCCCAAGCTAAGGGGCTGCC	20	GGGCGGGCGCCAAAAGGCGCCCGCCCCCCCAAGCTAAGGGGCTGCCTATCCTACTATACG	60
tRF-18-OMKM4WDM	GAATCCCATCCTCGTCGC	3'-tRF	trna62_SerGCT_6_+_28180815_28180896@66.83.18, trna175_SerGCT_6_-_26305718_26305801@68.85.18, trna123_SerGCT_6_-_28565117_28565198@66.83.18, trna7_SerGCT_17_+_8090184_8090265@66.83.18, trna10_SerGCT_15_-_40886023_40886104@66.83.18, trna8_SerGCT_11_+_66115591_66115672@66.83.18	3.25885	9.57216	1	1	1.93607	-1.32278	0	2.6438			3'tRF-MINTbase_tRF-32-10I9BZBZOS4Y1		-3.81087	-2.64219	0.444827	down	0.169365	0.445761	-3.81087	-2.64219	0.169365	0.445761	3'tRF	AGGAGATTTCAACTTAACTTGACCGCTCTGAC	32	chrM.tRNA2-ValTAC	Potential			MINTbase			ASHG38SM20TRFSS100003868TV6	MINTbase_tRF-32-10I9BZBZOS4Y1	False	tRF3-complement	TCCTCTAAAGTTGAATTGAACT	22	GGGCGGGCGCCAAAAGGCGCCCGCCCTCCTCTAAAGTTGAATTGAACTTATCCTACTATA	60
tRF-44-O9XEKJ5R5N2E48921J	GACTCTGAATCCAGCGATCCGAGTTCAAATCTCGGTGGGACCCC	3'-tRF	trna131_GlnCTG_6_-_27759135_27759206@30.73.44	3.25885	9.57216	1	1	1.93607	-1.32278	0	2.6438			5'tRF-MINTbase_tRF-23-395P4PN3X		-3.50075	-2.38867	0.462627	down	0.266852	0.471295	-3.50075	-2.38867	0.266852	0.471295	5'tRF	CCTTCGATAGCTCAGCTGGTAGA	23	tRNA-Tyr-GTA-6,tRNA-Tyr-GTA-7,tRNA-Tyr-GTA-4,tRNA-Tyr-GTA-5	Potential			MINTbase			ASHG38SM20TRF100002644TV6	MINTbase_tRF-23-395P4PN3X	False	tRF5	GTCTACCAGCTGAGCTAT	18	GGGCGGGCGCCAAAAGGCGCCCGCCCGTCTACCAGCTGAGCTATTATCCTACTATACGTA	60
tRF-46-O9XEKJ5R5NL3489B3RB	GACTCTGAATCCAGCGATCCGAGTTCGAGTCTCGGTGGAACCTCCA	3'-tRF	trna15_GlnCTG_1_+_145963304_145963375@30.75.46, trna19_GlnCTG_1_+_147505038_147505109@30.75.46, trna28_GlnCTG_1_+_149186125_149186196@30.75.46, trna112_GlnCTG_1_-_147737382_147737453@30.75.46	3.25885	9.57216	1	1	1.93607	-1.32278	0	2.6438			3'tRF-MINTbase_tRF-25-M3WE8SSP6D		-7.608	-6.09612	0.350654	down	0.123076	0.421303	-7.608	-6.09612	0.123076	0.421303	3'tRF	CGGGTTCGATTCCCGGTCAGGGAAC	25	tRNA-Glu-TTC-4,tRNA-Glu-CTC-1,tRNA-Phe-GAA-10	Potential			MINTbase			ASHG38SM20TRFSS100003082TV6	MINTbase_tRF-25-M3WE8SSP6D	False	tRF3-complement	GCCCAAGCTAAGGGCCAGTC	20	GGGCGGGCGCCAAAAGGCGCCCGCCCGCCCAAGCTAAGGGCCAGTCTATCCTACTATACG	60
tRF-46-OYVE3XRSN3WB884U1DD	GACTGTAGATCCTTAGGTCGCTGGTTCGAATCCGGCTCGAAGGACC	3'-tRF	trna14_TyrGTA_6_+_26569086_26569176@30.75.46, trna15_TyrGTA_6_+_26575798_26575887@30.75.46	3.25885	9.57216	1	1	1.93607	-1.32278	0	2.6438			5'tRF-MINTbase_tRF-50-2YU04DYJIO3ZU3U0IO5B		-1.95001	-0.915669	0.48824	down	0.15293	0.399648	-1.95001	-0.915669	0.15293	0.399648	5'tRF	CACTGTAAAGCTAACTTAGCATTAACCTTTTAAGTTAAAGATTAAGAGAA	50	chrM.tRNA8-LysTTT	Potential			MINTbase			ASHG38SM20TRF100004180TV6	MINTbase_tRF-50-2YU04DYJIO3ZU3U0IO5B	False	tRF5	GTTCTCTTAATCTTTAACTTAAAAGGT	27	GGGCGGGCGCCAAAAGGCGCCCGCCCGTTCTCTTAATCTTTAACTTAAAAGGTTATCCTA	60
tRF-46-OZMEJB5YJ3W08Y3HSVD	GACTTCGGATCAGAAGATTGCAGGTTCGAGTCCTGCCGCGGTCGCC	3'-tRF	trna4_ArgTCG_15_+_89878304_89878376@30.75.46	3.25885	9.57216	1	1	1.93607	-1.32278	0	2.6438			3'tRF-MINTbase_tRF-20-RNZFS7U6		-4.96846	-3.46856	0.35358	down	0.131931	0.390563	-4.96846	-3.46856	0.131931	0.390563	3'tRF	GGGTTTTGCAGTCCTTACCA	20	chrM.tRNA21-AlaTGC	Potential			MINTbase			ASHG38SM20TRFSS100002293TV6	MINTbase_tRF-20-RNZFS7U6	False	tRF3-complement	CCCAAAACGTCAGGAATGGTG	21	GGGCGGGCGCCAAAAGGCGCCCGCCCCCCAAAACGTCAGGAATGGTGTATCCTACTATAC	60
tRF-40-5IR2Z4R95MKM93L6	GAGCTGGGGATTGTGGGTTCGAGTCCCATCTGGGTCGCCA	3'-tRF	trna23_ArgCCG_17_-_66016013_66016085@37.76.40	3.25885	9.57216	1	1	1.93607	-1.32278	0	2.6438			3'tRF-MINTbase_tRF-16-88481DD		-4.10697	-2.96836	0.454199	down	0.346991	0.578363	-4.10697	-2.96836	0.346991	0.578363	3'tRF	TCCGGCTCGGAGGACC	16	tRNA-Tyr-GTA-3,tRNA-Tyr-GTA-6	Potential			MINTbase			ASHG38SM20TRFSS100001535TV6	MINTbase_tRF-16-88481DD	False	tRF3-complement	AGGCCGAGCCTCCTGGG	17	GGGCGGGCGCCAAAAGGCGCCCGCCCAGGCCGAGCCTCCTGGGTATCCTACTATACGTAT	60
tRF-25-5IUDK7VZ41	GAGCTTAAACCCCCTTATTTCTACC	3'-tRF	trnaMT_IleGAT_MT_+_4263_4331@47.71.25	3.25885	9.57216	1	1	1.93607	-1.32278	0	2.6438			3'tRF-MINTbase_tRF-31-62Z6EXEY0VWUD		-3.94721	-2.76875	0.441821	down	0.0741213	0.277995	-3.94721	-2.76875	0.0741213	0.277995	3'tRF	GGAGATTTCAACTTAACTTGACCGCTCTGAC	31	chrM.tRNA2-ValTAC	Potential			MINTbase			ASHG38SM20TRFSS100003820TV6	MINTbase_tRF-31-62Z6EXEY0VWUD	False	tRF3-complement	CCTCTAAAGTTGAATTGAACTG	22	GGGCGGGCGCCAAAAGGCGCCCGCCCCCTCTAAAGTTGAATTGAACTGTATCCTACTATA	60
tRF-34-5JK87SHRMFWRE2	GAGGCCCCGGGTTCGATCCCCGGCATCTCCACCA	3'-tRF	trna119_AlaCGC_6_-_28641613_28641684@42.75.34, trna8_AlaTGC_5_+_180633868_180633939@42.75.34, trna13_AlaTGC_12_-_125406301_125406372@42.75.34	3.25885	9.57216	1	1	1.93607	-1.32278	0	2.6438			3'tRF-MINTbase_tRF-16-K87965D		-7.31882	-6.21631	0.465705	down	0.266662	0.43839	-7.31882	-6.21631	0.266662	0.43839	3'tRF	CCCGGGTTTCGGCACC	16	tRNA-Phe-GAA-1,tRNA-Phe-GAA-3,tRNA-Phe-GAA-2,tRNA-Phe-GAA-4	Potential			MINTbase			ASHG38SM20TRFSS100001609TV6	MINTbase_tRF-16-K87965D	False	tRF3-complement	GGGCCCAAAGCCGTGGG	17	GGGCGGGCGCCAAAAGGCGCCCGCCCGGGCCCAAAGCCGTGGGTATCCTACTATACGTAT	60
tRF-33-53K87SHRJFWRV	GAGGTCCCGGGTTCGATCCCCAGCATCTCCACC	3'-tRF	trna120_AlaAGC_6_-_28626014_28626085@42.74.33	3.25885	9.57216	1	1	1.93607	-1.32278	0	2.6438			3'tRF-MINTbase_tRF-24-RNLNK88KHR		-4.7112	-3.55558	0.448872	down	0.147344	0.372003	-4.7112	-3.55558	0.147344	0.372003	3'tRF	GGGTTCGATTCCCGGTCAGGGAAC	24	tRNA-Glu-TTC-4,tRNA-Glu-CTC-1,tRNA-Phe-GAA-10	Potential			MINTbase			ASHG38SM20TRFSS100002986TV6	MINTbase_tRF-24-RNLNK88KHR	False	tRF3-complement	CCCAAGCTAAGGGCCAGTCCCTT	23	GGGCGGGCGCCAAAAGGCGCCCGCCCCCCAAGCTAAGGGCCAGTCCCTTTATCCTACTAT	60
tRF-33-539U7SF7276JV	GAGGTTGTGAGTTCGAGCCTCACCTGGAGCACC	3'-tRF	trna55_IleTAT_6_+_27599200_27599293@44.76.33, trna29_IleTAT_6_+_26988125_26988218@44.76.33, trna5_IleTAT_2_+_43037676_43037768@44.76.33	3.25885	9.57216	1	1	1.93607	-1.32278	0	2.6438			3'tRF-MINTbase_tRF-16-ZDL9X1B		-9.12815	-7.03588	0.234511	down	0.116905	0.298449	-9.12815	-7.03588	0.116905	0.298449	3'tRF	TTGACCGCTCTGACCA	16	chrM.tRNA2-ValTAC	Potential			MINTbase			ASHG38SM20TRFSS100001747TV6	MINTbase_tRF-16-ZDL9X1B	False	tRF3-complement	AACTGGCGAGACTGGTG	17	GGGCGGGCGCCAAAAGGCGCCCGCCCAACTGGCGAGACTGGTGTATCCTACTATACGTAT	60
tRF-20-5MWW6D46	GAGTCTCTGTGGAACCTCCA	3'-tRF	trna22_GlnCTG_1_+_147800937_147801008@56.75.20	3.25885	9.57216	1	1	1.93607	-1.32278	0	2.6438			5'tRF-MINTbase_tRF-23-RKIP4OI3X		-2.68297	-1.63675	0.484237	down	0.318099	0.50722	-2.68297	-1.63675	0.318099	0.50722	5'tRF	GGGGGATTAGCTCAAATGGTAGA	23	tRNA-Ala-AGC-8	Potential			MINTbase			ASHG38SM20TRF100002788TV6	MINTbase_tRF-23-RKIP4OI3X	False	tRF5	GTCTACCATTTGAGCTAATCC	21	GGGCGGGCGCCAAAAGGCGCCCGCCCGTCTACCATTTGAGCTAATCCTATCCTACTATAC	60
tRF-26-5NLD4P1KP1B	GAGTTCGAACCTCAGAGGGGGCACCA	3'-tRF	trna75_MetCAT_6_+_28912352_28912424@51.76.26, trna97_MetCAT_6_-_28921042_28921114@51.76.26	3.25885	9.57216	1	1	1.93607	-1.32278	0	2.6438			3'tRF-MINTbase_tRF-31-Y2MJ8F81KLB5D		-3.04818	-1.88042	0.44511	down	0.395166	0.530732	-3.04818	-1.88042	0.395166	0.530732	3'tRF	TTAGACGGGCTCACATCACCCCATAAACACC	31	chrM.tRNA1-PheGAA	Potential			MINTbase			ASHG38SM20TRFSS100003862TV6	MINTbase_tRF-31-Y2MJ8F81KLB5D	False	tRF3-complement	AATCTGCCCGAGTGTAG	17	GGGCGGGCGCCAAAAGGCGCCCGCCCAATCTGCCCGAGTGTAGTATCCTACTATACGTAT	60
tRF-31-56M3WBKS8WP9D	GATCACGGGTTCGAACCCCGTCCGTGCCTCC	3'-tRF	trna15_ThrCGT_16_+_14379750_14379821@44.74.31	3.25885	9.57216	1	1	1.93607	-1.32278	0	2.6438			3'tRF-MINTbase_tRF-16-3JW261B		-3.51183	-2.43758	0.474916	down	0.287775	0.57371	-3.51183	-2.43758	0.287775	0.57371	3'tRF	CCGGCTCGGAGGACCA	16	tRNA-Tyr-GTA-3,tRNA-Tyr-GTA-6	Potential			MINTbase			ASHG38SM20TRFSS100001467TV6	MINTbase_tRF-16-3JW261B	False	tRF3-complement	GGCCGAGCCTCCTGGTG	17	GGGCGGGCGCCAAAAGGCGCCCGCCCGGCCGAGCCTCCTGGTGTATCCTACTATACGTAT	60
tRF-40-56O2Z0R95M3973L6	GATCAGAAGATTGAGGGTTCGAGTCCCTTCGTGGTCGCCA	3'-tRF	trna1_ArgCCG_16_+_3200675_3200747@37.76.40, trna114_ArgCCG_6_-_28710729_28710801@37.76.40, trna73_ArgCCG_6_+_28849165_28849237@37.76.40, trna19_ArgTCG_17_+_73031208_73031280@37.76.40	3.25885	9.57216	1	1	1.93607	-1.32278	0	2.6438			5'tRF-MINTbase_tRF-23-395P4PZ3X		-2.88752	-1.87551	0.495854	down	0.306165	0.50182	-2.88752	-1.87551	0.306165	0.50182	5'tRF	CCTTCGATAGCTCAGTTGGTAGA	23	tRNA-Tyr-GTA-2,tRNA-Tyr-GTA-3,tRNA-Tyr-GTA-1	Potential			MINTbase			ASHG38SM20TRF100002647TV6	MINTbase_tRF-23-395P4PZ3X	False	tRF5	GTCTACCAACTGAGCTATC	19	GGGCGGGCGCCAAAAGGCGCCCGCCCGTCTACCAACTGAGCTATCTATCCTACTATACGT	60
tRF-39-56OKNH99OMEMR3FV	GATCAGAAGGCTGCGTGTTCGAATCACGTCGGGGTCACC	3'-tRF	trna6_TrpCCA_12_+_98898030_98898101@36.74.39	3.25885	9.57216	1	1	1.93607	-1.32278	0	2.6438			3'tRF-MINTbase_tRF-19-HRRNWJE2		-8.01523	-6.65946	0.390727	down	0.102631	0.374301	-8.01523	-6.65946	0.102631	0.374301	3'tRF	ATCCCGGGTTTCGGCACCA	19	tRNA-Phe-GAA-1,tRNA-Phe-GAA-3,tRNA-Phe-GAA-2,tRNA-Phe-GAA-4	Potential			MINTbase			ASHG38SM20TRFSS100002158TV6	MINTbase_tRF-19-HRRNWJE2	False	tRF3-complement	TAGGGCCCAAAGCCGTGGTG	20	GGGCGGGCGCCAAAAGGCGCCCGCCCTAGGGCCCAAAGCCGTGGTGTATCCTACTATACG	60
tRF-20-5RKJ0926	GATCCCCAGCACCTCCACCA	3'-tRF	trna18_AlaTGC_11_-_50233879_50233950@56.75.20	3.25885	9.57216	1	1	1.93607	-1.32278	0	2.6438			3'tRF-MINTbase_tRF-25-R3VJ4ZZ526		-3.65324	-2.18152	0.360551	down	0.113907	0.402117	-3.65324	-2.18152	0.113907	0.402117	3'tRF	GGGGTTAGGCCTCTTTTTACCACCA	25	chrM.tRNA18-TyrGTA	Potential			MINTbase			ASHG38SM20TRFSS100003118TV6	MINTbase_tRF-25-R3VJ4ZZ526	False	tRF3-complement	CCCCAATCCGGAGAAAAATGGTGGTG	26	GGGCGGGCGCCAAAAGGCGCCCGCCCCCCCAATCCGGAGAAAAATGGTGGTGTATCCTAC	60
tRF-31-5R93WB86S2P9D	GATCCTGGGTTCGAATCCCAGTAGAGCCTCC	3'-tRF	trna127_ThrTGT_6_-_28442329_28442402@46.76.31	3.25885	9.57216	1	1	1.93607	-1.32278	0	2.6438			3'tRF-MINTbase_tRF-25-5NB2NZW7O6		-6.63033	-5.53663	0.468558	down	0.121173	0.300261	-6.63033	-5.53663	0.121173	0.300261	3'tRF	GAGTTAAAGACTTTTTCTCTGACCA	25	chrM.tRNA15-ProTGG	Potential			MINTbase			ASHG38SM20TRFSS100003034TV6	MINTbase_tRF-25-5NB2NZW7O6	False	tRF3-complement	CTCAATTTCTGAAAAAGAGACTGGTG	26	GGGCGGGCGCCAAAAGGCGCCCGCCCCTCAATTTCTGAAAAAGAGACTGGTGTATCCTAC	60
tRF-19-59NRZZJV	GATTCCTTCCTTTTTTGCC	3'-tRF	trnalookalike6_SerTGA_1_-_567997_568065@53.71.19, trnaMT_SerTGA_MT_-_7446_7514@53.71.19	3.25885	9.57216	1	1	1.93607	-1.32278	0	2.6438			3'tRF-MINTbase_tRF-23-7SIRMM12V		-8.08749	-6.38875	0.308055	down	0.182349	0.317918	-8.08749	-6.38875	0.182349	0.317918	3'tRF	GTTCGATTCCCGGTCAGGGAACC	23	tRNA-Glu-TTC-4,tRNA-Glu-TTC-7,tRNA-Glu-CTC-3,tRNA-Glu-CTC-1,tRNA-Phe-GAA-10	Potential			MINTbase			ASHG38SM20TRFSS100002692TV6	MINTbase_tRF-23-7SIRMM12V	False	tRF3-complement	CAAGCTAAGGGCCAGTCCCTTGGG	24	GGGCGGGCGCCAAAAGGCGCCCGCCCCAAGCTAAGGGCCAGTCCCTTGGGTATCCTACTA	60
tRF-20-598LS7F6	GATTCTCATAGTCCTAGCCA	3'-tRF	trnalookalike2_GlnTTG_1_-_564879_564950@56.75.20, trnaMT_GlnTTG_MT_-_4329_4400@56.75.20	3.25885	9.57216	1	1	1.93607	-1.32278	0	2.6438			3'tRF-MINTbase_tRF-18-B2NZW7DR		-6.84459	-5.76026	0.471612	down	0.322546	0.367979	-6.84459	-5.76026	0.322546	0.367979	3'tRF	AAAGACTTTTTCTCTGAC	18	chrM.tRNA15-ProTGG	Potential			MINTbase			ASHG38SM20TRFSS100002068TV6	MINTbase_tRF-18-B2NZW7DR	False	tRF3-complement	TTTCTGAAAAAGAGACTGG	19	GGGCGGGCGCCAAAAGGCGCCCGCCCTTTCTGAAAAAGAGACTGGTATCCTACTATACGT	60
tRF-31-5YJ3W08Y3HSVD	GATTGCAGGTTCGAGTCCTGCCGCGGTCGCC	3'-tRF	trna4_ArgTCG_15_+_89878304_89878376@45.75.31	3.25885	9.57216	1	1	1.93607	-1.32278	0	2.6438			5'tRF-MINTbase_tRF-50-PNR8YP9LON4VN1EH6KK8		-0.705769	0.577275	0.410928	down	0.400083	0.744343	-0.705769	0.577275	0.400083	0.744343	5'tRF	GCATTGGTGGTTCAGTGGTAGAATTCTCGCCTGCCACGCGGGAGGCCCGG	50	tRNA-Gly-GCC-2,tRNA-Gly-GCC-3	Potential			MINTbase			ASHG38SM20TRF100004195TV6	MINTbase_tRF-50-PNR8YP9LON4VN1EH6KK8	False	tRF5	GCCGGGCCTCC	11	GGGCGGGCGCCAAAAGGCGCCCGCCCGCCGGGCCTCCTATCCTACTATACGTATCACATA	60
tRF-32-5Y93W086K8R52	GATTGTGGGTTCGAGTCCCACCCGGGGTACCA	3'-tRF	trna2_ArgCCT_16_+_3202901_3202973@45.76.32	3.25885	9.57216	1	1	1.93607	-1.32278	0	2.6438			3'tRF-MINTbase_tRF-17-8SSP6D2		-6.16767	-5.06556	0.465836	down	0.191008	0.437057	-6.16767	-5.06556	0.191008	0.437057	3'tRF	TCCCGGTCAGGGAACCA	17	tRNA-Glu-TTC-4,tRNA-Glu-TTC-7,tRNA-Glu-CTC-3,tRNA-Glu-CTC-1,tRNA-Glu-CTC-7,tRNA-Phe-GAA-10	Potential			MINTbase			ASHG38SM20TRFSS100001855TV6	MINTbase_tRF-17-8SSP6D2	False	tRF3-complement	AGGGCCAGTCCCTTGGTG	18	GGGCGGGCGCCAAAAGGCGCCCGCCCAGGGCCAGTCCCTTGGTGTATCCTACTATACGTA	60
tRF-33-PHM87SDR27WMDV	GCACGCGTGGGTTCGAATCCCACCTTCGTCGCC	3'-tRF	trna43_SerGCT_6_+_27265775_27265856@52.84.33	3.25885	9.57216	1	1	1.93607	-1.32278	0	2.6438			3'tRF-MINTbase_tRF-29-D0B601WZ03HV		-2.6553	-1.40783	0.421184	down	0.320311	0.569231	-2.6553	-1.40783	0.320311	0.569231	3'tRF	AAGAGAACCAACACCTCTTTACAGTGACC	29	chrM.tRNA8-LysTTT	Potential			MINTbase			ASHG38SM20TRFSS100003544TV6	MINTbase_tRF-29-D0B601WZ03HV	False	tRF3-complement	TTCTCTTGGTTGTGGAGAAATGTCACTGGG	30	GGGCGGGCGCCAAAAGGCGCCCGCCCTTCTCTTGGTTGTGGAGAAATGTCACTGGGTATC	60
tRF-37-P41M3KYU8RFQ46J	GCATGAGGTCCCGGGTTCGATCCCCAGCATCTCCACC	3'-tRF	trna120_AlaAGC_6_-_28626014_28626085@38.74.37	3.25885	9.57216	1	1	1.93607	-1.32278	0	2.6438			3'tRF-MINTbase_tRF-30-FN8DYDZDL9X1		-8.17948	-6.83259	0.39314	down	0.151196	0.301494	-8.17948	-6.83259	0.151196	0.301494	3'tRF	AGATTTCAACTTAACTTGACCGCTCTGACC	30	chrM.tRNA2-ValTAC	Potential			MINTbase			ASHG38SM20TRFSS100003712TV6	MINTbase_tRF-30-FN8DYDZDL9X1	False	tRF3-complement	TCTAAAGTTGAATTGAACTGGCGAGACTGGG	31	GGGCGGGCGCCAAAAGGCGCCCGCCCTCTAAAGTTGAATTGAACTGGCGAGACTGGGTAT	60
tRF-46-PY8HM2OSRNLNKSEK51B	GCCTGTCACGCGGGAGACCGGGGTTCGATTCCCCGACGGGGAGCCA	3'-tRF	trna4_AspGTC_12_+_96429799_96429870@30.75.46, trna78_AspGTC_1_-_161418033_161418104@30.75.46, trna72_AspGTC_1_-_161432824_161432895@30.75.46, trna81_AspGTC_1_-_161410615_161410686@30.75.46, trna38_AspGTC_17_-_8125556_8125627@30.75.46, trna45_AspGTC_6_+_27447453_27447524@30.75.46, trna10_AspGTC_12_-_125424193_125424264@30.75.46, trna48_AspGTC_6_+_27471523_27471594@30.75.46, trna75_AspGTC_1_-_16142…	3.25885	9.57216	1	1	1.93607	-1.32278	0	2.6438			3'tRF-MINTbase_tRF-18-RZXP8ZV		-7.79584	-6.09963	0.308597	down	0.0765942	0.294773	-7.79584	-6.09963	0.0765942	0.294773	3'tRF	GGTTTTGCAGTCCTTACC	18	chrM.tRNA21-AlaTGC	Potential			MINTbase			ASHG38SM20TRFSS100002095TV6	MINTbase_tRF-18-RZXP8ZV	False	tRF3-complement	CCAAAACGTCAGGAATGGG	19	GGGCGGGCGCCAAAAGGCGCCCGCCCCCAAAACGTCAGGAATGGGTATCCTACTATACGT	60
tRF-38-QB1MK8YUBY68BFD2	GCGAAAGGTCCCCGGTTCGAAACTGGGCGGAAACACCA	3'-tRF	trna98_ValCAC_1_-_149298555_149298627@39.76.38	3.25885	9.57216	1	1	1.93607	-1.32278	0	2.6438			5'tRF-MINTbase_tRF-16-RKIP4OB		-4.7591	-3.33762	0.373329	down	0.221321	0.416003	-4.7591	-3.33762	0.221321	0.416003	5'tRF	GGGGGATTAGCTCAAA	16	tRNA-Ala-AGC-8	Potential			MINTbase			ASHG38SM20TRF100001714TV6	MINTbase_tRF-16-RKIP4OB	False	tRF5	GTTTGAGCTAATCCCCC	17	GGGCGGGCGCCAAAAGGCGCCCGCCCGTTTGAGCTAATCCCCCTATCCTACTATACGTAT	60
tRF-33-QD3KYUYRRHQFD2	GCGACCCGGGTTCGATTCCCGGGCGGCGCACCA	3'-tRF	trna34_GlyCCC_16_-_686736_686806@42.74.33, trna27_GlyCCC_2_-_70476123_70476193@42.74.33	3.25885	9.57216	1	1	1.93607	-1.32278	0	2.6438			3'tRF-MINTbase_tRF-21-R3ZV1RY1B		-3.45181	-2.00519	0.36688	down	0.131463	0.430741	-3.45181	-2.00519	0.131463	0.430741	3'tRF	GGGGTTTTGCAGTCCTTACCA	21	chrM.tRNA21-AlaTGC	Potential			MINTbase			ASHG38SM20TRFSS100002476TV6	MINTbase_tRF-21-R3ZV1RY1B	False	tRF3-complement	CCCCAAAACGTCAGGAATGGTG	22	GGGCGGGCGCCAAAAGGCGCCCGCCCCCCCAAAACGTCAGGAATGGTGTATCCTACTATA	60
tRF-29-QFR9OMNI2P1V	GCGCAGGTTCGAATCCTGCTCACAGCGCC	3'-tRF	trna41_SerCGA_17_-_8042199_8042280@56.84.29	3.25885	9.57216	1	1	1.93607	-1.32278	0	2.6438			3'tRF-MINTbase_tRF-16-3KZSP1B		-7.55364	-6.10585	0.366583	down	0.0667652	0.305906	-7.55364	-6.10585	0.0667652	0.305906	3'tRF	CCGGGTTTCGGCACCA	16	tRNA-Phe-GAA-1,tRNA-Phe-GAA-3,tRNA-Phe-GAA-2,tRNA-Phe-GAA-4	Potential			MINTbase			ASHG38SM20TRFSS100001479TV6	MINTbase_tRF-16-3KZSP1B	False	tRF3-complement	GGCCCAAAGCCGTGGTG	17	GGGCGGGCGCCAAAAGGCGCCCGCCCGGCCCAAAGCCGTGGTGTATCCTACTATACGTAT	60
tRF-30-Q4R9OMKI3U26	GCGTGGGTTCGAATCCCACTCCTGACACCA	3'-tRF	trna36_LeuCAG_1_+_161418741_161418823@57.86.30, trna38_LeuCAG_1_+_161426122_161426204@57.86.30, trna7_LeuCAG_6_+_26521436_26521518@57.86.30, trna67_LeuCAG_1_-_161500132_161500214@57.86.30, trna42_LeuCAG_1_+_161440913_161440995@57.86.30, trna40_LeuCAG_1_+_161433532_161433614@57.86.30, trna34_LeuCAG_1_+_161411323_161411405@57.86.30	3.25885	9.57216	1	1	1.93607	-1.32278	0	2.6438			3'tRF-MINTbase_tRF-20-PEEXI9X6		-8.99385	-7.08245	0.265833	down	0.0445459	0.192547	-8.99385	-7.08245	0.0445459	0.192547	3'tRF	GCAATACTTAATTTCTGCCA	20	chrM.tRNA6-TrpTCA	Potential			MINTbase			ASHG38SM20TRFSS100002287TV6	MINTbase_tRF-20-PEEXI9X6	False	tRF3-complement	CGTTATGAATTAAAGACGGTG	21	GGGCGGGCGCCAAAAGGCGCCCGCCCCGTTATGAATTAAAGACGGTGTATCCTACTATAC	60
tRF-28-Q4R9OMKM4WDM	GCGTGGGTTCGAATCCCATCCTCGTCGC	3'-tRF	trna175_SerGCT_6_-_26305718_26305801@58.85.28, trna123_SerGCT_6_-_28565117_28565198@56.83.28, trna7_SerGCT_17_+_8090184_8090265@56.83.28, trna10_SerGCT_15_-_40886023_40886104@56.83.28, trna8_SerGCT_11_+_66115591_66115672@56.83.28	3.25885	9.57216	1	1	1.93607	-1.32278	0	2.6438			3'tRF-MINTbase_tRF-21-5O8LZ521B		-7.36182	-6.22399	0.45444	down	0.122667	0.473306	-7.36182	-6.22399	0.122667	0.473306	3'tRF	GATAATCATATTTACCAACCA	21	chrM.tRNA10-ArgTCG	Potential			MINTbase			ASHG38SM20TRFSS100002350TV6	MINTbase_tRF-21-5O8LZ521B	False	tRF3-complement	CTATTAGTATAAATGGTTGGTG	22	GGGCGGGCGCCAAAAGGCGCCCGCCCCTATTAGTATAAATGGTTGGTGTATCCTACTATA	60
tRF-28-Q8YUHSQS52D2	GCTGGTTCGAATCCGGCTCGGAGGACCA	3'-tRF	trna16_TyrGTA_6_+_26577332_26577420@49.76.28, trna17_TyrGTA_6_+_26595102_26595190@49.76.28	3.25885	9.57216	1	1	1.93607	-1.32278	0	2.6438			3'tRF-MINTbase_tRF-30-VDRI2Q2RJO01		-2.19609	-1.13058	0.477805	down	0.238426	0.363633	-2.19609	-1.13058	0.238426	0.363633	3'tRF	TAGACGGGCTCACATCACCCCATAAACACC	30	chrM.tRNA1-PheGAA	Potential			MINTbase			ASHG38SM20TRFSS100003811TV6	MINTbase_tRF-30-VDRI2Q2RJO01	False	tRF3-complement	ATCTGCCCGAGTGTAG	16	GGGCGGGCGCCAAAAGGCGCCCGCCCATCTGCCCGAGTGTAGTATCCTACTATACGTATC	60
tRF-43-QZR44ER81XDDZZ4YV	GCTTTGGGTGCTAATGGTGGAGTTAAAGACTTTTTCTCTGACC	3'-tRF	trnaMT_ProTGG_MT_-_15956_16023@28.70.43	3.25885	9.57216	1	1	1.93607	-1.32278	0	2.6438			3'tRF-MINTbase_tRF-23-7VD5YEYYD2		-9.12436	-7.0881	0.243796	down	0.171001	0.417263	-9.12436	-7.0881	0.171001	0.417263	3'tRF	GTTGCAATACTTAATTTCTGCCA	23	chrM.tRNA6-TrpTCA	Potential			MINTbase			ASHG38SM20TRFSS100002695TV6	MINTbase_tRF-23-7VD5YEYYD2	False	tRF3-complement	CAACGTTATGAATTAAAGACGGTG	24	GGGCGGGCGCCAAAAGGCGCCCGCCCCAACGTTATGAATTAAAGACGGTGTATCCTACTA	60
tRF-30-62XB0ZZRD226	GGAGATGAAAACCTTTTTCCAAGGACACCA	3'-tRF	trnaMT_ThrTGT_MT_+_15888_15953@40.69.30	3.25885	9.57216	1	1	1.93607	-1.32278	0	2.6438			5'tRF-MINTbase_tRF-17-1OR6QOI		-6.93338	-5.75926	0.443154	down	0.00479982	0.0238707	-6.93338	-5.75926	0.00479982	0.0238707	5'tRF	AGTAAGGTCAGCTAAAT	17	chrM.tRNA5-MetCAT	Potential			MINTbase			ASHG38SM20TRF100001771TV6	MINTbase_tRF-17-1OR6QOI	False	tRF5	GATTTAGCTGACCTTACT	18	GGGCGGGCGCCAAAAGGCGCCCGCCCGATTTAGCTGACCTTACTTATCCTACTATACGTA	60
tRF-33-6N7KYUSRHYRSD2	GGATTGTGGGTTCGAGTCCCATCTGGGTCGCCA	3'-tRF	trna23_ArgCCG_17_-_66016013_66016085@44.76.33	3.25885	9.57216	1	1	1.93607	-1.32278	0	2.6438			5'tRF-MINTbase_tRF-27-Q1Q89P9L842		-6.97427	-5.82601	0.451169	down	0.0909718	0.315875	-6.97427	-5.82601	0.0909718	0.315875	5'tRF	GCGCCGCTGGTGTAGTGGTATCATGCA	27	tRNA-Gly-CCC-2	Potential			MINTbase			ASHG38SM20TRF100003334TV6	MINTbase_tRF-27-Q1Q89P9L842	False	tRF5	GTGCATGATACCACTACAC	19	GGGCGGGCGCCAAAAGGCGCCCGCCCGTGCATGATACCACTACACTATCCTACTATACGT	60
tRF-32-6RM3WEKSP1852	GGCCCCGGGTTCGATCCCCGGCACCTCCACCA	3'-tRF	trna113_AlaTGC_6_-_28726141_28726212@44.75.32	3.25885	9.57216	1	1	1.93607	-1.32278	0	2.6438			3'tRF-MINTbase_tRF-24-1XDDZZ4YE2		-8.33646	-6.79364	0.343212	down	0.125485	0.261464	-8.33646	-6.79364	0.125485	0.261464	3'tRF	AGTTAAAGACTTTTTCTCTGACCA	24	chrM.tRNA15-ProTGG	Potential			MINTbase			ASHG38SM20TRFSS100002827TV6	MINTbase_tRF-24-1XDDZZ4YE2	False	tRF3-complement	TCAATTTCTGAAAAAGAGACTGGTG	25	GGGCGGGCGCCAAAAGGCGCCCGCCCTCAATTTCTGAAAAAGAGACTGGTGTATCCTACT	60
tRF-33-68K87SERM492V	GGCGGCCCGGGTTCGACTCCCGGTGTGGGAACC	3'-tRF	trna11_GluTTC_15_-_26327381_26327452@42.74.33, trna3_GluTTC_13_-_45492062_45492133@42.74.33	3.25885	9.57216	1	1	1.93607	-1.32278	0	2.6438			5'tRF-MINTbase_tRF-29-RPM830MMUK1W		-7.94868	-6.80088	0.451313	down	0.273673	0.32303	-7.94868	-6.80088	0.273673	0.32303	5'tRF	GGTAGCGTGGCCGAGCGGTCTAAGGCGCT	29	tRNA-Leu-TAG-1,tRNA-Leu-AAG-1,tRNA-Leu-AAG-2,tRNA-Leu-AAG-3	Potential			MINTbase			ASHG38SM20TRF100003634TV6	MINTbase_tRF-29-RPM830MMUK1W	False	tRF5	GAGCGCCTTAGACCG	15	GGGCGGGCGCCAAAAGGCGCCCGCCCGAGCGCCTTAGACCGTATCCTACTATACGTATCA	60
tRF-31-6YMWWB8HWKS5D	GGCTGCGTGTTCGAATCACGTCGGGGTCACC	3'-tRF	trna6_TrpCCA_12_+_98898030_98898101@44.74.31	3.25885	9.57216	1	1	1.93607	-1.32278	0	2.6438			3'tRF-MINTbase_tRF-25-R9OMK1F3L6		-7.35054	-6.29614	0.481498	down	0.123172	0.311126	-7.35054	-6.29614	0.123172	0.311126	3'tRF	GGTTCGAATCCCACCAGAGTCGCCA	25	tRNA-Arg-TCT-2	Potential			MINTbase			ASHG38SM20TRFSS100003145TV6	MINTbase_tRF-25-R9OMK1F3L6	False	tRF3-complement	CCAAGCTTAGGGTGGTC	17	GGGCGGGCGCCAAAAGGCGCCCGCCCCCAAGCTTAGGGTGGTCTATCCTACTATACGTAT	60
tRF-34-R008R9D9KUMKEV	GGGAGACCGGGGTTCAATTCCCCGACGGGGAGCC	3'-tRF	trna5_AspGTC_12_+_98897281_98897352@41.74.34	3.25885	9.57216	1	1	1.93607	-1.32278	0	2.6438			3'tRF-MINTbase_tRF-17-OZZ7ND2		-7.34428	-6.34364	0.499778	down	0.146721	0.227189	-7.34428	-6.34364	0.146721	0.227189	3'tRF	GACTTTTTCTCTGACCA	17	chrM.tRNA15-ProTGG	Potential			MINTbase			ASHG38SM20TRFSS100001978TV6	MINTbase_tRF-17-OZZ7ND2	False	tRF3-complement	CTGAAAAAGAGACTGGTG	18	GGGCGGGCGCCAAAAGGCGCCCGCCCCTGAAAAAGAGACTGGTGTATCCTACTATACGTA	60
tRF-34-RE987S1R27R3I2	GGGATTGTGGGTTCGAGTCCCACCTGGGGTGCCA	3'-tRF	trna21_ArgCCT_17_-_73030526_73030598@43.76.34	3.25885	9.57216	1	1	1.93607	-1.32278	0	2.6438			3'tRF-MINTbase_tRF-17-86S2P92		-7.64477	-6.25309	0.381121	down	0.235486	0.365014	-7.64477	-6.25309	0.235486	0.365014	3'tRF	TCCCAGTAGAGCCTCCA	17	tRNA-Thr-TGT-1	Potential			MINTbase			ASHG38SM20TRFSS100001825TV6	MINTbase_tRF-17-86S2P92	False	tRF3-complement	AGGGTCATCTCGGAGGTG	18	GGGCGGGCGCCAAAAGGCGCCCGCCCAGGGTCATCTCGGAGGTGTATCCTACTATACGTA	60
tRF-31-RMJKYOSR99RHD	GGGTCCAGGGTTCAAGTCCCTGTTCGGGCGC	3'-tRF	trna2_LysTTT_17_+_8022473_8022545@44.74.31, trna14_LysTTT_11_-_59327808_59327880@44.74.31, trna62_LysTTT_1_-_204476158_204476230@44.74.31, trna54_LysTTT_1_+_204475655_204475727@44.74.31, trna76_LysTTT_6_+_28918806_28918878@44.74.31	3.25885	9.57216	1	1	1.93607	-1.32278	0	2.6438			3'tRF-MINTbase_tRF-33-62Z6EXEY0VWUD2		-4.70748	-3.58645	0.459765	down	0.0699457	0.241433	-4.70748	-3.58645	0.0699457	0.241433	3'tRF	GGAGATTTCAACTTAACTTGACCGCTCTGACCA	33	chrM.tRNA2-ValTAC	Potential			MINTbase			ASHG38SM20TRFSS100003910TV6	MINTbase_tRF-33-62Z6EXEY0VWUD2	False	tRF3-complement	CCTCTAAAGTTGAATTGAACTGGCGAGACTGGTG	34	GGGCGGGCGCCAAAAGGCGCCCGCCCCCTCTAAAGTTGAATTGAACTGGCGAGACTGGTG	60
tRF-26-RN2EK8E0KRB	GGGTTCAAATCCCGGACGAGCCCCCA	3'-tRF	trna12_ProAGG_6_+_26555498_26555569@50.75.26, trna4_ProAGG_16_+_3210386_3210480@57.82.26, trna3_ProTGG_14_+_21101165_21101236@50.75.26, trna9_ProAGG_16_+_3239634_3239705@50.75.26, trna23_ProAGG_14_-_21077495_21077566@50.75.26, trna14_ProTGG_5_-_180615854_180615925@50.75.26, trna30_ProCGG_6_+_27059521_27059592@50.75.26, trna65_ProAGG_1_-_167684725_167684796@50.75.26, trna8_ProTGG_16_+_3238094_3238…	3.25885	9.57216	1	1	1.93607	-1.32278	0	2.6438			3'tRF-MINTbase_tRF-24-5NB2NZW7HV		-6.97549	-5.77769	0.435941	down	0.132585	0.308666	-6.97549	-5.77769	0.132585	0.308666	3'tRF	GAGTTAAAGACTTTTTCTCTGACC	24	chrM.tRNA15-ProTGG	Potential			MINTbase			ASHG38SM20TRFSS100002842TV6	MINTbase_tRF-24-5NB2NZW7HV	False	tRF3-complement	CTCAATTTCTGAAAAAGAGACTGGG	25	GGGCGGGCGCCAAAAGGCGCCCGCCCCTCAATTTCTGAAAAAGAGACTGGGTATCCTACT	60
tRF-26-RNLDK58YS1B	GGGTTCGAACCCCACTCCTGGTACCA	3'-tRF	trna83_LeuTAA_6_+_144537684_144537766@61.86.26	3.25885	9.57216	1	1	1.93607	-1.32278	0	2.6438			3'tRF-MINTbase_tRF-29-NH99OMEMR3FV		-7.33063	-6.25249	0.47364	down	0.0187404	0.061545	-7.33063	-6.25249	0.0187404	0.061545	3'tRF	CTGCGTGTTCGAATCACGTCGGGGTCACC	29	tRNA-Trp-CCA-4	Potential			MINTbase			ASHG38SM20TRFSS100003574TV6	MINTbase_tRF-29-NH99OMEMR3FV	False	tRF3-complement	GACGCACAAGCTTAGTG	17	GGGCGGGCGCCAAAAGGCGCCCGCCCGACGCACAAGCTTAGTGTATCCTACTATACGTAT	60
tRF-25-RNLEK58Y01	GGGTTCGAATCCCACTCCTGACACC	3'-tRF	trna36_LeuCAG_1_+_161418741_161418823@61.85.25, trna38_LeuCAG_1_+_161426122_161426204@61.85.25, trna7_LeuCAG_6_+_26521436_26521518@61.85.25, trna67_LeuCAG_1_-_161500132_161500214@61.85.25, trna42_LeuCAG_1_+_161440913_161440995@61.85.25, trna40_LeuCAG_1_+_161433532_161433614@61.85.25, trna34_LeuCAG_1_+_161411323_161411405@61.85.25	3.25885	9.57216	1	1	1.93607	-1.32278	0	2.6438			3'tRF-tRFdb_3031a		-4.11559	-2.96454	0.450297	down	0.318679	0.548881	-4.11559	-2.96454	0.318679	0.548881	3'tRF	TCCGGCTCGGAGGACCA	17	tRNA-Tyr-GTA-3,tRNA-Tyr-GTA-6	Reliable						ASHG38SM20TRFSS100011636TV6	tRFdb_3031a	False	tRF3-complement	AGGCCGAGCCTCCTGGTG	18	GGGCGGGCGCCAAAAGGCGCCCGCCCAGGCCGAGCCTCCTGGTGTATCCTACTATACGTA	60
tRF-25-RNLEK5YY01	GGGTTCGAATCCCACTTCTGACACC	3'-tRF	trna17_LeuCAG_16_+_57333863_57333945@61.85.25, trna141_LeuCAA_6_-_27570348_27570454@62.86.25, trna140_LeuCAA_6_-_27573417_27573524@62.86.25, trna74_LeuCAA_6_+_28908830_28908934@61.85.25, trna58_LeuCAA_1_+_249168054_249168159@62.86.25, trna100_LeuCAA_6_-_28864000_28864105@61.85.25, trna26_LeuCAG_16_-_57334392_57334474@61.85.25	3.25885	9.57216	1	1	1.93607	-1.32278	0	2.6438			3'tRF-MINTbase_tRF-16-FIZ9WUD		-7.86366	-6.28559	0.334928	down	0.155254	0.349878	-7.86366	-6.28559	0.155254	0.349878	3'tRF	AGACTTTTTCTCTGAC	16	chrM.tRNA15-ProTGG	Potential			MINTbase			ASHG38SM20TRFSS100001570TV6	MINTbase_tRF-16-FIZ9WUD	False	tRF3-complement	TCTGAAAAAGAGACTGG	17	GGGCGGGCGCCAAAAGGCGCCCGCCCTCTGAAAAAGAGACTGGTATCCTACTATACGTAT	60
tRF-25-RNLIKPMK3R	GGGTTCGACTCCCAGCGGGGCCTCC	3'-tRF	trna69_ThrAGT_6_+_28693795_28693868@52.76.25	3.25885	9.57216	1	1	1.93607	-1.32278	0	2.6438			3'tRF-MINTbase_tRF-17-YRR6RBJ		-9.14134	-6.98888	0.224929	down	0.167544	0.324166	-9.14134	-6.98888	0.167544	0.324166	3'tRF	TTCCCGGTCAGGGAACC	17	tRNA-Glu-TTC-4,tRNA-Glu-TTC-7,tRNA-Glu-CTC-3,tRNA-Glu-CTC-1,tRNA-Glu-CTC-7,tRNA-Phe-GAA-10	Potential			MINTbase			ASHG38SM20TRFSS100002041TV6	MINTbase_tRF-17-YRR6RBJ	False	tRF3-complement	AAGGGCCAGTCCCTTGGG	18	GGGCGGGCGCCAAAAGGCGCCCGCCCAAGGGCCAGTCCCTTGGGTATCCTACTATACGTA	60
tRF-25-RNL3K5NKS1	GGGTTCGAGTCCCACCTGGGGTACC	3'-tRF	trna18_ArgCCT_17_+_73030001_73030073@51.75.25	3.25885	9.57216	1	1	1.93607	-1.32278	0	2.6438			3'tRF-MINTbase_tRF-22-7OFIZ9WUJ		-8.29935	-6.58254	0.30422	down	0.167311	0.451002	-8.29935	-6.58254	0.167311	0.451002	3'tRF	GTTAAAGACTTTTTCTCTGACC	22	chrM.tRNA15-ProTGG	Potential			MINTbase			ASHG38SM20TRFSS100002578TV6	MINTbase_tRF-22-7OFIZ9WUJ	False	tRF3-complement	CAATTTCTGAAAAAGAGACTGGG	23	GGGCGGGCGCCAAAAGGCGCCCGCCCCAATTTCTGAAAAAGAGACTGGGTATCCTACTAT	60
tRF-26-RNLMKU27K1B	GGGTTCGATCCCCGACACCTCCACCA	3'-tRF	trna104_AlaTGC_6_-_28785012_28785083@50.75.26	3.25885	9.57216	1	1	1.93607	-1.32278	0	2.6438			5'tRF-MINTbase_tRF-17-O7M8LOP		-8.69414	-6.81858	0.272522	down	0.111459	0.325281	-8.69414	-6.81858	0.111459	0.325281	5'tRF	GACCTCGTGGCGCAATG	17	tRNA-Trp-CCA-2	Potential			MINTbase			ASHG38SM20TRF100001975TV6	MINTbase_tRF-17-O7M8LOP	False	tRF5	GCATTGCGCCACG	13	GGGCGGGCGCCAAAAGGCGCCCGCCCGCATTGCGCCACGTATCCTACTATACGTATCACA	60
tRF-32-RRM38EKSP1852	GGTCCCGGGTTCAATCCCCGGCACCTCCACCA	3'-tRF	trna65_AlaAGC_6_+_28574933_28575004@44.75.32	3.25885	9.57216	1	1	1.93607	-1.32278	0	2.6438			3'tRF-MINTbase_tRF-36-KKM1M3WD8S746DD		-6.0808	-4.93559	0.452124	down	0.115271	0.303581	-6.0808	-4.93559	0.115271	0.303581	3'tRF	CCAGGCGGCCCGGGTTCGACTCCCGGTGTGGGAACC	36	tRNA-Glu-TTC-2	Potential			MINTbase			ASHG38SM20TRFSS100003997TV6	MINTbase_tRF-36-KKM1M3WD8S746DD	False	tRF3-complement	GGTCCGCCGGG	11	GGGCGGGCGCCAAAAGGCGCCCGCCCGGTCCGCCGGGTATCCTACTATACGTATCACATA	60
tRF-32-RR938EK6H1852	GGTCCTGGGTTCAATCCCCAATACCTCCACCA	3'-tRF	trna105_AlaAGC_6_-_28779849_28779920@44.75.32	3.25885	9.57216	1	1	1.93607	-1.32278	0	2.6438			3'tRF-MINTbase_tRF-34-D4ZWRNU3KQ9M29		-7.42454	-6.29098	0.455789	down	0.123248	0.277109	-7.42454	-6.29098	0.123248	0.277109	3'tRF	AAGTGTTTGTGGGTTTAAGTCCCATTGGTCTAGC	34	chrM.tRNA20-AsnGTT	Potential			MINTbase			ASHG38SM20TRFSS100003931TV6	MINTbase_tRF-34-D4ZWRNU3KQ9M29	False	tRF3-complement	TTCACAAACACCCAAATTCA	20	GGGCGGGCGCCAAAAGGCGCCCGCCCTTCACAAACACCCAAATTCATATCCTACTATACG	60
tRF-30-RSN3WB88481D	GGTCGCTGGTTCGAATCCGGCTCGGAGGAC	3'-tRF	trna16_TyrGTA_6_+_26577332_26577420@45.74.30, trna17_TyrGTA_6_+_26595102_26595190@45.74.30	3.25885	9.57216	1	1	1.93607	-1.32278	0	2.6438			3'tRF-MINTbase_tRF-16-K5J0W1B		-5.64815	-4.52357	0.458636	down	0.134773	0.204605	-5.64815	-4.52357	0.134773	0.204605	3'tRF	CCCACCAGAGTCGCCA	16	tRNA-Arg-TCT-2,tRNA-Arg-TCT-3	Potential			MINTbase			ASHG38SM20TRFSS100001597TV6	MINTbase_tRF-16-K5J0W1B	False	tRF3-complement	GGGTGGTCTCAGCGGTG	17	GGGCGGGCGCCAAAAGGCGCCCGCCCGGGTGGTCTCAGCGGTGTATCCTACTATACGTAT	60
tRF-31-RSX3WE362865D	GGTCGTGAGTTCGATCCTCACACGGGGCACC	3'-tRF	trna10_MetCAT_8_-_124169470_124169542@45.75.31	3.25885	9.57216	1	1	1.93607	-1.32278	0	2.6438			3'tRF-MINTbase_tRF-19-RNZFS72V		-5.42016	-3.9522	0.361493	down	0.122974	0.353552	-5.42016	-3.9522	0.122974	0.353552	3'tRF	GGGTTTTGCAGTCCTTACC	19	chrM.tRNA21-AlaTGC	Potential			MINTbase			ASHG38SM20TRFSS100002173TV6	MINTbase_tRF-19-RNZFS72V	False	tRF3-complement	CCCAAAACGTCAGGAATGGG	20	GGGCGGGCGCCAAAAGGCGCCCGCCCCCCAAAACGTCAGGAATGGGTATCCTACTATACG	60
tRF-30-RS9NS334L2H1	GGTCGTGGTTGTAGTCCGTGCGAGAATACC	3'-tRF	trnalookalike8_GluTTC_5_-_93905172_93905240@42.71.30, trnaMT_GluTTC_MT_-_14674_14742@42.71.30	3.25885	9.57216	1	1	1.93607	-1.32278	0	2.6438			3'tRF-MINTbase_tRF-20-WE8RO86J		-5.76303	-4.66882	0.468393	down	0.28506	0.46298	-5.76303	-4.66882	0.28506	0.46298	3'tRF	TCGATTCCCCGACGGGGAGC	20	tRNA-Asp-GTC-10,tRNA-Asp-GTC-3,tRNA-Asp-GTC-2	Potential			MINTbase			ASHG38SM20TRFSS100002314TV6	MINTbase_tRF-20-WE8RO86J	False	tRF3-complement	AGCTAAGGGGCTGCCCCTC	19	GGGCGGGCGCCAAAAGGCGCCCGCCCAGCTAAGGGGCTGCCCCTCTATCCTACTATACGT	60
tRF-25-R9BMJ3PR46	GGTTCAAATCCAGGTGCCCCCTCCA	3'-tRF	trna7_CysGCA_7_+_149243631_149243702@51.75.25, trna13_CysGCA_7_+_149332778_149332849@51.75.25, trna5_CysGCA_7_+_149007281_149007352@51.75.25, trna10_CysGCA_7_+_149281816_149281887@51.75.25, trna23_CysGCA_7_-_149072850_149072921@51.75.25, trna12_SerAGA_7_+_149305467_149305538@51.75.25, trna15_CysGCA_7_+_149404760_149404831@51.75.25, trna6_CysGCA_7_+_149028220_149028291@51.75.25, trna20_CysGCA_7_-_…	3.25885	9.57216	1	1	1.93607	-1.32278	0	2.6438			3'tRF-MINTbase_tRF-21-7OFIZ9WUD		-7.92091	-6.58317	0.395642	down	0.330111	0.378287	-7.92091	-6.58317	0.330111	0.378287	3'tRF	GTTAAAGACTTTTTCTCTGAC	21	chrM.tRNA15-ProTGG	Potential			MINTbase			ASHG38SM20TRFSS100002362TV6	MINTbase_tRF-21-7OFIZ9WUD	False	tRF3-complement	CAATTTCTGAAAAAGAGACTGG	22	GGGCGGGCGCCAAAAGGCGCCCGCCCCAATTTCTGAAAAAGAGACTGGTATCCTACTATA	60
tRF-23-R9BM32LJDJ	GGTTCAAATCCCGGACGAGCCCC	3'-tRF	trna12_ProAGG_6_+_26555498_26555569@51.73.23, trna4_ProAGG_16_+_3210386_3210480@58.80.23, trna3_ProTGG_14_+_21101165_21101236@51.73.23, trna9_ProAGG_16_+_3239634_3239705@51.73.23, trna23_ProAGG_14_-_21077495_21077566@51.73.23, trna14_ProTGG_5_-_180615854_180615925@51.73.23, trna30_ProCGG_6_+_27059521_27059592@51.73.23, trna65_ProAGG_1_-_167684725_167684796@51.73.23, trna8_ProTGG_16_+_3238094_3238…	3.25885	9.57216	1	1	1.93607	-1.32278	0	2.6438			3'tRF-MINTbase_tRF-21-LE3JW261B		-4.59737	-3.21148	0.382653	down	0.260495	0.553956	-4.59737	-3.21148	0.260495	0.553956	3'tRF	CGAATCCGGCTCGGAGGACCA	21	tRNA-Tyr-GTA-3,tRNA-Tyr-GTA-6	Potential			MINTbase			ASHG38SM20TRFSS100002410TV6	MINTbase_tRF-21-LE3JW261B	False	tRF3-complement	GCTTAGGCCGAGCCTCCTGGTG	22	GGGCGGGCGCCAAAAGGCGCCCGCCCGCTTAGGCCGAGCCTCCTGGTGTATCCTACTATA	60
tRF-24-R9BMM3PRHJ	GGTTCAAATCCGGGTGCCCCCTCC	3'-tRF	trna21_CysGCA_7_-_149112229_149112300@51.74.24, trna3_CysGCA_4_-_124430005_124430076@51.74.24, trna27_CysGCA_17_-_37309987_37310058@51.74.24, trna8_CysGCA_14_+_73429679_73429750@51.74.24, trna26_CysGCA_17_-_37310744_37310815@51.74.24, trna3_CysGCA_15_+_80036997_80037069@52.75.24, trna15_CysGCA_17_+_37023898_37023969@51.74.24, trna127_CysGCA_1_-_93981834_93981906@52.75.24, trna29_CysGCA_17_-_37017…	3.25885	9.57216	1	1	1.93607	-1.32278	0	2.6438			3'tRF-MINTbase_tRF-20-R3ZV1RY1		-4.10694	-2.34642	0.295143	down	0.117264	0.407472	-4.10694	-2.34642	0.117264	0.407472	3'tRF	GGGGTTTTGCAGTCCTTACC	20	chrM.tRNA21-AlaTGC	Potential			MINTbase			ASHG38SM20TRFSS100002290TV6	MINTbase_tRF-20-R3ZV1RY1	False	tRF3-complement	CCCCAAAACGTCAGGAATGGG	21	GGGCGGGCGCCAAAAGGCGCCCGCCCCCCCAAAACGTCAGGAATGGGTATCCTACTATAC	60
tRF-25-R9D94ZNO26	GGTTCAATTCCTCTTCTTAACACCA	3'-tRF	trna86_ValTAC_6_-_156869046_156869120@54.78.25, trnaMT_LeuTAA_MT_+_3230_3304@54.78.25	3.25885	9.57216	1	1	1.93607	-1.32278	0	2.6438			3'tRF-MINTbase_tRF-26-RI2Q2RJO01B		-5.76366	-4.53317	0.426172	down	0.0836524	0.160262	-5.76366	-4.53317	0.0836524	0.160262	3'tRF	GGGCTCACATCACCCCATAAACACCA	26	chrM.tRNA1-PheGAA	Potential			MINTbase			ASHG38SM20TRFSS100003229TV6	MINTbase_tRF-26-RI2Q2RJO01B	False	tRF3-complement	CCCGAGTGTAGTGGGGTATTTGTGGTG	27	GGGCGGGCGCCAAAAGGCGCCCGCCCCCCGAGTGTAGTGGGGTATTTGTGGTGTATCCTA	60
tRF-25-R9OMK1EV26	GGTTCGAATCCCACCACTGCCACCA	3'-tRF	trna2_LeuTAG_14_+_21093529_21093610@61.85.25	3.25885	9.57216	1	1	1.93607	-1.32278	0	2.6438			3'tRF-MINTbase_tRF-25-63U0EZY9X1		-4.94166	-3.80719	0.455501	down	0.0602663	0.199799	-4.94166	-3.80719	0.0602663	0.199799	3'tRF	GGAGTTAAAGACTTTTTCTCTGACC	25	chrM.tRNA15-ProTGG	Potential			MINTbase			ASHG38SM20TRFSS100003037TV6	MINTbase_tRF-25-63U0EZY9X1	False	tRF3-complement	CCTCAATTTCTGAAAAAGAGACTGGG	26	GGGCGGGCGCCAAAAGGCGCCCGCCCCCTCAATTTCTGAAAAAGAGACTGGGTATCCTAC	60
tRF-25-R9OMKJ5J46	GGTTCGAATCCCAGCGAGGCCTCCA	3'-tRF	trna60_ThrAGT_6_+_27694473_27694546@53.77.25	3.25885	9.57216	1	1	1.93607	-1.32278	0	2.6438
tRF-23-R9OMN1OXDM	GGTTCGAATCCTGCCGACTACGC	3'-tRF	trna5_SerAGA_6_+_26327817_26327898@61.83.23, trna147_SerAGA_6_-_27509554_27509635@61.83.23, trna44_SerAGA_6_+_27446591_27446672@61.83.23, trna46_SerAGA_6_+_27463593_27463674@61.83.23, trna47_SerAGA_6_+_27470818_27470899@61.83.23, trna145_SerAGA_6_-_27521192_27521273@61.83.23, trna11_SerAGA_8_-_96281885_96281966@61.83.23, trna35_SerAGA_17_-_8129928_8130009@61.83.23, trna172_SerTGA_6_-_26312824_263…	3.25885	9.57216	1	1	1.93607	-1.32278	0	2.6438
tRF-25-R9OMNNMUL6	GGTTCGAATCCTGTTCGTGACGCCA	3'-tRF	trna2_SerCGA_12_+_56584148_56584229@61.85.25	3.25885	9.57216	1	1	1.93607	-1.32278	0	2.6438
tRF-25-R95MK1F3L6	GGTTCGAGTCCCACCAGAGTCGCCA	3'-tRF	trna3_ArgTCT_11_+_59318767_59318852@52.76.25, trna4_ArgTCT_9_-_131102355_131102445@52.76.25	3.25885	9.57216	1	1	1.93607	-1.32278	0	2.6438
tRF-25-R95M3J63L6	GGTTCGAGTCCCGGCGGAGTCGCCA	3'-tRF	trna9_ArgTCT_1_+_94313129_94313213@52.76.25	3.25885	9.57216	1	1	1.93607	-1.32278	0	2.6438
tRF-25-R95RKJH926	GGTTCGATCCCCAGCATCTCCACCA	3'-tRF	trna120_AlaAGC_6_-_28626014_28626085@51.75.25	3.25885	9.57216	1	1	1.93607	-1.32278	0	2.6438
tRF-24-R95RM3Y8FV	GGTTCGATCCCGGGTTTCGGCACC	3'-tRF	trna14_PheGAA_19_-_1383361_1383433@52.75.24, trna11_PheGAA_12_-_125412389_125412461@52.75.24, trna109_PheGAA_6_-_28758499_28758571@52.75.24, trna15_PheGAA_11_-_59324970_59325042@52.75.24, trna1_PheGAA_13_-_95201904_95201976@52.75.24, trna96_PheGAA_6_-_28949449_28949521@52.75.24	3.25885	9.57216	1	1	1.93607	-1.32278	0	2.6438
tRF-25-R9593J2H26	GGTTCGATTCCCGGCCAACGCACCA	3'-tRF	trna79_GlyTCC_1_-_161417375_161417446@51.75.25, trna73_GlyTCC_1_-_161432166_161432237@51.75.25, trna76_GlyTCC_1_-_161424756_161424827@51.75.25, trna70_GlyTCC_1_-_161439547_161439618@51.75.25, trna45_GlyTCC_1_+_161500903_161500974@51.75.25, trna117_GlyTCC_1_-_145397864_145397935@51.75.25, trna2_GlyTCC_19_+_4724082_4724153@51.75.25, trna10_GlyTCC_17_+_8124866_8124937@51.75.25	3.25885	9.57216	1	1	1.93607	-1.32278	0	2.6438
tRF-24-R9593KMHFV	GGTTCGATTCCCGGGCGGCGCACC	3'-tRF	trna34_GlyCCC_16_-_686736_686806@50.73.24, trna27_GlyCCC_2_-_70476123_70476193@50.73.24	3.25885	9.57216	1	1	1.93607	-1.32278	0	2.6438
tRF-32-RY73WEK5KKOV2	GGTTGGTGGTTCGATCCCACCCAGGGACGCCA	3'-tRF	trna47_AsnGTT_1_+_161510031_161510104@46.77.32	3.25885	9.57216	1	1	1.93607	-1.32278	0	2.6438
tRF-31-RYX3WE3638F5D	GGTTGTGAGTTCGATCCTCACCTGGAGCACC	3'-tRF	trna10_IleTAT_19_-_39902808_39902900@46.76.31	3.25885	9.57216	1	1	1.93607	-1.32278	0	2.6438
tRF-32-RYX3WE3638F52	GGTTGTGAGTTCGATCCTCACCTGGAGCACCA	3'-tRF	trna10_IleTAT_19_-_39902808_39902900@46.77.32	3.25885	9.57216	1	1	1.93607	-1.32278	0	2.6438
tRF-37-RZKSLP7SDRXSE5M	GGTTTCCCCGCGCAGGTTCGAATCCTGCCGACTACGC	3'-tRF	trna147_SerAGA_6_-_27509554_27509635@47.83.37, trna51_SerTGA_6_+_27513468_27513549@47.83.37	3.25885	9.57216	1	1	1.93607	-1.32278	0	2.6438
tRF-38-RZKSLP7SDRXSE5DV	GGTTTCCCCGCGCAGGTTCGAATCCTGCCGACTACGCC	3'-tRF	trna147_SerAGA_6_-_27509554_27509635@47.84.38, trna51_SerTGA_6_+_27513468_27513549@47.84.38	3.25885	9.57216	1	1	1.93607	-1.32278	0	2.6438
tRF-39-RZKSLP7SDRXSE5I2	GGTTTCCCCGCGCAGGTTCGAATCCTGCCGACTACGCCA	3'-tRF	trna147_SerAGA_6_-_27509554_27509635@47.85.39, trna51_SerTGA_6_+_27513468_27513549@47.85.39	3.25885	9.57216	1	1	1.93607	-1.32278	0	2.6438
tRF-30-SJREL4KVH7K1	GTAGCGGGATCGATGCCCGCATCCTCCACC	3'-tRF	trna6_AlaAGC_8_+_67026424_67026496@46.75.30, trna3_AlaAGC_2_+_27274082_27274154@46.75.30	3.25885	9.57216	1	1	1.93607	-1.32278	0	2.6438
tRF-37-S45J7KYUHRE9XFJ	GTATGGAGGCGTGGGTTCGAATCCCACTTCTGACACC	3'-tRF	trna140_LeuCAA_6_-_27573417_27573524@50.86.37	3.25885	9.57216	1	1	1.93607	-1.32278	0	2.6438
tRF-29-S6RN23KYY8IM	GTCCAGGGTTCAAGTCCCTGTTCGGGCGC	3'-tRF	trna2_LysTTT_17_+_8022473_8022545@46.74.29, trna14_LysTTT_11_-_59327808_59327880@46.74.29, trna62_LysTTT_1_-_204476158_204476230@46.74.29, trna54_LysTTT_1_+_204475655_204475727@46.74.29, trna76_LysTTT_6_+_28918806_28918878@46.74.29	3.25885	9.57216	1	1	1.93607	-1.32278	0	2.6438
tRF-18-SRI8WPD2	GTCCCATTGGTCTAGCCA	3'-tRF	trnaMT_AsnGTT_MT_-_5657_5729@59.76.18, trnalookalike5_AsnGTT_1_-_566207_566279@59.76.18	3.25885	9.57216	1	1	1.93607	-1.32278	0	2.6438
tRF-31-SRRN2EK8E0KRB	GTCCCGGGTTCAAATCCCGGACGAGCCCCCA	3'-tRF	trna12_ProAGG_6_+_26555498_26555569@45.75.31, trna4_ProAGG_16_+_3210386_3210480@52.82.31, trna3_ProTGG_14_+_21101165_21101236@45.75.31, trna9_ProAGG_16_+_3239634_3239705@45.75.31, trna23_ProAGG_14_-_21077495_21077566@45.75.31, trna14_ProTGG_5_-_180615854_180615925@45.75.31, trna30_ProCGG_6_+_27059521_27059592@45.75.31, trna65_ProAGG_1_-_167684725_167684796@45.75.31, trna8_ProTGG_16_+_3238094_3238…	3.25885	9.57216	1	1	1.93607	-1.32278	0	2.6438
tRF-30-SV9NLE3JWB61	GTCGCTGGTTCGAATCCGGCTCGAAGGACC	3'-tRF	trna14_TyrGTA_6_+_26569086_26569176@46.75.30, trna15_TyrGTA_6_+_26575798_26575887@46.75.30	3.25885	9.57216	1	1	1.93607	-1.32278	0	2.6438
tRF-29-SWRYVMMV5B2V	GTCGTGGTTGTAGTCCGTGCGAGAATACC	3'-tRF	trnalookalike8_GluTTC_5_-_93905172_93905240@43.71.29, trnaMT_GluTTC_MT_-_14674_14742@43.71.29	3.25885	9.57216	1	1	1.93607	-1.32278	0	2.6438
tRF-37-S9KVPKYU07QSNHJ	GTCTCCCCGCGCAGGTTCGAACCCTGCTCGCTGCGCC	3'-tRF	trna2_SerTGA_10_+_69524261_69524342@48.84.37	3.25885	9.57216	1	1	1.93607	-1.32278	0	2.6438
tRF-41-S9Y8RH93WB863IP5D	GTCTCTTCGGGGGCGTGGGTTCGAATCCCACCGCTGCCACC	3'-tRF	trna1_LeuAAG_14_+_21078291_21078372@44.84.41, trna98_LeuAAG_6_-_28911399_28911480@44.84.41, trna7_LeuAAG_5_+_180614701_180614782@44.84.41, trna16_LeuAAG_16_+_22308461_22308542@44.84.41	3.25885	9.57216	1	1	1.93607	-1.32278	0	2.6438
tRF-27-7KYU0RER9LJ	GTGGGTTCGAACCCCACTCCTGGTACC	3'-tRF	trna83_LeuTAA_6_+_144537684_144537766@59.85.27	3.25885	9.57216	1	1	1.93607	-1.32278	0	2.6438
tRF-28-7KYUHR07MSD2	GTGGGTTCGAATCCCACCCTCGTCGCCA	3'-tRF	trna31_SerGCT_6_+_27065085_27065166@58.85.28	3.25885	9.57216	1	1	1.93607	-1.32278	0	2.6438
tRF-27-7KYUSRHYR4J	GTGGGTTCGAGTCCCATCTGGGGTGCC	3'-tRF	trna3_ArgCCT_7_+_139025446_139025518@49.75.27	3.25885	9.57216	1	1	1.93607	-1.32278	0	2.6438
tRF-22-76D6MSRM1	GTTCAAATCACGTCGGGGTCAC	3'-tRF	trna1_TrpCCA_7_+_99067307_99067378@52.73.22, trna170_TrpCCA_6_-_26319330_26319401@52.73.22, trna168_TrpCCA_6_-_26331672_26331743@52.73.22, trna6_TrpCCA_17_+_8089676_8089747@52.73.22, trna39_TrpCCA_17_-_8124187_8124258@52.73.22	3.25885	9.57216	1	1	1.93607	-1.32278	0	2.6438
tRF-24-76DR14K7J2	GTTCAAATCCAGGTGCCCCTTCCA	3'-tRF	trna17_CysGCA_7_-_149344046_149344117@52.75.24	3.25885	9.57216	1	1	1.93607	-1.32278	0	2.6438
tRF-24-76D7R4KRJ2	GTTCAAATCTGGGTGCCCCCTCCA	3'-tRF	trna14_CysGCA_7_+_149361915_149361986@52.75.24, trna11_CysGCA_7_+_149295046_149295117@52.75.24, trna25_CysGCA_7_-_149052766_149052837@52.75.24	3.25885	9.57216	1	1	1.93607	-1.32278	0	2.6438
tRF-22-761RNMJJM	GTTCAAGTCCCTGTCCAGGCGC	3'-tRF	trna53_LysTTT_6_+_27543846_27543918@53.74.22, trna149_LysTTT_6_-_27302769_27302841@53.74.22	3.25885	9.57216	1	1	1.93607	-1.32278	0	2.6438
tRF-23-76HRRNWJV	GTTCAATCCCGGGTTTCGGCACC	3'-tRF	trna103_PheGAA_6_-_28791093_28791166@54.76.23, trna106_PheGAA_6_-_28775610_28775682@53.75.23, trna13_PheGAA_11_-_59333853_59333925@53.75.23	3.25885	9.57216	1	1	1.93607	-1.32278	0	2.6438
tRF-23-76IRW9YDV	GTTCAATTCCTCTTCTTAACACC	3'-tRF	trna86_ValTAC_6_-_156869046_156869120@55.77.23, trnaMT_LeuTAA_MT_+_3230_3304@55.77.23	3.25885	9.57216	1	1	1.93607	-1.32278	0	2.6438
tRF-37-7R3HJ38B8Y45FV2	GTTCCCCGCGCAGGTTCAAATCCTGCTCACAGCGCCA	3'-tRF	trna137_SerCGA_6_-_27640229_27640310@49.85.37	3.25885	9.57216	1	1	1.93607	-1.32278	0	2.6438
tRF-24-7SBIRHODE2	GTTCGAAACTGGGCGGAAACACCA	3'-tRF	trna98_ValCAC_1_-_149298555_149298627@53.76.24	3.25885	9.57216	1	1	1.93607	-1.32278	0	2.6438
tRF-23-7SDR2ZNDV	GTTCGAATCCCACTTCTGACACC	3'-tRF	trna17_LeuCAG_16_+_57333863_57333945@63.85.23, trna141_LeuCAA_6_-_27570348_27570454@64.86.23, trna140_LeuCAA_6_-_27573417_27573524@64.86.23, trna74_LeuCAA_6_+_28908830_28908934@63.85.23, trna58_LeuCAA_1_+_249168054_249168159@64.86.23, trna100_LeuCAA_6_-_28864000_28864105@63.85.23, trna26_LeuCAG_16_-_57334392_57334474@63.85.23	3.25885	9.57216	1	1	1.93607	-1.32278	0	2.6438
tRF-24-7SDRNS9NI2	GTTCGAATCCCTTCGTGGTTGCCA	3'-tRF	trna124_ArgTCG_6_-_28510891_28510963@53.76.24	3.25885	9.57216	1	1	1.93607	-1.32278	0	2.6438
tRF-24-7SD79461J2	GTTCGAATCTTGGTGGGACCTCCA	3'-tRF	trna84_GlnTTG_6_+_145503859_145503930@52.75.24	3.25885	9.57216	1	1	1.93607	-1.32278	0	2.6438
tRF-24-7SFR0SRDI2	GTTCGAGCCCACCCGGGGACGCCA	3'-tRF	trna113_AsnGTT_1_-_147520767_147520840@54.77.24, trna115_AsnGTT_1_-_145979034_145979107@54.77.24	3.25885	9.57216	1	1	1.93607	-1.32278	0	2.6438
tRF-23-7S1R27R3V	GTTCGAGTCCCACCTGGGGTACC	3'-tRF	trna18_ArgCCT_17_+_73030001_73030073@53.75.23	3.25885	9.57216	1	1	1.93607	-1.32278	0	2.6438
tRF-22-7SIRM1JV1	GTTCGATTCCCGGCCCATGCAC	3'-tRF	trna39_GlyGCC_1_+_161427898_161427968@51.72.22, trna37_GlyGCC_1_+_161420467_161420537@51.72.22, trna35_GlyGCC_1_+_161413094_161413164@51.72.22, trna41_GlyGCC_1_+_161435258_161435328@51.72.22, trna2_GlyGCC_21_-_18827107_18827177@51.72.22	3.25885	9.57216	1	1	1.93607	-1.32278	0	2.6438
tRF-30-789NLJK1JKE1	GTTGGTGGTTCGAGCCCACCCAGGGACGCC	3'-tRF	trna108_AsnGTT_1_-_148598314_148598387@47.76.30, trna4_AsnGTT_10_-_22518438_22518511@47.76.30, trna31_AsnGTT_17_-_36908034_36908107@47.76.30, trna7_AsnGTT_13_-_31248101_31248174@47.76.30, trna83_AsnGTT_1_-_161397867_161397940@47.76.30, trna136_AsnGTT_1_-_16847080_16847153@47.76.30, trna107_AsnGTT_1_-_148760356_148760429@47.76.30, trna1_AsnGTT_19_+_1383562_1383635@47.76.30, trna26_AsnGTT_1_+_14824…	3.25885	9.57216	1	1	1.93607	-1.32278	0	2.6438
tRF-31-789NLJK1JKE1B	GTTGGTGGTTCGAGCCCACCCAGGGACGCCA	3'-tRF	trna108_AsnGTT_1_-_148598314_148598387@47.77.31, trna4_AsnGTT_10_-_22518438_22518511@47.77.31, trna31_AsnGTT_17_-_36908034_36908107@47.77.31, trna7_AsnGTT_13_-_31248101_31248174@47.77.31, trna83_AsnGTT_1_-_161397867_161397940@47.77.31, trna136_AsnGTT_1_-_16847080_16847153@47.77.31, trna107_AsnGTT_1_-_148760356_148760429@47.77.31, trna1_AsnGTT_19_+_1383562_1383635@47.77.31, trna26_AsnGTT_1_+_14824…	3.25885	9.57216	1	1	1.93607	-1.32278	0	2.6438
[truncated: 4,060 more rows]

## Sheet: SV1 down&T24 up
MINTbase_ID	tRF_sequence	tRF_type	Sequence_locations	log2FC	Fold_Change	p_value	q_value	T_CPM	C_CPM	G3BP1	M1-G3BP1		tsRNA-name	tsRNA-ID	Alias	T24-KO-M1(mean)	T24(mean)	Foldchange	Regulation	T24-KO-M1(Mean % m7G)	T24(Mean % m7G)	T24-KO-M1(IP,Normalized)	T24(IP,Normalized)	T24-KO-M1(% m7G)	T24(% m7G)	tsRNA_type	tsRNA-sequence	tsRNA-length	tsRNA-precursor	Level	Function	Mechanism	References	m7G_pos	m7G_motif	probeID	Trans_symbol	ProbeType	ProbeClass	ProbeSeq	ProbeLength	ProbeSeqFull	ProbeLength2
[truncated: 8,864 more rows]
