# Supplementary material for: METTL1 promotes cadmium-induced stress granules formation via enhancing translation of G3BP1 and expression of m7G- 3' tiRNA MetCAT
Source: Cell Biol Toxicol. 2025 Aug 5;41(1):124. doi: 10.1007/s10565-025-10072-0 (PMC12325392; doi:10.1007/s10565-025-10072-0)
Supplement: Supplementary file 6 — Supplementary file6 (XLSX 43 KB) [file 10565_2025_10072_MOESM6_ESM.xlsx]

## Sheet: SV1 up∩T24 down∩BC m7G
MINTbase_ID	tRF_sequence	tRF_type	Sequence_locations	log2FC	Fold_Change	p_value	q_value	T_CPM	C_CPM	G3BP1	M1-G3BP1		tsRNA-name	tsRNA-ID	Alias	T24-KO-M1(mean)	T24(mean)	Foldchange	Regulation	T24-KO-M1(Mean % m7G)	T24(Mean % m7G)	T24-KO-M1(IP,Normalized)	T24(IP,Normalized)	T24-KO-M1(% m7G)	T24(% m7G)	tsRNA_type	tsRNA-sequence	tsRNA-length	tsRNA-precursor	Level	Function	Mechanism	References	m7G_pos	m7G_motif	probeID	Trans_symbol	ProbeType	ProbeClass	ProbeSeq	ProbeLength	ProbeSeqFull	ProbeLength2
tRF-43-JOWU1M70YU890HRFD2	CATAATCTGAAGGTCGTGAGTTCGATCCTCACACGGGGCACCA	3'-half	trna10_MetCAT_8_-_124169470_124169542@34.76.43	3.5087	11.3821	4.68596e-07	1.01881e-05	7.4526	3.9439	19.4299	134.834		3'tiRNA-MetCAT	3'tiRNA-43-MetCAT-1	tRNA-Met-CAT-1-1(High)_3'TiRNA_43	-8.31858	-6.52142	0.28774	down	0.0764923	0.360034	-8.31858	-6.52142	0.0764923	0.360034	3'tiRNA	CATAATCTGAAGGTCGTGAGTTCGATCCTCACACGGGGCACCA	43	tRNA-Met-CAT-1	Potential				13	AAGGT	ASHG38SM20TRFSS100013747TV6	tiRNA-3-43-MetCAT-1	False	3-tiRNA-complement	GTATTAGACTTCCAGCACTCAAGCTA	26	GGGCGGGCGCCAAAAGGCGCCCGCCCGTATTAGACTTCCAGCACTCAAGCTATATCCTAC	60
tRF-41-FMF07V7N2E2WMK81B	AGATCAGAAGGTTGCGTGTTCAAATCACGTCGGGGTCACCA	3'-half	trna1_TrpCCA_7_+_99067307_99067378@35.75.41, trna170_TrpCCA_6_-_26319330_26319401@35.75.41, trna168_TrpCCA_6_-_26331672_26331743@35.75.41, trna6_TrpCCA_17_+_8089676_8089747@35.75.41, trna39_TrpCCA_17_-_8124187_8124258@35.75.41	3.25885	9.57216	1	1	1.93607	-1.32278	0	2.6438		3'tiRNA-TrpCCA	3'tiRNA-41-TrpCCA-1	tRNA-Trp-CCA-1-1(High)_3'TiRNA_41	-2.58021	-1.31553	0.416194	down	0.355716	0.589083	-2.58021	-1.31553	0.355716	0.589083	3'tiRNA	AGATCAGAAGGTTGCGTGTTCAAATCACGTCGGGGTCACCA	41	tRNA-Trp-CCA-5,tRNA-Trp-CCA-1,tRNA-Trp-CCA-3	Potential				11	AAGGT	ASHG38SM20TRFSS100012448TV6	tiRNA-3-41-TrpCCA-1	False	3-tiRNA-complement	TCTAGTCTTCCAACGCACAAGTTTA	25	GGGCGGGCGCCAAAAGGCGCCCGCCCTCTAGTCTTCCAACGCACAAGTTTATATCCTACT	60
tRF-29-NH99OMEMR3FV	CTGCGTGTTCGAATCACGTCGGGGTCACC	3'-tRF	trna6_TrpCCA_12_+_98898030_98898101@46.74.29	4.18145	18.1443	0.509804	1	2.85867	-1.32278	0	5.28761			3'tRF-MINTbase_tRF-19-HRRNWJE2		-8.01523	-6.65946	0.390727	down	0.102631	0.374301	-8.01523	-6.65946	0.102631	0.374301	3'tRF	ATCCCGGGTTTCGGCACCA	19	tRNA-Phe-GAA-1,tRNA-Phe-GAA-3,tRNA-Phe-GAA-2,tRNA-Phe-GAA-4	Potential			MINTbase			ASHG38SM20TRFSS100002158TV6	MINTbase_tRF-19-HRRNWJE2	False	tRF3-complement	TAGGGCCCAAAGCCGTGGTG	20	GGGCGGGCGCCAAAAGGCGCCCGCCCTAGGGCCCAAAGCCGTGGTGTATCCTACTATACG	60
tRF-19-HRRNWJE2	ATCCCGGGTTTCGGCACCA	3'-tRF	trna14_PheGAA_19_-_1383361_1383433@58.76.19, trna11_PheGAA_12_-_125412389_125412461@58.76.19, trna103_PheGAA_6_-_28791093_28791166@59.77.19, trna106_PheGAA_6_-_28775610_28775682@58.76.19, trna109_PheGAA_6_-_28758499_28758571@58.76.19, trna15_PheGAA_11_-_59324970_59325042@58.76.19, trna1_PheGAA_13_-_95201904_95201976@58.76.19, trna13_PheGAA_11_-_59333853_59333925@58.76.19, trna96_PheGAA_6_-_289494…	1.90652	3.74904	0.0132311	0.09508	6.1072	4.20068	23.3158	52.8761			3'tRF-MINTbase_tRF-17-86S2P92		-7.64477	-6.25309	0.381121	down	0.235486	0.365014	-7.64477	-6.25309	0.235486	0.365014	3'tRF	TCCCAGTAGAGCCTCCA	17	tRNA-Thr-TGT-1	Potential			MINTbase			ASHG38SM20TRFSS100001825TV6	MINTbase_tRF-17-86S2P92	False	tRF3-complement	AGGGTCATCTCGGAGGTG	18	GGGCGGGCGCCAAAAGGCGCCCGCCCAGGGTCATCTCGGAGGTGTATCCTACTATACGTA	60
tRF-17-86S2P92	TCCCAGTAGAGCCTCCA	3'-tRF	trna127_ThrTGT_6_-_28442329_28442402@61.77.17	1.2472	2.37381	0.0139261	0.0996077	8.04585	6.79865	143.781	203.573			3'tRF-MINTbase_tRF-29-NH99OMEMR3FV		-7.33063	-6.25249	0.47364	down	0.0187404	0.061545	-7.33063	-6.25249	0.0187404	0.061545	3'tRF	CTGCGTGTTCGAATCACGTCGGGGTCACC	29	tRNA-Trp-CCA-4	Potential			MINTbase			ASHG38SM20TRFSS100003574TV6	MINTbase_tRF-29-NH99OMEMR3FV	False	tRF3-complement	GACGCACAAGCTTAGTG	17	GGGCGGGCGCCAAAAGGCGCCCGCCCGACGCACAAGCTTAGTGTATCCTACTATACGTAT	60

## Sheet: Sheet4
MINTbase_ID	tRF_sequence	tRF_type	Sequence_locations	log2FC	Fold_Change	p_value	q_value	T_CPM	C_CPM	G3BP1	M1-G3BP1
tRF-43-JOWU1M70YU890HRFD2	CATAATCTGAAGGTCGTGAGTTCGATCCTCACACGGGGCACCA	3'-half	trna10_MetCAT_8_-_124169470_124169542@34.76.43	3.5087	11.3821	4.68596e-07	1.01881e-05	7.4526	3.9439	19.4299	134.834
tRF-41-FMF07V7N2E2WMK81B	AGATCAGAAGGTTGCGTGTTCAAATCACGTCGGGGTCACCA	3'-half	trna1_TrpCCA_7_+_99067307_99067378@35.75.41, trna170_TrpCCA_6_-_26319330_26319401@35.75.41, trna168_TrpCCA_6_-_26331672_26331743@35.75.41, trna6_TrpCCA_17_+_8089676_8089747@35.75.41, trna39_TrpCCA_17_-_8124187_8124258@35.75.41	3.25885	9.57216	1	1	1.93607	-1.32278	0	2.6438
tRF-43-3282FN5KYUSRYWRSD2	CCGGATCAGAAGATTGAGGGTTCGAGTCCCTTCGTGGTCGCCA	3'-half	trna1_ArgCCG_16_+_3200675_3200747@34.76.43, trna114_ArgCCG_6_-_28710729_28710801@34.76.43, trna73_ArgCCG_6_+_28849165_28849237@34.76.43	3.25885	9.57216	1	1	1.93607	-1.32278	0	2.6438
tRF-25-5NB2NZW7O6	GAGTTAAAGACTTTTTCTCTGACCA	3'-tRF	trnaMT_ProTGG_MT_-_15956_16023@47.71.25	4.48749	22.4321	1.03749e-10	7.68246e-09	8.11881	3.63131	15.5439	214.148
tRF-29-NH99OMEMR3FV	CTGCGTGTTCGAATCACGTCGGGGTCACC	3'-tRF	trna6_TrpCCA_12_+_98898030_98898101@46.74.29	4.18145	18.1443	0.509804	1	2.85867	-1.32278	0	5.28761
tRF-23-1XDDZZ4YV	AGTTAAAGACTTTTTCTCTGACC	3'-tRF	trnaMT_ProTGG_MT_-_15956_16023@48.70.23	3.25885	9.57216	1	1	1.93607	-1.32278	0	2.6438
tRF-25-63U0EZY9X1	GGAGTTAAAGACTTTTTCTCTGACC	3'-tRF	trnaMT_ProTGG_MT_-_15956_16023@46.70.25	2.74547	6.70607	0.000186219	0.00204321	6.68937	3.9439	19.4299	79.3141
tRF-24-7SERML92E2	GTTCGACTCCCGGTATGGGAACCA	3'-tRF	trna20_GluTTC_2_-_131094701_131094772@52.75.24, trna5_GluTTC_13_-_41634874_41634945@52.75.24	2.69972	6.49676	3.68507e-07	8.13902e-06	8.68517	5.98545	81.6054	317.256
tRF-33-ZPEK45H5KQBFD2	TTTAGACGGGCTCACATCACCCCATAAACACCA	3'-tRF	trnaMT_PheGAA_MT_+_577_647@42.74.33	2.26213	4.797	0.000192772	0.00210271	7.5613	5.29917	50.5176	145.409
tRF-19-HRRNWJE2	ATCCCGGGTTTCGGCACCA	3'-tRF	trna14_PheGAA_19_-_1383361_1383433@58.76.19, trna11_PheGAA_12_-_125412389_125412461@58.76.19, trna103_PheGAA_6_-_28791093_28791166@59.77.19, trna106_PheGAA_6_-_28775610_28775682@58.76.19, trna109_PheGAA_6_-_28758499_28758571@58.76.19, trna15_PheGAA_11_-_59324970_59325042@58.76.19, trna1_PheGAA_13_-_95201904_95201976@58.76.19, trna13_PheGAA_11_-_59333853_59333925@58.76.19, trna96_PheGAA_6_-_289494…	1.90652	3.74904	0.0132311	0.09508	6.1072	4.20068	23.3158	52.8761
tRF-25-M3WE8SSP6D	CGGGTTCGATTCCCGGTCAGGGAAC	3'-tRF	trna71_GluCTC_1_-_161439189_161439260@49.73.25, trna84_GluTTC_1_-_161391883_161391954@49.73.25, trna87_GluCTC_6_-_126101393_126101464@49.73.25, trna116_GluCTC_1_-_145399233_145399304@49.73.25, trna77_GluCTC_6_+_28949976_28950047@49.73.25, trna77_GluCTC_1_-_161424398_161424469@49.73.25, trna80_GluCTC_1_-_161417018_161417089@49.73.25, trna92_PheGAA_1_-_149672905_149672976@49.73.25, trna74_GluCTC_1_…	1.65229	3.14333	0.63929	1	3.41688	1.76459	3.88597	7.93141
tRF-17-86S2P92	TCCCAGTAGAGCCTCCA	3'-tRF	trna127_ThrTGT_6_-_28442329_28442402@61.77.17	1.2472	2.37381	0.0139261	0.0996077	8.04585	6.79865	143.781	203.573
tRF-18-YRRHQFD2	TTCCCGGGCGGCGCACCA	3'-tRF	trna34_GlyCCC_16_-_686736_686806@57.74.18, trna27_GlyCCC_2_-_70476123_70476193@57.74.18	0.97115	1.9604	0.0601123	0.358104	7.84548	6.87433	151.553	177.135
tRF-36-KKM1M3WD8S746DD	CCAGGCGGCCCGGGTTCGACTCCCGGTGTGGGAACC	3'-tRF	trna11_GluTTC_15_-_26327381_26327452@39.74.36, trna3_GluTTC_13_-_45492062_45492133@39.74.36	0.73976	1.6699	1	1	3.41688	2.67712	7.77194	7.93141
tRF-27-Q1Q89P9L842	GCGCCGCTGGTGTAGTGGTATCATGCA	5'-tRF	trna34_GlyCCC_16_-_686736_686806@1.27.27, trna27_GlyCCC_2_-_70476123_70476193@1.27.27	3.3073	9.89909	9.7613e-07	1.91822e-05	7.50797	4.20068	23.3158	140.122
tRF-23-OB1690PQDY	GAAAAAGTCATGGAGGCCATGGG	5'-tRF	trnalookalike6_SerTGA_1_-_567997_568065@1.23.23, trnaMT_SerTGA_MT_-_7446_7514@1.23.23	1.09408	2.13477	1	1	2.85867	1.76459	3.88597	5.28761
tRF-18-73V2Y8DM	GTGGTTAGGATTCGGCGC	i-tRF	trna10_GluCTC_3_-_103879524_103879595@15.32.18, trna71_GluCTC_1_-_161439189_161439260@15.32.18, trna59_GluCTC_1_+_249168447_249168518@15.32.18, trna87_GluCTC_6_-_126101393_126101464@15.32.18, trna25_GluCTC_2_-_71273488_71273560@15.32.18, trna116_GluCTC_1_-_145399233_145399304@15.32.18, trna77_GluCTC_6_+_28949976_28950047@15.32.18, trna77_GluCTC_1_-_161424398_161424469@15.32.18, trna80_GluCTC_1_-_…	1.13455	2.19551	0.0407562	0.256187	7.48055	6.346	104.921	137.478

## Sheet: SV1 down∩T24 up∩BCm7G
MINTbase_ID	tRF_sequence	tRF_type	Sequence_locations	log2FC	Fold_Change	p_value	q_value	T_CPM	C_CPM	G3BP1	M1-G3BP1		tsRNA-name	tsRNA-ID	Alias	T24-KO-M1(mean)	T24(mean)	Foldchange	Regulation	T24-KO-M1(Mean % m7G)	T24(Mean % m7G)	T24-KO-M1(IP,Normalized)	T24(IP,Normalized)	T24-KO-M1(% m7G)	T24(% m7G)	tsRNA_type	tsRNA-sequence	tsRNA-length	tsRNA-precursor	Level	Function	Mechanism	References	m7G_pos	m7G_motif	probeID	Trans_symbol	ProbeType	ProbeClass	ProbeSeq	ProbeLength	ProbeSeqFull	ProbeLength2
tRF-42-YE4PRS93W0K6MY6V2	TTAATCTCAGGGTCGTGGGTTCGAGCCCCACGTTGGGCGCCA	3'-half	trna11_LysCTT_5_-_180648979_180649051@35.76.42, trna9_LysCTT_5_+_180634755_180634827@35.76.42, trna13_LysCTT_6_+_26556774_26556846@35.76.42, trna119_LysCTT_1_-_145395522_145395594@35.76.42, trna32_LysCTT_16_-_3207406_3207478@35.76.42, trna7_LysCTT_16_+_3225692_3225764@35.76.42, trna10_LysCTT_16_+_3241501_3241573@35.76.42	-8.37058	0.00302137	7.89453e-09	2.84723e-07	-1.32278	7.0478	170.983	0		3'tiRNA-LysCTT	3'tiRNA-42-LysCTT-2	tRNA-Lys-CTT-2-5(High)_3'TiRNA_42	-5.3022	-6.35369	2.07267	up	0.127091	0.105049	-5.3022	-6.35369	0.127091	0.105049	3'tiRNA	TTAATCTCAGGGTCGTGGGTTCGAGCCCCACGTTGGGCGCCA	42	tRNA-Lys-CTT-4,tRNA-Lys-CTT-2,tRNA-Lys-CTT-3	Potential				12	AGGGT	ASHG38SM20TRFSS100013042TV6	tiRNA-3-42-LysCTT-2	False	3-tiRNA-complement	AATTAGAGTCCCAGCACCCAAGC	23	GGGCGGGCGCCAAAAGGCGCCCGCCCAATTAGAGTCCCAGCACCCAAGCTATCCTACTAT	60
tRF-42-0HJBRR93W0K672052	ACACGCAGAAGGTCCTGGGTTCGAGCCCCAGTGGAACCACCA	3'-half	trna17_ValTAC_11_-_59318102_59318174@35.76.42, trna16_ValTAC_11_-_59318460_59318532@35.76.42, trna4_ValTAC_X_-_18693029_18693101@35.76.42	-1.34201	0.394471	0.325869	1	2.85867	4.20068	23.3158	5.28761		3'tiRNA-ValTAC	3'tiRNA-42-ValTAC-1	tRNA-Val-TAC-1-2(High)_3'TiRNA_42	1.55464	0.402813	2.22195	up	0.445531	0.269735	1.55464	0.402813	0.445531	0.269735	3'tiRNA	ACACGCAGAAGGTCCTGGGTTCGAGCCCCAGTGGAACCACCA	42	tRNA-Val-TAC-1,tRNA-Val-TAC-2	Potential				12	AAGGT	ASHG38SM20TRFSS100013303TV6	tiRNA-3-42-ValTAC-1	False	3-tiRNA-complement	TGTGCGTCTTCCAGGACCCAAGC	23	GGGCGGGCGCCAAAAGGCGCCCGCCCTGTGCGTCTTCCAGGACCCAAGCTATCCTACTAT	60
tRF-17-K6S1852	CCCCAGTACCTCCACCA	3'-tRF	trna108_AlaAGC_6_-_28763741_28763812@59.75.17	-6.82644	0.00881123	0.000517265	0.00514846	-1.32278	5.50366	58.2896	0		3'tRF-AlaAGC	tRF3b-AlaAGC-5	tRNA-Ala-AGC-20-1(Low)_TRF-3_22	-1.75753	-5.23036	11.1026	up	0.292105	0.0364554	-1.75753	-5.23036	0.292105	0.0364554	3'tRF	TCAATCCCCAGCACCTCCACCA	22	tRNA-Ala-AGC-20,tRNA-Ala-AGC-5	Potential						ASHG38SM20TRFSS100005737TV6	tRF-3-22-AlaAGC-5	False	tRF3-complement	AGTTAGGGGTCGTGGAGGTGGTG	23	GGGCGGGCGCCAAAAGGCGCCCGCCCAGTTAGGGGTCGTGGAGGTGGTGTATCCTACTAT	60
tRF-21-2MK827K1B	CAATCCCCGGCACCTCCACCA	3'-tRF	trna101_AlaAGC_6_-_28831462_28831533@55.75.21, trna65_AlaAGC_6_+_28574933_28575004@55.75.21, trna102_AlaAGC_6_-_28806221_28806292@55.75.21	-5.93063	0.0163947	0.0127308	0.0917435	-1.32278	4.60785	31.0878	0		3'tRF-MetCAT	tRF3a-MetCAT-3	tRNA-Met-CAT-3-2(High)_TRF-3_18	4.79613	3.448	2.54581	up	0.359022	0.184159	4.79613	3.448	0.359022	0.184159	3'tRF	ACCTCAGAGGGGGCACCA	18	tRNA-Met-CAT-3	Potential						ASHG38SM20TRFSS100005509TV6	tRF-3-18-MetCAT-3	False	tRF3-complement	TGGAGTCTCCCCCGTGGTG	19	GGGCGGGCGCCAAAAGGCGCCCGCCCTGGAGTCTCCCCCGTGGTGTATCCTACTATACGT	60
tRF-38-EFOK8YR951K36DD1	ACGCAGAAGGTCCTGGGTTCGAGCCCCAGTGGAACCAC	3'-tRF	trna17_ValTAC_11_-_59318102_59318174@37.74.38, trna16_ValTAC_11_-_59318460_59318532@37.74.38, trna4_ValTAC_X_-_18693029_18693101@37.74.38	-4.55449	0.0425563	0.264706	1	-1.32278	3.23171	11.6579	0		3'tRF-MetCAT	tRF3b-MetCAT-3	tRNA-Met-CAT-3-2(High)_TRF-3_22	3.01549	1.56979	2.72394	up	0.484664	0.245893	3.01549	1.56979	0.484664	0.245893	3'tRF	TCGAACCTCAGAGGGGGCACCA	22	tRNA-Met-CAT-3	Potential						ASHG38SM20TRFSS100006253TV6	tRF-3-22-MetCAT-3	False	tRF3-complement	AGCTTGGAGTCTCCC	15	GGGCGGGCGCCAAAAGGCGCCCGCCCAGCTTGGAGTCTCCCTATCCTACTATACGTATCA	60
tRF-22-WEK879652	TCGATCCCGGGTTTCGGCACCA	3'-tRF	trna14_PheGAA_19_-_1383361_1383433@55.76.22, trna11_PheGAA_12_-_125412389_125412461@55.76.22, trna109_PheGAA_6_-_28758499_28758571@55.76.22, trna15_PheGAA_11_-_59324970_59325042@55.76.22, trna1_PheGAA_13_-_95201904_95201976@55.76.22, trna96_PheGAA_6_-_28949449_28949521@55.76.22	-4.55449	0.0425563	0.264706	1	-1.32278	3.23171	11.6579	0		3'tRF-PheGAA	tRF3b-PheGAA-1	tRNA-Phe-GAA-1-6(High)_TRF-3_22	-5.75834	-8.39103	6.20183	up	0.387851	0.0306646	-5.75834	-8.39103	0.387851	0.0306646	3'tRF	TCGATCCCGGGTTTCGGCACCA	22	tRNA-Phe-GAA-1	Potential						ASHG38SM20TRFSS100006262TV6	tRF-3-22-PheGAA-1	False	tRF3-complement	AGCTAGGGCCCAAAGC	16	GGGCGGGCGCCAAAAGGCGCCCGCCCAGCTAGGGCCCAAAGCTATCCTACTATACGTATC	60
tRF-22-8EK6P1852	TCAATCCCCAGCACCTCCACCA	3'-tRF	trna67_AlaAGC_6_+_28678366_28678437@54.75.22, trna87_AlaAGC_1_-_150017382_150017452@53.74.22	-3.9999	0.0625044	0.509804	1	-1.32278	2.67712	7.77194	0		5'tiRNA-LysTTT	5'tiRNA-34-LysTTT-3	tRNA-Lys-TTT-3-5(High)_5'TiRNA_34	-0.692693	-2.39511	3.25446	up	0.20549	0.144615	-0.692693	-2.39511	0.20549	0.144615	5'tiRNA	GCCCGGATAGCTCAGTCGGTAGAGCATCAGACTT	34	tRNA-Lys-TTT-3,tRNA-Lys-TTT-5	Potential						ASHG38SM20TRF100015167TV6	tiRNA-5-34-LysTTT-3	False	5-tiRNA	GAAGTCTGATGCTCTACCGACTGAGCTAT	29	GGGCGGGCGCCAAAAGGCGCCCGCCCGAAGTCTGATGCTCTACCGACTGAGCTATTATCC	60
tRF-19-HRMF3RE2	ATCCCCGGCACCTCCACCA	3'-tRF	trna101_AlaAGC_6_-_28831462_28831533@57.75.19, trna110_AlaTGC_6_-_28757547_28757618@57.75.19, trna113_AlaTGC_6_-_28726141_28726212@57.75.19, trna65_AlaAGC_6_+_28574933_28575004@57.75.19, trna102_AlaAGC_6_-_28806221_28806292@57.75.19	-3.56401	0.0845522	5.19332e-06	8.57793e-05	3.41688	6.9809	163.211	7.93141		5'tRF-ValCAC	tRF5c-ValCAC-2		-2.8729	-4.36443	2.81187	up	0.0737548	0.0827419	-2.8729	-4.36443	0.0737548	0.0827419	5'tRF	GCTTCTGTAGTGTAGTGGTTATCACGTTCGC	31	tRNA-Val-CAC-2	Reliable			tRFdb			ASHG38SM20TRF100009483TV6	tRF-5c-ValCAC-2	False	tRF5	GGCGAACGTGATAACCACTACACTACA	27	GGGCGGGCGCCAAAAGGCGCCCGCCCGGCGAACGTGATAACCACTACACTACATATCCTA	60
tRF-22-WB365K652	TCGAACCTCAGAGGGGGCACCA	3'-tRF	trna75_MetCAT_6_+_28912352_28912424@55.76.22, trna97_MetCAT_6_-_28921042_28921114@55.76.22	-3.08737	0.117655	1	1	-1.32278	1.76459	3.88597	0		5'tRF-ValCAC	tRF5-26-ValCAC-2		-5.61259	-6.89317	2.42936	up	0.128275	0.118592	-5.61259	-6.89317	0.128275	0.118592	5'tRF	GCTTCTGTAGTGTAGTGGTTATCACG	26	tRNA-Val-CAC-2	Potential						ASHG38SM20TRF100009306TV6	tRF-5-26-ValCAC-2	False	tRF5	GCGTGATAACCACTACACTACA	22	GGGCGGGCGCCAAAAGGCGCCCGCCCGCGTGATAACCACTACACTACATATCCTACTATA	60
tRF-18-09FKRFD2	ACCTCAGAGGGGGCACCA	3'-tRF	trna75_MetCAT_6_+_28912352_28912424@59.76.18, trna97_MetCAT_6_-_28921042_28921114@59.76.18	-3.08737	0.117655	1	1	-1.32278	1.76459	3.88597	0		i-tRF-LysCTT	i-tRF-3:33-Lys-CTT-2		-1.14743	-2.30648	2.23311	up	0.166618	0.129039	-1.14743	-2.30648	0.166618	0.129039	i-tRF	CCGGCTAGCTCAGTCGGTAGAGCATGAGACT	31	tRNA-Lys-CTT-2	Reliable		Associated with the development of CLL	31723042			ASHG38SM20TRF100011085TV6	tRF-i-3:33-Lys-CTT-2	False	i-tRF	GAGTCTCATGCTCTACCGACTGA	23	GGGCGGGCGCCAAAAGGCGCCCGCCCGAGTCTCATGCTCTACCGACTGATATCCTACTAT	60
tRF-17-KSP1852	CCCCGGCACCTCCACCA	3'-tRF	trna101_AlaAGC_6_-_28831462_28831533@59.75.17, trna110_AlaTGC_6_-_28757547_28757618@59.75.17, trna113_AlaTGC_6_-_28726141_28726212@59.75.17, trna65_AlaAGC_6_+_28574933_28575004@59.75.17, trna102_AlaAGC_6_-_28806221_28806292@59.75.17	-2.28236	0.205561	0.000812684	0.00783941	4.79777	7.08013	174.869	21.1504		i-tRF-LysCTT	i-tRF-3:35-Lys-CTT-1		-0.492233	-1.67305	2.26705	up	0.267528	0.18955	-0.492233	-1.67305	0.267528	0.18955	i-tRF	CCGGCTAGCTCAGTCGGTAGAGCATGGGACTCT	33	tRNA-Lys-CTT-1,tRNA-Lys-CTT-4	Reliable		Associated with the development of CLL	31723042			ASHG38SM20TRF100011094TV6	tRF-i-3:35-Lys-CTT-1	False	i-tRF	GAGAGTCCCATGCTCTACCG	20	GGGCGGGCGCCAAAAGGCGCCCGCCCGAGAGTCCCATGCTCTACCGTATCCTACTATACG	60
tRF-34-PS5P4PW3FJHPEQ	GCCCGGATAGCTCAGTCGGTAGAGCATCAGACTT	5'-half	trna2_LysTTT_17_+_8022473_8022545@1.34.34, trna5_LysTTT_11_+_59323902_59323974@1.34.34, trna14_LysTTT_11_-_59327808_59327880@1.34.34, trna62_LysTTT_1_-_204476158_204476230@1.34.34, trna54_LysTTT_1_+_204475655_204475727@1.34.34, trna76_LysTTT_6_+_28918806_28918878@1.34.34	-3.76865	0.0733707	3.8974e-07	8.5956e-06	3.81836	7.58701	248.702	10.5752		i-tRF-LysCTT	i-tRF-3:35-Lys-CTT-2		-1.86385	-3.41763	2.93586	up	0.214625	0.155967	-1.86385	-3.41763	0.214625	0.155967	i-tRF	CCGGCTAGCTCAGTCGGTAGAGCATGAGACTCT	33	tRNA-Lys-CTT-2	Reliable		Associated with the development of CLL	31723042			ASHG38SM20TRF100011097TV6	tRF-i-3:35-Lys-CTT-2	False	i-tRF	GAGAGTCTCATGCTCTACC	19	GGGCGGGCGCCAAAAGGCGCCCGCCCGAGAGTCTCATGCTCTACCTATCCTACTATACGT	60
tRF-31-Q99P9P9NH57SD	GCTTCTGTAGTGTAGTGGTTATCACGTTCGC	5'-tRF	trna152_ValCAC_6_-_27248049_27248121@1.31.31	-5.55803	0.0212259	1.4198e-09	6.67566e-08	1.93607	7.4941	233.158	2.6438		i-tRF-LysCTT	i-tRF-13:42-Lys-CTT-1		-0.193583	-2.39899	4.61205	up	0.384025	0.182291	-0.193583	-2.39899	0.384025	0.182291	i-tRF	CAGTCGGTAGAGCATGGGACTCTTAATCCC	30	tRNA-Lys-CTT-1,tRNA-Lys-CTT-6	Reliable		Associated with the development of CLL	31723042			ASHG38SM20TRF100009630TV6	tRF-i-13:42-Lys-CTT-1	False	i-tRF	GGGGATTAAGAGTCCCATGCTCTACCGAC	29	GGGCGGGCGCCAAAAGGCGCCCGCCCGGGGATTAAGAGTCCCATGCTCTACCGACTATCC	60
tRF-24-Q99P9P9NF2	GCTTCTGTAGTGTAGTGGTTATCA	5'-tRF	trna152_ValCAC_6_-_27248049_27248121@1.24.24	-3.95198	0.0646155	1.95094e-07	4.70188e-06	3.41688	7.36886	213.728	7.93141		i-tRF-LysTTT	i-tRF-3:36-Lys-TTT-3		-0.289554	-1.84804	2.94545	up	0.202436	0.153943	-0.289554	-1.84804	0.202436	0.153943	i-tRF	CCGGATAGCTCAGTCGGTAGAGCATCAGACTTTT	34	tRNA-Lys-TTT-3,tRNA-Lys-TTT-5	Reliable		Associated with the development of CLL	31723042			ASHG38SM20TRF100011106TV6	tRF-i-3:36-Lys-TTT-3	False	i-tRF	GAAAAGTCTGATGCTCTACCGACTGAGCTA	30	GGGCGGGCGCCAAAAGGCGCCCGCCCGAAAAGTCTGATGCTCTACCGACTGAGCTATATC	60
tRF-26-Q99P9P9NH50	GCTTCTGTAGTGTAGTGGTTATCACG	5'-tRF	trna152_ValCAC_6_-_27248049_27248121@1.26.26	-3.08737	0.117655	1	1	-1.32278	1.76459	3.88597	0		i-tRF-ValCAC	i-tRF-31:54-Val-CAC-1		-2.28187	-3.64908	2.57972	up	0.117102	0.187371	-2.28187	-3.64908	0.117102	0.187371	i-tRF	CCTCACACGCGAAAGGTCCCCGGT	24	tRNA-Val-CAC-1,tRNA-Val-CAC-2,tRNA-Val-CAC-3,tRNA-Val-CAC-4,tRNA-Val-CAC-6	Reliable		Associated with the development of CLL	31723042			ASHG38SM20TRF100010524TV6	tRF-i-31:54-Val-CAC-1	False	i-tRF	GACCGGGGACCTTTCGCGTGT	21	GGGCGGGCGCCAAAAGGCGCCCGCCCGACCGGGGACCTTTCGCGTGTTATCCTACTATAC	60
tRF-17-PSQP4P5	GCCCGGCTAGCTCAGTC	5'-tRF	trna11_LysCTT_5_-_180648979_180649051@1.17.17, trna9_LysCTT_5_+_180634755_180634827@1.17.17, trna13_LysCTT_14_-_58706613_58706685@1.17.17, trna13_LysCTT_6_+_26556774_26556846@1.17.17, trna119_LysCTT_1_-_145395522_145395594@1.17.17, trna32_LysCTT_16_-_3207406_3207478@1.17.17, trna7_LysCTT_16_+_3225692_3225764@1.17.17, trna10_LysCTT_16_+_3241501_3241573@1.17.17, trna30_LysCTT_16_-_3230555_3230627@1…	-2.69633	0.154285	3.90937e-05	0.000504825	4.79777	7.4941	233.158	21.1504			5'tRF-MINTbase_tRF-30-R9JP9P9NH5SY		-3.69032	-5.252	2.95198	up	0.114551	0.0878607	-3.69032	-5.252	0.114551	0.0878607	5'tRF	GGTTCCATAGTGTAGTGGTTATCACGTCTG	30	tRNA-Val-TAC-1	Potential			MINTbase			ASHG38SM20TRF100003778TV6	MINTbase_tRF-30-R9JP9P9NH5SY	False	tRF5	GCAGACGTGATAACCACTACACTATGGAA	29	GGGCGGGCGCCAAAAGGCGCCCGCCCGCAGACGTGATAACCACTACACTATGGAATATCC	60
tRF-30-6978WPRLXN48	GGCTCGTTGGTCTAGGGGTATGATTCTCGG	5'-tRF	trna12_ProTGG_11_-_75946869_75946940@1.30.30	-2.40902	0.188283	0.00111107	0.0103466	4.38963	6.79865	143.781	15.8628			3'tRF-MINTbase_tRF-17-KSP1852		-4.27001	-6.12915	3.62792	up	0.101473	0.0337726	-4.27001	-6.12915	0.101473	0.0337726	3'tRF	CCCCGGCACCTCCACCA	17	tRNA-Ala-TGC-6,tRNA-Ala-TGC-1,tRNA-Ala-AGC-2,tRNA-Ala-AGC-3	Potential			MINTbase			ASHG38SM20TRFSS100001957TV6	MINTbase_tRF-17-KSP1852	False	tRF3-complement	GGGGCCGTGGAGGTGGTG	18	GGGCGGGCGCCAAAAGGCGCCCGCCCGGGGCCGTGGAGGTGGTGTATCCTACTATACGTA	60
tRF-30-R9JP9P9NH5SY	GGTTCCATAGTGTAGTGGTTATCACGTCTG	5'-tRF	trna17_ValTAC_11_-_59318102_59318174@1.30.30, trna4_ValTAC_X_-_18693029_18693101@1.30.30	-1.95637	0.257675	0.0153054	0.108763	4.38963	6.346	104.921	15.8628			5'tRF-MINTbase_tRF-17-PSQP4P5		-5.96147	-7.26611	2.47021	up	0.156398	0.133478	-5.96147	-7.26611	0.156398	0.133478	5'tRF	GCCCGGCTAGCTCAGTC	17	tRNA-Lys-CTT-4,tRNA-Lys-CTT-5,tRNA-Lys-CTT-2,tRNA-Lys-CTT-3,tRNA-Lys-CTT-1	Potential			MINTbase			ASHG38SM20TRF100001999TV6	MINTbase_tRF-17-PSQP4P5	False	tRF5	GGACTGAGCTAGCCGGGC	18	GGGCGGGCGCCAAAAGGCGCCCGCCCGGACTGAGCTAGCCGGGCTATCCTACTATACGTA	60
tRF-16-PSQP4PE	GCCCGGCTAGCTCAGT	5'-tRF	trna11_LysCTT_5_-_180648979_180649051@1.16.16, trna9_LysCTT_5_+_180634755_180634827@1.16.16, trna13_LysCTT_14_-_58706613_58706685@1.16.16, trna13_LysCTT_6_+_26556774_26556846@1.16.16, trna119_LysCTT_1_-_145395522_145395594@1.16.16, trna32_LysCTT_16_-_3207406_3207478@1.16.16, trna7_LysCTT_16_+_3225692_3225764@1.16.16, trna10_LysCTT_16_+_3241501_3241573@1.16.16, trna30_LysCTT_16_-_3230555_3230627@1…	-1.73792	0.299802	0.0264977	0.177827	4.60808	6.346	104.921	18.5066			3'tRF-MINTbase_tRF-19-HRMF3RE2		-4.2807	-5.88996	3.05094	up	0.122607	0.0378817	-4.2807	-5.88996	0.122607	0.0378817	3'tRF	ATCCCCGGCACCTCCACCA	19	tRNA-Ala-TGC-6,tRNA-Ala-TGC-1,tRNA-Ala-AGC-2,tRNA-Ala-AGC-3	Potential			MINTbase			ASHG38SM20TRFSS100002152TV6	MINTbase_tRF-19-HRMF3RE2	False	tRF3-complement	TAGGGGCCGTGGAGGTGGTG	20	GGGCGGGCGCCAAAAGGCGCCCGCCCTAGGGGCCGTGGAGGTGGTGTATCCTACTATACG	60
tRF-34-32VIJMRPFQJDKQ	CCGGATAGCTCAGTCGGTAGAGCATCAGACTTTT	i-tRF	trna2_LysTTT_17_+_8022473_8022545@3.36.34, trna5_LysTTT_11_+_59323902_59323974@3.36.34, trna14_LysTTT_11_-_59327808_59327880@3.36.34, trna62_LysTTT_1_-_204476158_204476230@3.36.34, trna54_LysTTT_1_+_204475655_204475727@3.36.34, trna76_LysTTT_6_+_28918806_28918878@3.36.34	-7.6146	0.00510242	3.60565e-06	6.16824e-05	-1.32278	6.29182	101.035	0			3'tRF-MINTbase_tRF-21-2MK827K1B		-4.63308	-6.79034	4.46065	up	0.104188	0.0234135	-4.63308	-6.79034	0.104188	0.0234135	3'tRF	CAATCCCCGGCACCTCCACCA	21	tRNA-Ala-AGC-2,tRNA-Ala-AGC-3	Potential			MINTbase			ASHG38SM20TRFSS100002341TV6	MINTbase_tRF-21-2MK827K1B	False	tRF3-complement	GTTAGGGGCCGTGGAGGTGGTG	22	GGGCGGGCGCCAAAAGGCGCCCGCCCGTTAGGGGCCGTGGAGGTGGTGTATCCTACTATA	60
tRF-33-3JVIJMRPFQRD03	CCGGCTAGCTCAGTCGGTAGAGCATGGGACTCT	i-tRF	trna13_LysCTT_14_-_58706613_58706685@3.35.33, trna10_LysCTT_16_+_3241501_3241573@3.35.33, trna2_LysCTT_15_+_79152904_79152976@3.35.33	-5.93063	0.0163947	0.0127308	0.0917435	-1.32278	4.60785	31.0878	0			5'tRF-MINTbase_tRF-24-Q99P9P9NF2		-5.76651	-7.0497	2.43376	up	0.133601	0.133393	-5.76651	-7.0497	0.133601	0.133393	5'tRF	GCTTCTGTAGTGTAGTGGTTATCA	24	tRNA-Val-CAC-2	Potential			MINTbase			ASHG38SM20TRF100002950TV6	MINTbase_tRF-24-Q99P9P9NF2	False	tRF5	GTGATAACCACTACACTACAG	21	GGGCGGGCGCCAAAAGGCGCCCGCCCGTGATAACCACTACACTACAGTATCCTACTATAC	60
tRF-24-362VO0SR1Z	CCTCACACGCGAAAGGTCCCCGGT	i-tRF	trna152_ValCAC_6_-_27248049_27248121@31.54.24, trna9_ValCAC_6_+_26538282_26538354@31.54.24, trna85_ValCAC_1_-_161369490_161369562@31.54.24, trna13_ValCAC_19_-_4724647_4724719@31.54.24, trna10_ValCAC_5_-_180649395_180649467@31.54.24, trna18_ValCAC_5_-_180529253_180529325@31.54.24, trna157_ValCAC_6_-_27173867_27173939@31.54.24, trna2_ValCAC_5_+_180524070_180524142@31.54.24, trna98_ValCAC_1_-_149298…	-3.08737	0.117655	1	1	-1.32278	1.76459	3.88597	0			5'tRF-MINTbase_tRF-30-6978WPRLXN48		-1.83132	-3.77523	3.84747	up	0.286489	0.191104	-1.83132	-3.77523	0.286489	0.191104	5'tRF	GGCTCGTTGGTCTAGGGGTATGATTCTCGG	30	tRNA-Pro-TGG-2	Potential			MINTbase			ASHG38SM20TRF100003673TV6	MINTbase_tRF-30-6978WPRLXN48	False	tRF5	GCCGAGAATCATACCCCTAGAC	22	GGGCGGGCGCCAAAAGGCGCCCGCCCGCCGAGAATCATACCCCTAGACTATCCTACTATA	60
tRF-31-3JVIJMRPFQ5DE	CCGGCTAGCTCAGTCGGTAGAGCATGAGACT	i-tRF	trna11_LysCTT_5_-_180648979_180649051@3.33.31, trna9_LysCTT_5_+_180634755_180634827@3.33.31, trna13_LysCTT_6_+_26556774_26556846@3.33.31, trna119_LysCTT_1_-_145395522_145395594@3.33.31, trna7_LysCTT_16_+_3225692_3225764@3.33.31	-1.80213	0.286751	0.000697628	0.00678506	6.36884	8.17097	373.053	63.4513			3'tRF-MINTbase_tRF-17-K6S1852		-6.46204	-8.55621	4.26979	up	0.142256	0.0413272	-6.46204	-8.55621	0.142256	0.0413272	3'tRF	CCCCAGTACCTCCACCA	17	tRNA-Ala-AGC-1	Potential			MINTbase			ASHG38SM20TRFSS100001948TV6	MINTbase_tRF-17-K6S1852	False	tRF3-complement	GGGGTCATGGAGGTGGTG	18	GGGCGGGCGCCAAAAGGCGCCCGCCCGGGGTCATGGAGGTGGTGTATCCTACTATACGTA	60
tRF-30-JMRPFQRDWXHR	CAGTCGGTAGAGCATGGGACTCTTAATCCC	i-tRF	trna13_LysCTT_14_-_58706613_58706685@13.42.30, trna4_LysCTT_18_-_43669271_43669343@13.42.30, trna2_LysCTT_15_+_79152904_79152976@13.42.30	-1.69525	0.308802	0.398816	1	1.93607	3.63131	15.5439	2.6438			3'tRF-MINTbase_tRF-38-EFOK8YR951K36DD1		1.70153	0.0807391	3.07544	up	0.389273	0.178697	1.70153	0.0807391	0.389273	0.178697	3'tRF	ACGCAGAAGGTCCTGGGTTCGAGCCCCAGTGGAACCAC	38	tRNA-Val-TAC-1,tRNA-Val-TAC-2	Potential			MINTbase			ASHG38SM20TRFSS100004090TV6	MINTbase_tRF-38-EFOK8YR951K36DD1	False	tRF3-complement	TGCGTCTTCCAGGACCCAAGC	21	GGGCGGGCGCCAAAAGGCGCCCGCCCTGCGTCTTCCAGGACCCAAGCTATCCTACTATAC	60
tRF-33-3JVIJMRPFQ5D03	CCGGCTAGCTCAGTCGGTAGAGCATGAGACTCT	i-tRF	trna11_LysCTT_5_-_180648979_180649051@3.35.33, trna9_LysCTT_5_+_180634755_180634827@3.35.33, trna13_LysCTT_6_+_26556774_26556846@3.35.33, trna119_LysCTT_1_-_145395522_145395594@3.35.33, trna7_LysCTT_16_+_3225692_3225764@3.35.33	-1.29564	0.407355	0.63929	1	1.93607	3.23171	11.6579	2.6438			5'tRF-MINTbase_tRF-16-PSQP4PE		-4.96652	-6.78234	3.5206	up	0.190994	0.0977308	-4.96652	-6.78234	0.190994	0.0977308	5'tRF	GCCCGGCTAGCTCAGT	16	tRNA-Lys-CTT-4,tRNA-Lys-CTT-5,tRNA-Lys-CTT-2,tRNA-Lys-CTT-3,tRNA-Lys-CTT-1	Potential			MINTbase			ASHG38SM20TRF100001690TV6	MINTbase_tRF-16-PSQP4PE	False	tRF5	GACTGAGCTAGCCGGGC	17	GGGCGGGCGCCAAAAGGCGCCCGCCCGACTGAGCTAGCCGGGCTATCCTACTATACGTAT	60

## Sheet: Sheet5
MINTbase_ID	tRF_sequence	tRF_type	Sequence_locations	log2FC	Fold_Change	p_value	q_value	T_CPM	C_CPM	G3BP1	M1-G3BP1
tRF-42-YE4PRS93W0K6MY6V2	TTAATCTCAGGGTCGTGGGTTCGAGCCCCACGTTGGGCGCCA	3'-half	trna11_LysCTT_5_-_180648979_180649051@35.76.42, trna9_LysCTT_5_+_180634755_180634827@35.76.42, trna13_LysCTT_6_+_26556774_26556846@35.76.42, trna119_LysCTT_1_-_145395522_145395594@35.76.42, trna32_LysCTT_16_-_3207406_3207478@35.76.42, trna7_LysCTT_16_+_3225692_3225764@35.76.42, trna10_LysCTT_16_+_3241501_3241573@35.76.42	-8.37058	0.00302137	7.89453e-09	2.84723e-07	-1.32278	7.0478	170.983	0
tRF-34-32VIJMRPFQJDKQ	CCGGATAGCTCAGTCGGTAGAGCATCAGACTTTT	i-tRF	trna2_LysTTT_17_+_8022473_8022545@3.36.34, trna5_LysTTT_11_+_59323902_59323974@3.36.34, trna14_LysTTT_11_-_59327808_59327880@3.36.34, trna62_LysTTT_1_-_204476158_204476230@3.36.34, trna54_LysTTT_1_+_204475655_204475727@3.36.34, trna76_LysTTT_6_+_28918806_28918878@3.36.34	-7.6146	0.00510242	3.60565e-06	6.16824e-05	-1.32278	6.29182	101.035	0
tRF-17-K6S1852	CCCCAGTACCTCCACCA	3'-tRF	trna108_AlaAGC_6_-_28763741_28763812@59.75.17	-6.82644	0.00881123	0.000517265	0.00514846	-1.32278	5.50366	58.2896	0
tRF-19-1E8Y7ZFV	AGGATTCCTGGTTTTCACC	i-tRF	trna11_GluTTC_15_-_26327381_26327452@21.39.19, trna20_GluTTC_2_-_131094701_131094772@21.39.19, trna3_GluTTC_13_-_45492062_45492133@21.39.19, trna5_GluTTC_13_-_41634874_41634945@21.39.19	-6.24782	0.0131589	0.00724341	0.0557925	-1.32278	4.92504	38.8597	0
tRF-21-2MK827K1B	CAATCCCCGGCACCTCCACCA	3'-tRF	trna101_AlaAGC_6_-_28831462_28831533@55.75.21, trna65_AlaAGC_6_+_28574933_28575004@55.75.21, trna102_AlaAGC_6_-_28806221_28806292@55.75.21	-5.93063	0.0163947	0.0127308	0.0917435	-1.32278	4.60785	31.0878	0
tRF-33-3JVIJMRPFQRD03	CCGGCTAGCTCAGTCGGTAGAGCATGGGACTCT	i-tRF	trna13_LysCTT_14_-_58706613_58706685@3.35.33, trna10_LysCTT_16_+_3241501_3241573@3.35.33, trna2_LysCTT_15_+_79152904_79152976@3.35.33	-5.93063	0.0163947	0.0127308	0.0917435	-1.32278	4.60785	31.0878	0
tRF-20-0M0RHB26	ACATCACCCCATAAACACCA	3'-tRF	trnaMT_PheGAA_MT_+_577_647@55.74.20	-5.74136	0.018693	0.0226768	0.153597	-1.32278	4.41858	27.2018	0
tRF-17-Q1Q89PP	GCGCCGCTGGTGTAGTG	5'-tRF	trna34_GlyCCC_16_-_686736_686806@1.17.17, trna27_GlyCCC_2_-_70476123_70476193@1.17.17	-5.74136	0.018693	0.0226768	0.153597	-1.32278	4.41858	27.2018	0
tRF-31-Q99P9P9NH57SD	GCTTCTGTAGTGTAGTGGTTATCACGTTCGC	5'-tRF	trna152_ValCAC_6_-_27248049_27248121@1.31.31	-5.55803	0.0212259	1.4198e-09	6.67566e-08	1.93607	7.4941	233.158	2.6438
tRF-17-YU4RRW4	TTCGACTCCCGGTGTGG	i-tRF	trna11_GluTTC_15_-_26327381_26327452@53.69.17, trna3_GluTTC_13_-_45492062_45492133@53.69.17	-5.26668	0.0259759	0.0751017	0.420438	-1.32278	3.9439	19.4299	0
tRF-16-KK5Y93E	CCAGGGATTGTGGGTT	i-tRF	trna12_ArgCCT_16_+_3243918_3243990@40.55.16, trna18_ArgCCT_17_+_73030001_73030073@40.55.16, trna21_ArgCCT_17_-_73030526_73030598@40.55.16, trna3_ArgCCT_7_+_139025446_139025518@40.55.16, trna2_ArgCCT_16_+_3202901_3202973@40.55.16	-4.95409	0.0322604	0.139845	0.686811	-1.32278	3.63131	15.5439	0
tRF-38-EFOK8YR951K36DD1	ACGCAGAAGGTCCTGGGTTCGAGCCCCAGTGGAACCAC	3'-tRF	trna17_ValTAC_11_-_59318102_59318174@37.74.38, trna16_ValTAC_11_-_59318460_59318532@37.74.38, trna4_ValTAC_X_-_18693029_18693101@37.74.38	-4.55449	0.0425563	0.264706	1	-1.32278	3.23171	11.6579	0
tRF-22-WEK879652	TCGATCCCGGGTTTCGGCACCA	3'-tRF	trna14_PheGAA_19_-_1383361_1383433@55.76.22, trna11_PheGAA_12_-_125412389_125412461@55.76.22, trna109_PheGAA_6_-_28758499_28758571@55.76.22, trna15_PheGAA_11_-_59324970_59325042@55.76.22, trna1_PheGAA_13_-_95201904_95201976@55.76.22, trna96_PheGAA_6_-_28949449_28949521@55.76.22	-4.55449	0.0425563	0.264706	1	-1.32278	3.23171	11.6579	0
tRF-25-RP9830MMUK	GGTAGTGTGGCCGAGCGGTCTAAGG	5'-tRF	trna2_LeuTAG_14_+_21093529_21093610@1.25.25	-4.55449	0.0425563	0.264706	1	-1.32278	3.23171	11.6579	0
tRF-28-EK45H5KQBFD2	ACGGGCTCACATCACCCCATAAACACCA	3'-tRF	trnaMT_PheGAA_MT_+_577_647@47.74.28	-3.9999	0.0625044	0.509804	1	-1.32278	2.67712	7.77194	0
tRF-22-8EK6P1852	TCAATCCCCAGCACCTCCACCA	3'-tRF	trna67_AlaAGC_6_+_28678366_28678437@54.75.22, trna87_AlaAGC_1_-_150017382_150017452@53.74.22	-3.9999	0.0625044	0.509804	1	-1.32278	2.67712	7.77194	0
tRF-16-HRL7S50	ATCCCCGCCTGTCACG	i-tRF	trna4_AspGTC_12_+_96429799_96429870@24.39.16, trna78_AspGTC_1_-_161418033_161418104@24.39.16, trna72_AspGTC_1_-_161432824_161432895@24.39.16, trna81_AspGTC_1_-_161410615_161410686@24.39.16, trna38_AspGTC_17_-_8125556_8125627@24.39.16, trna5_AspGTC_12_+_98897281_98897352@24.39.16, trna45_AspGTC_6_+_27447453_27447524@24.39.16, trna10_AspGTC_12_-_125424193_125424264@24.39.16, trna48_AspGTC_6_+_27471…	-3.9999	0.0625044	0.509804	1	-1.32278	2.67712	7.77194	0
tRF-24-Q99P9P9NF2	GCTTCTGTAGTGTAGTGGTTATCA	5'-tRF	trna152_ValCAC_6_-_27248049_27248121@1.24.24	-3.95198	0.0646155	1.95094e-07	4.70188e-06	3.41688	7.36886	213.728	7.93141
tRF-34-PS5P4PW3FJHPEQ	GCCCGGATAGCTCAGTCGGTAGAGCATCAGACTT	5'-half	trna2_LysTTT_17_+_8022473_8022545@1.34.34, trna5_LysTTT_11_+_59323902_59323974@1.34.34, trna14_LysTTT_11_-_59327808_59327880@1.34.34, trna62_LysTTT_1_-_204476158_204476230@1.34.34, trna54_LysTTT_1_+_204475655_204475727@1.34.34, trna76_LysTTT_6_+_28918806_28918878@1.34.34	-3.76865	0.0733707	3.8974e-07	8.5956e-06	3.81836	7.58701	248.702	10.5752
tRF-19-HRMF3RE2	ATCCCCGGCACCTCCACCA	3'-tRF	trna101_AlaAGC_6_-_28831462_28831533@57.75.19, trna110_AlaTGC_6_-_28757547_28757618@57.75.19, trna113_AlaTGC_6_-_28726141_28726212@57.75.19, trna65_AlaAGC_6_+_28574933_28575004@57.75.19, trna102_AlaAGC_6_-_28806221_28806292@57.75.19	-3.56401	0.0845522	5.19332e-06	8.57793e-05	3.41688	6.9809	163.211	7.93141
tRF-22-WB365K652	TCGAACCTCAGAGGGGGCACCA	3'-tRF	trna75_MetCAT_6_+_28912352_28912424@55.76.22, trna97_MetCAT_6_-_28921042_28921114@55.76.22	-3.08737	0.117655	1	1	-1.32278	1.76459	3.88597	0
tRF-18-09FKRFD2	ACCTCAGAGGGGGCACCA	3'-tRF	trna75_MetCAT_6_+_28912352_28912424@59.76.18, trna97_MetCAT_6_-_28921042_28921114@59.76.18	-3.08737	0.117655	1	1	-1.32278	1.76459	3.88597	0
tRF-26-Q99P9P9NH50	GCTTCTGTAGTGTAGTGGTTATCACG	5'-tRF	trna152_ValCAC_6_-_27248049_27248121@1.26.26	-3.08737	0.117655	1	1	-1.32278	1.76459	3.88597	0
tRF-25-0P58309NDJ	ACCAGGATGGCCGAGTGGTTAAGGC	5'-tRF	trna83_LeuTAA_6_+_144537684_144537766@1.25.25	-3.08737	0.117655	1	1	-1.32278	1.76459	3.88597	0
tRF-27-V470VR3196K	TAGTGGTGAGTATCCCCGCCTGTCACG	i-tRF	trna4_AspGTC_12_+_96429799_96429870@13.39.27, trna78_AspGTC_1_-_161418033_161418104@13.39.27, trna72_AspGTC_1_-_161432824_161432895@13.39.27, trna81_AspGTC_1_-_161410615_161410686@13.39.27, trna38_AspGTC_17_-_8125556_8125627@13.39.27, trna45_AspGTC_6_+_27447453_27447524@13.39.27, trna10_AspGTC_12_-_125424193_125424264@13.39.27, trna48_AspGTC_6_+_27471523_27471594@13.39.27, trna22_AspGTC_5_-_14177…	-3.08737	0.117655	1	1	-1.32278	1.76459	3.88597	0
tRF-28-WN1Q18X3HRDM	TCGTTAGTATAGTGGTGAGTATCCCCGC	i-tRF	trna4_AspGTC_12_+_96429799_96429870@4.31.28, trna78_AspGTC_1_-_161418033_161418104@4.31.28, trna72_AspGTC_1_-_161432824_161432895@4.31.28, trna81_AspGTC_1_-_161410615_161410686@4.31.28, trna38_AspGTC_17_-_8125556_8125627@4.31.28, trna45_AspGTC_6_+_27447453_27447524@4.31.28, trna10_AspGTC_12_-_125424193_125424264@4.31.28, trna48_AspGTC_6_+_27471523_27471594@4.31.28, trna75_AspGTC_1_-_161425414_161…	-3.08737	0.117655	1	1	-1.32278	1.76459	3.88597	0
tRF-16-1QKS3WD	AGTATCCCCGCCTGTC	i-tRF	trna4_AspGTC_12_+_96429799_96429870@21.36.16, trna78_AspGTC_1_-_161418033_161418104@21.36.16, trna72_AspGTC_1_-_161432824_161432895@21.36.16, trna81_AspGTC_1_-_161410615_161410686@21.36.16, trna38_AspGTC_17_-_8125556_8125627@21.36.16, trna5_AspGTC_12_+_98897281_98897352@21.36.16, trna45_AspGTC_6_+_27447453_27447524@21.36.16, trna10_AspGTC_12_-_125424193_125424264@21.36.16, trna48_AspGTC_6_+_27471…	-3.08737	0.117655	1	1	-1.32278	1.76459	3.88597	0
tRF-24-362VO0SR1Z	CCTCACACGCGAAAGGTCCCCGGT	i-tRF	trna152_ValCAC_6_-_27248049_27248121@31.54.24, trna9_ValCAC_6_+_26538282_26538354@31.54.24, trna85_ValCAC_1_-_161369490_161369562@31.54.24, trna13_ValCAC_19_-_4724647_4724719@31.54.24, trna10_ValCAC_5_-_180649395_180649467@31.54.24, trna18_ValCAC_5_-_180529253_180529325@31.54.24, trna157_ValCAC_6_-_27173867_27173939@31.54.24, trna2_ValCAC_5_+_180524070_180524142@31.54.24, trna98_ValCAC_1_-_149298…	-3.08737	0.117655	1	1	-1.32278	1.76459	3.88597	0
tRF-26-L85DMKYUYRD	CGCGGGAGACCGGGGTTCGATTCCCC	i-tRF	trna4_AspGTC_12_+_96429799_96429870@38.63.26, trna6_AspGTC_9_-_77517990_77518061@38.63.26, trna78_AspGTC_1_-_161418033_161418104@38.63.26, trna72_AspGTC_1_-_161432824_161432895@38.63.26, trna81_AspGTC_1_-_161410615_161410686@38.63.26, trna38_AspGTC_17_-_8125556_8125627@38.63.26, trna144_AspGTC_6_-_27551236_27551307@38.63.26, trna45_AspGTC_6_+_27447453_27447524@38.63.26, trna10_AspGTC_12_-_1254241…	-3.08737	0.117655	1	1	-1.32278	1.76459	3.88597	0
tRF-17-PSQP4P5	GCCCGGCTAGCTCAGTC	5'-tRF	trna11_LysCTT_5_-_180648979_180649051@1.17.17, trna9_LysCTT_5_+_180634755_180634827@1.17.17, trna13_LysCTT_14_-_58706613_58706685@1.17.17, trna13_LysCTT_6_+_26556774_26556846@1.17.17, trna119_LysCTT_1_-_145395522_145395594@1.17.17, trna32_LysCTT_16_-_3207406_3207478@1.17.17, trna7_LysCTT_16_+_3225692_3225764@1.17.17, trna10_LysCTT_16_+_3241501_3241573@1.17.17, trna30_LysCTT_16_-_3230555_3230627@1…	-2.69633	0.154285	3.90937e-05	0.000504825	4.79777	7.4941	233.158	21.1504
tRF-36-897PVP9N1QKS3WD	TCCTCGTTAGTATAGTGGTTAGTATCCCCGCCTGTC	5'-tRF	trna5_AspGTC_12_+_98897281_98897352@1.36.36	-2.67179	0.156932	0.0566303	0.339738	1.93607	4.60785	31.0878	2.6438
tRF-30-6978WPRLXN48	GGCTCGTTGGTCTAGGGGTATGATTCTCGG	5'-tRF	trna12_ProTGG_11_-_75946869_75946940@1.30.30	-2.40902	0.188283	0.00111107	0.0103466	4.38963	6.79865	143.781	15.8628
tRF-17-KSP1852	CCCCGGCACCTCCACCA	3'-tRF	trna101_AlaAGC_6_-_28831462_28831533@59.75.17, trna110_AlaTGC_6_-_28757547_28757618@59.75.17, trna113_AlaTGC_6_-_28726141_28726212@59.75.17, trna65_AlaAGC_6_+_28574933_28575004@59.75.17, trna102_AlaAGC_6_-_28806221_28806292@59.75.17	-2.28236	0.205561	0.000812684	0.00783941	4.79777	7.08013	174.869	21.1504
tRF-27-S79PVOEOU52	GTCCTTGTAGTATAAACTAATACACCA	5'-tRF	trnaMT_ThrTGT_MT_+_15888_15953@1.27.27	-2.2338	0.212598	0.00607288	0.0486338	3.81836	6.05215	85.4913	10.5752
tRF-18-7SIR3DDY	GTTCGATTCCCCGACGGG	i-tRF	trna4_AspGTC_12_+_96429799_96429870@52.69.18, trna78_AspGTC_1_-_161418033_161418104@52.69.18, trna72_AspGTC_1_-_161432824_161432895@52.69.18, trna81_AspGTC_1_-_161410615_161410686@52.69.18, trna38_AspGTC_17_-_8125556_8125627@52.69.18, trna144_AspGTC_6_-_27551236_27551307@52.69.18, trna45_AspGTC_6_+_27447453_27447524@52.69.18, trna10_AspGTC_12_-_125424193_125424264@52.69.18, trna48_AspGTC_6_+_2747…	-2.00784	0.248646	0.245788	1	1.93607	3.9439	19.4299	2.6438
tRF-30-R9JP9P9NH5SY	GGTTCCATAGTGTAGTGGTTATCACGTCTG	5'-tRF	trna17_ValTAC_11_-_59318102_59318174@1.30.30, trna4_ValTAC_X_-_18693029_18693101@1.30.30	-1.95637	0.257675	0.0153054	0.108763	4.38963	6.346	104.921	15.8628
tRF-21-40KK5Y93E	CTAAGCCAGGGATTGTGGGTT	i-tRF	trna12_ArgCCT_16_+_3243918_3243990@35.55.21, trna18_ArgCCT_17_+_73030001_73030073@35.55.21, trna21_ArgCCT_17_-_73030526_73030598@35.55.21, trna3_ArgCCT_7_+_139025446_139025518@35.55.21, trna2_ArgCCT_16_+_3202901_3202973@35.55.21	-1.91648	0.2649	0.143685	0.69389	2.85867	4.77515	34.9737	5.28761
tRF-24-V29K9UV3IU	TAGGATGGGGTGTGATAGGTGGCA	5'-tRF	trnalookalike2_GlnTTG_1_-_564879_564950@1.24.24, trnaMT_GlnTTG_MT_-_4329_4400@1.24.24	-1.88229	0.271254	0.0637647	0.374908	3.41688	5.29917	50.5176	7.93141
tRF-24-MN1E8Y7ZFV	CGGTTAGGATTCCTGGTTTTCACC	i-tRF	trna11_GluTTC_15_-_26327381_26327452@16.39.24, trna20_GluTTC_2_-_131094701_131094772@16.39.24, trna3_GluTTC_13_-_45492062_45492133@16.39.24, trna5_GluTTC_13_-_41634874_41634945@16.39.24	-1.85337	0.276745	0.0180032	0.126236	4.13208	5.98545	81.6054	13.219
tRF-31-3JVIJMRPFQ5DE	CCGGCTAGCTCAGTCGGTAGAGCATGAGACT	i-tRF	trna11_LysCTT_5_-_180648979_180649051@3.33.31, trna9_LysCTT_5_+_180634755_180634827@3.33.31, trna13_LysCTT_6_+_26556774_26556846@3.33.31, trna119_LysCTT_1_-_145395522_145395594@3.33.31, trna7_LysCTT_16_+_3225692_3225764@3.33.31	-1.80213	0.286751	0.000697628	0.00678506	6.36884	8.17097	373.053	63.4513
tRF-16-PSQP4PE	GCCCGGCTAGCTCAGT	5'-tRF	trna11_LysCTT_5_-_180648979_180649051@1.16.16, trna9_LysCTT_5_+_180634755_180634827@1.16.16, trna13_LysCTT_14_-_58706613_58706685@1.16.16, trna13_LysCTT_6_+_26556774_26556846@1.16.16, trna119_LysCTT_1_-_145395522_145395594@1.16.16, trna32_LysCTT_16_-_3207406_3207478@1.16.16, trna7_LysCTT_16_+_3225692_3225764@1.16.16, trna10_LysCTT_16_+_3241501_3241573@1.16.16, trna30_LysCTT_16_-_3230555_3230627@1…	-1.73792	0.299802	0.0264977	0.177827	4.60808	6.346	104.921	18.5066
tRF-30-JMRPFQRDWXHR	CAGTCGGTAGAGCATGGGACTCTTAATCCC	i-tRF	trna13_LysCTT_14_-_58706613_58706685@13.42.30, trna4_LysCTT_18_-_43669271_43669343@13.42.30, trna2_LysCTT_15_+_79152904_79152976@13.42.30	-1.69525	0.308802	0.398816	1	1.93607	3.63131	15.5439	2.6438
tRF-22-RPM830MMO	GGTAGCGTGGCCGAGCGGTCTA	5'-tRF	trna1_LeuAAG_14_+_21078291_21078372@1.22.22, trna19_LeuAAG_5_-_180524474_180524555@1.22.22, trna98_LeuAAG_6_-_28911399_28911480@1.22.22, trna7_LeuAAG_5_+_180614701_180614782@1.22.22, trna78_LeuAAG_6_+_28956779_28956860@1.22.22, trna3_LeuAAG_5_+_180528840_180528921@1.22.22, trna16_LeuAAG_16_+_22308461_22308542@1.22.22, trna42_LeuTAG_17_-_8023632_8023713@1.22.22, trna16_LeuAAG_5_-_180601044_1806011…	-1.55991	0.339171	0.217138	0.982375	2.85867	4.41858	27.2018	5.28761
tRF-35-897PVP9N1QKS3W	TCCTCGTTAGTATAGTGGTTAGTATCCCCGCCTGT	5'-half	trna5_AspGTC_12_+_98897281_98897352@1.35.35	-1.42558	0.372269	0.0327785	0.216378	5.25153	6.67711	132.123	29.0818
tRF-42-0HJBRR93W0K672052	ACACGCAGAAGGTCCTGGGTTCGAGCCCCAGTGGAACCACCA	3'-half	trna17_ValTAC_11_-_59318102_59318174@35.76.42, trna16_ValTAC_11_-_59318460_59318532@35.76.42, trna4_ValTAC_X_-_18693029_18693101@35.76.42	-1.34201	0.394471	0.325869	1	2.85867	4.20068	23.3158	5.28761
tRF-33-3JVIJMRPFQ5D03	CCGGCTAGCTCAGTCGGTAGAGCATGAGACTCT	i-tRF	trna11_LysCTT_5_-_180648979_180649051@3.35.33, trna9_LysCTT_5_+_180634755_180634827@3.35.33, trna13_LysCTT_6_+_26556774_26556846@3.35.33, trna119_LysCTT_1_-_145395522_145395594@3.35.33, trna7_LysCTT_16_+_3225692_3225764@3.35.33	-1.29564	0.407355	0.63929	1	1.93607	3.23171	11.6579	2.6438
tRF-19-18YKISIM	AGTGGTTAGGATTCGGCGC	i-tRF	trna71_GluCTC_1_-_161439189_161439260@14.32.19, trna59_GluCTC_1_+_249168447_249168518@14.32.19, trna87_GluCTC_6_-_126101393_126101464@14.32.19, trna25_GluCTC_2_-_71273488_71273560@14.32.19, trna116_GluCTC_1_-_145399233_145399304@14.32.19, trna77_GluCTC_6_+_28949976_28950047@14.32.19, trna77_GluCTC_1_-_161424398_161424469@14.32.19, trna80_GluCTC_1_-_161417018_161417089@14.32.19, trna74_GluCTC_1_-_…	-0.972926	0.509472	0.112653	0.601656	6.1072	7.08013	174.869	52.8761
tRF-41-PSQP4PW3FJIKE7UMD	GCCCGGCTAGCTCAGTCGGTAGAGCATGGGACTCTTAATCC	5'-tRF	trna13_LysCTT_14_-_58706613_58706685@1.41.41, trna2_LysCTT_15_+_79152904_79152976@1.41.41	-0.889752	0.539707	0.152673	0.721828	5.78736	6.67711	132.123	42.3008
tRF-25-Q99P9P9NH5	GCTTCTGTAGTGTAGTGGTTATCAC	5'-tRF	trna152_ValCAC_6_-_27248049_27248121@1.25.25	-0.854736	0.552967	0.0759678	0.424666	7.63776	8.4925	466.316	153.341
tRF-41-2VF0S7RNLJKP9BK1B	CACGCAGAAGGTCCTGGGTTCGAGCCCCAGTGGAACCACCA	3'-half	trna17_ValTAC_11_-_59318102_59318174@36.76.41, trna16_ValTAC_11_-_59318460_59318532@36.76.41, trna4_ValTAC_X_-_18693029_18693101@36.76.41	-0.789498	0.578545	0.439101	1	3.81836	4.60785	31.0878	10.5752
tRF-19-69M8NPH4	GGCTCCGTGGCTTAGCTGG	5'-tRF	trna135_ThrAGT_6_-_27652474_27652547@1.19.19, trna167_ThrAGT_6_-_26533145_26533218@1.19.19	-0.789498	0.578545	0.439101	1	3.81836	4.60785	31.0878	10.5752
tRF-36-V29K9UV36562IZ0	TAGGATGGGGTGTGATAGGTGGCACGGAGAATTTTG	5'-tRF	trnalookalike2_GlnTTG_1_-_564879_564950@1.36.36, trnaMT_GlnTTG_MT_-_4329_4400@1.36.36	-0.779873	0.582418	0.108058	0.579132	7.58724	8.36711	427.457	148.053
tRF-23-392J1Y0SDZ	CCTTCCAAGCAGTTGACCCGGGT	i-tRF	trna79_GlyTCC_1_-_161417375_161417446@31.53.23, trna73_GlyTCC_1_-_161432166_161432237@31.53.23, trna76_GlyTCC_1_-_161424756_161424827@31.53.23, trna70_GlyTCC_1_-_161439547_161439618@31.53.23, trna45_GlyTCC_1_+_161500903_161500974@31.53.23, trna117_GlyTCC_1_-_145397864_145397935@31.53.23, trna2_GlyTCC_19_+_4724082_4724153@31.53.23, trna10_GlyTCC_17_+_8124866_8124937@31.53.23	-0.741053	0.598302	1	1	1.93607	2.67712	7.77194	2.6438
tRF-19-70VR31KD	GTGAGTATCCCCGCCTGTC	i-tRF	trna4_AspGTC_12_+_96429799_96429870@18.36.19, trna78_AspGTC_1_-_161418033_161418104@18.36.19, trna72_AspGTC_1_-_161432824_161432895@18.36.19, trna81_AspGTC_1_-_161410615_161410686@18.36.19, trna38_AspGTC_17_-_8125556_8125627@18.36.19, trna45_AspGTC_6_+_27447453_27447524@18.36.19, trna10_AspGTC_12_-_125424193_125424264@18.36.19, trna48_AspGTC_6_+_27471523_27471594@18.36.19, trna22_AspGTC_5_-_14177…	-0.741053	0.598302	1	1	1.93607	2.67712	7.77194	2.6438
tRF-26-WJ9X0UD3940	TCGGCTGTTAACCGAAAGGTTGGTGG	i-tRF	trna108_AsnGTT_1_-_148598314_148598387@29.54.26, trna4_AsnGTT_10_-_22518438_22518511@29.54.26, trna31_AsnGTT_17_-_36908034_36908107@29.54.26, trna7_AsnGTT_13_-_31248101_31248174@29.54.26, trna103_AsnGTT_1_-_149230570_149230643@29.54.26, trna83_AsnGTT_1_-_161397867_161397940@29.54.26, trna47_AsnGTT_1_+_161510031_161510104@29.54.26, trna107_AsnGTT_1_-_148760356_148760429@29.54.26, trna1_AsnGTT_19_+…	-0.741053	0.598302	1	1	1.93607	2.67712	7.77194	2.6438
tRF-34-6978WPRLXN4VKP	GGCTCGTTGGTCTAGGGGTATGATTCTCGCTTTG	5'-half	trna14_ProTGG_5_-_180615854_180615925@1.34.34, trna8_ProTGG_16_+_3238094_3238165@1.34.34, trna28_ProTGG_16_-_3234133_3234204@1.34.34, trna3_ProTGG_16_+_3208923_3208994@1.34.34, trna6_ProTGG_14_+_21152175_21152246@1.34.34	-0.664646	0.630844	0.241645	1	6.53799	7.20264	190.413	71.3827
tRF-18-8R6546D2	TCCCCGGCACCTCCACCA	3'-tRF	trna101_AlaAGC_6_-_28831462_28831533@58.75.18, trna110_AlaTGC_6_-_28757547_28757618@58.75.18, trna113_AlaTGC_6_-_28726141_28726212@58.75.18, trna65_AlaAGC_6_+_28574933_28575004@58.75.18, trna102_AlaAGC_6_-_28806221_28806292@58.75.18	-0.654506	0.635293	0.148167	0.712899	8.42242	9.07693	699.475	264.38
3'tiRNA-LysCTT	3'tiRNA-42-LysCTT-2	tRNA-Lys-CTT-2-5(High)_3'TiRNA_42	-5.3022	-6.35369	2.07267	up	0.127091	0.105049	-5.3022	-6.35369	0.127091	0.105049	3'tiRNA	TTAATCTCAGGGTCGTGGGTTCGAGCCCCACGTTGGGCGCCA	42	tRNA-Lys-CTT-4,tRNA-Lys-CTT-2,tRNA-Lys-CTT-3	Potential				12	AGGGT	ASHG38SM20TRFSS100013042TV6	tiRNA-3-42-LysCTT-2	False	3-tiRNA-complement	AATTAGAGTCCCAGCACCCAAGC	23	GGGCGGGCGCCAAAAGGCGCCCGCCCAATTAGAGTCCCAGCACCCAAGCTATCCTACTAT	60
3'tiRNA-ValTAC	3'tiRNA-42-ValTAC-1	tRNA-Val-TAC-1-2(High)_3'TiRNA_42	1.55464	0.402813	2.22195	up	0.445531	0.269735	1.55464	0.402813	0.445531	0.269735	3'tiRNA	ACACGCAGAAGGTCCTGGGTTCGAGCCCCAGTGGAACCACCA	42	tRNA-Val-TAC-1,tRNA-Val-TAC-2	Potential				12	AAGGT	ASHG38SM20TRFSS100013303TV6	tiRNA-3-42-ValTAC-1	False	3-tiRNA-complement	TGTGCGTCTTCCAGGACCCAAGC	23	GGGCGGGCGCCAAAAGGCGCCCGCCCTGTGCGTCTTCCAGGACCCAAGCTATCCTACTAT	60
3'tRF-AlaAGC	tRF3b-AlaAGC-5	tRNA-Ala-AGC-20-1(Low)_TRF-3_22	-1.75753	-5.23036	11.1026	up	0.292105	0.0364554	-1.75753	-5.23036	0.292105	0.0364554	3'tRF	TCAATCCCCAGCACCTCCACCA	22	tRNA-Ala-AGC-20,tRNA-Ala-AGC-5	Potential						ASHG38SM20TRFSS100005737TV6	tRF-3-22-AlaAGC-5	False	tRF3-complement	AGTTAGGGGTCGTGGAGGTGGTG	23	GGGCGGGCGCCAAAAGGCGCCCGCCCAGTTAGGGGTCGTGGAGGTGGTGTATCCTACTAT	60
3'tRF-MetCAT	tRF3a-MetCAT-3	tRNA-Met-CAT-3-2(High)_TRF-3_18	4.79613	3.448	2.54581	up	0.359022	0.184159	4.79613	3.448	0.359022	0.184159	3'tRF	ACCTCAGAGGGGGCACCA	18	tRNA-Met-CAT-3	Potential						ASHG38SM20TRFSS100005509TV6	tRF-3-18-MetCAT-3	False	tRF3-complement	TGGAGTCTCCCCCGTGGTG	19	GGGCGGGCGCCAAAAGGCGCCCGCCCTGGAGTCTCCCCCGTGGTGTATCCTACTATACGT	60
3'tRF-MetCAT	tRF3b-MetCAT-3	tRNA-Met-CAT-3-2(High)_TRF-3_22	3.01549	1.56979	2.72394	up	0.484664	0.245893	3.01549	1.56979	0.484664	0.245893	3'tRF	TCGAACCTCAGAGGGGGCACCA	22	tRNA-Met-CAT-3	Potential						ASHG38SM20TRFSS100006253TV6	tRF-3-22-MetCAT-3	False	tRF3-complement	AGCTTGGAGTCTCCC	15	GGGCGGGCGCCAAAAGGCGCCCGCCCAGCTTGGAGTCTCCCTATCCTACTATACGTATCA	60
3'tRF-PheGAA	tRF3b-PheGAA-1	tRNA-Phe-GAA-1-6(High)_TRF-3_22	-5.75834	-8.39103	6.20183	up	0.387851	0.0306646	-5.75834	-8.39103	0.387851	0.0306646	3'tRF	TCGATCCCGGGTTTCGGCACCA	22	tRNA-Phe-GAA-1	Potential						ASHG38SM20TRFSS100006262TV6	tRF-3-22-PheGAA-1	False	tRF3-complement	AGCTAGGGCCCAAAGC	16	GGGCGGGCGCCAAAAGGCGCCCGCCCAGCTAGGGCCCAAAGCTATCCTACTATACGTATC	60
5'tiRNA-LysTTT	5'tiRNA-34-LysTTT-3	tRNA-Lys-TTT-3-5(High)_5'TiRNA_34	-0.692693	-2.39511	3.25446	up	0.20549	0.144615	-0.692693	-2.39511	0.20549	0.144615	5'tiRNA	GCCCGGATAGCTCAGTCGGTAGAGCATCAGACTT	34	tRNA-Lys-TTT-3,tRNA-Lys-TTT-5	Potential						ASHG38SM20TRF100015167TV6	tiRNA-5-34-LysTTT-3	False	5-tiRNA	GAAGTCTGATGCTCTACCGACTGAGCTAT	29	GGGCGGGCGCCAAAAGGCGCCCGCCCGAAGTCTGATGCTCTACCGACTGAGCTATTATCC	60
5'tRF-ValCAC	tRF5c-ValCAC-2		-2.8729	-4.36443	2.81187	up	0.0737548	0.0827419	-2.8729	-4.36443	0.0737548	0.0827419	5'tRF	GCTTCTGTAGTGTAGTGGTTATCACGTTCGC	31	tRNA-Val-CAC-2	Reliable			tRFdb			ASHG38SM20TRF100009483TV6	tRF-5c-ValCAC-2	False	tRF5	GGCGAACGTGATAACCACTACACTACA	27	GGGCGGGCGCCAAAAGGCGCCCGCCCGGCGAACGTGATAACCACTACACTACATATCCTA	60
5'tRF-ValCAC	tRF5-26-ValCAC-2		-5.61259	-6.89317	2.42936	up	0.128275	0.118592	-5.61259	-6.89317	0.128275	0.118592	5'tRF	GCTTCTGTAGTGTAGTGGTTATCACG	26	tRNA-Val-CAC-2	Potential						ASHG38SM20TRF100009306TV6	tRF-5-26-ValCAC-2	False	tRF5	GCGTGATAACCACTACACTACA	22	GGGCGGGCGCCAAAAGGCGCCCGCCCGCGTGATAACCACTACACTACATATCCTACTATA	60
i-tRF-LysCTT	i-tRF-3:33-Lys-CTT-2		-1.14743	-2.30648	2.23311	up	0.166618	0.129039	-1.14743	-2.30648	0.166618	0.129039	i-tRF	CCGGCTAGCTCAGTCGGTAGAGCATGAGACT	31	tRNA-Lys-CTT-2	Reliable		Associated with the development of CLL	31723042			ASHG38SM20TRF100011085TV6	tRF-i-3:33-Lys-CTT-2	False	i-tRF	GAGTCTCATGCTCTACCGACTGA	23	GGGCGGGCGCCAAAAGGCGCCCGCCCGAGTCTCATGCTCTACCGACTGATATCCTACTAT	60
i-tRF-LysCTT	i-tRF-3:35-Lys-CTT-1		-0.492233	-1.67305	2.26705	up	0.267528	0.18955	-0.492233	-1.67305	0.267528	0.18955	i-tRF	CCGGCTAGCTCAGTCGGTAGAGCATGGGACTCT	33	tRNA-Lys-CTT-1,tRNA-Lys-CTT-4	Reliable		Associated with the development of CLL	31723042			ASHG38SM20TRF100011094TV6	tRF-i-3:35-Lys-CTT-1	False	i-tRF	GAGAGTCCCATGCTCTACCG	20	GGGCGGGCGCCAAAAGGCGCCCGCCCGAGAGTCCCATGCTCTACCGTATCCTACTATACG	60
i-tRF-LysCTT	i-tRF-3:35-Lys-CTT-2		-1.86385	-3.41763	2.93586	up	0.214625	0.155967	-1.86385	-3.41763	0.214625	0.155967	i-tRF	CCGGCTAGCTCAGTCGGTAGAGCATGAGACTCT	33	tRNA-Lys-CTT-2	Reliable		Associated with the development of CLL	31723042			ASHG38SM20TRF100011097TV6	tRF-i-3:35-Lys-CTT-2	False	i-tRF	GAGAGTCTCATGCTCTACC	19	GGGCGGGCGCCAAAAGGCGCCCGCCCGAGAGTCTCATGCTCTACCTATCCTACTATACGT	60
i-tRF-LysCTT	i-tRF-13:42-Lys-CTT-1		-0.193583	-2.39899	4.61205	up	0.384025	0.182291	-0.193583	-2.39899	0.384025	0.182291	i-tRF	CAGTCGGTAGAGCATGGGACTCTTAATCCC	30	tRNA-Lys-CTT-1,tRNA-Lys-CTT-6	Reliable		Associated with the development of CLL	31723042			ASHG38SM20TRF100009630TV6	tRF-i-13:42-Lys-CTT-1	False	i-tRF	GGGGATTAAGAGTCCCATGCTCTACCGAC	29	GGGCGGGCGCCAAAAGGCGCCCGCCCGGGGATTAAGAGTCCCATGCTCTACCGACTATCC	60
i-tRF-LysTTT	i-tRF-3:36-Lys-TTT-3		-0.289554	-1.84804	2.94545	up	0.202436	0.153943	-0.289554	-1.84804	0.202436	0.153943	i-tRF	CCGGATAGCTCAGTCGGTAGAGCATCAGACTTTT	34	tRNA-Lys-TTT-3,tRNA-Lys-TTT-5	Reliable		Associated with the development of CLL	31723042			ASHG38SM20TRF100011106TV6	tRF-i-3:36-Lys-TTT-3	False	i-tRF	GAAAAGTCTGATGCTCTACCGACTGAGCTA	30	GGGCGGGCGCCAAAAGGCGCCCGCCCGAAAAGTCTGATGCTCTACCGACTGAGCTATATC	60
i-tRF-ValCAC	i-tRF-31:54-Val-CAC-1		-2.28187	-3.64908	2.57972	up	0.117102	0.187371	-2.28187	-3.64908	0.117102	0.187371	i-tRF	CCTCACACGCGAAAGGTCCCCGGT	24	tRNA-Val-CAC-1,tRNA-Val-CAC-2,tRNA-Val-CAC-3,tRNA-Val-CAC-4,tRNA-Val-CAC-6	Reliable		Associated with the development of CLL	31723042			ASHG38SM20TRF100010524TV6	tRF-i-31:54-Val-CAC-1	False	i-tRF	GACCGGGGACCTTTCGCGTGT	21	GGGCGGGCGCCAAAAGGCGCCCGCCCGACCGGGGACCTTTCGCGTGTTATCCTACTATAC	60
	5'tRF-MINTbase_tRF-30-R9JP9P9NH5SY		-3.69032	-5.252	2.95198	up	0.114551	0.0878607	-3.69032	-5.252	0.114551	0.0878607	5'tRF	GGTTCCATAGTGTAGTGGTTATCACGTCTG	30	tRNA-Val-TAC-1	Potential			MINTbase			ASHG38SM20TRF100003778TV6	MINTbase_tRF-30-R9JP9P9NH5SY	False	tRF5	GCAGACGTGATAACCACTACACTATGGAA	29	GGGCGGGCGCCAAAAGGCGCCCGCCCGCAGACGTGATAACCACTACACTATGGAATATCC	60
	3'tRF-MINTbase_tRF-17-KSP1852		-4.27001	-6.12915	3.62792	up	0.101473	0.0337726	-4.27001	-6.12915	0.101473	0.0337726	3'tRF	CCCCGGCACCTCCACCA	17	tRNA-Ala-TGC-6,tRNA-Ala-TGC-1,tRNA-Ala-AGC-2,tRNA-Ala-AGC-3	Potential			MINTbase			ASHG38SM20TRFSS100001957TV6	MINTbase_tRF-17-KSP1852	False	tRF3-complement	GGGGCCGTGGAGGTGGTG	18	GGGCGGGCGCCAAAAGGCGCCCGCCCGGGGCCGTGGAGGTGGTGTATCCTACTATACGTA	60
	5'tRF-MINTbase_tRF-17-PSQP4P5		-5.96147	-7.26611	2.47021	up	0.156398	0.133478	-5.96147	-7.26611	0.156398	0.133478	5'tRF	GCCCGGCTAGCTCAGTC	17	tRNA-Lys-CTT-4,tRNA-Lys-CTT-5,tRNA-Lys-CTT-2,tRNA-Lys-CTT-3,tRNA-Lys-CTT-1	Potential			MINTbase			ASHG38SM20TRF100001999TV6	MINTbase_tRF-17-PSQP4P5	False	tRF5	GGACTGAGCTAGCCGGGC	18	GGGCGGGCGCCAAAAGGCGCCCGCCCGGACTGAGCTAGCCGGGCTATCCTACTATACGTA	60
	3'tRF-MINTbase_tRF-19-HRMF3RE2		-4.2807	-5.88996	3.05094	up	0.122607	0.0378817	-4.2807	-5.88996	0.122607	0.0378817	3'tRF	ATCCCCGGCACCTCCACCA	19	tRNA-Ala-TGC-6,tRNA-Ala-TGC-1,tRNA-Ala-AGC-2,tRNA-Ala-AGC-3	Potential			MINTbase			ASHG38SM20TRFSS100002152TV6	MINTbase_tRF-19-HRMF3RE2	False	tRF3-complement	TAGGGGCCGTGGAGGTGGTG	20	GGGCGGGCGCCAAAAGGCGCCCGCCCTAGGGGCCGTGGAGGTGGTGTATCCTACTATACG	60
	3'tRF-MINTbase_tRF-21-2MK827K1B		-4.63308	-6.79034	4.46065	up	0.104188	0.0234135	-4.63308	-6.79034	0.104188	0.0234135	3'tRF	CAATCCCCGGCACCTCCACCA	21	tRNA-Ala-AGC-2,tRNA-Ala-AGC-3	Potential			MINTbase			ASHG38SM20TRFSS100002341TV6	MINTbase_tRF-21-2MK827K1B	False	tRF3-complement	GTTAGGGGCCGTGGAGGTGGTG	22	GGGCGGGCGCCAAAAGGCGCCCGCCCGTTAGGGGCCGTGGAGGTGGTGTATCCTACTATA	60
	5'tRF-MINTbase_tRF-24-Q99P9P9NF2		-5.76651	-7.0497	2.43376	up	0.133601	0.133393	-5.76651	-7.0497	0.133601	0.133393	5'tRF	GCTTCTGTAGTGTAGTGGTTATCA	24	tRNA-Val-CAC-2	Potential			MINTbase			ASHG38SM20TRF100002950TV6	MINTbase_tRF-24-Q99P9P9NF2	False	tRF5	GTGATAACCACTACACTACAG	21	GGGCGGGCGCCAAAAGGCGCCCGCCCGTGATAACCACTACACTACAGTATCCTACTATAC	60
	5'tRF-MINTbase_tRF-30-6978WPRLXN48		-1.83132	-3.77523	3.84747	up	0.286489	0.191104	-1.83132	-3.77523	0.286489	0.191104	5'tRF	GGCTCGTTGGTCTAGGGGTATGATTCTCGG	30	tRNA-Pro-TGG-2	Potential			MINTbase			ASHG38SM20TRF100003673TV6	MINTbase_tRF-30-6978WPRLXN48	False	tRF5	GCCGAGAATCATACCCCTAGAC	22	GGGCGGGCGCCAAAAGGCGCCCGCCCGCCGAGAATCATACCCCTAGACTATCCTACTATA	60
	3'tRF-MINTbase_tRF-17-K6S1852		-6.46204	-8.55621	4.26979	up	0.142256	0.0413272	-6.46204	-8.55621	0.142256	0.0413272	3'tRF	CCCCAGTACCTCCACCA	17	tRNA-Ala-AGC-1	Potential			MINTbase			ASHG38SM20TRFSS100001948TV6	MINTbase_tRF-17-K6S1852	False	tRF3-complement	GGGGTCATGGAGGTGGTG	18	GGGCGGGCGCCAAAAGGCGCCCGCCCGGGGTCATGGAGGTGGTGTATCCTACTATACGTA	60
	3'tRF-MINTbase_tRF-38-EFOK8YR951K36DD1		1.70153	0.0807391	3.07544	up	0.389273	0.178697	1.70153	0.0807391	0.389273	0.178697	3'tRF	ACGCAGAAGGTCCTGGGTTCGAGCCCCAGTGGAACCAC	38	tRNA-Val-TAC-1,tRNA-Val-TAC-2	Potential			MINTbase			ASHG38SM20TRFSS100004090TV6	MINTbase_tRF-38-EFOK8YR951K36DD1	False	tRF3-complement	TGCGTCTTCCAGGACCCAAGC	21	GGGCGGGCGCCAAAAGGCGCCCGCCCTGCGTCTTCCAGGACCCAAGCTATCCTACTATAC	60
	5'tRF-MINTbase_tRF-16-PSQP4PE		-4.96652	-6.78234	3.5206	up	0.190994	0.0977308	-4.96652	-6.78234	0.190994	0.0977308	5'tRF	GCCCGGCTAGCTCAGT	16	tRNA-Lys-CTT-4,tRNA-Lys-CTT-5,tRNA-Lys-CTT-2,tRNA-Lys-CTT-3,tRNA-Lys-CTT-1	Potential			MINTbase			ASHG38SM20TRF100001690TV6	MINTbase_tRF-16-PSQP4PE	False	tRF5	GACTGAGCTAGCCGGGC	17	GGGCGGGCGCCAAAAGGCGCCCGCCCGACTGAGCTAGCCGGGCTATCCTACTATACGTAT	60
